# Supplementary material for: Integrative Analysis of Membrane Proteome and MicroRNA Reveals Novel Lung Cancer Metastasis Biomarkers
Source: Front Genet. 2020 Aug 28;11:1023. doi: 10.3389/fgene.2020.01023 (PMC7483668; doi:10.3389/fgene.2020.01023)
Supplement: TABLE S1 — Identification results of membrane proteins. [file Table_1.XLS]

## Sheet: 1a
Normalized protein abundance
						Low metastatic cell line			High metastatic cell line
Protein IDs	Protein names	Gene names	GO-CC	subcellular localization	TMHMM result	Normalized iBAQ 95C-1	Normalized iBAQ 95C-2	Normalized iBAQ 95C-3	Normalized iBAQ 95D-1	Normalized iBAQ 95D-2	Normalized iBAQ 95D-3
P08238;Q58FF7;Q5T9W8;Q58FF6	Heat shock protein HSP 90-beta	HSP90AB1	GO:0005576~extracellular region;GO:0005576~extracellular region;GO:0005634~nucleus;GO:0005654~nucleoplasm;GO:0005737~cytoplasm;GO:0005739~mitochondrion;GO:0005765~lysosomal membrane;GO:0005829~cytosol;GO:0005829~cytosol;GO:0008180~COP9 signalosome;GO:0009986~cell surface;GO:0016020~membrane;GO:0016234~inclusion body;GO:0016323~basolateral plasma membrane;GO:0016324~apical plasma membrane;GO:00315…	Cytoplasm {ECO:0000269|PubMed:16580629,	P08238; len=724; ExpAA=0.16; First60=0.07; PredHel=0; Topology=o/Q58FF7; len=597; ExpAA=0.03; First60=0.02; PredHel=0; Topology=o/Q58FF6; len=505; ExpAA=0.04; First60=0.00; PredHel=0; Topology=o	12.1866	11.8829	10.6481	16.2087	17.4551	16.5463
F5H698;Q9P2J5;B4DER1;B4DJ10	Leucine--tRNA ligase, cytoplasmic	LARS	GO:0005737~cytoplasm;GO:0005764~lysosome;GO:0005783~endoplasmic reticulum;GO:0005829~cytosol;GO:0005829~cytosol;GO:0012505~endomembrane system;GO:0016604~nuclear body;GO:0017101~aminoacyl-tRNA synthetase multienzyme complex	Cytoplasm {ECO:0000250}.	Q9P2J5; len=1176; ExpAA=0.02; First60=0.01; PredHel=0; Topology=o/B4DER1; len=1149; ExpAA=0.01; First60=0.00; PredHel=0; Topology=o	1.46121	1.62281	1.32685	2.32255	2.31227	1.86908
Q96IX5	Up-regulated during skeletal muscle growth protein 5	USMG5	GO:0005739~mitochondrion;GO:0005753~mitochondrial proton-transporting ATP synthase complex;GO:0005753~mitochondrial proton-transporting ATP synthase complex;GO:0016021~integral component of membrane;GO:0070062~extracellular exosome	Mitochondrion membrane {ECO:0000250}	Q96IX5; len=58; ExpAA=22.24; First60=22.24; PredHel=1; Topology=o23-45i	1.73427	2.29208	1.81503	1.04679	0.638703	0
P49590-2;P49590;D6RJE6;E9PG66;D6RB22	Probable histidine--tRNA ligase, mitochondrial	HARS2	GO:0005739~mitochondrion;GO:0005759~mitochondrial matrix	Mitochondrion matrix {ECO:0000250}.		0.0229464	0	0	0	0.0117985	0
Q13547;Q5TEE2;F5GXM1	Histone deacetylase 1	HDAC1	GO:0000118~histone deacetylase complex;GO:0000785~chromatin;GO:0000790~nuclear chromatin;GO:0005634~nucleus;GO:0005654~nucleoplasm;GO:0005654~nucleoplasm;GO:0005737~cytoplasm;GO:0005829~cytosol;GO:0016580~Sin3 complex;GO:0016581~NuRD complex;GO:0043234~protein complex	Nucleus {ECO:0000269|PubMed:10846170}.		1.17436	1.22903	1.12734	1.94914	1.83271	1.56605
J3KPW7;B3KRS5;Q92769;H3BM24;E5RFI6;E5RJ04;E5RGV4;E5RHE7;E5RH52;E5RG37;E5RFP9;E5RK19;E7ESJ6	Histone deacetylase 2	HDAC2	GO:0000790~nuclear chromatin;GO:0005634~nucleus;GO:0005654~nucleoplasm;GO:0005737~cytoplasm;GO:0005737~cytoplasm;GO:0016580~Sin3 complex;GO:0016581~NuRD complex;GO:0035098~ESC/E(Z) complex;GO:0043234~protein complex	Nucleus {ECO:0000269|PubMed:24970816}.		0.575336	0.100726	0.136736	0.160518	0.124738	0.270515
P48681	Nestin	NES	GO:0005737~cytoplasm;GO:0005882~intermediate filament;GO:0031012~extracellular matrix;GO:0045111~intermediate filament cytoskeleton			0.012669	0	0.00865897	0	0	0
A6NMT1;Q9BY41-5;Q9BY41-2;Q9BY41;C9J8F0;B4DQE7;E7EW22;A6NGJ7;E7ENE4;E7EVA8;Q9BY41-4	Histone deacetylase 8	HDAC8	GO:0000118~histone deacetylase complex;GO:0000228~nuclear chromosome;GO:0005634~nucleus;GO:0005634~nucleus;GO:0005654~nucleoplasm;GO:0005737~cytoplasm;GO:0005829~cytosol;GO:0005886~plasma membrane	Nucleus. Cytoplasm. Note=Excluded from the	A6NMT1; len=253; ExpAA=0.11; First60=0.01; PredHel=0; Topology=o/Q9BY41; len=377; ExpAA=1.67; First60=0.00; PredHel=0; Topology=o/C9J8F0; len=129; ExpAA=0.33; First60=0.09; PredHel=0; Topology=o/B4DQE7; len=182; ExpAA=2.58; First60=0.00; PredHel=0; Topology=o/E7EW22; len=185; ExpAA=0.23; First60=0.01; PredHel=0; Topology=o/A6NGJ7; len=417; ExpAA=1.26; First60=0.00; PredHel=0; Topology=o/E7EVA8; l…	0	0	0	0.0436091	0.0258459	0
Q9NZT2-2;Q9NZT2	Opioid growth factor receptor	OGFR	GO:0005575~cellular_component;GO:0005634~nucleus;GO:0005737~cytoplasm;GO:0016020~membrane	Cytoplasm {ECO:0000250}. Nucleus	Q9NZT2; len=677; ExpAA=0.00; First60=0.00; PredHel=0; Topology=o	0	0.00500346	0.0106798	0.0317338	0	0.0449078
Q8TC07-2;Q8TC07-3;C9JA93;A8K8E1;Q8TC07	TBC1 domain family member 15	TBC1D15	GO:0005622~intracellular;GO:0005737~cytoplasm;GO:0005739~mitochondrion;GO:0012505~endomembrane system;GO:0070062~extracellular exosome	Cytoplasm {ECO:0000250}.	C9JA93; len=278; ExpAA=0.08; First60=0.06; PredHel=0; Topology=o/A8K8E1; len=445; ExpAA=0.06; First60=0.00; PredHel=0; Topology=o/Q8TC07; len=691; ExpAA=0.05; First60=0.00; PredHel=0; Topology=o	0.00855095	0.00879227	0	0.0302334	0.0126288	0.0240098
Q969X5-2;Q969X5	Endoplasmic reticulum-Golgi intermediate compartment protein 1	ERGIC1	GO:0000139~Golgi membrane;GO:0005654~nucleoplasm;GO:0005789~endoplasmic reticulum membrane;GO:0005793~endoplasmic reticulum-Golgi intermediate compartment;GO:0016020~membrane;GO:0016021~integral component of membrane;GO:0033116~endoplasmic reticulum-Golgi intermediate compartment membrane;GO:0043231~intracellular membrane-bounded organelle	Endoplasmic reticulum membrane	Q969X5; len=290; ExpAA=44.40; First60=21.98; PredHel=2; Topology=o20-42i248-270o	0.0358609	0	0.0269062	0.0420079	0.0356952	0.0837605
F8W0R1;H0YI50;F8VPA6;Q96RQ1	Endoplasmic reticulum-Golgi intermediate compartment protein 2	ERGIC2	GO:0005634~nucleus;GO:0005730~nucleolus;GO:0005737~cytoplasm;GO:0005789~endoplasmic reticulum membrane;GO:0005794~Golgi apparatus;GO:0016020~membrane;GO:0016021~integral component of membrane;GO:0033116~endoplasmic reticulum-Golgi intermediate compartment membrane;GO:0043231~intracellular membrane-bounded organelle	Endoplasmic reticulum-Golgi intermediate	F8W0R1; len=172; ExpAA=0.00; First60=0.00; PredHel=0; Topology=i/H0YI50; len=209; ExpAA=17.00; First60=0.01; PredHel=0; Topology=o/F8VPA6; len=220; ExpAA=13.78; First60=13.76; PredHel=0; Topology=o/Q96RQ1; len=377; ExpAA=29.48; First60=13.78; PredHel=0; Topology=o	0.10219	0	0	0	0	0
B4DHE8;Q96DH6-2;Q96DH6;J3KTC1;B4DM51;Q96DH6-3;J3QKT5;H0YHB7;O43347	RNA-binding protein Musashi homolog 2	MSI2	GO:0005737~cytoplasm;GO:0005844~polysome	Cytoplasm. Note=Associated with polysomes.		0.138878	0.0953652	0.206469	0.458333	0.493118	0.282112
P18754;P18754-2;C9JW69;C9JRH2;C9JMJ4;C9J3R0;C9JQZ4	Regulator of chromosome condensation	RCC1	GO:0000790~nuclear chromatin;GO:0000794~condensed nuclear chromosome;GO:0005634~nucleus;GO:0005654~nucleoplasm;GO:0005654~nucleoplasm;GO:0005737~cytoplasm;GO:0031965~nuclear membrane;GO:0043234~protein complex	Nucleus {ECO:0000269|PubMed:12194828,	P18754; len=421; ExpAA=0.17; First60=0.00; PredHel=0; Topology=o/C9JW69; len=372; ExpAA=0.08; First60=0.00; PredHel=0; Topology=o/C9JRH2; len=230; ExpAA=0.00; First60=0.00; PredHel=0; Topology=o/C9JMJ4; len=272; ExpAA=1.19; First60=0.00; PredHel=0; Topology=o/C9J3R0; len=264; ExpAA=0.00; First60=0.00; PredHel=0; Topology=o/C9JQZ4; len=283; ExpAA=0.53; First60=0.00; PredHel=0; Topology=o	2.60507	2.79078	3.60846	3.62522	3.87793	3.55177
P61225	Ras-related protein Rap-2b	RAP2B	GO:0005829~cytosol;GO:0005886~plasma membrane;GO:0005886~plasma membrane;GO:0005923~bicellular tight junction;GO:0016020~membrane;GO:0035579~specific granule membrane;GO:0044291~cell-cell contact zone;GO:0045121~membrane raft;GO:0055038~recycling endosome membrane;GO:0070062~extracellular exosome;GO:0070821~tertiary granule membrane	Recycling endosome membrane	P61225; len=183; ExpAA=4.45; First60=4.40; PredHel=0; Topology=o	0.0597312	0.0609449	0	0	0	0
Q9P258	Protein RCC2	RCC2	GO:0005730~nucleolus;GO:0005829~cytosol;GO:0005874~microtubule;GO:0005886~plasma membrane;GO:0016020~membrane;GO:0030496~midbody;GO:0031901~early endosome membrane;GO:0034506~chromosome, centromeric core domain;GO:1990023~mitotic spindle midzone	Nucleus, nucleolus	Q9P258; len=522; ExpAA=6.19; First60=0.00; PredHel=0; Topology=o	1.92967	1.57938	1.5172	2.48145	2.32104	2.39811
Q7LBC6;Q7LBC6-2;H0Y9V5;F5H275;Q7LBC6-3	Lysine-specific demethylase 3B	KDM3B	GO:0000785~chromatin;GO:0005634~nucleus;GO:0005654~nucleoplasm	Nucleus {ECO:0000250}.		0.030796	0.0345015	0.0280707	0.0263012	0.0228133	0.0160767
K7EK07;P84243;Q16695;K7EMV3;B4DEB1;K7ES00;Q6NXT2;K7EP01	Histone H3;Histone H3.3;Histone H3.1t;Histone H3.3C	H3F3B;H3F3A;HIST3H3;H3F3C	GO:0000228~nuclear chromosome;GO:0000784~nuclear chromosome, telomeric region;GO:0000786~nucleosome;GO:0000788~nuclear nucleosome;GO:0001740~Barr body;GO:0005576~extracellular region;GO:0005634~nucleus;GO:0005654~nucleoplasm;GO:0043234~protein complex;GO:0070062~extracellular exosome	Nucleus. Chromosome.		238.336	141.162	132.242	133.075	139.163	99.62
P46734-2;P46734;P46734-3;J3KRV4;P52564-2;P52564	Dual specificity mitogen-activated protein kinase kinase 3	MAP2K3	GO:0005654~nucleoplasm;GO:0005737~cytoplasm;GO:0005829~cytosol;GO:0016020~membrane	Nucleus {ECO:0000269|PubMed:9768359}.	P46734; len=347; ExpAA=0.02; First60=0.00; PredHel=0; Topology=o/J3KRV4; len=136; ExpAA=1.02; First60=0.00; PredHel=0; Topology=o/P52564; len=334; ExpAA=0.26; First60=0.00; PredHel=0; Topology=o	0	0	0	0.177493	0.0912617	0.0955182
P45985;P45985-2;R4GN37	Dual specificity mitogen-activated protein kinase kinase 4	MAP2K4	GO:0005634~nucleus;GO:0005737~cytoplasm;GO:0005829~cytosol;GO:0030424~axon;GO:0032839~dendrite cytoplasm;GO:0043204~perikaryon	Cytoplasm {ECO:0000250}. Nucleus		0.0130169	0.025773	0	0.228071	0.0682395	0.0570851
Q9NXH9-2;Q9NXH9;K7EQQ8;K7EQY6;K7ENI9;K7EQU7	tRNA (guanine(26)-N(2))-dimethyltransferase	TRMT1	GO:0005634~nucleus;GO:0005654~nucleoplasm;GO:0005739~mitochondrion			0.0793961	0.0360437	0	0	0	0
Q9H9A6	Leucine-rich repeat-containing protein 40	LRRC40	GO:0005886~plasma membrane;GO:0016020~membrane		Q9H9A6; len=602; ExpAA=0.12; First60=0.00; PredHel=0; Topology=o	0.0747594	0	0.015947	0.0474136	0.0259176	0.0132789
Q9UJA5-4;Q9UJA5-3;Q9UJA5-2;Q9UJA5	tRNA (adenine(58)-N(1))-methyltransferase non-catalytic subunit TRM6	TRMT6	GO:0005654~nucleoplasm;GO:0031515~tRNA (m1A) methyltransferase complex	Nucleus {ECO:0000250|UniProtKB:P41814}.		0.0564115	0.215386	0.0641075	0	0.0270133	0
Q8N1G4	Leucine-rich repeat-containing protein 47	LRRC47				0.0885564	0.0808718	0.0142834	0.593571	0.615295	0.853504
Q7Z392-4;Q7Z392-3;Q7Z392	Trafficking protein particle complex subunit 11	TRAPPC11	GO:0005794~Golgi apparatus;GO:0005829~cytosol;GO:0030008~TRAPP complex	Golgi apparatus		0	0	0	0	0.0102206	0.00641571
Q9NRF9	DNA polymerase epsilon subunit 3	POLE3	GO:0005634~nucleus;GO:0005654~nucleoplasm;GO:0005671~Ada2/Gcn5/Ada3 transcription activator complex;GO:0008622~epsilon DNA polymerase complex	Nucleus {ECO:0000305}.		0	0.0386128	0.122003	0.140208	0	0.0207905
G3V174;A7KAX9-2;A7KAX9;A7KAX9-3	Rho GTPase-activating protein 32	ARHGAP32	GO:0000139~Golgi membrane;GO:0001650~fibrillar center;GO:0005654~nucleoplasm;GO:0005789~endoplasmic reticulum membrane;GO:0005794~Golgi apparatus;GO:0005829~cytosol;GO:0005938~cell cortex;GO:0010008~endosome membrane;GO:0014069~postsynaptic density;GO:0015629~actin cytoskeleton;GO:0030054~cell junction;GO:0043197~dendritic spine;GO:0045211~postsynaptic membrane	Cell junction, synapse, postsynaptic cell	G3V174; len=946; ExpAA=0.00; First60=0.00; PredHel=0; Topology=o/A7KAX9; len=2087; ExpAA=0.00; First60=0.00; PredHel=0; Topology=o	0.104072	0	0.0634971	0	0	0
M0R2G0;Q9NT99	Leucine-rich repeat-containing protein 4B	LRRC4B	GO:0005737~cytoplasm;GO:0005886~plasma membrane;GO:0016021~integral component of membrane;GO:0030054~cell junction;GO:0042734~presynaptic membrane;GO:0044300~cerebellar mossy fiber	Membrane	M0R2G0; len=238; ExpAA=7.69; First60=7.69; PredHel=0; Topology=o/Q9NT99; len=713; ExpAA=30.27; First60=7.47; PredHel=1; Topology=o575-597i	0.0372511	0	0	0.0952279	0	0.0354268
B7Z2Y2;Q14746-2;Q14746;B7Z7N2;F5H1E5;V9GY21	Conserved oligomeric Golgi complex subunit 2	COG2	GO:0000139~Golgi membrane;GO:0005795~Golgi stack;GO:0005829~cytosol;GO:0017119~Golgi transport complex;GO:0017119~Golgi transport complex;GO:0032588~trans-Golgi network membrane	Golgi apparatus membrane {ECO:0000305}	B7Z2Y2; len=679; ExpAA=0.00; First60=0.00; PredHel=0; Topology=o/Q14746; len=738; ExpAA=0.00; First60=0.00; PredHel=0; Topology=o/B7Z7N2; len=427; ExpAA=0.00; First60=0.00; PredHel=0; Topology=o/V9GY21; len=124; ExpAA=0.00; First60=0.00; PredHel=0; Topology=o	0.402416	0.0129327	0.0222135	0.0382348	0.01439	0.0199648
Q96JB2-2;Q96JB2	Conserved oligomeric Golgi complex subunit 3	COG3	GO:0000139~Golgi membrane;GO:0005794~Golgi apparatus;GO:0005801~cis-Golgi network;GO:0017119~Golgi transport complex;GO:0032580~Golgi cisterna membrane;GO:0032588~trans-Golgi network membrane	Golgi apparatus, Golgi stack membrane	Q96JB2; len=828; ExpAA=0.01; First60=0.00; PredHel=0; Topology=o	0.0409429	0.0283494	0	0	0	0.0126676
J3KNI1;Q9H9E3;Q9H9E3-3;Q9H9E3-2;H3BQB2;J3QLW1;E9PRT5;H3BSD2;H3BMV9	Conserved oligomeric Golgi complex subunit 4	COG4	GO:0000139~Golgi membrane;GO:0017119~Golgi transport complex;GO:0032588~trans-Golgi network membrane	Golgi apparatus membrane	J3KNI1; len=789; ExpAA=0.05; First60=0.00; PredHel=0; Topology=o/Q9H9E3; len=785; ExpAA=0.04; First60=0.00; PredHel=0; Topology=o/H3BQB2; len=143; ExpAA=0.13; First60=0.09; PredHel=0; Topology=o/J3QLW1; len=72; ExpAA=0.00; First60=0.00; PredHel=0; Topology=o/E9PRT5; len=100; ExpAA=0.00; First60=0.00; PredHel=0; Topology=o/H3BSD2; len=130; ExpAA=0.00; First60=0.00; PredHel=0; Topology=o/H3BMV9; le…	0.0306024	0	0.00872898	0	0.0197751	0.0398113
Q9UP83;Q9UP83-2;Q9UP83-3	Conserved oligomeric Golgi complex subunit 5	COG5	GO:0000139~Golgi membrane;GO:0005654~nucleoplasm;GO:0005794~Golgi apparatus;GO:0005829~cytosol;GO:0016020~membrane;GO:0017119~Golgi transport complex;GO:0017119~Golgi transport complex;GO:0032588~trans-Golgi network membrane	Cytoplasm, cytosol	Q9UP83; len=839; ExpAA=0.10; First60=0.02; PredHel=0; Topology=o	0.020729	0.0192773	0.0132751	0.0187357	0.0129444	0.0105793
Q9Y2V7-2;Q9Y2V7;F5H8M2	Conserved oligomeric Golgi complex subunit 6	COG6	GO:0000139~Golgi membrane;GO:0017119~Golgi transport complex;GO:0032588~trans-Golgi network membrane	Golgi apparatus membrane {ECO:0000250}	Q9Y2V7; len=657; ExpAA=0.09; First60=0.01; PredHel=0; Topology=o	0.0155983	0.0208716	0	0	0	0
P83436	Conserved oligomeric Golgi complex subunit 7	COG7	GO:0000139~Golgi membrane;GO:0005730~nucleolus;GO:0005794~Golgi apparatus;GO:0017119~Golgi transport complex;GO:0032588~trans-Golgi network membrane	Golgi apparatus membrane	P83436; len=770; ExpAA=0.00; First60=0.00; PredHel=0; Topology=o	0.0311366	0.0262229	0.00841123	0.00342811	0.0360482	0
Q96MW5;H3BQV3	Conserved oligomeric Golgi complex subunit 8	COG8	GO:0000139~Golgi membrane;GO:0005794~Golgi apparatus;GO:0016020~membrane;GO:0017119~Golgi transport complex;GO:0017119~Golgi transport complex;GO:0032588~trans-Golgi network membrane	Golgi apparatus membrane	Q96MW5; len=612; ExpAA=0.03; First60=0.01; PredHel=0; Topology=o/H3BQV3; len=534; ExpAA=0.10; First60=0.01; PredHel=0; Topology=o	0	0.026623	0	0.0344226	0.0247148	0.0371057
P25815	Protein S100-P	S100P	GO:0005576~extracellular region;GO:0005634~nucleus;GO:0005737~cytoplasm;GO:0005737~cytoplasm;GO:0016604~nuclear body;GO:0031528~microvillus membrane;GO:0034774~secretory granule lumen;GO:0070062~extracellular exosome	Nucleus. Cytoplasm. Cell projection,	P25815; len=95; ExpAA=0.30; First60=0.00; PredHel=0; Topology=o	0	0.515645	0.218521	0	0	0
P54577	Tyrosine--tRNA ligase, cytoplasmic;Tyrosine--tRNA ligase, cytoplasmic, N-terminally processed	YARS	GO:0005615~extracellular space;GO:0005737~cytoplasm;GO:0005829~cytosol;GO:0005829~cytosol;GO:0016604~nuclear body;GO:0017101~aminoacyl-tRNA synthetase multienzyme complex;GO:0017102~methionyl glutamyl tRNA synthetase complex	Cytoplasm {ECO:0000269|PubMed:16429158}.		0.475706	0.582309	0.293166	0.696114	0.407782	0.535304
F5GXV9;Q8N122-2;Q8N122-3;Q8N122	Regulatory-associated protein of mTOR	RPTOR	GO:0005654~nucleoplasm;GO:0005654~nucleoplasm;GO:0005737~cytoplasm;GO:0005764~lysosome;GO:0005764~lysosome;GO:0005765~lysosomal membrane;GO:0005829~cytosol;GO:0005829~cytosol;GO:0010494~cytoplasmic stress granule;GO:0030425~dendrite;GO:0031931~TORC1 complex;GO:0043025~neuronal cell body	Cytoplasm. Lysosome. Cytoplasmic granule	Q8N122; len=1335; ExpAA=0.57; First60=0.00; PredHel=0; Topology=o	0	0	0	0.0251701	0.0248275	0.0218794
C9JP00;Q9NR56;Q9NR56-3;Q9NR56-4;Q9NR56-7;Q9NR56-6;Q9NR56-2;Q9NR56-5;O95205;H7C4T5;Q5VZF2-3;Q5VZF2-2;Q5VZF2;B4E3F7;Q86VM6;C9JCX1;H7C4Y1;B1AKI6;Q9NUK0-2;Q9NUK0	Muscleblind-like protein 1;Muscleblind-like protein 2	MBNL1;MBLL;MBNL2	GO:0005634~nucleus;GO:0005654~nucleoplasm;GO:0005737~cytoplasm;GO:0005813~centrosome;GO:0005829~cytosol;GO:0010494~cytoplasmic stress granule	Nucleus {ECO:0000269|PubMed:10970838,		0.267571	0.452736	0.362965	0.970167	1.20896	1.06267
P53007;B4DP62	Tricarboxylate transport protein, mitochondrial	SLC25A1	GO:0005634~nucleus;GO:0005743~mitochondrial inner membrane;GO:0005743~mitochondrial inner membrane;GO:0016021~integral component of membrane;GO:0070062~extracellular exosome	Mitochondrion inner membrane	P53007; len=311; ExpAA=16.88; First60=1.02; PredHel=0; Topology=o/B4DP62; len=208; ExpAA=38.10; First60=18.59; PredHel=0; Topology=o	0.0855718	0.112908	0.0880318	0.0360045	0	0
F8VVM2;Q00325-2;Q00325;F8VWQ0;F8VZL5;F8VWR4	Phosphate carrier protein, mitochondrial	SLC25A3	GO:0005739~mitochondrion;GO:0005743~mitochondrial inner membrane;GO:0005887~integral component of plasma membrane;GO:0016020~membrane;GO:0043209~myelin sheath;GO:0070062~extracellular exosome	Mitochondrion inner membrane	F8VVM2; len=324; ExpAA=28.57; First60=0.01; PredHel=0; Topology=o/Q00325; len=362; ExpAA=59.96; First60=0.02; PredHel=2; Topology=o262-284i314-333o/F8VWQ0; len=156; ExpAA=5.25; First60=0.01; PredHel=0; Topology=o/F8VZL5; len=153; ExpAA=18.08; First60=0.02; PredHel=0; Topology=o/F8VWR4; len=154; ExpAA=16.44; First60=0.02; PredHel=0; Topology=o	1.18929	1.86242	1.85363	0.544413	0.85569	0.6427
B4DKB2;P42892-3;P42892-2;P42892-4;P42892;E9PJG1	Endothelin-converting enzyme 1	ECE1	GO:0005765~lysosomal membrane;GO:0005768~endosome;GO:0005886~plasma membrane;GO:0009897~external side of plasma membrane;GO:0016020~membrane;GO:0016021~integral component of membrane;GO:0031302~intrinsic component of endosome membrane;GO:0031982~vesicle;GO:0033093~Weibel-Palade body;GO:0048471~perinuclear region of cytoplasm;GO:0070062~extracellular exosome	Cell membrane	B4DKB2; len=738; ExpAA=23.00; First60=0.63; PredHel=1; Topology=i69-91o/P42892; len=770; ExpAA=23.00; First60=0.63; PredHel=1; Topology=i69-91o/E9PJG1; len=77; ExpAA=0.00; First60=0.00; PredHel=0; Topology=o	0.041352	0.0961318	0.0398229	0.248982	0.0706171	0.139583
Q9ULP9-2;Q9ULP9;H3BTP5	TBC1 domain family member 24	TBC1D24	GO:0005737~cytoplasm;GO:0005886~plasma membrane;GO:0030054~cell junction;GO:0031594~neuromuscular junction;GO:0043195~terminal bouton	Cell membrane {ECO:0000269|PubMed:20727515}	Q9ULP9; len=559; ExpAA=0.27; First60=0.00; PredHel=0; Topology=o/H3BTP5; len=69; ExpAA=0.03; First60=0.03; PredHel=0; Topology=o	0.028242	0.054175	0	0	0	0
P05141;Q9H0C2	ADP/ATP translocase 2;ADP/ATP translocase 2, N-terminally processed	SLC25A5	GO:0005634~nucleus;GO:0005739~mitochondrion;GO:0005743~mitochondrial inner membrane;GO:0005743~mitochondrial inner membrane;GO:0005887~integral component of plasma membrane;GO:0016020~membrane;GO:0031012~extracellular matrix;GO:0042645~mitochondrial nucleoid;GO:0043209~myelin sheath;GO:0045121~membrane raft;GO:0070062~extracellular exosome;GO:0071817~MMXD complex	Mitochondrion inner membrane	P05141; len=298; ExpAA=77.49; First60=2.86; PredHel=3; Topology=o109-131i172-194o209-231i/Q9H0C2; len=315; ExpAA=63.42; First60=0.32; PredHel=2; Topology=i124-146o221-243i	1.86184	1.73126	1.34774	1.16303	0.823396	1.16422
F5H5Y2;C9J3L8;C9J5W0;E9PAL7;C9IZQ1;P43307-2;P43307	Translocon-associated protein subunit alpha	SSR1	GO:0005783~endoplasmic reticulum;GO:0005783~endoplasmic reticulum;GO:0005789~endoplasmic reticulum membrane;GO:0016021~integral component of membrane	Endoplasmic reticulum membrane	C9J3L8; len=265; ExpAA=35.62; First60=14.33; PredHel=1; Topology=o207-229i/C9J5W0; len=266; ExpAA=36.24; First60=14.31; PredHel=1; Topology=o207-229i/E9PAL7; len=291; ExpAA=36.22; First60=14.31; PredHel=1; Topology=o207-229i/C9IZQ1; len=298; ExpAA=36.24; First60=14.31; PredHel=1; Topology=o207-229i/P43307; len=286; ExpAA=36.22; First60=14.31; PredHel=1; Topology=o207-229i	0.109581	0.225957	0.136802	0.150319	0.104565	0
Q9H7Z7;A6NHH0;X6RJ95	Prostaglandin E synthase 2;Prostaglandin E synthase 2 truncated form	PTGES2	GO:0000139~Golgi membrane;GO:0005576~extracellular region;GO:0005634~nucleus;GO:0005739~mitochondrion;GO:0005829~cytosol;GO:0016021~integral component of membrane;GO:0035578~azurophil granule lumen;GO:0048471~perinuclear region of cytoplasm	Golgi apparatus membrane	Q9H7Z7; len=377; ExpAA=9.39; First60=1.61; PredHel=0; Topology=o/A6NHH0; len=186; ExpAA=1.85; First60=0.00; PredHel=0; Topology=o/X6RJ95; len=265; ExpAA=12.42; First60=1.95; PredHel=0; Topology=o	1.94533	1.74066	1.61486	0.937913	0.700717	0.427273
C9JA28;Q9UNL2;B4E2P2	Translocon-associated protein subunit gamma	SSR3	GO:0005622~intracellular;GO:0005789~endoplasmic reticulum membrane;GO:0016021~integral component of membrane	Endoplasmic reticulum membrane	C9JA28; len=174; ExpAA=65.26; First60=26.82; PredHel=3; Topology=i29-51o55-77i138-157o/Q9UNL2; len=185; ExpAA=82.41; First60=26.55; PredHel=4; Topology=i29-51o55-77i138-157o162-184i	0.237226	0	0	0	0.339537	0
Q15185-4;Q15185;Q15185-3;B4DDC6;Q15185-2	Prostaglandin E synthase 3	PTGES3	GO:0000781~chromosome, telomeric region;GO:0005634~nucleus;GO:0005654~nucleoplasm;GO:0005654~nucleoplasm;GO:0005697~telomerase holoenzyme complex;GO:0005829~cytosol;GO:0005829~cytosol;GO:0043234~protein complex;GO:0070062~extracellular exosome	Cytoplasm {ECO:0000250|UniProtKB:Q3ZBF7}.		0.770544	0.628531	0.863324	1.64916	1.65071	1.36056
A6NLM8;P51571	Translocon-associated protein subunit delta	SSR4	GO:0005784~Sec61 translocon complex;GO:0016021~integral component of membrane;GO:0070062~extracellular exosome	Endoplasmic reticulum membrane	A6NLM8; len=148; ExpAA=18.99; First60=0.40; PredHel=0; Topology=o/P51571; len=173; ExpAA=18.24; First60=0.32; PredHel=0; Topology=o	0.0835418	0.565241	0.375148	0.411537	0.256413	0
Q15910;Q15910-2;G3XAL2;Q15910-5;Q15910-3;Q15910-4	Histone-lysine N-methyltransferase EZH2	EZH2	GO:0000790~nuclear chromatin;GO:0005634~nucleus;GO:0005654~nucleoplasm;GO:0005737~cytoplasm;GO:0035098~ESC/E(Z) complex;GO:0045120~pronucleus	Nucleus {ECO:0000269|PubMed:12101246,		0.0217888	0	0	0	0	0.0207223
F5GZY0;Q06481-4;Q06481-2;Q06481-3;Q06481-6;Q06481;E9PQS3;F5H845;Q06481-5	Amyloid-like protein 2	APLP2	GO:0005634~nucleus;GO:0005788~endoplasmic reticulum lumen;GO:0005886~plasma membrane;GO:0016020~membrane;GO:0016021~integral component of membrane;GO:0031092~platelet alpha granule membrane;GO:0070062~extracellular exosome	Cell membrane {ECO:0000305}	Q06481; len=763; ExpAA=45.37; First60=22.57; PredHel=2; Topology=i13-35o694-716i/E9PQS3; len=158; ExpAA=21.16; First60=21.07; PredHel=1; Topology=i13-32o	0.0176762	0.0164771	0.0233152	0.0437929	0.0653717	0.0527267
P49711;P49711-2	Transcriptional repressor CTCF	CTCF	GO:0000775~chromosome, centromeric region;GO:0000793~condensed chromosome;GO:0005634~nucleus;GO:0005654~nucleoplasm;GO:0005730~nucleolus	Nucleus, nucleoplasm		0	0	0	0.0223167	0.0424946	0.122735
O75886;O75886-2	Signal transducing adapter molecule 2	STAM2	GO:0005654~nucleoplasm;GO:0005737~cytoplasm;GO:0005829~cytosol;GO:0005829~cytosol;GO:0031901~early endosome membrane;GO:0033565~ESCRT-0 complex;GO:0043231~intracellular membrane-bounded organelle	Cytoplasm {ECO:0000250}. Early endosome	O75886; len=525; ExpAA=0.04; First60=0.00; PredHel=0; Topology=o	0.0163257	0	0.0241996	0	0	0
J3KN69;Q6PIU2;Q6PIU2-2;H7C046;Q6PIU2-3;F8WE33	Neutral cholesterol ester hydrolase 1	NCEH1	GO:0005789~endoplasmic reticulum membrane;GO:0016020~membrane;GO:0016020~membrane;GO:0016021~integral component of membrane	Membrane {ECO:0000305|PubMed:12149457}	Q6PIU2; len=408; ExpAA=30.26; First60=26.55; PredHel=1; Topology=i5-27o/H7C046; len=307; ExpAA=37.91; First60=20.90; PredHel=2; Topology=i29-51o71-93i/F8WE33; len=93; ExpAA=21.40; First60=21.37; PredHel=1; Topology=i37-59o	0.379673	0.285122	0.133026	0.448074	0.315963	0.113008
Q96AG4;I3L223	Leucine-rich repeat-containing protein 59	LRRC59	GO:0005635~nuclear envelope;GO:0005783~endoplasmic reticulum;GO:0005789~endoplasmic reticulum membrane;GO:0016020~membrane;GO:0016021~integral component of membrane;GO:0031090~organelle membrane;GO:0042645~mitochondrial nucleoid	Microsome membrane {ECO:0000250}	Q96AG4; len=307; ExpAA=21.16; First60=0.00; PredHel=1; Topology=o244-266i/I3L223; len=62; ExpAA=0.00; First60=0.00; PredHel=0; Topology=o	2.42918	3.81573	2.14864	3.14465	2.97702	2.54775
E9PKP7;P17480-2;P17480	Nucleolar transcription factor 1	UBTF	GO:0001650~fibrillar center;GO:0005634~nucleus;GO:0005654~nucleoplasm;GO:0005730~nucleolus;GO:0005730~nucleolus	Nucleus, nucleolus		0.0991818	0.0261239	0	0	0	0
P21291;E9PS42;E9PP21	Cysteine and glycine-rich protein 1	CSRP1	GO:0005634~nucleus;GO:0005925~focal adhesion;GO:0070062~extracellular exosome	Nucleus {ECO:0000269|PubMed:26924529}.		0	0.15847	0.152618	0	0	0
Q8N0U8;Q8N0U8-2	Vitamin K epoxide reductase complex subunit 1-like protein 1	VKORC1L1	GO:0005783~endoplasmic reticulum;GO:0005789~endoplasmic reticulum membrane;GO:0005789~endoplasmic reticulum membrane;GO:0016021~integral component of membrane	Endoplasmic reticulum membrane	Q8N0U8; len=176; ExpAA=70.84; First60=15.69; PredHel=2; Topology=i92-114o129-151i	0.198134	0.287338	0.0778828	0.0686427	0.0736749	0.0616219
E7EUC7;Q16851-2;Q16851;C9JVG3;C9JQU9;C9JNZ1;C9JWG0;C9JTZ5;C9JUW1;F2Z3H1	UTP--glucose-1-phosphate uridylyltransferase	UGP2	GO:0005634~nucleus;GO:0005737~cytoplasm;GO:0005829~cytosol;GO:0070062~extracellular exosome	Cytoplasm {ECO:0000269|PubMed:8354390}.		0.542256	0.460822	0.184017	0.338964	0.235051	0.260641
Q14151;K7EQU4;K7ERX3	Scaffold attachment factor B2	SAFB2	GO:0005634~nucleus;GO:0005654~nucleoplasm;GO:0005737~cytoplasm;GO:0016604~nuclear body;GO:0043231~intracellular membrane-bounded organelle;GO:0070062~extracellular exosome	Cytoplasm. Nucleus.	Q14151; len=953; ExpAA=0.00; First60=0.00; PredHel=0; Topology=o/K7EQU4; len=87; ExpAA=0.00; First60=0.00; PredHel=0; Topology=o/K7ERX3; len=124; ExpAA=0.00; First60=0.00; PredHel=0; Topology=o	0	1.16618	0	0	0	0
G3V3A4;Q13573;G3V4X8;G3V5R3	SNW domain-containing protein 1	SNW1	GO:0005634~nucleus;GO:0005654~nucleoplasm;GO:0005654~nucleoplasm;GO:0005681~spliceosomal complex;GO:0008024~cyclin/CDK positive transcription elongation factor complex;GO:0016363~nuclear matrix;GO:0016604~nuclear body;GO:0016607~nuclear speck;GO:0071013~catalytic step 2 spliceosome;GO:0071014~post-mRNA release spliceosomal complex;GO:0071146~SMAD3-SMAD4 protein complex	Nucleus {ECO:0000269|PubMed:11991638,		0.102891	0.133921	0.154443	0.161713	0.0563785	0.144079
Q92696;H0YLG7;H0YKZ8;H0YMG5;H0YLH3	Geranylgeranyl transferase type-2 subunit alpha	RABGGTA	GO:0005829~cytosol;GO:0005886~plasma membrane;GO:0005968~Rab-protein geranylgeranyltransferase complex;GO:0005968~Rab-protein geranylgeranyltransferase complex		Q92696; len=567; ExpAA=0.00; First60=0.00; PredHel=0; Topology=o/H0YLG7; len=176; ExpAA=0.00; First60=0.00; PredHel=0; Topology=o/H0YKZ8; len=136; ExpAA=0.02; First60=0.01; PredHel=0; Topology=o/H0YMG5; len=175; ExpAA=0.01; First60=0.01; PredHel=0; Topology=o/H0YLH3; len=424; ExpAA=0.00; First60=0.00; PredHel=0; Topology=o	0	0	0	0.0365803	0.0384742	0.0158529
C9JJV6;C9JZL8;C9J5M0;C9JC07;Q96S97	Myeloid-associated differentiation marker	MYADM	GO:0001726~ruffle;GO:0005886~plasma membrane;GO:0005886~plasma membrane;GO:0005911~cell-cell junction;GO:0016021~integral component of membrane;GO:0030864~cortical actin cytoskeleton;GO:0045121~membrane raft;GO:0070062~extracellular exosome	Membrane {ECO:0000305}	C9JJV6; len=146; ExpAA=68.00; First60=22.03; PredHel=3; Topology=i36-58o68-90i103-125o/C9JZL8; len=188; ExpAA=98.31; First60=22.02; PredHel=5; Topology=i36-58o68-90i103-125o136-158i165-187o/C9J5M0; len=242; ExpAA=132.67; First60=22.03; PredHel=6; Topology=i36-58o68-90i103-125o135-157i170-192o207-226i/C9JC07; len=259; ExpAA=155.40; First60=22.04; PredHel=7; Topology=i36-58o68-90i103-125o135-157i16…	0	0.470189	0	0.233906	0	0
B1AMU7;Q9Y3B2;R4GNH9;R4GMQ7;B1AMU3;B1AMU4	Exosome complex component CSL4	EXOSC1	GO:0000176~nuclear exosome (RNase complex);GO:0000178~exosome (RNase complex);GO:0000178~exosome (RNase complex);GO:0005654~nucleoplasm;GO:0005730~nucleolus;GO:0005737~cytoplasm;GO:0005829~cytosol	Nucleus, nucleolus		0.266445	0.100491	0	0.174543	0	0.377457
Q13868;A3KFL2;A3KFL4;Q13868-2;A3KFL5;A3KFL1	Exosome complex component RRP4	EXOSC2	GO:0000176~nuclear exosome (RNase complex);GO:0000177~cytoplasmic exosome (RNase complex);GO:0000178~exosome (RNase complex);GO:0005634~nucleus;GO:0005654~nucleoplasm;GO:0005730~nucleolus;GO:0005737~cytoplasm;GO:0005829~cytosol	Cytoplasm. Nucleus, nucleolus. Nucleus.		0.334109	0.28294	0.156777	0.439751	0.298278	0.282807
Q7L2J0;Q7L2J0-2	7SK snRNA methylphosphate capping enzyme	MEPCE				0	0	0.00373891	0	0	0.033112
Q9NZI8;Q9NZI8-2;REV__M0QZ54;REV__M0R118;REV__M0R0M7;G8JLG2;REV__Q15833;Q15517	Insulin-like growth factor 2 mRNA-binding protein 1	IGF2BP1	GO:0005654~nucleoplasm;GO:0005737~cytoplasm;GO:0005829~cytosol;GO:0005829~cytosol;GO:0010494~cytoplasmic stress granule;GO:0030027~lamellipodium;GO:0030175~filopodium;GO:0030424~axon;GO:0030426~growth cone;GO:0030529~intracellular ribonucleoprotein complex;GO:0043197~dendritic spine;GO:0048471~perinuclear region of cytoplasm;GO:0070937~CRD-mediated mRNA stability complex	Nucleus. Cytoplasm. Cytoplasm, perinuclear		0.940191	0.981352	1.07396	3.18786	3.33152	2.88265
Q9NQT5	Exosome complex component RRP40	EXOSC3	GO:0000176~nuclear exosome (RNase complex);GO:0000177~cytoplasmic exosome (RNase complex);GO:0000178~exosome (RNase complex);GO:0005634~nucleus;GO:0005654~nucleoplasm;GO:0005654~nucleoplasm;GO:0005730~nucleolus;GO:0005737~cytoplasm;GO:0005829~cytosol;GO:0035327~transcriptionally active chromatin	Cytoplasm {ECO:0000269|PubMed:17545563}.		0	0	0	0.045551	0.0566518	0
F8W930;Q9Y6M1-1;Q9Y6M1;Q9Y6M1-5;Q9Y6M1-6;Q9Y6M1-3;Q9Y6M1-4	Insulin-like growth factor 2 mRNA-binding protein 2	IGF2BP2	GO:0005634~nucleus;GO:0005737~cytoplasm;GO:0005829~cytosol;GO:0005829~cytosol;GO:0005856~cytoskeleton	Nucleus. Cytoplasm. Note=Localized in		0.401831	0.503949	0.328239	0.946664	0.714688	0.774607
Q9NPD3;E9PI41;E9PPI9	Exosome complex component RRP41	EXOSC4	GO:0000176~nuclear exosome (RNase complex);GO:0000177~cytoplasmic exosome (RNase complex);GO:0000178~exosome (RNase complex);GO:0005634~nucleus;GO:0005654~nucleoplasm;GO:0005730~nucleolus;GO:0005730~nucleolus;GO:0005737~cytoplasm;GO:0005737~cytoplasm;GO:0005829~cytosol;GO:0005829~cytosol;GO:0035327~transcriptionally active chromatin;GO:0045111~intermediate filament cytoskeleton	Cytoplasm {ECO:0000269|PubMed:17545563}.		0.185568	0.564737	0.44053	0.821499	0.296421	0.483022
O00425;O00425-2;F8WD15	Insulin-like growth factor 2 mRNA-binding protein 3	IGF2BP3	GO:0005634~nucleus;GO:0005737~cytoplasm;GO:0005829~cytosol;GO:0005829~cytosol	Nucleus. Cytoplasm. Note=Found in		0.909293	0.971055	0.731135	1.97193	1.97304	1.82592
M0R050;Q9NQT4	Exosome complex component RRP46	EXOSC5	GO:0000176~nuclear exosome (RNase complex);GO:0000177~cytoplasmic exosome (RNase complex);GO:0000178~exosome (RNase complex);GO:0005634~nucleus;GO:0005654~nucleoplasm;GO:0005730~nucleolus;GO:0005730~nucleolus;GO:0005730~nucleolus;GO:0005737~cytoplasm;GO:0005829~cytosol;GO:0035327~transcriptionally active chromatin	Nucleus, nucleolus		0.157218	0.509058	0.468081	0.661768	0.22187	0.590646
Q9BW72	HIG1 domain family member 2A, mitochondrial	HIGD2A	GO:0005743~mitochondrial inner membrane;GO:0016021~integral component of membrane;GO:0070469~respiratory chain	Mitochondrion membrane {ECO:0000255|PROSITE-	Q9BW72; len=106; ExpAA=41.02; First60=13.34; PredHel=2; Topology=o48-70i83-102o	0.445821	0.128487	0	0	0.326129	0.402128
Q5RKV6	Exosome complex component MTR3	EXOSC6	GO:0000176~nuclear exosome (RNase complex);GO:0000177~cytoplasmic exosome (RNase complex);GO:0000178~exosome (RNase complex);GO:0005654~nucleoplasm;GO:0005730~nucleolus;GO:0005829~cytosol	Cytoplasm {ECO:0000305}. Nucleus, nucleolus		0.133228	0.178375	0.329262	0.212891	0.340952	0.096714
Q9H3U1-2;Q9H3U1;Q9H3U1-3	Protein unc-45 homolog A	UNC45A	GO:0005794~Golgi apparatus;GO:0005829~cytosol;GO:0016607~nuclear speck;GO:0048471~perinuclear region of cytoplasm	Cytoplasm {ECO:0000269|PubMed:16478993}.		0.0230851	0.0717505	0.0377512	0.147039	0.0941663	0.14156
Q15024	Exosome complex component RRP42	EXOSC7	GO:0000176~nuclear exosome (RNase complex);GO:0000177~cytoplasmic exosome (RNase complex);GO:0000178~exosome (RNase complex);GO:0000178~exosome (RNase complex);GO:0005654~nucleoplasm;GO:0005730~nucleolus;GO:0005829~cytosol	Nucleus, nucleolus		0.101266	0.147267	0.2007	0.173404	0.154942	0.181256
Q96B26	Exosome complex component RRP43	EXOSC8	GO:0000176~nuclear exosome (RNase complex);GO:0000177~cytoplasmic exosome (RNase complex);GO:0000178~exosome (RNase complex);GO:0005634~nucleus;GO:0005654~nucleoplasm;GO:0005730~nucleolus;GO:0005737~cytoplasm;GO:0005829~cytosol	Cytoplasm {ECO:0000269|PubMed:17545563}.		0	0	0.0945545	0	0.0672652	0
Q8NAF0	Zinc finger protein 579	ZNF579	GO:0005634~nucleus	Nucleus {ECO:0000305}.		0.00805728	0	0	0	0	0
D6RIY6;Q06265;Q06265-2;D6R905;D6RA17;Q06265-3;Q06265-4;D6RAP4;H0Y9L5	Exosome complex component RRP45	EXOSC9	GO:0000176~nuclear exosome (RNase complex);GO:0000176~nuclear exosome (RNase complex);GO:0000177~cytoplasmic exosome (RNase complex);GO:0000178~exosome (RNase complex);GO:0000228~nuclear chromosome;GO:0005634~nucleus;GO:0005654~nucleoplasm;GO:0005654~nucleoplasm;GO:0005730~nucleolus;GO:0005737~cytoplasm;GO:0005829~cytosol;GO:0070062~extracellular exosome	Cytoplasm {ECO:0000269|PubMed:11782436}.		0.11654	0.265061	0.098486	0.419644	0.530627	0.099119
P11908;P11908-2;H7C540	Ribose-phosphate pyrophosphokinase 2	PRPS2	GO:0002189~ribose phosphate diphosphokinase complex;GO:0043234~protein complex;GO:0070062~extracellular exosome			0	0	0	0.0195365	0.0342319	0.0846156
H0Y2X5;P47895	Aldehyde dehydrogenase family 1 member A3	ALDH1A3	GO:0005634~nucleus;GO:0005737~cytoplasm;GO:0005829~cytosol;GO:0005829~cytosol;GO:0005886~plasma membrane;GO:0070062~extracellular exosome	Cytoplasm {ECO:0000250|UniProtKB:Q9JHW9}.	H0Y2X5; len=405; ExpAA=0.34; First60=0.00; PredHel=0; Topology=o/P47895; len=512; ExpAA=0.19; First60=0.00; PredHel=0; Topology=o	0	0.0383414	0	0	0	0
Q96QC0	Serine/threonine-protein phosphatase 1 regulatory subunit 10	PPP1R10	GO:0000784~nuclear chromosome, telomeric region;GO:0000785~chromatin;GO:0005634~nucleus;GO:0005654~nucleoplasm;GO:0016604~nuclear body;GO:0072357~PTW/PP1 phosphatase complex	Nucleus {ECO:0000255|PROSITE-		0.0293606	0.0382994	0.0565502	0.030557	0.0305307	0.0197243
Q96HJ9-2;Q9Y383-3;Q9Y383-2;B8ZZ10;A8MYV2;Q9NQ29-3;Q96HJ9;B8ZZ09	UPF0562 protein C7orf55;Putative RNA-binding protein Luc7-like 2	C7orf55;LUC7L2		Mitochondrion {ECO:0000269|PubMed:28719601}.		0.261543	0.4517	0.562629	0.67052	0.81494	0.473957
Q5TA02;P78417-3;P78417;Q5TA01;P78417-2	Glutathione S-transferase omega-1	GSTO1	GO:0005737~cytoplasm;GO:0005829~cytosol;GO:0070062~extracellular exosome	Cytoplasm, cytosol		0.171646	0.340135	0.0903836	0.327906	0.341246	0.131166
Q7Z6Z7-2;Q7Z6Z7-3;Q7Z6Z7;H0Y5W0;Q5H962;H0Y659;H0Y7U1	E3 ubiquitin-protein ligase HUWE1	HUWE1	GO:0005576~extracellular region;GO:0005634~nucleus;GO:0005634~nucleus;GO:0005654~nucleoplasm;GO:0005737~cytoplasm;GO:0005829~cytosol;GO:0005829~cytosol;GO:0016020~membrane;GO:0034774~secretory granule lumen;GO:0070062~extracellular exosome;GO:1904813~ficolin-1-rich granule lumen	Cytoplasm {ECO:0000269|PubMed:19713937}.	Q7Z6Z7; len=4374; ExpAA=17.56; First60=0.00; PredHel=0; Topology=o/Q5H962; len=1672; ExpAA=17.56; First60=0.00; PredHel=0; Topology=o/H0Y659; len=1197; ExpAA=0.04; First60=0.03; PredHel=0; Topology=o	0.0173509	0.00393928	0.00516091	0.0115208	0.0117391	0.00441643
P17096;H7BYM6;P17096-3	High mobility group protein HMG-I/HMG-Y	HMGA1	GO:0005634~nucleus;GO:0005654~nucleoplasm;GO:0005667~transcription factor complex;GO:0005829~cytosol;GO:0005925~focal adhesion;GO:0035985~senescence-associated heterochromatin focus;GO:0090575~RNA polymerase II transcription factor complex	Nucleus. Chromosome.		15.181	15.7681	26.2701	30.2306	24.6388	29.1271
P52926;F5H2U8;F5H2A4;F5H6H0;P52926-3;P52926-6;P52926-4;P52926-5;P52926-2	High mobility group protein HMGI-C	HMGA2	GO:0000228~nuclear chromosome;GO:0005634~nucleus;GO:0005654~nucleoplasm;GO:0032993~protein-DNA complex;GO:0035985~senescence-associated heterochromatin focus;GO:0071141~SMAD protein complex	Nucleus.		3.46133	3.10785	4.22357	2.78836	2.35468	2.61603
O43399;O43399-5;O43399-7	Tumor protein D54	TPD52L2				0.773778	1.295	1.6169	0.629624	0.787058	0.661252
H3BLZ8;Q92841;Q92841-1;Q92841-3;C9JMU5;Q92841-2;G5E9L5	Probable ATP-dependent RNA helicase DDX17	DDX17	GO:0005634~nucleus;GO:0005654~nucleoplasm;GO:0005730~nucleolus;GO:0005737~cytoplasm;GO:0005829~cytosol;GO:0016020~membrane;GO:0016607~nuclear speck	Nucleus {ECO:0000269|PubMed:12138182,	Q92841; len=729; ExpAA=0.00; First60=0.00; PredHel=0; Topology=o	1.65545	1.53238	1.53581	1.1725	1.53857	1.62263
Q9NVP1;H7C452	ATP-dependent RNA helicase DDX18	DDX18	GO:0005694~chromosome;GO:0005730~nucleolus;GO:0005737~cytoplasm;GO:0016020~membrane	Nucleus, nucleolus	Q9NVP1; len=670; ExpAA=0.01; First60=0.00; PredHel=0; Topology=o/H7C452; len=214; ExpAA=0.05; First60=0.00; PredHel=0; Topology=o	0.236766	0.166125	0.102035	0.164883	0.333819	0.196468
Q71U36-2;Q71U36;Q13748;Q13748-2;F8VQQ4;Q6PEY2	Tubulin alpha-1A chain;Tubulin alpha-3C/D chain	TUBA1A;TUBA3C	GO:0005634~nucleus;GO:0005829~cytosol;GO:0005874~microtubule;GO:0005874~microtubule;GO:0005881~cytoplasmic microtubule;GO:0015630~microtubule cytoskeleton;GO:0036464~cytoplasmic ribonucleoprotein granule;GO:0043209~myelin sheath;GO:0045121~membrane raft;GO:0055037~recycling endosome;GO:0070062~extracellular exosome	Cytoplasm, cytoskeleton.	Q71U36; len=451; ExpAA=1.29; First60=0.00; PredHel=0; Topology=o/F8VQQ4; len=219; ExpAA=1.52; First60=0.00; PredHel=0; Topology=o/Q6PEY2; len=450; ExpAA=2.36; First60=0.00; PredHel=0; Topology=o	3.42798	3.79357	3.03477	3.70255	3.10791	3.35155
K7EK56;Q9UFG5;Q9UFG5-2	UPF0449 protein C19orf25	C19orf25				0.0652562	0.0566248	0.0620071	0.0644705	0	0.0525524
J3KS22;Q7Z4W1;J3KRZ4;J3QS36;J3QS45;J3KSZ5;J3QL34	L-xylulose reductase	DCXR	GO:0005634~nucleus;GO:0005881~cytoplasmic microtubule;GO:0005886~plasma membrane;GO:0005902~microvillus;GO:0005903~brush border;GO:0070062~extracellular exosome	Membrane {ECO:0000250}	J3KS22; len=223; ExpAA=0.02; First60=0.00; PredHel=0; Topology=o/Q7Z4W1; len=244; ExpAA=0.02; First60=0.00; PredHel=0; Topology=o/J3KRZ4; len=141; ExpAA=0.02; First60=0.01; PredHel=0; Topology=o/J3QS36; len=225; ExpAA=0.01; First60=0.00; PredHel=0; Topology=o/J3QS45; len=100; ExpAA=0.06; First60=0.05; PredHel=0; Topology=o/J3KSZ5; len=143; ExpAA=0.05; First60=0.03; PredHel=0; Topology=o/J3QL34; l…	0.00643094	0.00927407	0.115068	0	0	0
Q9UHN1	DNA polymerase subunit gamma-2, mitochondrial	POLG2	GO:0000262~mitochondrial chromosome;GO:0005759~mitochondrial matrix;GO:0042645~mitochondrial nucleoid;GO:0070062~extracellular exosome	Mitochondrion.		0.0142696	0	0	0.0171642	0.0142423	0
O60749-2;O60749;D6RC15;H0YK42	Sorting nexin-2	SNX2	GO:0005737~cytoplasm;GO:0005764~lysosome;GO:0005768~endosome;GO:0005829~cytosol;GO:0010008~endosome membrane;GO:0016020~membrane;GO:0019898~extrinsic component of membrane;GO:0030027~lamellipodium;GO:0030904~retromer complex;GO:0030905~retromer, tubulation complex;GO:0030905~retromer, tubulation complex;GO:0031901~early endosome membrane;GO:0043234~protein complex;GO:0070062~extracellular exosome	Early endosome membrane	O60749; len=519; ExpAA=0.01; First60=0.00; PredHel=0; Topology=o/D6RC15; len=265; ExpAA=0.00; First60=0.00; PredHel=0; Topology=o/H0YK42; len=304; ExpAA=0.05; First60=0.00; PredHel=0; Topology=o	0.22858	0.248385	0.165705	0.399818	0.208518	0.264649
B4DQV4;O95219;F8W9T3	Sorting nexin-4	SNX4	GO:0005737~cytoplasm;GO:0005868~cytoplasmic dynein complex;GO:0005886~plasma membrane;GO:0016020~membrane;GO:0019898~extrinsic component of membrane;GO:0031201~SNARE complex;GO:0031901~early endosome membrane;GO:0043234~protein complex	Early endosome	O95219; len=450; ExpAA=0.01; First60=0.00; PredHel=0; Topology=o/F8W9T3; len=155; ExpAA=0.09; First60=0.00; PredHel=0; Topology=o	0.0369905	0	0.035552	0.0436729	0	0
B4DJS7;Q9UNH7-2;Q9UNH7;G3V5X9	Sorting nexin-6;Sorting nexin-6, N-terminally processed	SNX6	GO:0005622~intracellular;GO:0005634~nucleus;GO:0005737~cytoplasm;GO:0005829~cytosol;GO:0019898~extrinsic component of membrane;GO:0030904~retromer complex;GO:0030905~retromer, tubulation complex;GO:0031901~early endosome membrane;GO:0097422~tubular endosome	Early endosome {ECO:0000269|PubMed:11485546,	B4DJS7; len=294; ExpAA=2.72; First60=2.72; PredHel=0; Topology=o/Q9UNH7; len=406; ExpAA=0.00; First60=0.00; PredHel=0; Topology=o/G3V5X9; len=239; ExpAA=0.00; First60=0.00; PredHel=0; Topology=o	0.179825	0.156931	0.140339	0.121433	0.14265	0.127271
Q9Y5X2;C9IYC5;C9JCB9;C9J8E6;C9J014;C9J271	Sorting nexin-8	SNX8	GO:0005829~cytosol;GO:0019898~extrinsic component of membrane;GO:0030904~retromer complex;GO:0031901~early endosome membrane;GO:0043231~intracellular membrane-bounded organelle	Early endosome membrane	Q9Y5X2; len=465; ExpAA=0.02; First60=0.00; PredHel=0; Topology=o/C9IYC5; len=42; ExpAA=0.00; First60=0.00; PredHel=0; Topology=o/C9JCB9; len=85; ExpAA=0.00; First60=0.00; PredHel=0; Topology=o/C9J8E6; len=160; ExpAA=0.01; First60=0.00; PredHel=0; Topology=o/C9J014; len=176; ExpAA=0.00; First60=0.00; PredHel=0; Topology=o/C9J271; len=224; ExpAA=0.00; First60=0.00; PredHel=0; Topology=o	0	0	0	0	0.0243036	0.0135882
Q9Y5X1	Sorting nexin-9	SNX9	GO:0001726~ruffle;GO:0005737~cytoplasm;GO:0005802~trans-Golgi network;GO:0005829~cytosol;GO:0005829~cytosol;GO:0005886~plasma membrane;GO:0030136~clathrin-coated vesicle;GO:0030659~cytoplasmic vesicle membrane;GO:0031234~extrinsic component of cytoplasmic side of plasma membrane;GO:0031410~cytoplasmic vesicle;GO:0070062~extracellular exosome	Cytoplasmic vesicle membrane	Q9Y5X1; len=595; ExpAA=0.01; First60=0.00; PredHel=0; Topology=o	0.0220355	0.00523764	0	0.132761	0	0.0221025
P07814;V9GYZ6;V9GZ76	Bifunctional glutamate/proline--tRNA ligase;Glutamate--tRNA ligase;Proline--tRNA ligase	EPRS	GO:0005737~cytoplasm;GO:0005829~cytosol;GO:0005829~cytosol;GO:0016020~membrane;GO:0017101~aminoacyl-tRNA synthetase multienzyme complex;GO:0030529~intracellular ribonucleoprotein complex;GO:0097452~GAIT complex	Cytoplasm, cytosol	P07814; len=1512; ExpAA=0.02; First60=0.00; PredHel=0; Topology=o/V9GYZ6; len=968; ExpAA=0.01; First60=0.00; PredHel=0; Topology=o/V9GZ76; len=194; ExpAA=0.04; First60=0.00; PredHel=0; Topology=o	2.16883	1.98313	1.86865	2.65626	2.49562	2.2311
Q07021;I3L3Q7;I3L3B0	Complement component 1 Q subcomponent-binding protein, mitochondrial	C1QBP	GO:0005615~extracellular space;GO:0005634~nucleus;GO:0005730~nucleolus;GO:0005737~cytoplasm;GO:0005739~mitochondrion;GO:0005759~mitochondrial matrix;GO:0005829~cytosol;GO:0005886~plasma membrane;GO:0005886~plasma membrane;GO:0009986~cell surface;GO:0016020~membrane	Mitochondrion matrix	Q07021; len=282; ExpAA=0.01; First60=0.01; PredHel=0; Topology=o/I3L3Q7; len=177; ExpAA=0.00; First60=0.00; PredHel=0; Topology=o/I3L3B0; len=178; ExpAA=0.00; First60=0.00; PredHel=0; Topology=o	8.88876	9.60199	12.3595	7.18681	8.47478	8.29521
P11766;D6RFE4;H0YAG8;D6RAY0;D6R9G2	Alcohol dehydrogenase class-3	ADH5	GO:0005739~mitochondrion;GO:0005829~cytosol;GO:0070062~extracellular exosome	Cytoplasm {ECO:0000305}.		0.0482486	0	0.0485513	0.0823701	0.0535915	0
P38432	Coilin	COIL	GO:0001650~fibrillar center;GO:0005634~nucleus;GO:0005654~nucleoplasm;GO:0005730~nucleolus;GO:0015030~Cajal body;GO:0016020~membrane;GO:0016604~nuclear body	Nucleus {ECO:0000269|PubMed:7679389}.	P38432; len=576; ExpAA=0.72; First60=0.48; PredHel=0; Topology=o	0.0156092	0.0202303	0	0.0157722	0.0159685	0.0131246
C9JER1;C9JJB1;Q6YHU6-2;Q6YHU6;H0Y3V5;Q6YHU6-4;Q6YHU6-3	Thyroid adenoma-associated protein	THADA	GO:0098554~cytoplasmic side of endoplasmic reticulum membrane		Q6YHU6; len=1953; ExpAA=0.06; First60=0.01; PredHel=0; Topology=o/H0Y3V5; len=1193; ExpAA=0.05; First60=0.01; PredHel=0; Topology=o	0	0.00214104	0	0.0105334	0.00529089	0
F2Z2V0;B0QZ18;Q99829;H0Y524;Q5JX45;E7ENH5;A6PVH9;Q5JX56;Q5JX58;Q5JX59;Q5JX61;Q5JX60;Q5JX44;Q5JX52	Copine-1	CPNE1	GO:0005634~nucleus;GO:0005654~nucleoplasm;GO:0005737~cytoplasm;GO:0005829~cytosol;GO:0005886~plasma membrane;GO:0016020~membrane;GO:0031965~nuclear membrane;GO:0035577~azurophil granule membrane;GO:0070062~extracellular exosome	Nucleus {ECO:0000269|PubMed:18212740,	F2Z2V0; len=533; ExpAA=0.02; First60=0.00; PredHel=0; Topology=o/B0QZ18; len=542; ExpAA=0.02; First60=0.00; PredHel=0; Topology=o/Q99829; len=537; ExpAA=0.01; First60=0.00; PredHel=0; Topology=o/H0Y524; len=208; ExpAA=0.08; First60=0.02; PredHel=0; Topology=o/Q5JX45; len=386; ExpAA=0.01; First60=0.00; PredHel=0; Topology=o/E7ENH5; len=427; ExpAA=0.01; First60=0.00; PredHel=0; Topology=o/A6PVH9; l…	0.154919	0.175935	0.193651	0.0656319	0.153165	0.0426512
Q96FN4-2;Q96FN4;H3BPR8	Copine-2	CPNE2	GO:0005634~nucleus;GO:0005737~cytoplasm;GO:0005886~plasma membrane;GO:0070062~extracellular exosome	Cytoplasm {ECO:0000250|UniProtKB:P59108}.	Q96FN4; len=548; ExpAA=0.06; First60=0.00; PredHel=0; Topology=o/H3BPR8; len=121; ExpAA=0.00; First60=0.00; PredHel=0; Topology=o	0.0321707	0.020444	0	0	0	0
O75131;E5RG68;E5RHZ0;H0YB26;E5RJ85;E5RG97;E5RFT7;E7ENV7;Q86VY2;Q7Z6C8;Q8IYJ1;Q96A23;O95741;Q9UBL6-2;Q86YQ8;Q96A23-2;Q9HCH3;O95741-2;Q9UBL6	Copine-3	CPNE3	GO:0005634~nucleus;GO:0005730~nucleolus;GO:0005737~cytoplasm;GO:0005737~cytoplasm;GO:0005739~mitochondrion;GO:0005829~cytosol;GO:0005886~plasma membrane;GO:0005886~plasma membrane;GO:0005925~focal adhesion;GO:0030054~cell junction;GO:0035577~azurophil granule membrane;GO:0070062~extracellular exosome	Nucleus {ECO:0000269|PubMed:20010870,	O75131; len=537; ExpAA=0.07; First60=0.00; PredHel=0; Topology=o/E5RHZ0; len=153; ExpAA=0.00; First60=0.00; PredHel=0; Topology=o/H0YB26; len=262; ExpAA=0.02; First60=0.00; PredHel=0; Topology=o/E5RFT7; len=79; ExpAA=0.00; First60=0.00; PredHel=0; Topology=i/E7ENV7; len=552; ExpAA=0.02; First60=0.00; PredHel=0; Topology=o/Q8IYJ1; len=553; ExpAA=0.14; First60=0.00; PredHel=0; Topology=o/Q96A23; le…	0.394389	0.681412	0.357615	1.01519	0.738097	0.766123
P12955-3;P12955-2;P12955	Xaa-Pro dipeptidase	PEPD	GO:0070062~extracellular exosome			0.0355714	0.0412759	0.0425432	0.0322485	0	0.0304939
P30837;H0YMG7;O94788-4;O94788-2;O94788-3;P00352;O94788	Aldehyde dehydrogenase X, mitochondrial	ALDH1B1	GO:0005654~nucleoplasm;GO:0005739~mitochondrion;GO:0005759~mitochondrial matrix;GO:0043231~intracellular membrane-bounded organelle	Mitochondrion matrix.	P30837; len=517; ExpAA=0.04; First60=0.00; PredHel=0; Topology=o/H0YMG7; len=489; ExpAA=1.24; First60=0.00; PredHel=0; Topology=o/P00352; len=501; ExpAA=0.10; First60=0.00; PredHel=0; Topology=o/O94788; len=518; ExpAA=0.11; First60=0.00; PredHel=0; Topology=o	0.456263	0.190921	0.356897	0.322237	0.491127	0.3632
O60279;H7C2K7	Sushi domain-containing protein 5	SUSD5	GO:0016021~integral component of membrane	Membrane	O60279; len=629; ExpAA=26.15; First60=3.38; PredHel=1; Topology=o576-598i/H7C2K7; len=243; ExpAA=4.29; First60=4.28; PredHel=0; Topology=o	0	0	0	0.0805317	0.0523163	0.00562093
Q7Z3K3-5;Q7Z3K3-7;Q7Z3K3-2;Q7Z3K3-3;Q7Z3K3-6;Q7Z3K3;H0YCT3;F5H8H4	Pogo transposable element with ZNF domain	POGZ	GO:0000790~nuclear chromatin;GO:0005634~nucleus;GO:0005654~nucleoplasm;GO:0005737~cytoplasm;GO:0005829~cytosol	Nucleus. Chromosome. Cytoplasm.		0.0245848	0	0.0148058	0.0126216	0	0.00792578
P09211;A8MX94	Glutathione S-transferase P	GSTP1	GO:0005576~extracellular region;GO:0005615~extracellular space;GO:0005622~intracellular;GO:0005634~nucleus;GO:0005737~cytoplasm;GO:0005739~mitochondrion;GO:0005829~cytosol;GO:0005829~cytosol;GO:0005886~plasma membrane;GO:0031982~vesicle;GO:0034774~secretory granule lumen;GO:0070062~extracellular exosome;GO:0097057~TRAF2-GSTP1 complex;GO:1904813~ficolin-1-rich granule lumen	Cytoplasm {ECO:0000269|PubMed:19269317}.	P09211; len=210; ExpAA=0.95; First60=0.00; PredHel=0; Topology=o/A8MX94; len=174; ExpAA=1.51; First60=0.00; PredHel=0; Topology=o	1.60409	2.31776	1.60661	3.97408	2.30137	2.67522
A9Z1X7;E9PCT1;Q8IYB3-2;Q8IYB3;M0R088;M0R1E7;M0QXG5	Serine/arginine repetitive matrix protein 1	SRRM1	GO:0005634~nucleus;GO:0005654~nucleoplasm;GO:0005829~cytosol;GO:0016363~nuclear matrix;GO:0016607~nuclear speck;GO:0071013~catalytic step 2 spliceosome	Nucleus matrix {ECO:0000269|PubMed:12624182,		0.0920826	0.0722094	0.054719	0.0506638	0.0452975	0.0422176
Q9UHI6;B4DWV7	Probable ATP-dependent RNA helicase DDX20	DDX20	GO:0005634~nucleus;GO:0005654~nucleoplasm;GO:0005730~nucleolus;GO:0005737~cytoplasm;GO:0005829~cytosol;GO:0005829~cytosol;GO:0005856~cytoskeleton;GO:0016020~membrane;GO:0016604~nuclear body;GO:0032797~SMN complex;GO:0034719~SMN-Sm protein complex;GO:0090571~RNA polymerase II transcription repressor complex;GO:0097504~Gemini of coiled bodies	Cytoplasm. Nucleus, gem. Note=Localized in	Q9UHI6; len=824; ExpAA=0.08; First60=0.07; PredHel=0; Topology=o	0	0.01827	0	0.0360673	0	0
Q9HCD5	Nuclear receptor coactivator 5	NCOA5	GO:0005615~extracellular space;GO:0005634~nucleus;GO:0015629~actin cytoskeleton	Nucleus.		0.0355967	0.0115818	0	0	0	0
Q9UQ35;Q9UQ35-2;I3L4U6;I3L1I8;I3L182;I3L4D8;Q9UQ35-3	Serine/arginine repetitive matrix protein 2	SRRM2	GO:0005654~nucleoplasm;GO:0015030~Cajal body;GO:0016607~nuclear speck;GO:0071013~catalytic step 2 spliceosome	Nucleus speckle.		0.0523631	0.171984	0.115469	0.0240968	0.0647589	0.0145134
Q9NR30;Q9NR30-2	Nucleolar RNA helicase 2	DDX21	GO:0005634~nucleus;GO:0005654~nucleoplasm;GO:0005730~nucleolus;GO:0005730~nucleolus;GO:0005737~cytoplasm;GO:0016020~membrane	Nucleus, nucleolus	Q9NR30; len=783; ExpAA=0.00; First60=0.00; PredHel=0; Topology=o	1.45494	1.37362	1.61594	0.906374	0.957044	0.915299
Q9BUQ8;H0YI52;F8VVA2	Probable ATP-dependent RNA helicase DDX23	DDX23	GO:0005634~nucleus;GO:0005654~nucleoplasm;GO:0005682~U5 snRNP;GO:0005730~nucleolus;GO:0005730~nucleolus;GO:0005737~cytoplasm;GO:0070062~extracellular exosome;GO:0071013~catalytic step 2 spliceosome	Nucleus {ECO:0000269|PubMed:20858735,		0.0625833	0.134369	0.0648256	0.0811207	0.0958024	0.0753096
A6NHL2-2;A6NHL2	Tubulin alpha chain-like 3	TUBAL3	GO:0005737~cytoplasm;GO:0005874~microtubule	Cytoplasm, cytoskeleton {ECO:0000250}.		0	0	0	0	0.0704026	0.0687493
P09429;Q5T7C4;Q5T7C6;Q5T7C0;B2RPK0;P23497	High mobility group protein B1	HMGB1	GO:0000793~condensed chromosome;GO:0005576~extracellular region;GO:0005615~extracellular space;GO:0005634~nucleus;GO:0005654~nucleoplasm;GO:0005769~early endosome;GO:0005793~endoplasmic reticulum-Golgi intermediate compartment;GO:0005886~plasma membrane;GO:0009986~cell surface;GO:0017053~transcriptional repressor complex;GO:0034774~secretory granule lumen;GO:0043005~neuron projection;GO:1904813~f…	Nucleus {ECO:0000269|PubMed:12231511,	P09429; len=215; ExpAA=0.00; First60=0.00; PredHel=0; Topology=o/Q5T7C4; len=158; ExpAA=0.00; First60=0.00; PredHel=0; Topology=o/B2RPK0; len=211; ExpAA=0.00; First60=0.00; PredHel=0; Topology=o/P23497; len=879; ExpAA=0.00; First60=0.00; PredHel=0; Topology=o	56.5946	48.104	57.1635	38.0884	28.5643	31.6049
P26583;D6R9A6	High mobility group protein B2	HMGB2	GO:0000790~nuclear chromatin;GO:0000793~condensed chromosome;GO:0005615~extracellular space;GO:0005623~cell;GO:0005634~nucleus;GO:0005654~nucleoplasm;GO:0005730~nucleolus;GO:0005737~cytoplasm;GO:0043234~protein complex;GO:0048471~perinuclear region of cytoplasm	Nucleus {ECO:0000269|PubMed:11909973,		11.1518	8.17728	10.5164	18.9971	11.9505	12.0156
E9PES6;E7ES08;E7EQU1;O15347	High mobility group protein B3	HMGB3	GO:0005634~nucleus;GO:0005694~chromosome;GO:0005737~cytoplasm	Nucleus {ECO:0000250|UniProtKB:P40618,		0.7331	1.38526	1.62959	1.69782	1.65188	3.24059
Q96GQ7	Probable ATP-dependent RNA helicase DDX27	DDX27	GO:0005694~chromosome;GO:0005730~nucleolus;GO:0005737~cytoplasm	Nucleus, nucleolus		0.0512644	0.0460447	0.026072	0.0418164	0.0882591	0.0830657
Q5JRI1;O75494-5;O75494-4;O75494-6;O75494-3;O75494-2;O75494;Q6IQ42;R4GMP8;Q8WXF0	Serine/arginine-rich splicing factor 10	SRSF10	GO:0005634~nucleus;GO:0005654~nucleoplasm;GO:0005737~cytoplasm;GO:0005829~cytosol;GO:0016607~nuclear speck	Nucleus speckle		0.569414	0.52391	0.430465	0.575517	0.973895	0.731585
Q9NUL7	Probable ATP-dependent RNA helicase DDX28	DDX28	GO:0005634~nucleus;GO:0005730~nucleolus;GO:0005730~nucleolus;GO:0005739~mitochondrion;GO:0005829~cytosol;GO:0035770~ribonucleoprotein granule;GO:0042645~mitochondrial nucleoid	Nucleus {ECO:0000269|PubMed:11350955,		0	0.00699822	0.0148387	0	0	0
Q5T760;Q05519-2;Q05519;B4DWT1;B4DTC1;S4R3C4;Q5T757	Serine/arginine-rich splicing factor 11	SRSF11	GO:0005634~nucleus;GO:0005654~nucleoplasm;GO:0016607~nuclear speck	Nucleus. Note=Colocalizes with spliceosome		0.820612	1.14772	0.920591	0.51894	0.641829	0.687426
I3L2G3;I3L139;F5H4E4;Q9HA64	Ketosamine-3-kinase	FN3KRP	GO:0005829~cytosol			0	0	0	0	0	0.17211
G3XAL9;P55011-3;P55011	Solute carrier family 12 member 2	SLC12A2	GO:0005886~plasma membrane;GO:0005887~integral component of plasma membrane;GO:0016020~membrane;GO:0016324~apical plasma membrane;GO:0070062~extracellular exosome;GO:1903561~extracellular vesicle	Membrane	G3XAL9; len=1150; ExpAA=254.41; First60=0.02; PredHel=12; Topology=o290-312i319-341o366-388i409-426o436-458i486-508o523-545i595-617o652-674i681-698o713-730i732-751o/P55011; len=1212; ExpAA=254.17; First60=0.02; PredHel=12; Topology=o290-312i319-341o366-388i409-426o436-458i486-508o523-545i595-617o652-674i681-698o713-730i732-751o	0	0.0198061	0.00606487	0	0.00727618	0
D6RF07;D6R918;D6RBC5;D6RDI5;D6RA54;D6RC55;D6RG39;D6RIT9;Q9NX40-3;Q9NX40-2;Q9NX40-4;Q9NX40	OCIA domain-containing protein 1	OCIAD1	GO:0005739~mitochondrion;GO:0005768~endosome;GO:0016020~membrane	Endosome {ECO:0000250|UniProtKB:Q9CRD0}.	D6RF07; len=46; ExpAA=0.00; First60=0.00; PredHel=0; Topology=o/D6R918; len=73; ExpAA=3.57; First60=3.10; PredHel=0; Topology=o/D6RBC5; len=80; ExpAA=2.16; First60=1.88; PredHel=0; Topology=o/D6RDI5; len=97; ExpAA=27.19; First60=10.59; PredHel=0; Topology=o/D6RA54; len=110; ExpAA=30.86; First60=11.96; PredHel=2; Topology=i42-63o73-95i/D6RC55; len=112; ExpAA=30.45; First60=11.79; PredHel=2; Topolo…	0.137923	0.240209	0	0	0	0
Q56VL3;D6RD77;J3KPI9;Q56VL3-2	OCIA domain-containing protein 2	OCIAD2	GO:0005743~mitochondrial inner membrane;GO:0005768~endosome	Endosome {ECO:0000305}.	Q56VL3; len=154; ExpAA=28.17; First60=4.34; PredHel=0; Topology=o/D6RD77; len=61; ExpAA=0.00; First60=0.00; PredHel=0; Topology=i/J3KPI9; len=88; ExpAA=9.76; First60=2.71; PredHel=0; Topology=o	0	0	0	0.257062	0.163196	0
Q5ZPR3-4;Q5ZPR3;Q5ZPR3-3;Q5ZPR3-2;H0YL10;H0YLT8;H0YN85;H0YK40;H0YK59;H0YN29	CD276 antigen	CD276	GO:0009897~external side of plasma membrane;GO:0016021~integral component of membrane;GO:0070062~extracellular exosome	Membrane {ECO:0000305}	Q5ZPR3; len=534; ExpAA=27.65; First60=5.11; PredHel=1; Topology=o466-488i/H0YL10; len=199; ExpAA=25.66; First60=1.10; PredHel=1; Topology=o132-154i/H0YLT8; len=132; ExpAA=6.06; First60=6.05; PredHel=0; Topology=o/H0YN85; len=136; ExpAA=5.91; First60=5.90; PredHel=0; Topology=o/H0YK40; len=156; ExpAA=5.42; First60=5.37; PredHel=0; Topology=o/H0YK59; len=165; ExpAA=5.21; First60=5.18; PredHel=0; To…	0.142431	0.227937	0.179134	0.662098	1.4776	1.26917
Q9P260;Q9P260-2	LisH domain and HEAT repeat-containing protein KIAA1468	KIAA1468		Recycling endosome		0.0107929	0.0117407	0.00811262	0.00846708	0.015781	0.00820569
Q01658	Protein Dr1	DR1	GO:0005634~nucleus;GO:0005671~Ada2/Gcn5/Ada3 transcription activator complex	Nucleus.		0	0	0.121166	0.244193	0.321196	0.193041
Q13895;H7BY94;F8WBL2	Bystin	BYSL	GO:0005634~nucleus;GO:0005654~nucleoplasm;GO:0005730~nucleolus;GO:0005737~cytoplasm;GO:0005829~cytosol;GO:0016020~membrane;GO:0043231~intracellular membrane-bounded organelle;GO:0045177~apical part of cell	Cytoplasm {ECO:0000269|PubMed:17381424}.	Q13895; len=437; ExpAA=0.07; First60=0.00; PredHel=0; Topology=o/H7BY94; len=183; ExpAA=0.03; First60=0.00; PredHel=0; Topology=o/F8WBL2; len=194; ExpAA=0.00; First60=0.00; PredHel=0; Topology=o	0.0872628	0.0871336	0.0231752	0.0660722	0.07881	0.162484
H3BQQ2;Q86UK7-2;Q86UK7-3;Q86UK7	Zinc finger protein 598	ZNF598				0.0162817	0.00257232	0.00392717	0.00437786	0	0.00453715
Q16850;Q16850-2;H7C0D0;C9IYR8	Lanosterol 14-alpha demethylase	CYP51A1	GO:0005783~endoplasmic reticulum;GO:0005783~endoplasmic reticulum;GO:0005789~endoplasmic reticulum membrane;GO:0005886~plasma membrane;GO:0016020~membrane;GO:0016021~integral component of membrane;GO:0031090~organelle membrane	Endoplasmic reticulum membrane	Q16850; len=503; ExpAA=29.34; First60=21.64; PredHel=1; Topology=i21-43o/H7C0D0; len=222; ExpAA=2.67; First60=1.13; PredHel=0; Topology=i/C9IYR8; len=30; ExpAA=2.20; First60=2.20; PredHel=0; Topology=o	0.120842	0.185409	0.110963	0.170866	0.213978	0.112554
Q8WXF1-2;Q8WXF1;X6RDA4	Paraspeckle component 1	PSPC1	GO:0001650~fibrillar center;GO:0005634~nucleus;GO:0005654~nucleoplasm;GO:0005737~cytoplasm;GO:0016363~nuclear matrix;GO:0016607~nuclear speck;GO:0042382~paraspeckles	Nucleus, nucleolus. Nucleus matrix		0.568985	0.645374	0.766082	0.186229	0.203873	0.0878356
Q9H1C4	Protein unc-93 homolog B1	UNC93B1	GO:0000139~Golgi membrane;GO:0005764~lysosome;GO:0005768~endosome;GO:0005768~endosome;GO:0005783~endoplasmic reticulum;GO:0005789~endoplasmic reticulum membrane;GO:0016021~integral component of membrane;GO:0032009~early phagosome	Endoplasmic reticulum membrane	Q9H1C4; len=597; ExpAA=255.13; First60=1.29; PredHel=12; Topology=i60-82o111-130i137-154o158-180i217-239o285-307i343-365o375-397i404-423o438-460i469-491o495-512i	0.0212383	0.0296023	0	0.0279326	0.0227771	0.0160954
Q13011;M0R248;M0QZW4;M0R280;M0QXS7	Delta(3,5)-Delta(2,4)-dienoyl-CoA isomerase, mitochondrial	ECH1	GO:0005739~mitochondrion;GO:0005777~peroxisome;GO:0016020~membrane;GO:0070062~extracellular exosome	Mitochondrion {ECO:0000250}. Peroxisome	Q13011; len=328; ExpAA=0.10; First60=0.00; PredHel=0; Topology=o/M0R248; len=267; ExpAA=0.14; First60=0.00; PredHel=0; Topology=o/M0QZW4; len=181; ExpAA=0.15; First60=0.00; PredHel=0; Topology=o/M0R280; len=17; ExpAA=0.00; First60=0.00; PredHel=0; Topology=i/M0QXS7; len=36; ExpAA=0.00; First60=0.00; PredHel=0; Topology=i	1.72394	1.31296	1.87463	1.35106	1.95882	1.66719
Q5SVK8;Q6XZF7	Dynamin-binding protein	DNMBP	GO:0005795~Golgi stack;GO:0005856~cytoskeleton;GO:0030054~cell junction;GO:0045202~synapse	Cytoplasm {ECO:0000250}. Golgi apparatus,		0	0	0	0.0122831	0.0255298	0.0177735
P26447	Protein S100-A4	S100A4	GO:0005576~extracellular region;GO:0005615~extracellular space;GO:0005634~nucleus;GO:0043005~neuron projection;GO:0048471~perinuclear region of cytoplasm;GO:0070062~extracellular exosome			0.65077	0	0.499797	0	0	0
P05109	Protein S100-A8;Protein S100-A8, N-terminally processed	S100A8	GO:0005576~extracellular region;GO:0005576~extracellular region;GO:0005615~extracellular space;GO:0005634~nucleus;GO:0005829~cytosol;GO:0005856~cytoskeleton;GO:0005886~plasma membrane;GO:0034774~secretory granule lumen;GO:0045111~intermediate filament cytoskeleton;GO:0070062~extracellular exosome	Secreted. Cytoplasm. Cytoplasm,	P05109; len=93; ExpAA=0.04; First60=0.00; PredHel=0; Topology=o	0	25.5548	0	0	0.201281	0
P06702	Protein S100-A9	S100A9	GO:0005576~extracellular region;GO:0005576~extracellular region;GO:0005615~extracellular space;GO:0005634~nucleus;GO:0005654~nucleoplasm;GO:0005737~cytoplasm;GO:0005829~cytosol;GO:0005829~cytosol;GO:0005856~cytoskeleton;GO:0005886~plasma membrane;GO:0030054~cell junction;GO:0031012~extracellular matrix;GO:0034774~secretory granule lumen;GO:0070062~extracellular exosome	Secreted. Cytoplasm. Cytoplasm,	P06702; len=114; ExpAA=0.00; First60=0.00; PredHel=0; Topology=o	0	36.9754	0.589259	0	0	0
O75915;F8WF90;C9JQU6;F8WF33	PRA1 family protein 3	ARL6IP5	GO:0005789~endoplasmic reticulum membrane;GO:0005856~cytoskeleton;GO:0005886~plasma membrane;GO:0016020~membrane;GO:0016021~integral component of membrane;GO:0070062~extracellular exosome	Endoplasmic reticulum membrane	O75915; len=188; ExpAA=76.44; First60=21.45; PredHel=3; Topology=i36-58o62-84i104-126o/F8WF90; len=59; ExpAA=21.14; First60=21.14; PredHel=1; Topology=i36-58o/C9JQU6; len=88; ExpAA=22.35; First60=17.94; PredHel=1; Topology=i47-69o/F8WF33; len=93; ExpAA=18.79; First60=16.38; PredHel=1; Topology=i36-58o	2.39984	2.77248	2.46718	3.51965	4.6441	3.09843
P15144;H0YKT6;H0YMC1;H0YLZ8	Aminopeptidase N	ANPEP	GO:0005615~extracellular space;GO:0005634~nucleus;GO:0005765~lysosomal membrane;GO:0005793~endoplasmic reticulum-Golgi intermediate compartment;GO:0005886~plasma membrane;GO:0005886~plasma membrane;GO:0009897~external side of plasma membrane;GO:0016021~integral component of membrane;GO:0030667~secretory granule membrane;GO:0070062~extracellular exosome	Cell membrane {ECO:0000269|PubMed:2564851,	P15144; len=967; ExpAA=22.50; First60=22.41; PredHel=1; Topology=i12-34o/H0YKT6; len=103; ExpAA=22.78; First60=22.78; PredHel=1; Topology=o10-32i/H0YMC1; len=122; ExpAA=0.00; First60=0.00; PredHel=0; Topology=o/H0YLZ8; len=65; ExpAA=0.01; First60=0.01; PredHel=0; Topology=o	0.652757	0.67895	0.551242	35.3726	29.826	25.8643
Q9NZB2;Q9NZB2-6;Q9NZB2-4;Q9NZB2-2;Q9NZB2-5	Constitutive coactivator of PPAR-gamma-like protein 1	FAM120A	GO:0005634~nucleus;GO:0005829~cytosol;GO:0005886~plasma membrane;GO:0016020~membrane	Cytoplasm {ECO:0000269|PubMed:19015244}.	Q9NZB2; len=1118; ExpAA=1.05; First60=0.00; PredHel=0; Topology=o	0.0467602	0.0832333	0.0620908	0.116579	0.117691	0.0619492
Q16352	Alpha-internexin	INA	GO:0005615~extracellular space;GO:0005654~nucleoplasm;GO:0005883~neurofilament;GO:0031965~nuclear membrane;GO:0036464~cytoplasmic ribonucleoprotein granule;GO:0043209~myelin sheath;GO:0045111~intermediate filament cytoskeleton		Q16352; len=499; ExpAA=0.01; First60=0.01; PredHel=0; Topology=o	0.536411	0.53621	0.551218	2.25094	2.05111	1.62584
P62854;Q5JNZ5	40S ribosomal protein S26;Putative 40S ribosomal protein S26-like 1	RPS26;RPS26P11	GO:0005654~nucleoplasm;GO:0005829~cytosol;GO:0015935~small ribosomal subunit;GO:0016020~membrane;GO:0022627~cytosolic small ribosomal subunit;GO:0070062~extracellular exosome	Cytoplasm, cytosol	P62854; len=115; ExpAA=0.01; First60=0.00; PredHel=0; Topology=i/Q5JNZ5; len=115; ExpAA=0.01; First60=0.01; PredHel=0; Topology=i	9.52932	9.57681	7.54234	23.6751	19.6967	15.7534
Q01105-2;Q01105-3;Q01105-4;Q01105;P0DME0	Protein SET	SET	GO:0005634~nucleus;GO:0005654~nucleoplasm;GO:0005654~nucleoplasm;GO:0005737~cytoplasm;GO:0005783~endoplasmic reticulum;GO:0005811~lipid droplet;GO:0005829~cytosol;GO:0043234~protein complex;GO:0048471~perinuclear region of cytoplasm	Cytoplasm, cytosol. Endoplasmic reticulum.		9.29515	5.43663	8.31189	16.1498	13.0841	12.9936
B4DXZ6;P51114-2;P51114;E9PFF5;E7EU85;P51114-3;C9JZE0;C9JY20;C9JAJ4;C9IZ22;H7C4S4	Fragile X mental retardation syndrome-related protein 1	FXR1	GO:0005730~nucleolus;GO:0005737~cytoplasm;GO:0005829~cytosol;GO:0005844~polysome;GO:0016020~membrane;GO:0030424~axon;GO:0035770~ribonucleoprotein granule;GO:0043034~costamere;GO:0043197~dendritic spine;GO:0048471~perinuclear region of cytoplasm	Cytoplasm {ECO:0000269|PubMed:7781595}.	B4DXZ6; len=608; ExpAA=0.00; First60=0.00; PredHel=0; Topology=o/P51114; len=621; ExpAA=0.00; First60=0.00; PredHel=0; Topology=o/E9PFF5; len=490; ExpAA=0.00; First60=0.00; PredHel=0; Topology=o/E7EU85; len=454; ExpAA=0.00; First60=0.00; PredHel=0; Topology=o/C9JZE0; len=119; ExpAA=0.01; First60=0.00; PredHel=0; Topology=o/C9JY20; len=123; ExpAA=0.01; First60=0.00; PredHel=0; Topology=o/C9JAJ4; l…	0.945763	1.23815	0.989288	1.21819	1.27502	1.20998
C9JAG1;Q9C0D9	Ethanolaminephosphotransferase 1	EPT1		Membrane {ECO:0000305}		0.340814	0	0	0	0	0
Q96IV0-2;Q96IV0;Q96IV0-3;Q96IV0-5;H0Y2P2;Q96IV0-4	Peptide-N(4)-(N-acetyl-beta-glucosaminyl)asparagine amidase	NGLY1	GO:0005634~nucleus;GO:0005737~cytoplasm;GO:0005829~cytosol;GO:0005829~cytosol	Cytoplasm {ECO:0000269|PubMed:15358861}.		0.0528424	0.0558828	0.00425073	0.00567151	0.0308665	0
P51116;I3L1Z2	Fragile X mental retardation syndrome-related protein 2	FXR2	GO:0005634~nucleus;GO:0005737~cytoplasm;GO:0005829~cytosol;GO:0005844~polysome;GO:0016020~membrane;GO:0022625~cytosolic large ribosomal subunit;GO:0070062~extracellular exosome	Cytoplasm.	P51116; len=673; ExpAA=0.00; First60=0.00; PredHel=0; Topology=o/I3L1Z2; len=118; ExpAA=0.01; First60=0.00; PredHel=0; Topology=o	0.115613	0.108655	0.151852	0.126354	0.188326	0.189199
Q9H4M9;C9JC03;C9J2Z4;C9JIJ3;C9IZH1;C9JDQ8	EH domain-containing protein 1	EHD1	GO:0005811~lipid droplet;GO:0005886~plasma membrane;GO:0010008~endosome membrane;GO:0010008~endosome membrane;GO:0016020~membrane;GO:0020018~ciliary pocket membrane;GO:0031095~platelet dense tubular network membrane;GO:0031901~early endosome membrane;GO:0055038~recycling endosome membrane;GO:0070062~extracellular exosome	Recycling endosome membrane	Q9H4M9; len=534; ExpAA=0.02; First60=0.00; PredHel=0; Topology=o/C9JC03; len=374; ExpAA=0.01; First60=0.00; PredHel=0; Topology=o/C9J2Z4; len=306; ExpAA=0.02; First60=0.00; PredHel=0; Topology=o/C9JIJ3; len=145; ExpAA=0.03; First60=0.00; PredHel=0; Topology=o/C9IZH1; len=148; ExpAA=0.04; First60=0.00; PredHel=0; Topology=o/C9JDQ8; len=162; ExpAA=0.05; First60=0.00; PredHel=0; Topology=o	0.146706	0.276459	0.287182	0.358064	0.294405	0.33583
Q9NZN4;B4DNU6	EH domain-containing protein 2	EHD2	GO:0005634~nucleus;GO:0005829~cytosol;GO:0005886~plasma membrane;GO:0005886~plasma membrane;GO:0005901~caveola;GO:0010008~endosome membrane;GO:0015630~microtubule cytoskeleton;GO:0019898~extrinsic component of membrane;GO:0045171~intercellular bridge;GO:0048471~perinuclear region of cytoplasm;GO:0055038~recycling endosome membrane;GO:0070062~extracellular exosome	Cell membrane {ECO:0000269|PubMed:17233914}	Q9NZN4; len=543; ExpAA=0.05; First60=0.00; PredHel=0; Topology=o	0.0269819	0.0323879	0.0243133	0.0273998	0.0302273	0.00708804
Q9H223	EH domain-containing protein 4	EHD4	GO:0005634~nucleus;GO:0005783~endoplasmic reticulum;GO:0005886~plasma membrane;GO:0016020~membrane;GO:0031901~early endosome membrane;GO:0048471~perinuclear region of cytoplasm;GO:0055038~recycling endosome membrane;GO:0070062~extracellular exosome	Early endosome membrane	Q9H223; len=541; ExpAA=0.01; First60=0.00; PredHel=0; Topology=o	0.0738671	0	0.0320711	0.223519	0.304516	0.113108
G3V599;O15320-9;O15320-8;O15320-6;O15320-4;O15320-3;O15320-10;O15320;O15320-5;O15320-7;O15320-2;A4FU28;G3V5K6;Q8IX94;Q86UF2;P0CG41;A4D2H0	cTAGE family member 5;cTAGE family member 9	CTAGE5;CTAGE9		Endoplasmic reticulum membrane	G3V599; len=1339; ExpAA=38.52; First60=0.01; PredHel=2; Topology=o539-561i573-595o/A4FU28; len=777; ExpAA=21.76; First60=21.31; PredHel=1; Topology=i38-60o/G3V5K6; len=151; ExpAA=22.64; First60=22.64; PredHel=1; Topology=o26-48i/Q8IX94; len=777; ExpAA=21.60; First60=21.15; PredHel=1; Topology=i38-60o/Q86UF2; len=777; ExpAA=21.60; First60=21.15; PredHel=1; Topology=i38-60o/P0CG41; len=777; ExpAA=2…	0.0211744	0.0131431	0	0	0	0.00815292
P15880;H0YEN5;E9PMM9;E9PQD7;I3L404;E9PPT0;E9PM36;H3BNG3;H0YE27	40S ribosomal protein S2	RPS2	GO:0005634~nucleus;GO:0005654~nucleoplasm;GO:0005654~nucleoplasm;GO:0005829~cytosol;GO:0005925~focal adhesion;GO:0016020~membrane;GO:0022627~cytosolic small ribosomal subunit;GO:0070062~extracellular exosome		P15880; len=293; ExpAA=0.04; First60=0.00; PredHel=0; Topology=o/H0YEN5; len=195; ExpAA=2.43; First60=2.04; PredHel=0; Topology=o/E9PMM9; len=218; ExpAA=0.11; First60=0.00; PredHel=0; Topology=o/E9PQD7; len=235; ExpAA=0.03; First60=0.00; PredHel=0; Topology=o/I3L404; len=155; ExpAA=0.11; First60=0.01; PredHel=0; Topology=o/E9PPT0; len=197; ExpAA=0.11; First60=0.00; PredHel=0; Topology=o/E9PM36; l…	5.21488	5.73859	4.34732	9.73415	10.7948	8.55976
P23396;P23396-2;E9PL09;E9PPU1;H0YEU2;F2Z2S8;H0YCJ7;H0YF32;E9PQ96;E9PSF4;E9PJH4;E9PK82;E9PQX2;E9PJN9	40S ribosomal protein S3	RPS3	GO:0005634~nucleus;GO:0005634~nucleus;GO:0005654~nucleoplasm;GO:0005730~nucleolus;GO:0005737~cytoplasm;GO:0005737~cytoplasm;GO:0005743~mitochondrial inner membrane;GO:0005759~mitochondrial matrix;GO:0005783~endoplasmic reticulum;GO:0005829~cytosol;GO:0005829~cytosol;GO:0005840~ribosome;GO:0005844~polysome;GO:0005886~plasma membrane;GO:0005925~focal adhesion;GO:0016020~membrane;GO:0022627~cytosoli…	Cytoplasm {ECO:0000269|PubMed:16314389,	P23396; len=243; ExpAA=0.02; First60=0.00; PredHel=0; Topology=o/E9PL09; len=231; ExpAA=0.03; First60=0.00; PredHel=0; Topology=o/E9PPU1; len=158; ExpAA=0.00; First60=0.00; PredHel=0; Topology=i/H0YEU2; len=171; ExpAA=0.02; First60=0.01; PredHel=0; Topology=o/F2Z2S8; len=117; ExpAA=0.00; First60=0.00; PredHel=0; Topology=i/H0YCJ7; len=135; ExpAA=0.00; First60=0.00; PredHel=0; Topology=o/H0YF32; l…	9.39879	10.1526	8.92945	17.7901	16.1916	13.1513
M0R0F0;P46782;M0R0R2;M0QZN2	40S ribosomal protein S5;40S ribosomal protein S5, N-terminally processed	RPS5	GO:0005654~nucleoplasm;GO:0005829~cytosol;GO:0005925~focal adhesion;GO:0016020~membrane;GO:0022627~cytosolic small ribosomal subunit;GO:0030529~intracellular ribonucleoprotein complex;GO:0031012~extracellular matrix;GO:0070062~extracellular exosome		M0R0F0; len=200; ExpAA=0.01; First60=0.00; PredHel=0; Topology=o/P46782; len=204; ExpAA=0.02; First60=0.00; PredHel=0; Topology=o/M0R0R2; len=225; ExpAA=0.01; First60=0.00; PredHel=0; Topology=o/M0QZN2; len=134; ExpAA=0.00; First60=0.00; PredHel=0; Topology=o	7.57335	9.14593	9.01741	14.8607	14.6044	11.7297
P62753;A2A3R5;A2A3R7	40S ribosomal protein S6	RPS6	GO:0005634~nucleus;GO:0005654~nucleoplasm;GO:0005730~nucleolus;GO:0005829~cytosol;GO:0005844~polysome;GO:0015935~small ribosomal subunit;GO:0016020~membrane;GO:0022627~cytosolic small ribosomal subunit;GO:0022627~cytosolic small ribosomal subunit;GO:0030425~dendrite;GO:0030529~intracellular ribonucleoprotein complex;GO:0036464~cytoplasmic ribonucleoprotein granule;GO:0044297~cell body;GO:0048471~…		P62753; len=249; ExpAA=0.03; First60=0.00; PredHel=0; Topology=o/A2A3R5; len=218; ExpAA=0.06; First60=0.00; PredHel=0; Topology=o/A2A3R7; len=91; ExpAA=0.04; First60=0.00; PredHel=0; Topology=o	6.22209	5.87569	7.30956	14.5305	14.5775	14.4313
P62081;B5MCP9	40S ribosomal protein S7	RPS7	GO:0005634~nucleus;GO:0005654~nucleoplasm;GO:0005730~nucleolus;GO:0005813~centrosome;GO:0005829~cytosol;GO:0005840~ribosome;GO:0005925~focal adhesion;GO:0016020~membrane;GO:0022627~cytosolic small ribosomal subunit;GO:0022627~cytosolic small ribosomal subunit;GO:0030529~intracellular ribonucleoprotein complex;GO:0030686~90S preribosome;GO:0031012~extracellular matrix;GO:0032040~small-subunit proc…	Cytoplasm, cytoskeleton, microtubule	P62081; len=194; ExpAA=0.00; First60=0.00; PredHel=0; Topology=o/B5MCP9; len=187; ExpAA=0.00; First60=0.00; PredHel=0; Topology=o	6.91915	3.14663	4.71707	9.65764	11.0834	8.46089
P62241;Q5JR95	40S ribosomal protein S8	RPS8	GO:0005634~nucleus;GO:0005654~nucleoplasm;GO:0005783~endoplasmic reticulum;GO:0005829~cytosol;GO:0005829~cytosol;GO:0005925~focal adhesion;GO:0016020~membrane;GO:0022627~cytosolic small ribosomal subunit;GO:0022627~cytosolic small ribosomal subunit;GO:0030529~intracellular ribonucleoprotein complex;GO:0070062~extracellular exosome	Cytoplasm {ECO:0000269|PubMed:17289661}.	P62241; len=208; ExpAA=0.00; First60=0.00; PredHel=0; Topology=o/Q5JR95; len=188; ExpAA=0.00; First60=0.00; PredHel=0; Topology=o	11.6349	13.4799	10.9239	25.4084	21.2127	22.3871
P46781;B5MCT8;C9JM19;F2Z3C0;A8MXK4	40S ribosomal protein S9	RPS9	GO:0005634~nucleus;GO:0005654~nucleoplasm;GO:0005730~nucleolus;GO:0005737~cytoplasm;GO:0005829~cytosol;GO:0005840~ribosome;GO:0005925~focal adhesion;GO:0016020~membrane;GO:0022627~cytosolic small ribosomal subunit;GO:0030529~intracellular ribonucleoprotein complex;GO:0070062~extracellular exosome	Cytoplasm {ECO:0000269|PubMed:17289661}.	P46781; len=194; ExpAA=0.00; First60=0.00; PredHel=0; Topology=o/B5MCT8; len=139; ExpAA=0.00; First60=0.00; PredHel=0; Topology=o/C9JM19; len=156; ExpAA=0.00; First60=0.00; PredHel=0; Topology=o/F2Z3C0; len=77; ExpAA=0.00; First60=0.00; PredHel=0; Topology=o/A8MXK4; len=79; ExpAA=0.00; First60=0.00; PredHel=0; Topology=i	9.3758	9.44363	6.68781	18.2766	16.9563	14.7306
Q01970-2;Q01970	1-phosphatidylinositol 4,5-bisphosphate phosphodiesterase beta-3	PLCB3	GO:0005654~nucleoplasm;GO:0005829~cytosol;GO:0016020~membrane;GO:0043234~protein complex	Membrane	Q01970; len=1234; ExpAA=0.00; First60=0.00; PredHel=0; Topology=o	0.0299938	0.0191542	0.0348106	0.079607	0.0323561	0.0202073
B1AK13;P35914;P35914-3;P35914-2;H0Y2L7	Hydroxymethylglutaryl-CoA lyase, mitochondrial	HMGCL	GO:0005739~mitochondrion;GO:0005743~mitochondrial inner membrane;GO:0005759~mitochondrial matrix;GO:0005759~mitochondrial matrix;GO:0005777~peroxisome	Mitochondrion matrix. Peroxisome.	B1AK13; len=300; ExpAA=0.06; First60=0.00; PredHel=0; Topology=o/P35914; len=325; ExpAA=0.14; First60=0.08; PredHel=0; Topology=o/H0Y2L7; len=182; ExpAA=0.17; First60=0.07; PredHel=0; Topology=o	1.44652	1.06367	0.60164	0.297941	0.18324	0.151835
O00571-2;O00571;O15523-3;C9J081;D6RCM4;Q9NQI0-3;Q9NQI0-2;Q9NQI0-4;Q9NQI0;C9J8G5;H0Y960;B4E3C4	ATP-dependent RNA helicase DDX3X	DDX3X	GO:0005576~extracellular region;GO:0005634~nucleus;GO:0005730~nucleolus;GO:0005737~cytoplasm;GO:0005737~cytoplasm;GO:0005741~mitochondrial outer membrane;GO:0005829~cytosol;GO:0005852~eukaryotic translation initiation factor 3 complex;GO:0010494~cytoplasmic stress granule;GO:0016607~nuclear speck;GO:0022627~cytosolic small ribosomal subunit;GO:0034774~secretory granule lumen;GO:0070062~extracellu…	Nucleus speckle. Cytoplasm. Mitochondrion	O00571; len=662; ExpAA=0.00; First60=0.00; PredHel=0; Topology=o/C9J081; len=250; ExpAA=0.09; First60=0.00; PredHel=0; Topology=o/D6RCM4; len=518; ExpAA=0.01; First60=0.00; PredHel=0; Topology=o/Q9NQI0; len=724; ExpAA=0.01; First60=0.00; PredHel=0; Topology=o/C9J8G5; len=224; ExpAA=0.00; First60=0.00; PredHel=0; Topology=o/H0Y960; len=305; ExpAA=0.04; First60=0.00; PredHel=0; Topology=o/B4E3C4; l…	0.911553	1.11263	0.70319	1.14333	0.960537	0.81616
O15523-2;O15523	ATP-dependent RNA helicase DDX3Y	DDX3Y	GO:0005634~nucleus;GO:0005730~nucleolus;GO:0005829~cytosol;GO:0016020~membrane;GO:0036464~cytoplasmic ribonucleoprotein granule	Cytoplasm {ECO:0000269|PubMed:15383328}.	O15523; len=660; ExpAA=0.00; First60=0.00; PredHel=0; Topology=o	0	0.0336134	0.0283041	0.0304849	0.0291317	0
Q15637-6;Q15637-4;Q15637-3;Q15637-2;Q15637;B4DX42;F8WEV5;H7C561;H7C0N4	Splicing factor 1	SF1	GO:0005634~nucleus;GO:0005654~nucleoplasm;GO:0005654~nucleoplasm;GO:0005681~spliceosomal complex;GO:0005840~ribosome;GO:0016604~nuclear body	Nucleus.		2.1608	1.57345	1.51128	0.604524	0.754029	1.24398
J3KPW1;Q9H7L9	Sin3 histone deacetylase corepressor complex component SDS3	SUDS3	GO:0005634~nucleus;GO:0005654~nucleoplasm;GO:0005829~cytosol;GO:0016580~Sin3 complex;GO:0016604~nuclear body;GO:0070822~Sin3-type complex	Nucleus {ECO:0000269|PubMed:21239494}.		0	0.0670724	0	0	0	0
Q58FF8	Putative heat shock protein HSP 90-beta 2	HSP90AB2P	GO:0005737~cytoplasm;GO:0070062~extracellular exosome	Cytoplasm {ECO:0000250}.		0.658484	0.207389	0.984082	1.9492	1.64587	2.37753
O75521-2;O75521;F1LLU7;C9J000;F8WAW4;C9JB63;F8W6J1	Enoyl-CoA delta isomerase 2, mitochondrial	ECI2	GO:0005654~nucleoplasm;GO:0005739~mitochondrion;GO:0005777~peroxisome;GO:0005782~peroxisomal matrix;GO:0016020~membrane;GO:0043231~intracellular membrane-bounded organelle	Isoform 1: Mitochondrion {ECO:0000250}.	O75521; len=394; ExpAA=4.56; First60=0.00; PredHel=0; Topology=o/F1LLU7; len=197; ExpAA=0.00; First60=0.00; PredHel=0; Topology=o/F8WAW4; len=140; ExpAA=0.00; First60=0.00; PredHel=0; Topology=i/C9JB63; len=220; ExpAA=0.00; First60=0.00; PredHel=0; Topology=o/F8W6J1; len=152; ExpAA=1.12; First60=0.01; PredHel=0; Topology=o	0.795792	1.00055	0.79325	0.582618	0.702004	0.49776
Q7Z417	Nuclear fragile X mental retardation-interacting protein 2	NUFIP2	GO:0005634~nucleus;GO:0005654~nucleoplasm;GO:0005737~cytoplasm;GO:0005829~cytosol;GO:0010494~cytoplasmic stress granule;GO:0016020~membrane;GO:0016604~nuclear body;GO:0042788~polysomal ribosome	Nucleus {ECO:0000269|PubMed:12837692,	Q7Z417; len=695; ExpAA=0.00; First60=0.00; PredHel=0; Topology=o	0	0.0335407	0.0271809	0.0768494	0.0801397	0.0599851
Q92845-2;Q92845-3;Q92845;Q92845-4	Kinesin-associated protein 3	KIFAP3	GO:0000794~condensed nuclear chromosome;GO:0005783~endoplasmic reticulum;GO:0005794~Golgi apparatus;GO:0005813~centrosome;GO:0005829~cytosol;GO:0005876~spindle microtubule;GO:0005929~cilium;GO:0005930~axoneme;GO:0015630~microtubule cytoskeleton;GO:0016939~kinesin II complex;GO:0016939~kinesin II complex;GO:0030990~intraciliary transport particle;GO:0032391~photoreceptor connecting cilium;GO:00360…		Q92845; len=792; ExpAA=4.32; First60=0.00; PredHel=0; Topology=o	0	0	0	0.0107139	0	0
P15924;P15924-3;P15924-2	Desmoplakin	DSP	GO:0001533~cornified envelope;GO:0001533~cornified envelope;GO:0005634~nucleus;GO:0005882~intermediate filament;GO:0005886~plasma membrane;GO:0005886~plasma membrane;GO:0005916~fascia adherens;GO:0014704~intercalated disc;GO:0014704~intercalated disc;GO:0016323~basolateral plasma membrane;GO:0030057~desmosome;GO:0031012~extracellular matrix;GO:0070062~extracellular exosome;GO:0101003~ficolin-1-ri…	Cell junction, desmosome	P15924; len=2871; ExpAA=0.00; First60=0.00; PredHel=0; Topology=o	0.00259805	0.384634	0.00752917	0	0	0.0137926
Q96DI7;B4DQJ1;Q9NSS8	U5 small nuclear ribonucleoprotein 40 kDa protein	SNRNP40	GO:0005654~nucleoplasm;GO:0005682~U5 snRNP;GO:0005732~small nucleolar ribonucleoprotein complex;GO:0005829~cytosol;GO:0016607~nuclear speck;GO:0071011~precatalytic spliceosome;GO:0071013~catalytic step 2 spliceosome	Nucleus {ECO:0000269|PubMed:9731529}.		0.37197	0.625061	0.780324	0.402603	0.543796	0.513713
P41208	Centrin-2	CETN2	GO:0005622~intracellular;GO:0005654~nucleoplasm;GO:0005813~centrosome;GO:0005813~centrosome;GO:0005814~centriole;GO:0005829~cytosol;GO:0032391~photoreceptor connecting cilium;GO:0036064~ciliary basal body;GO:0071942~XPC complex	Cytoplasm, cytoskeleton, microtubule		0.102704	0.123837	0.07744	0.0834764	0.0628347	0
E7ERU0;F8W9J4;E7ERU2;E9PEB9;Q03001;E9PHM6;J3QTQ0;Q03001-8;Q5T0V7;E7ETB9;F6QMI7;E7ESK0;E7ERX3;Q03001-13	Dystonin	DST	GO:0005604~basement membrane;GO:0005634~nucleus;GO:0005635~nuclear envelope;GO:0005737~cytoplasm;GO:0005737~cytoplasm;GO:0005789~endoplasmic reticulum membrane;GO:0005829~cytosol;GO:0005829~cytosol;GO:0005882~intermediate filament;GO:0005925~focal adhesion;GO:0005938~cell cortex;GO:0009925~basal plasma membrane;GO:0015630~microtubule cytoskeleton;GO:0016021~integral component of membrane;GO:00300…	Cytoplasm, cytoskeleton	F8W9J4; len=7461; ExpAA=0.01; First60=0.00; PredHel=0; Topology=o/Q03001; len=7570; ExpAA=0.01; First60=0.00; PredHel=0; Topology=o/E9PHM6; len=5497; ExpAA=0.01; First60=0.00; PredHel=0; Topology=o/Q5T0V7; len=689; ExpAA=22.92; First60=22.71; PredHel=1; Topology=i13-35o/E7ETB9; len=1479; ExpAA=0.03; First60=0.00; PredHel=0; Topology=o/F6QMI7; len=5537; ExpAA=0.03; First60=0.00; PredHel=0; Topolog…	0.000818936	0.00128414	0.00120208	0.0040087	0.00248508	0.00301679
J3KNN5;Q9UJV9;H0Y8L8	Probable ATP-dependent RNA helicase DDX41	DDX41	GO:0005634~nucleus;GO:0005681~spliceosomal complex;GO:0005730~nucleolus;GO:0005737~cytoplasm;GO:0005783~endoplasmic reticulum;GO:0005829~cytosol;GO:0016020~membrane;GO:0071013~catalytic step 2 spliceosome	Nucleus {ECO:0000269|PubMed:26712909}.	J3KNN5; len=640; ExpAA=2.97; First60=0.00; PredHel=0; Topology=o/Q9UJV9; len=622; ExpAA=1.51; First60=0.00; PredHel=0; Topology=o/H0Y8L8; len=173; ExpAA=10.04; First60=5.73; PredHel=0; Topology=o	0.017437	0.0216432	0	0.0188138	0.0607292	0.035825
Q86XP3;Q86XP3-2;J3QRI2;J3KTK9;J3KRE3	ATP-dependent RNA helicase DDX42	DDX42	GO:0005634~nucleus;GO:0005654~nucleoplasm;GO:0005730~nucleolus;GO:0005737~cytoplasm;GO:0005829~cytosol;GO:0015030~Cajal body;GO:0016020~membrane;GO:0016607~nuclear speck	Cytoplasm. Nucleus speckle. Nucleus, Cajal	Q86XP3; len=938; ExpAA=0.00; First60=0.00; PredHel=0; Topology=o/J3QRI2; len=104; ExpAA=0.00; First60=0.00; PredHel=0; Topology=o/J3KTK9; len=159; ExpAA=0.00; First60=0.00; PredHel=0; Topology=o/J3KRE3; len=99; ExpAA=0.00; First60=0.00; PredHel=0; Topology=o	0.248065	0.264495	0.19252	0.0881055	0.0408475	0.0871876
P31947-2;P31947	14-3-3 protein sigma	SFN	GO:0005615~extracellular space;GO:0005634~nucleus;GO:0005739~mitochondrion;GO:0005829~cytosol;GO:0005829~cytosol;GO:0030659~cytoplasmic vesicle membrane;GO:0070062~extracellular exosome	Cytoplasm. Nucleus {ECO:0000250}. Secreted.	P31947; len=248; ExpAA=0.00; First60=0.00; PredHel=0; Topology=o	0	1.37245	0	0	0	0.130785
Q7L014;D6RJA6	Probable ATP-dependent RNA helicase DDX46	DDX46	GO:0001650~fibrillar center;GO:0005634~nucleus;GO:0005654~nucleoplasm;GO:0005730~nucleolus;GO:0005737~cytoplasm;GO:0015030~Cajal body;GO:0016020~membrane;GO:0016607~nuclear speck	Nucleus speckle	Q7L014; len=1031; ExpAA=0.01; First60=0.00; PredHel=0; Topology=o/D6RJA6; len=471; ExpAA=0.04; First60=0.00; PredHel=0; Topology=o	0.115944	0.087503	0.0300545	0.128864	0.139206	0.126195
Q9H0S4;Q9H0S4-2;F5H1N9	Probable ATP-dependent RNA helicase DDX47	DDX47	GO:0005654~nucleoplasm;GO:0005730~nucleolus;GO:0005737~cytoplasm;GO:0016020~membrane	Nucleus, nucleolus	Q9H0S4; len=455; ExpAA=0.88; First60=0.00; PredHel=0; Topology=o/F5H1N9; len=196; ExpAA=0.11; First60=0.04; PredHel=0; Topology=o	0.0910384	0.0347919	0.0606606	0.411085	0.472296	0.237312
P05534	HLA class I histocompatibility antigen, A-24 alpha chain	HLA-A	GO:0000139~Golgi membrane;GO:0005783~endoplasmic reticulum;GO:0005794~Golgi apparatus;GO:0005886~plasma membrane;GO:0005886~plasma membrane;GO:0009986~cell surface;GO:0012507~ER to Golgi transport vesicle membrane;GO:0030670~phagocytic vesicle membrane;GO:0031901~early endosome membrane;GO:0042612~MHC class I protein complex;GO:0055038~recycling endosome membrane;GO:0071556~integral component of …	Membrane	P05534; len=365; ExpAA=28.88; First60=5.89; PredHel=1; Topology=o308-330i	4.8498	4.44381	2.82933	8.17977	7.82033	6.90299
P30464;P30484;P30495;P18465;P30481	HLA class I histocompatibility antigen, B-15 alpha chain;HLA class I histocompatibility antigen, B-46 alpha chain;HLA class I histocompatibility antigen, B-56 alpha chain;HLA class I histocompatibility antigen, B-57 alpha chain;HLA class I histocompatibility antigen, B-44 alpha chain	HLA-B	GO:0000139~Golgi membrane;GO:0005783~endoplasmic reticulum;GO:0005794~Golgi apparatus;GO:0005886~plasma membrane;GO:0005886~plasma membrane;GO:0009986~cell surface;GO:0012507~ER to Golgi transport vesicle membrane;GO:0030670~phagocytic vesicle membrane;GO:0031901~early endosome membrane;GO:0042612~MHC class I protein complex;GO:0055038~recycling endosome membrane;GO:0071556~integral component of …	Membrane	P30464; len=362; ExpAA=32.41; First60=9.57; PredHel=1; Topology=o306-328i/P30484; len=362; ExpAA=32.41; First60=9.57; PredHel=1; Topology=o306-328i/P30495; len=362; ExpAA=34.04; First60=11.20; PredHel=1; Topology=o306-328i/P18465; len=362; ExpAA=35.84; First60=12.94; PredHel=1; Topology=o308-330i/P30481; len=362; ExpAA=34.03; First60=11.13; PredHel=1; Topology=o308-330i	0.482992	0.724109	0.558279	1.05345	1.77419	1.35869
Q9Y6V7;M0R1S3;M0QZC0;M0R0K1;Q9BVQ8	Probable ATP-dependent RNA helicase DDX49	DDX49	GO:0005654~nucleoplasm;GO:0005730~nucleolus;GO:0005737~cytoplasm			0.0241243	0	0	0	0	0.00985378
P30508;Q29960-2;Q29960;P30505;A2BF26;Q9TNN7	HLA class I histocompatibility antigen, Cw-12 alpha chain;HLA class I histocompatibility antigen, Cw-16 alpha chain;HLA class I histocompatibility antigen, Cw-8 alpha chain;HLA class I histocompatibility antigen, Cw-5 alpha chain	HLA-C	GO:0000139~Golgi membrane;GO:0005783~endoplasmic reticulum;GO:0005794~Golgi apparatus;GO:0005886~plasma membrane;GO:0005886~plasma membrane;GO:0009986~cell surface;GO:0012507~ER to Golgi transport vesicle membrane;GO:0030670~phagocytic vesicle membrane;GO:0031901~early endosome membrane;GO:0042612~MHC class I protein complex;GO:0055038~recycling endosome membrane;GO:0071556~integral component of …	Membrane	P30508; len=366; ExpAA=25.71; First60=2.79; PredHel=1; Topology=o305-327i/Q29960; len=366; ExpAA=25.81; First60=2.78; PredHel=1; Topology=o309-331i/P30505; len=366; ExpAA=25.74; First60=2.79; PredHel=1; Topology=o305-327i/A2BF26; len=397; ExpAA=25.77; First60=2.79; PredHel=1; Topology=o305-327i/Q9TNN7; len=366; ExpAA=25.74; First60=2.79; PredHel=1; Topology=o305-327i	0.224185	0.104403	0.104686	0.713397	1.03456	0.770265
P08574	Cytochrome c1, heme protein, mitochondrial	CYC1	GO:0005634~nucleus;GO:0005739~mitochondrion;GO:0005743~mitochondrial inner membrane;GO:0005750~mitochondrial respiratory chain complex III;GO:0016020~membrane	Mitochondrion inner membrane	P08574; len=325; ExpAA=26.48; First60=0.93; PredHel=0; Topology=o	0.217658	0.271804	0.218186	0.29378	0.209835	0.102453
H0Y842;E9PGX5;P30511;P30511-3	HLA class I histocompatibility antigen, alpha chain F	HLA-F	GO:0000139~Golgi membrane;GO:0005783~endoplasmic reticulum;GO:0005886~plasma membrane;GO:0005886~plasma membrane;GO:0009986~cell surface;GO:0012507~ER to Golgi transport vesicle membrane;GO:0016020~membrane;GO:0030670~phagocytic vesicle membrane;GO:0031901~early endosome membrane;GO:0042612~MHC class I protein complex;GO:0055038~recycling endosome membrane;GO:0071556~integral component of lumenal…	Membrane	P30511; len=346; ExpAA=23.55; First60=0.47; PredHel=1; Topology=o305-327i	0	0	0	0	0.0448882	0.0317813
Q5RJ85;P17693	HLA class I histocompatibility antigen, alpha chain G	HLA-G	GO:0000139~Golgi membrane;GO:0005576~extracellular region;GO:0005886~plasma membrane;GO:0005886~plasma membrane;GO:0012507~ER to Golgi transport vesicle membrane;GO:0016020~membrane;GO:0030670~phagocytic vesicle membrane;GO:0031901~early endosome membrane;GO:0042612~MHC class I protein complex;GO:0055038~recycling endosome membrane;GO:0071556~integral component of lumenal side of endoplasmic reti…	Isoform 1: Cell membrane	Q5RJ85; len=343; ExpAA=35.05; First60=11.68; PredHel=1; Topology=o315-337i/P17693; len=338; ExpAA=24.61; First60=1.24; PredHel=1; Topology=o310-332i	0	0	0	0	0	0
Q9UK61-3;Q9UK61-4;Q9UK61;Q9UK61-2	Protein FAM208A	FAM208A	GO:0005654~nucleoplasm;GO:0005694~chromosome	Nucleus {ECO:0000269|PubMed:26022416}.		0.00571635	0.00179589	0	0.0038701	0	0
H3BPF2;Q9UHA3	Probable ribosome biogenesis protein RLP24	RSL24D1	GO:0005634~nucleus;GO:0005730~nucleolus;GO:0022625~cytosolic large ribosomal subunit	Nucleus, nucleolus		0	0	0	0	0.730866	0.447088
G3V4C3;G3V2H7;Q86SZ2-2;Q86SZ2	Trafficking protein particle complex subunit 6B	TRAPPC6B	GO:0000139~Golgi membrane;GO:0005783~endoplasmic reticulum;GO:0005801~cis-Golgi network;GO:0005802~trans-Golgi network;GO:0005829~cytosol;GO:0030008~TRAPP complex	Golgi apparatus, cis-Golgi network	G3V4C3; len=50; ExpAA=0.00; First60=0.00; PredHel=0; Topology=o/G3V2H7; len=102; ExpAA=0.00; First60=0.00; PredHel=0; Topology=o/Q86SZ2; len=158; ExpAA=0.04; First60=0.00; PredHel=0; Topology=o	0.246448	0	0	0	0	0
Q5VTU8;P56381	ATP synthase subunit epsilon-like protein, mitochondrial;ATP synthase subunit epsilon, mitochondrial	ATP5EP2;ATP5E	GO:0000275~mitochondrial proton-transporting ATP synthase complex, catalytic core F(1);GO:0005739~mitochondrion;GO:0005743~mitochondrial inner membrane	Mitochondrion. Mitochondrion inner membrane	Q5VTU8; len=51; ExpAA=0.00; First60=0.00; PredHel=0; Topology=i/P56381; len=51; ExpAA=0.00; First60=0.00; PredHel=0; Topology=i	1.70037	1.96438	1.13093	0	0.716894	0.512644
Q9UQ80;F8VR77;F8W0A3;H0YIN7;F8VZ69	Proliferation-associated protein 2G4	PA2G4	GO:0005576~extracellular region;GO:0005634~nucleus;GO:0005730~nucleolus;GO:0005737~cytoplasm;GO:0016020~membrane;GO:0030529~intracellular ribonucleoprotein complex;GO:0035578~azurophil granule lumen;GO:0070062~extracellular exosome	Isoform 1: Cytoplasm	Q9UQ80; len=394; ExpAA=0.02; First60=0.00; PredHel=0; Topology=o/F8VR77; len=284; ExpAA=0.03; First60=0.01; PredHel=0; Topology=o/F8W0A3; len=187; ExpAA=0.06; First60=0.03; PredHel=0; Topology=o/H0YIN7; len=160; ExpAA=0.04; First60=0.01; PredHel=0; Topology=o/F8VZ69; len=64; ExpAA=0.23; First60=0.23; PredHel=0; Topology=o	1.48424	2.13427	2.22039	6.12065	6.29389	5.58539
P48729;U3KQ83;U3KPX3;H0Y9X2;U3KQK7;D6REM4;P48729-3;P48729-2;E7ETM0;Q8N752	Casein kinase I isoform alpha	CSNK1A1	GO:0000777~condensed chromosome kinetochore;GO:0005813~centrosome;GO:0005829~cytosol;GO:0005829~cytosol;GO:0005847~mRNA cleavage and polyadenylation specificity factor complex;GO:0005929~cilium;GO:0016020~membrane;GO:0016607~nuclear speck;GO:0030529~intracellular ribonucleoprotein complex;GO:0030877~beta-catenin destruction complex;GO:0036064~ciliary basal body;GO:0045095~keratin filament	Cytoplasm {ECO:0000269|PubMed:1409656}.	P48729; len=337; ExpAA=0.02; First60=0.01; PredHel=0; Topology=o/U3KQ83; len=96; ExpAA=0.02; First60=0.02; PredHel=0; Topology=o/U3KPX3; len=134; ExpAA=0.01; First60=0.01; PredHel=0; Topology=o/H0Y9X2; len=167; ExpAA=0.02; First60=0.01; PredHel=0; Topology=o/U3KQK7; len=184; ExpAA=0.02; First60=0.01; PredHel=0; Topology=o/D6REM4; len=236; ExpAA=0.01; First60=0.01; PredHel=0; Topology=o/E7ETM0; le…	0.0199361	0.00280119	0	0.0207436	0.0295478	0.0523072
B5MCF9;O00541-2;O00541;B3KXD6;H7C267	Pescadillo homolog	PES1	GO:0000793~condensed chromosome;GO:0005634~nucleus;GO:0005654~nucleoplasm;GO:0005654~nucleoplasm;GO:0005730~nucleolus;GO:0005829~cytosol;GO:0016020~membrane;GO:0030687~preribosome, large subunit precursor;GO:0070545~PeBoW complex	Nucleus, nucleolus. Nucleus, nucleoplasm.	B5MCF9; len=571; ExpAA=0.14; First60=0.00; PredHel=0; Topology=o/O00541; len=588; ExpAA=0.28; First60=0.00; PredHel=0; Topology=o/B3KXD6; len=449; ExpAA=0.29; First60=0.10; PredHel=0; Topology=o/H7C267; len=194; ExpAA=0.01; First60=0.01; PredHel=0; Topology=o	0.307991	0.245089	0.258835	0.190109	0.201887	0.148268
C9JFR7;P99999;CON__P62894	Cytochrome c	CYCS	GO:0000159~protein phosphatase type 2A complex;GO:0005634~nucleus;GO:0005739~mitochondrion;GO:0005743~mitochondrial inner membrane;GO:0005758~mitochondrial intermembrane space;GO:0005758~mitochondrial intermembrane space;GO:0005829~cytosol;GO:0005829~cytosol;GO:0070469~respiratory chain	Mitochondrion intermembrane space.	C9JFR7; len=101; ExpAA=0.00; First60=0.00; PredHel=0; Topology=o/P99999; len=105; ExpAA=0.00; First60=0.00; PredHel=0; Topology=o	50.4033	44.2641	50.219	20.5537	16.7559	13.0384
Q9BYB4;C9JPQ6;Q9BYB4-2	Guanine nucleotide-binding protein subunit beta-like protein 1	GNB1L	GO:0005737~cytoplasm;GO:0009898~cytoplasmic side of plasma membrane		Q9BYB4; len=327; ExpAA=1.54; First60=0.00; PredHel=0; Topology=o/C9JPQ6; len=93; ExpAA=0.00; First60=0.00; PredHel=0; Topology=o	0	0	0	0.0143026	0.0434077	0
Q7Z4V5-2;Q7Z4V5;Q7Z4V5-4;Q7Z4V5-3;K7EPS6;M0R0J3;H3BPQ6;K7ERN8;K7EIG6;K7ERA4;K7EQT0	Hepatoma-derived growth factor-related protein 2	HDGFRP2		Nucleus {ECO:0000250|UniProtKB:Q3UMU9}.		0.0835184	0.075981	0.0979893	0.126068	0.135658	0.168029
Q9Y3E1;H3BTV7;H3BPM9	Hepatoma-derived growth factor-related protein 3	HDGFRP3		Nucleus {ECO:0000269|PubMed:10581169}.		0.191911	0	0.080438	0	0	0
Q8N726;Q8N726-2	Tumor suppressor ARF	CDKN2A	GO:0005634~nucleus;GO:0005737~cytoplasm;GO:0005829~cytosol;GO:0035985~senescence-associated heterochromatin focus	Nucleus, nucleolus		0.0256723	0.0137301	0	0	0.00752497	0.00508609
F5H1H0;F5H025;P32004-3;P32004-2;P32004;E9PHJ4;E7EMY4;E7EVM4;E7EPI4;H0Y5C3	Neural cell adhesion molecule L1	L1CAM	GO:0005886~plasma membrane;GO:0005886~plasma membrane;GO:0005925~focal adhesion;GO:0009986~cell surface;GO:0016021~integral component of membrane;GO:0030424~axon;GO:0030425~dendrite;GO:0031012~extracellular matrix;GO:0043025~neuronal cell body;GO:0044295~axonal growth cone	Cell membrane {ECO:0000269|PubMed:12514225,	P32004; len=1257; ExpAA=23.32; First60=0.59; PredHel=1; Topology=o1121-1143i/E9PHJ4; len=83; ExpAA=1.16; First60=1.16; PredHel=0; Topology=o/E7EMY4; len=90; ExpAA=1.17; First60=1.17; PredHel=0; Topology=o/E7EVM4; len=128; ExpAA=0.92; First60=0.92; PredHel=0; Topology=o/E7EPI4; len=150; ExpAA=0.60; First60=0.60; PredHel=0; Topology=o/H0Y5C3; len=190; ExpAA=0.00; First60=0.00; PredHel=0; Topology=o	0.0133789	0.0234675	0.106415	0.141557	0.0182946	0.0562106
Q8IYB8	ATP-dependent RNA helicase SUPV3L1, mitochondrial	SUPV3L1	GO:0005634~nucleus;GO:0005739~mitochondrion;GO:0005759~mitochondrial matrix;GO:0042645~mitochondrial nucleoid;GO:0045025~mitochondrial degradosome	Nucleus {ECO:0000269|PubMed:17352692}.		0.156474	0.143579	0.0959248	0.086845	0.051293	0.0578928
Q9BQ39	ATP-dependent RNA helicase DDX50	DDX50	GO:0005730~nucleolus;GO:0005730~nucleolus;GO:0005737~cytoplasm;GO:0005886~plasma membrane;GO:0016020~membrane	Nucleus, nucleolus	Q9BQ39; len=737; ExpAA=0.00; First60=0.00; PredHel=0; Topology=o	0.0430586	0.0426933	0.022326	0.0307398	0.0273859	0.0506177
K7EMK0;A8MTP9;Q9Y2R4	Probable ATP-dependent RNA helicase DDX52	DDX52	GO:0005654~nucleoplasm;GO:0005730~nucleolus;GO:0005737~cytoplasm;GO:0016020~membrane	Nucleus, nucleolus	Q9Y2R4; len=599; ExpAA=0.03; First60=0.00; PredHel=0; Topology=o	0.135706	0	0	0	0.0987989	0
E7EX41;F5H5U2;Q8NHQ9	ATP-dependent RNA helicase DDX55	DDX55	GO:0005634~nucleus;GO:0005730~nucleolus;GO:0005730~nucleolus;GO:0005737~cytoplasm;GO:0005829~cytosol;GO:0016020~membrane		E7EX41; len=191; ExpAA=7.76; First60=3.71; PredHel=0; Topology=o/F5H5U2; len=569; ExpAA=0.42; First60=0.19; PredHel=0; Topology=o/Q8NHQ9; len=600; ExpAA=0.40; First60=0.19; PredHel=0; Topology=o	0.0303133	0.019847	0.0313207	0.0735909	0.0217207	0.0182358
F8WEI3;F8WDT8;G3V0G3;H7C3E9;Q9NY93-2;Q9NY93	Probable ATP-dependent RNA helicase DDX56	DDX56	GO:0005730~nucleolus;GO:0005730~nucleolus;GO:0005737~cytoplasm;GO:0016020~membrane	Nucleus, nucleolus	F8WEI3; len=103; ExpAA=0.01; First60=0.00; PredHel=0; Topology=o/F8WDT8; len=185; ExpAA=0.00; First60=0.00; PredHel=0; Topology=o/G3V0G3; len=375; ExpAA=0.02; First60=0.00; PredHel=0; Topology=o/H7C3E9; len=396; ExpAA=0.07; First60=0.04; PredHel=0; Topology=o/Q9NY93; len=547; ExpAA=0.01; First60=0.00; PredHel=0; Topology=o	0.0298593	0	0	0.0280735	0.0211514	0
P48651;B4DE85;Q9BUQ5	Phosphatidylserine synthase 1	PTDSS1	GO:0005789~endoplasmic reticulum membrane;GO:0005789~endoplasmic reticulum membrane;GO:0016020~membrane;GO:0016020~membrane;GO:0016021~integral component of membrane	Endoplasmic reticulum membrane	P48651; len=473; ExpAA=192.71; First60=20.49; PredHel=9; Topology=o37-59i72-89o99-121i186-208o218-240i283-300o320-342i354-373o383-405i	0	0	0	0.0127978	0.031747	0
Q5T1V6-2;Q5T1V6;H0Y6Y1;Q5T1W1;E7EQG4;B7ZBU3	Probable ATP-dependent RNA helicase DDX59	DDX59	GO:0005622~intracellular;GO:0005730~nucleolus;GO:0005737~cytoplasm	Cytoplasm {ECO:0000269|PubMed:23972372}.		0.0669706	0	0	0	0.00443244	0
Q14562;F5H658;K7END7	ATP-dependent RNA helicase DHX8	DHX8	GO:0005634~nucleus;GO:0005654~nucleoplasm;GO:0005681~spliceosomal complex;GO:0005737~cytoplasm;GO:0016604~nuclear body;GO:0071013~catalytic step 2 spliceosome	Nucleus {ECO:0000269|PubMed:11991638,		0.0258091	0.0328563	0.023156	0.0112181	0.020011	0.0178905
Q08211;Q08211-2	ATP-dependent RNA helicase A	DHX9	GO:0005634~nucleus;GO:0005654~nucleoplasm;GO:0005654~nucleoplasm;GO:0005726~perichromatin fibrils;GO:0005730~nucleolus;GO:0005737~cytoplasm;GO:0005813~centrosome;GO:0005829~cytosol;GO:0005844~polysome;GO:0015629~actin cytoskeleton;GO:0016020~membrane;GO:0016604~nuclear body;GO:0030529~intracellular ribonucleoprotein complex;GO:0030529~intracellular ribonucleoprotein complex;GO:0035068~micro-ribon…	Nucleus {ECO:0000269|PubMed:10198287,	Q08211; len=1270; ExpAA=4.48; First60=0.00; PredHel=0; Topology=o	5.98714	6.19353	6.07803	6.15698	6.33495	5.71827
P04920-2;P04920-3;P04920;C9JVC2;C9J722;C9J035;C9J9M9;C9J459;J3KNG9	Anion exchange protein 2	SLC4A2	GO:0005886~plasma membrane;GO:0005887~integral component of plasma membrane;GO:0005925~focal adhesion;GO:0016020~membrane;GO:0016323~basolateral plasma membrane;GO:0016324~apical plasma membrane	Membrane	P04920; len=1241; ExpAA=244.81; First60=0.00; PredHel=11; Topology=o709-731i752-774o794-816i818-840o901-918i931-950o988-1010i1031-1053o1090-1107i1114-1136o1175-1197i/C9J722; len=145; ExpAA=0.00; First60=0.00; PredHel=0; Topology=o/C9J035; len=150; ExpAA=0.00; First60=0.00; PredHel=0; Topology=o/C9J9M9; len=169; ExpAA=0.00; First60=0.00; PredHel=0; Topology=o/C9J459; len=70; ExpAA=0.00; First60=0.…	0	0	0	0.0186493	0	0.0519912
Q9Y6M7-6;Q9Y6M7-13;Q9Y6M7-8;Q9Y6M7-7;E9PFN4;Q9Y6M7-9;Q9Y6M7-12;Q9Y6M7-2;Q9Y6M7;Q9Y6M7-4;Q9Y6M7-3;H7C3C4;C9JRP1;Q9Y6M7-5;Q9Y6M7-11;Q9Y6M7-14;Q9Y6M7-10;E7EW28;C9J240;Q2Y0W8-4;Q2Y0W8-5;Q2Y0W8-3;Q2Y0W8-2;Q6U841-2;Q2Y0W8;Q6U841-3;Q6U841	Sodium bicarbonate cotransporter 3;Anion exchange protein	SLC4A7	GO:0005886~plasma membrane;GO:0005887~integral component of plasma membrane;GO:0016021~integral component of membrane;GO:0016323~basolateral plasma membrane;GO:0016324~apical plasma membrane;GO:0031410~cytoplasmic vesicle;GO:0032420~stereocilium;GO:0045202~synapse	Basolateral cell membrane	E9PFN4; len=1210; ExpAA=242.14; First60=0.00; PredHel=11; Topology=o605-627i648-670o685-704i711-733o816-838i858-877o906-925i946-968o1006-1025i1032-1051o1092-1114i/Q9Y6M7; len=1214; ExpAA=242.14; First60=0.00; PredHel=11; Topology=o609-631i652-674o689-708i715-737o820-842i862-881o910-929i950-972o1010-1029i1036-1055o1096-1118i/H7C3C4; len=801; ExpAA=241.11; First60=0.88; PredHel=11; Topology=o160-18…	0.0841146	0.0556221	0.0743821	0.35846	0.353704	0.285646
P36915;A2AB27;P36915-2	Guanine nucleotide-binding protein-like 1	GNL1	GO:0005615~extracellular space;GO:0005634~nucleus			0	0	0	0.0408388	0	0
Q9BYG3;C9J808;C9J6C5;H7BZL0	MKI67 FHA domain-interacting nucleolar phosphoprotein	NIFK	GO:0000794~condensed nuclear chromosome;GO:0005654~nucleoplasm;GO:0005730~nucleolus;GO:0005737~cytoplasm	Nucleus, nucleolus. Chromosome.		0.0863744	0.281546	0.262073	0.258306	0.221974	0.190395
Q13823;H0YG10	Nucleolar GTP-binding protein 2	GNL2	GO:0005634~nucleus;GO:0005730~nucleolus;GO:0005730~nucleolus;GO:0016020~membrane	Nucleus, nucleolus	Q13823; len=731; ExpAA=0.01; First60=0.00; PredHel=0; Topology=o/H0YG10; len=233; ExpAA=21.45; First60=0.10; PredHel=1; Topology=o97-119i	0.0453731	0.0123613	0	0.0309737	0.0249893	0.0232983
P17301;E7EMF1;E7ESP4;E9PB77;D6RG08	Integrin alpha-2	ITGA2	GO:0005634~nucleus;GO:0005886~plasma membrane;GO:0005886~plasma membrane;GO:0005925~focal adhesion;GO:0008305~integrin complex;GO:0009897~external side of plasma membrane;GO:0009986~cell surface;GO:0030424~axon;GO:0034666~integrin alpha2-beta1 complex;GO:0043679~axon terminus;GO:0045178~basal part of cell;GO:0048471~perinuclear region of cytoplasm	Membrane	P17301; len=1181; ExpAA=34.94; First60=10.95; PredHel=1; Topology=o1132-1154i/E7EMF1; len=815; ExpAA=11.19; First60=10.95; PredHel=0; Topology=o/E7ESP4; len=942; ExpAA=11.19; First60=10.95; PredHel=0; Topology=o/E9PB77; len=641; ExpAA=11.21; First60=10.96; PredHel=0; Topology=o/D6RG08; len=175; ExpAA=14.72; First60=13.23; PredHel=0; Topology=o	0.032277	0.0535751	0.0670576	0.123145	0.104731	0.0610066
Q9BVP2-2;Q9BVP2	Guanine nucleotide-binding protein-like 3	GNL3	GO:0005615~extracellular space;GO:0005634~nucleus;GO:0005730~nucleolus;GO:0005730~nucleolus;GO:0016020~membrane;GO:0016604~nuclear body	Nucleus {ECO:0000250|UniProtKB:Q811S9}.	Q9BVP2; len=549; ExpAA=0.00; First60=0.00; PredHel=0; Topology=o	0.116474	0.0778892	0.111831	0.126822	0.189871	0.0399529
P26006;P26006-1;D6R9X8;B4DDT0;K7EMU3;H0YA49	Integrin alpha-3;Integrin alpha-3 heavy chain;Integrin alpha-3 light chain	ITGA3	GO:0005886~plasma membrane;GO:0005886~plasma membrane;GO:0005925~focal adhesion;GO:0008305~integrin complex;GO:0009897~external side of plasma membrane;GO:0009986~cell surface;GO:0016323~basolateral plasma membrane;GO:0030426~growth cone;GO:0031527~filopodium membrane;GO:0034667~integrin alpha3-beta1 complex;GO:0034667~integrin alpha3-beta1 complex;GO:0043235~receptor complex;GO:0048471~perinucle…	Cell membrane {ECO:0000269|PubMed:15611341}	P26006; len=1051; ExpAA=43.74; First60=20.80; PredHel=2; Topology=i13-35o992-1014i/D6R9X8; len=142; ExpAA=21.59; First60=21.58; PredHel=1; Topology=i13-35o/B4DDT0; len=294; ExpAA=0.31; First60=0.25; PredHel=0; Topology=o/K7EMU3; len=117; ExpAA=0.78; First60=0.75; PredHel=0; Topology=o/H0YA49; len=221; ExpAA=0.06; First60=0.00; PredHel=0; Topology=o	0.508046	0.659252	0.592646	2.94309	3.11373	2.27926
Q92597-3;Q92597-2;Q92597;E9PDL6;E5RG99;E5RJY1;E7ESM1;E5RIR1;E5RGM5;E5RIV1;E5RIM2	Protein NDRG1	NDRG1	GO:0005634~nucleus;GO:0005737~cytoplasm;GO:0005813~centrosome;GO:0005829~cytosol;GO:0005829~cytosol;GO:0005874~microtubule;GO:0005886~plasma membrane;GO:0005913~cell-cell adherens junction;GO:0015630~microtubule cytoskeleton;GO:0043209~myelin sheath;GO:0048471~perinuclear region of cytoplasm;GO:0055038~recycling endosome membrane;GO:0070062~extracellular exosome	Cytoplasm, cytosol. Cytoplasm, cytoskeleton,	Q92597; len=394; ExpAA=0.93; First60=0.00; PredHel=0; Topology=o/E5RG99; len=100; ExpAA=11.20; First60=0.63; PredHel=0; Topology=o/E5RJY1; len=103; ExpAA=0.20; First60=0.20; PredHel=0; Topology=o/E7ESM1; len=141; ExpAA=0.01; First60=0.01; PredHel=0; Topology=o/E5RIR1; len=158; ExpAA=8.33; First60=0.00; PredHel=0; Topology=o/E5RGM5; len=165; ExpAA=6.20; First60=0.00; PredHel=0; Topology=o/E5RIV1; …	0	0	0	0.198877	0.210895	0.202667
P53618;E9PP73;E9PP63;E9PKQ1	Coatomer subunit beta	COPB1	GO:0000139~Golgi membrane;GO:0005789~endoplasmic reticulum membrane;GO:0005793~endoplasmic reticulum-Golgi intermediate compartment;GO:0005794~Golgi apparatus;GO:0005798~Golgi-associated vesicle;GO:0005829~cytosol;GO:0005829~cytosol;GO:0005886~plasma membrane;GO:0016020~membrane;GO:0030126~COPI vesicle coat;GO:0030126~COPI vesicle coat;GO:0030133~transport vesicle;GO:0030667~secretory granule mem…	Cytoplasm. Golgi apparatus membrane	P53618; len=953; ExpAA=7.03; First60=4.27; PredHel=0; Topology=o/E9PP73; len=485; ExpAA=6.21; First60=4.26; PredHel=0; Topology=o/E9PP63; len=132; ExpAA=7.02; First60=4.83; PredHel=0; Topology=o/E9PKQ1; len=137; ExpAA=7.13; First60=4.90; PredHel=0; Topology=o	0.570466	0.42254	0.38267	1.14729	1.06612	0.814089
P13612;E7EP60;Q7Z4L6	Integrin alpha-4	ITGA4	GO:0005886~plasma membrane;GO:0005886~plasma membrane;GO:0005925~focal adhesion;GO:0009986~cell surface;GO:0016020~membrane;GO:0034669~integrin alpha4-beta7 complex;GO:0070062~extracellular exosome	Membrane	P13612; len=1032; ExpAA=23.39; First60=0.10; PredHel=1; Topology=o978-1000i/E7EP60; len=614; ExpAA=0.51; First60=0.11; PredHel=0; Topology=o	0	0	0	0.683069	0.529806	0.443333
P35606;B4DZI8;D6RBT6;D6R997;D6RBZ7;D6RCL6;D6RBG7;H0YAC7;H0Y938	Coatomer subunit beta	COPB2	GO:0000139~Golgi membrane;GO:0005789~endoplasmic reticulum membrane;GO:0005829~cytosol;GO:0030126~COPI vesicle coat;GO:0030133~transport vesicle	Cytoplasm, cytosol {ECO:0000250}. Golgi	P35606; len=906; ExpAA=0.02; First60=0.00; PredHel=0; Topology=o/D6RBT6; len=111; ExpAA=0.00; First60=0.00; PredHel=0; Topology=o/D6R997; len=152; ExpAA=0.01; First60=0.00; PredHel=0; Topology=o/D6RBZ7; len=77; ExpAA=0.00; First60=0.00; PredHel=0; Topology=o/D6RCL6; len=86; ExpAA=0.00; First60=0.00; PredHel=0; Topology=o/D6RBG7; len=89; ExpAA=0.00; First60=0.00; PredHel=0; Topology=o/H0YAC7; len=…	0.926865	0.835187	0.809287	2.15241	1.90845	1.52443
P08648;H0YIV7	Integrin alpha-5;Integrin alpha-5 heavy chain;Integrin alpha-5 light chain	ITGA5	GO:0001726~ruffle;GO:0005783~endoplasmic reticulum;GO:0005794~Golgi apparatus;GO:0005886~plasma membrane;GO:0005911~cell-cell junction;GO:0005925~focal adhesion;GO:0008305~integrin complex;GO:0009897~external side of plasma membrane;GO:0009986~cell surface;GO:0031410~cytoplasmic vesicle;GO:0032587~ruffle membrane;GO:0045202~synapse;GO:0071062~alphav-beta3 integrin-vitronectin complex	Membrane	P08648; len=1049; ExpAA=22.91; First60=0.00; PredHel=1; Topology=o999-1021i/H0YIV7; len=119; ExpAA=23.01; First60=0.00; PredHel=1; Topology=i69-91o	0.30383	0.170742	0.323356	1.77075	1.56186	1.56919
Q9UGV2-3;Q9UGV2-2;Q9UGV2;B7Z341;F8WBF9;Q5TH30;Q5TH29	Protein NDRG3	NDRG3	GO:0005737~cytoplasm;GO:0070062~extracellular exosome			0	0	0	0.268984	0.184135	0.153191
Q9Y624;B7Z941	Junctional adhesion molecule A	F11R	GO:0005886~plasma membrane;GO:0005886~plasma membrane;GO:0005911~cell-cell junction;GO:0005923~bicellular tight junction;GO:0016021~integral component of membrane;GO:0030054~cell junction;GO:0031410~cytoplasmic vesicle;GO:0036057~slit diaphragm;GO:0070062~extracellular exosome	Cell junction, tight junction	Q9Y624; len=299; ExpAA=43.81; First60=20.69; PredHel=2; Topology=i12-31o239-261i	0.0769569	0.242532	0.223607	0.516358	0.552601	0.424554
Q9HCE1;Q5JR04;Q9HCE1-2;Q9HCE1-3	Putative helicase MOV-10	MOV10	GO:0000932~P-body;GO:0005615~extracellular space;GO:0005829~cytosol;GO:0005829~cytosol	Cytoplasm, P-body		0.0558504	0.131067	0.0156334	0.287836	0.325859	0.234613
P23229-4;P23229-2;P23229-5;P23229-3;P23229-9;P23229-6;P23229;P23229-7;C9JXX7;H7BZ97	Integrin alpha-6;Integrin alpha-6 heavy chain;Integrin alpha-6 light chain;Processed integrin alpha-6	ITGA6	GO:0005604~basement membrane;GO:0005886~plasma membrane;GO:0005886~plasma membrane;GO:0005913~cell-cell adherens junction;GO:0005925~focal adhesion;GO:0009897~external side of plasma membrane;GO:0009925~basal plasma membrane;GO:0009986~cell surface;GO:0030056~hemidesmosome;GO:0030175~filopodium;GO:0034676~integrin alpha6-beta4 complex	Cell membrane {ECO:0000269|PubMed:22314500}	P23229; len=1130; ExpAA=24.30; First60=1.25; PredHel=1; Topology=o1054-1076i/C9JXX7; len=231; ExpAA=0.02; First60=0.00; PredHel=0; Topology=o/H7BZ97; len=258; ExpAA=23.50; First60=0.42; PredHel=1; Topology=o182-204i	0.611962	0.533216	0.908803	0.924703	1.08499	1.15052
E9PCB6;Q9BYT8;H0YAF7;H0YAK4	Neurolysin, mitochondrial	NLN	GO:0005576~extracellular region;GO:0005758~mitochondrial intermembrane space;GO:0005886~plasma membrane	Mitochondrion intermembrane space	E9PCB6; len=600; ExpAA=0.02; First60=0.00; PredHel=0; Topology=o/Q9BYT8; len=704; ExpAA=0.03; First60=0.01; PredHel=0; Topology=o/H0YAF7; len=283; ExpAA=0.05; First60=0.00; PredHel=0; Topology=o/H0YAK4; len=414; ExpAA=0.03; First60=0.00; PredHel=0; Topology=o	0.070076	0.0662162	0.0126234	0	0	0.168931
P50502;H7C3I1;Q8IZP2;Q8NFI4;F6VDH7	Hsc70-interacting protein;Putative protein FAM10A4;Putative protein FAM10A5	ST13;ST13P4;ST13P5	GO:0005737~cytoplasm;GO:0005829~cytosol;GO:0043234~protein complex;GO:0070062~extracellular exosome	Cytoplasm {ECO:0000250}.		0.832535	1.06143	0.308976	0.612175	0.94007	0.963399
C9JZB0;B7Z4V9;Q9BT40-2;Q9BT40;I3L0Y0	Inositol polyphosphate 5-phosphatase K	INPP5K	GO:0001726~ruffle;GO:0005634~nucleus;GO:0005737~cytoplasm;GO:0005783~endoplasmic reticulum;GO:0005802~trans-Golgi network;GO:0005829~cytosol;GO:0005829~cytosol;GO:0005886~plasma membrane;GO:0016020~membrane;GO:0032587~ruffle membrane;GO:0043005~neuron projection;GO:0048471~perinuclear region of cytoplasm	Endoplasmic reticulum	C9JZB0; len=229; ExpAA=0.08; First60=0.08; PredHel=0; Topology=o/B7Z4V9; len=356; ExpAA=0.04; First60=0.04; PredHel=0; Topology=o/Q9BT40; len=448; ExpAA=0.18; First60=0.05; PredHel=0; Topology=o/I3L0Y0; len=84; ExpAA=3.20; First60=2.51; PredHel=0; Topology=o	0.0554413	0.113166	0.0500742	0.154431	0.149176	0.0576142
P21964-2;P21964;E7EMS6;E7EUU8;H7BZ45;F8WBW9	Catechol O-methyltransferase	COMT	GO:0005739~mitochondrion;GO:0005829~cytosol;GO:0005886~plasma membrane;GO:0016020~membrane;GO:0016021~integral component of membrane;GO:0030424~axon;GO:0043197~dendritic spine;GO:0044297~cell body;GO:0045211~postsynaptic membrane;GO:0070062~extracellular exosome	Isoform Soluble: Cytoplasm.	P21964; len=271; ExpAA=23.13; First60=23.11; PredHel=1; Topology=i7-29o/E7EMS6; len=223; ExpAA=23.25; First60=23.23; PredHel=1; Topology=i7-29o/E7EUU8; len=235; ExpAA=23.23; First60=23.21; PredHel=1; Topology=i7-29o/H7BZ45; len=152; ExpAA=5.60; First60=0.00; PredHel=0; Topology=o/F8WBW9; len=199; ExpAA=23.35; First60=23.29; PredHel=1; Topology=i7-29o	1.28564	0.892041	1.32117	0.372116	0.491035	0.214605
P21281;H0YC04;C9JL73;P15313;C9J5E3;C9JNS9	V-type proton ATPase subunit B, brain isoform	ATP6V1B2	GO:0001726~ruffle;GO:0005765~lysosomal membrane;GO:0005829~cytosol;GO:0005829~cytosol;GO:0005886~plasma membrane;GO:0005902~microvillus;GO:0012505~endomembrane system;GO:0016021~integral component of membrane;GO:0033180~proton-transporting V-type ATPase, V1 domain;GO:0042470~melanosome;GO:0043209~myelin sheath;GO:0043231~intracellular membrane-bounded organelle;GO:0070062~extracellular exosome	Endomembrane system	P21281; len=511; ExpAA=0.01; First60=0.00; PredHel=0; Topology=o/H0YC04; len=199; ExpAA=0.00; First60=0.00; PredHel=0; Topology=o/C9JL73; len=496; ExpAA=0.01; First60=0.00; PredHel=0; Topology=o/P15313; len=513; ExpAA=0.01; First60=0.00; PredHel=0; Topology=o/C9J5E3; len=92; ExpAA=0.00; First60=0.00; PredHel=0; Topology=o/C9JNS9; len=310; ExpAA=0.01; First60=0.00; PredHel=0; Topology=o	0.53345	0.841902	0.671594	0.705801	0.63086	0.498528
H0YNW5;H0YKC5;P33316-2;P33316;H0YMP1;H0YMM5;H0YNJ9;H0YKI0	Deoxyuridine 5-triphosphate nucleotidohydrolase, mitochondrial	DUT	GO:0005634~nucleus;GO:0005654~nucleoplasm;GO:0005654~nucleoplasm;GO:0005739~mitochondrion;GO:0070062~extracellular exosome	Isoform 2: Nucleus		0.25068	0.259442	0.684459	0.541254	0.737606	0.834598
P06756-3;P06756;P06756-2;H7BZG1	Integrin alpha-V;Integrin alpha-V heavy chain;Integrin alpha-V light chain	ITGAV	GO:0005829~cytosol;GO:0005886~plasma membrane;GO:0005886~plasma membrane;GO:0005887~integral component of plasma membrane;GO:0005925~focal adhesion;GO:0008305~integrin complex;GO:0008305~integrin complex;GO:0009897~external side of plasma membrane;GO:0009986~cell surface;GO:0009986~cell surface;GO:0016020~membrane;GO:0031258~lamellipodium membrane;GO:0031527~filopodium membrane;GO:0031528~microvi…	Membrane	P06756; len=1048; ExpAA=22.88; First60=0.06; PredHel=1; Topology=o994-1016i/H7BZG1; len=136; ExpAA=0.01; First60=0.00; PredHel=0; Topology=o	0.542724	0.77615	0.647358	1.81737	1.09639	1.21726
B1AKY9;P50993;H0Y7C1;Q13733	Sodium/potassium-transporting ATPase subunit alpha-2;Sodium/potassium-transporting ATPase subunit alpha-4	ATP1A2;ATP1A4	GO:0005737~cytoplasm;GO:0005768~endosome;GO:0005886~plasma membrane;GO:0005886~plasma membrane;GO:0005890~sodium:potassium-exchanging ATPase complex;GO:0005890~sodium:potassium-exchanging ATPase complex;GO:0005901~caveola;GO:0014704~intercalated disc;GO:0016020~membrane;GO:0030315~T-tubule;GO:0043197~dendritic spine;GO:0043209~myelin sheath;GO:1903561~extracellular vesicle	Membrane {ECO:0000269|PubMed:7711835}	B1AKY9; len=1009; ExpAA=163.53; First60=0.00; PredHel=7; Topology=i96-118o128-147i288-310o320-342i785-807o854-876i951-973o/P50993; len=1020; ExpAA=179.80; First60=0.00; PredHel=8; Topology=i96-118o128-147i288-310o320-342i785-807o854-876i950-972o982-999i/H0Y7C1; len=714; ExpAA=118.63; First60=44.27; PredHel=6; Topology=i5-27o31-53i496-518o604-623i644-666o676-693i/Q13733; len=1029; ExpAA=184.69; Fi…	0.0159579	0	0.151738	0	0	0.0382761
F8W6R3;P43897;P43897-2;C9JT21;C9JG32;F8VPA7;F8VS27;P43897-3;P43897-4	Elongation factor Ts, mitochondrial;Elongation factor Ts	TSFM	GO:0005634~nucleus;GO:0005739~mitochondrion;GO:0005759~mitochondrial matrix	Mitochondrion.		0.227606	0.299151	0.40693	0.0714498	0.148097	0.0534723
J3KN66;Q5JTV8-3;H0Y4R4;Q5JTV8-2	Torsin-1A-interacting protein 1	TOR1AIP1	GO:0005634~nucleus;GO:0005637~nuclear inner membrane;GO:0016021~integral component of membrane;GO:0031965~nuclear membrane	Nucleus inner membrane	J3KN66; len=599; ExpAA=2.09; First60=0.00; PredHel=0; Topology=o/H0Y4R4; len=296; ExpAA=17.50; First60=0.00; PredHel=1; Topology=i73-90o	0.742295	0.835914	0.855185	0.252103	0.392291	0.192453
Q8NFQ8	Torsin-1A-interacting protein 2	TOR1AIP2	GO:0005783~endoplasmic reticulum;GO:0005789~endoplasmic reticulum membrane;GO:0016021~integral component of membrane;GO:0031965~nuclear membrane	Endoplasmic reticulum membrane	Q8NFQ8; len=470; ExpAA=20.12; First60=0.00; PredHel=1; Topology=i214-236o	0.130649	0.0719184	0.18808	0.0720553	0.0619278	0.0407479
O75396	Vesicle-trafficking protein SEC22b	SEC22B	GO:0000139~Golgi membrane;GO:0005789~endoplasmic reticulum membrane;GO:0005793~endoplasmic reticulum-Golgi intermediate compartment;GO:0012507~ER to Golgi transport vesicle membrane;GO:0012507~ER to Golgi transport vesicle membrane;GO:0016021~integral component of membrane;GO:0030133~transport vesicle;GO:0030670~phagocytic vesicle membrane;GO:0031201~SNARE complex;GO:0033116~endoplasmic reticulum…	Endoplasmic reticulum membrane	O75396; len=215; ExpAA=21.63; First60=0.00; PredHel=1; Topology=i191-213o	0.178788	0.318339	0.175944	0	0.102439	0.0296549
Q9NRW3;Q6ICH2;Q8IUX4;Q96AK3	DNA dC->dU-editing enzyme APOBEC-3C	APOBEC3C	GO:0005634~nucleus;GO:0005737~cytoplasm	Nucleus. Cytoplasm.		0.240635	0.0581189	0.109317	0.312412	0.203787	0.292133
P05556;P05556-2;P05556-5;P05556-4;P05556-3;C9JPK5;Q5T3E6;E9PLR6;E7EUI6;E7EQW5;E7ERX5;C9JJP8;Q5T3E5;E9PQJ2;H7C4N8;C9JNE0	Integrin beta-1	ITGB1	GO:0001726~ruffle;GO:0005737~cytoplasm;GO:0005886~plasma membrane;GO:0005886~plasma membrane;GO:0005886~plasma membrane;GO:0005925~focal adhesion;GO:0008305~integrin complex;GO:0009897~external side of plasma membrane;GO:0009986~cell surface;GO:0014704~intercalated disc;GO:0016020~membrane;GO:0030027~lamellipodium;GO:0030175~filopodium;GO:0031594~neuromuscular junction;GO:0032154~cleavage furrow;…	Cell membrane {ECO:0000303|PubMed:10455171}	P05556; len=798; ExpAA=23.20; First60=0.43; PredHel=1; Topology=o729-751i/C9JPK5; len=98; ExpAA=0.00; First60=0.00; PredHel=0; Topology=o/Q5T3E6; len=136; ExpAA=2.43; First60=2.43; PredHel=0; Topology=o/E9PLR6; len=143; ExpAA=2.00; First60=2.00; PredHel=0; Topology=o/E7EUI6; len=152; ExpAA=1.97; First60=1.97; PredHel=0; Topology=o/E7EQW5; len=163; ExpAA=1.72; First60=1.72; PredHel=0; Topology=o/E…	1.32819	1.46058	1.31871	6.23349	6.97653	6.84019
P05106;B4DTY9;H3BM21;P05106-2;P05106-3;I3L4X8	Integrin beta-3;Integrin beta	ITGB3	GO:0005634~nucleus;GO:0005886~plasma membrane;GO:0005886~plasma membrane;GO:0005887~integral component of plasma membrane;GO:0005925~focal adhesion;GO:0008305~integrin complex;GO:0009986~cell surface;GO:0031092~platelet alpha granule membrane;GO:0031258~lamellipodium membrane;GO:0031527~filopodium membrane;GO:0031528~microvillus membrane;GO:0032587~ruffle membrane;GO:0034683~integrin alphav-beta3…	Cell membrane {ECO:0000269|PubMed:20020534,	P05106; len=788; ExpAA=30.14; First60=7.33; PredHel=1; Topology=o719-741i/B4DTY9; len=751; ExpAA=23.92; First60=0.00; PredHel=1; Topology=o672-694i/H3BM21; len=787; ExpAA=24.01; First60=0.09; PredHel=1; Topology=o708-730i/I3L4X8; len=443; ExpAA=7.69; First60=7.66; PredHel=0; Topology=o	0	0	0.0371121	0.51572	0.321074	0.406717
V9GZ57;P18084;V9GYZ1;H7C4W1;H7C5U2	Integrin beta;Integrin beta-5	ITGB5	GO:0005886~plasma membrane;GO:0005925~focal adhesion;GO:0009986~cell surface;GO:0034684~integrin alphav-beta5 complex;GO:0043235~receptor complex;GO:0045335~phagocytic vesicle;GO:0070062~extracellular exosome	Membrane	V9GZ57; len=323; ExpAA=0.00; First60=0.00; PredHel=0; Topology=o/P18084; len=799; ExpAA=23.51; First60=0.75; PredHel=1; Topology=o720-742i/V9GYZ1; len=139; ExpAA=0.01; First60=0.00; PredHel=0; Topology=o/H7C4W1; len=263; ExpAA=0.00; First60=0.00; PredHel=0; Topology=o/H7C5U2; len=401; ExpAA=0.00; First60=0.00; PredHel=0; Topology=o	0.3221	0.0935689	0.107253	0.128297	0.187389	0.0875617
E9PEE8;P18564-2;P18564	Integrin beta;Integrin beta-6	ITGB6	GO:0005886~plasma membrane;GO:0005925~focal adhesion;GO:0008305~integrin complex;GO:0009897~external side of plasma membrane;GO:0034685~integrin alphav-beta6 complex;GO:0043235~receptor complex;GO:0070062~extracellular exosome	Membrane	E9PEE8; len=746; ExpAA=22.59; First60=0.00; PredHel=1; Topology=o666-688i/P18564; len=788; ExpAA=22.59; First60=0.00; PredHel=1; Topology=o708-730i	0.306612	0	0.146287	1.64586	0.880507	0.849563
P50213;P50213-2;B7Z9J8;H0YL72;H0YMU3;H0YLI6;H0YNF5;H0YKD0;H0YM46;H0YM64	Isocitrate dehydrogenase [NAD] subunit alpha, mitochondrial	IDH3A	GO:0005634~nucleus;GO:0005739~mitochondrion;GO:0005759~mitochondrial matrix;GO:0043209~myelin sheath	Mitochondrion.		1.81239	1.51889	1.68009	0.984148	0.852013	0.518202
Q9Y617;Q9Y617-2	Phosphoserine aminotransferase	PSAT1	GO:0005737~cytoplasm;GO:0005829~cytosol;GO:0005829~cytosol;GO:0070062~extracellular exosome			0.520514	0.239454	0.286715	0.0760458	0.0841963	0.0381465
Q8N766-4;Q8N766-2;Q8N766;Q8N766-3;H7C4E3	ER membrane protein complex subunit 1	EMC1	GO:0016021~integral component of membrane;GO:0072546~ER membrane protein complex	Membrane {ECO:0000269|PubMed:22119785}	Q8N766; len=993; ExpAA=22.68; First60=1.93; PredHel=0; Topology=o/H7C4E3; len=86; ExpAA=0.17; First60=0.16; PredHel=0; Topology=o	0.0688252	0.0281837	0.0172629	0.00553115	0.00629205	0.0204177
O43837;O43837-2;O43837-3	Isocitrate dehydrogenase [NAD] subunit beta, mitochondrial	IDH3B	GO:0005634~nucleus;GO:0005739~mitochondrion;GO:0005759~mitochondrial matrix	Mitochondrion.		1.23452	1.19153	1.30621	0.621642	0.448422	0.392548
Q15006;H0YAS9;E5RGJ2	ER membrane protein complex subunit 2	EMC2	GO:0005634~nucleus;GO:0005737~cytoplasm;GO:0005739~mitochondrion;GO:0005783~endoplasmic reticulum;GO:0072546~ER membrane protein complex	Nucleus {ECO:0000250}. Cytoplasm	Q15006; len=297; ExpAA=0.03; First60=0.00; PredHel=0; Topology=o/H0YAS9; len=135; ExpAA=0.00; First60=0.00; PredHel=0; Topology=o/E5RGJ2; len=112; ExpAA=0.00; First60=0.00; PredHel=0; Topology=o	0.0307454	0.0243875	0.0625815	0	0	0
Q9UNE7;Q9UNE7-2;H3BS86;H3BTA3;H3BUD0	E3 ubiquitin-protein ligase CHIP	STUB1	GO:0000151~ubiquitin ligase complex;GO:0005654~nucleoplasm;GO:0005737~cytoplasm;GO:0005783~endoplasmic reticulum;GO:0005829~cytosol;GO:0005829~cytosol;GO:0030018~Z disc;GO:0031371~ubiquitin conjugating enzyme complex;GO:0042405~nuclear inclusion body;GO:0070062~extracellular exosome	Cytoplasm {ECO:0000269|PubMed:10330192,		0.556205	0.470368	0.326156	0.390891	0.395992	0.228294
P43358;C9JZJ5;C9J9C2;C9JK50;C9JIR1;E5RH97;P43362;P43361;Q3SYA6;Q8TD91-2;A0PK03;P43355;A2A368;A8MXT2;Q96M61;O15480;O60732	Melanoma-associated antigen 4	MAGEA4	GO:0005575~cellular_component	Cytoplasm. Nucleus.		1.3225	1.86131	1.53079	7.96345	5.11196	5.24916
E7EQB8;P51553-2;P51553;E9PF84;G5E9Q7;H7C1W2;H0Y5Q7	Isocitrate dehydrogenase [NAD] subunit, mitochondrial;Isocitrate dehydrogenase [NAD] subunit gamma, mitochondrial	IDH3G	GO:0005654~nucleoplasm;GO:0005730~nucleolus;GO:0005739~mitochondrion;GO:0005739~mitochondrion;GO:0005759~mitochondrial matrix	Mitochondrion {ECO:0000269|PubMed:11256614}.		0.451549	0.593948	0.49079	0.325215	0.363876	0.424381
P14854	Cytochrome c oxidase subunit 6B1	COX6B1	GO:0005743~mitochondrial inner membrane;GO:0005758~mitochondrial intermembrane space	Mitochondrion intermembrane space	P14854; len=86; ExpAA=0.00; First60=0.00; PredHel=0; Topology=i	1.49869	1.22231	1.35031	0.0919969	0.843618	0.0984777
C9JYY6;F8W775;Q92823-3;Q92823-4;Q92823-6;Q92823-2;Q92823;Q92823-5;C9J8B6;C9JF43;C9JH43	Neuronal cell adhesion molecule	NRCAM	GO:0005576~extracellular region;GO:0005886~plasma membrane;GO:0005887~integral component of plasma membrane;GO:0009897~external side of plasma membrane;GO:0043005~neuron projection;GO:0043194~axon initial segment;GO:0045202~synapse	Cell membrane	C9JYY6; len=1211; ExpAA=35.32; First60=12.51; PredHel=1; Topology=o1075-1097i/F8W775; len=1299; ExpAA=34.08; First60=11.29; PredHel=1; Topology=o1163-1185i/Q92823; len=1304; ExpAA=35.31; First60=12.51; PredHel=1; Topology=o1168-1190i/C9J8B6; len=106; ExpAA=8.88; First60=8.86; PredHel=0; Topology=o/C9JF43; len=118; ExpAA=11.32; First60=11.29; PredHel=0; Topology=o/C9JH43; len=431; ExpAA=9.48; Firs…	0.0182774	0	0.0253605	0	0	0
P21283;E7EV59;Q8NEY4-2;Q8NEY4	V-type proton ATPase subunit C 1	ATP6V1C1	GO:0000221~vacuolar proton-transporting V-type ATPase, V1 domain;GO:0005765~lysosomal membrane;GO:0005829~cytosol;GO:0005886~plasma membrane;GO:0016469~proton-transporting two-sector ATPase complex;GO:0031410~cytoplasmic vesicle;GO:0045177~apical part of cell;GO:0070062~extracellular exosome		P21283; len=382; ExpAA=0.02; First60=0.00; PredHel=0; Topology=o/E7EV59; len=307; ExpAA=0.06; First60=0.01; PredHel=0; Topology=o/Q8NEY4; len=427; ExpAA=0.02; First60=0.00; PredHel=0; Topology=o	0.106125	0.152454	0.154874	0.168456	0.107139	0.0631049
E9PCY4;P61962;P61962-2	DDB1- and CUL4-associated factor 7	DCAF7	GO:0005654~nucleoplasm;GO:0005654~nucleoplasm;GO:0005737~cytoplasm;GO:0005829~cytosol;GO:0016363~nuclear matrix;GO:0016604~nuclear body;GO:0043234~protein complex;GO:0080008~Cul4-RING E3 ubiquitin ligase complex	Cytoplasm. Nucleus. Note=Overexpression of		0.176719	0.161565	0.0956615	0	0.059625	0
P08621;P08621-2;P08621-3;M0QYR1;P08621-4;M0QX04	U1 small nuclear ribonucleoprotein 70 kDa	SNRNP70	GO:0000243~commitment complex;GO:0005634~nucleus;GO:0005654~nucleoplasm;GO:0005654~nucleoplasm;GO:0005681~spliceosomal complex;GO:0005685~U1 snRNP;GO:0005737~cytoplasm;GO:0016607~nuclear speck;GO:0071004~U2-type prespliceosome;GO:0071011~precatalytic spliceosome	Nucleus speckle		3.97273	3.39883	3.09461	3.06715	2.32943	1.86026
P11388;P11388-2;P11388-3;P11388-4;J3KTB7	DNA topoisomerase 2-alpha	TOP2A	GO:0000228~nuclear chromosome;GO:0000793~condensed chromosome;GO:0005634~nucleus;GO:0005654~nucleoplasm;GO:0005654~nucleoplasm;GO:0005730~nucleolus;GO:0005814~centriole;GO:0009330~DNA topoisomerase complex (ATP-hydrolyzing);GO:0019035~viral integration complex;GO:0030529~intracellular ribonucleoprotein complex;GO:0043234~protein complex	Cytoplasm {ECO:0000269|PubMed:22013166}.		0.0376369	0.0139483	0.0388062	0.0755284	0.0871132	0.0229543
Q02880-2;Q02880;E9PCY5;B4DLV2	DNA topoisomerase 2-beta;DNA topoisomerase 2	TOP2B	GO:0000792~heterochromatin;GO:0005634~nucleus;GO:0005654~nucleoplasm;GO:0005654~nucleoplasm;GO:0005829~cytosol;GO:0030529~intracellular ribonucleoprotein complex	Cytoplasm. Nucleus, nucleolus.		0.0206526	0.0225033	0.0169655	0.00387412	0.0112764	0.00241975
Q66K14-2;Q66K14	TBC1 domain family member 9B	TBC1D9B	GO:0005622~intracellular;GO:0012505~endomembrane system;GO:0016021~integral component of membrane	Membrane {ECO:0000305}	Q66K14; len=1250; ExpAA=1.90; First60=0.03; PredHel=0; Topology=o	0	0	0	0.0109572	0.00921932	0.00814557
Q14527;Q14527-2;H7C5K0	Helicase-like transcription factor	HLTF	GO:0005634~nucleus;GO:0005654~nucleoplasm;GO:0005654~nucleoplasm;GO:0005730~nucleolus;GO:0005737~cytoplasm;GO:0016020~membrane	Cytoplasm {ECO:0000250}. Nucleus	Q14527; len=1009; ExpAA=0.27; First60=0.00; PredHel=0; Topology=o/H7C5K0; len=425; ExpAA=0.54; First60=0.00; PredHel=0; Topology=o	0.0934463	0.0712637	0.0607983	0.16741	0.189289	0.110242
Q86TX2;P49753;G3V4F2;B3KSA0;P49753-2	Acyl-coenzyme A thioesterase 1;Acyl-coenzyme A thioesterase 2, mitochondrial	ACOT1;ACOT2	GO:0005829~cytosol;GO:0005829~cytosol	Cytoplasm {ECO:0000269|PubMed:16940157}.		0	0.0213248	0.0549357	0	0	0
P42224-2;P42224;J3KPM9;E7EPD2;D2KFR9;E7ENM1;E9PH66;H7BZB5	Signal transducer and activator of transcription 1-alpha/beta;Signal transducer and activator of transcription	STAT1	GO:0000790~nuclear chromatin;GO:0005634~nucleus;GO:0005654~nucleoplasm;GO:0005654~nucleoplasm;GO:0005730~nucleolus;GO:0005737~cytoplasm;GO:0005829~cytosol;GO:0005829~cytosol;GO:0030424~axon;GO:0030425~dendrite;GO:0043234~protein complex;GO:0048471~perinuclear region of cytoplasm	Cytoplasm {ECO:0000269|PubMed:15322115,		0.240959	0.404404	0.217144	0.44503	0.207715	0.204852
K7ENL3;P40763-2;P40763;K7EP08;G8JLH9	Signal transducer and activator of transcription 3;Signal transducer and activator of transcription	STAT3	GO:0000790~nuclear chromatin;GO:0005634~nucleus;GO:0005634~nucleus;GO:0005654~nucleoplasm;GO:0005654~nucleoplasm;GO:0005737~cytoplasm;GO:0005737~cytoplasm;GO:0005743~mitochondrial inner membrane;GO:0005829~cytosol;GO:0005829~cytosol;GO:0005886~plasma membrane;GO:0090575~RNA polymerase II transcription factor complex;GO:0090575~RNA polymerase II transcription factor complex	Cytoplasm. Nucleus	P40763; len=770; ExpAA=0.06; First60=0.00; PredHel=0; Topology=o/K7EP08; len=84; ExpAA=0.00; First60=0.00; PredHel=0; Topology=i/G8JLH9; len=672; ExpAA=0.07; First60=0.00; PredHel=0; Topology=o	0	0.05518	0.0124738	0.0794089	0.0910534	0.0866999
P00156	Cytochrome b	MT-CYB		Mitochondrion inner membrane	P00156; len=380; ExpAA=196.88; First60=22.37; PredHel=9; Topology=o33-55i76-98o113-135i140-158o178-200i229-251o288-310i323-340o350-372i	0	0.12128	0	0	0	0
Q10570;E9PIM1	Cleavage and polyadenylation specificity factor subunit 1	CPSF1	GO:0005654~nucleoplasm;GO:0005654~nucleoplasm;GO:0005847~mRNA cleavage and polyadenylation specificity factor complex	Nucleus, nucleoplasm.		0.426573	0.488555	0.382742	0.299477	0.396452	0.238682
Q9P2I0;G3V3T7;H0YJF4;G3V5T3	Cleavage and polyadenylation specificity factor subunit 2	CPSF2	GO:0005654~nucleoplasm;GO:0005847~mRNA cleavage and polyadenylation specificity factor complex;GO:0016020~membrane	Nucleus {ECO:0000305}.	Q9P2I0; len=782; ExpAA=0.91; First60=0.00; PredHel=0; Topology=o/G3V3T7; len=80; ExpAA=0.01; First60=0.00; PredHel=0; Topology=o/H0YJF4; len=269; ExpAA=0.03; First60=0.00; PredHel=0; Topology=o/G3V5T3; len=62; ExpAA=0.00; First60=0.00; PredHel=0; Topology=o	0.378625	0.235016	0.20392	0.0770421	0.0710031	0.0621443
Q9UKF6;G5E9W3;C9JZH6	Cleavage and polyadenylation specificity factor subunit 3	CPSF3	GO:0005654~nucleoplasm;GO:0005847~mRNA cleavage and polyadenylation specificity factor complex;GO:0030529~intracellular ribonucleoprotein complex	Nucleus {ECO:0000269|PubMed:15037765}.		0.24106	0.112114	0.225522	0.0922006	0.127103	0.0542112
Q9HBB2;P21399	Aconitate hydratase;Cytoplasmic aconitate hydratase	IRP1;ACO1		Cytoplasm.		0.0104037	0.00459009	0	0	0	0
C9JEV9;O95639-3;O95639-2;O95639	Cleavage and polyadenylation specificity factor subunit 4	CPSF4	GO:0005654~nucleoplasm;GO:0005654~nucleoplasm;GO:0005847~mRNA cleavage and polyadenylation specificity factor complex;GO:0043231~intracellular membrane-bounded organelle	Nucleus.	C9JEV9; len=211; ExpAA=0.01; First60=0.00; PredHel=0; Topology=o/O95639; len=269; ExpAA=0.01; First60=0.00; PredHel=0; Topology=o	0.0429768	0	0	0	0	0
F8WJN3;Q16630-3;Q16630;Q16630-2;F8W084	Cleavage and polyadenylation specificity factor subunit 6	CPSF6	GO:0005634~nucleus;GO:0005654~nucleoplasm;GO:0005849~mRNA cleavage factor complex;GO:0016020~membrane;GO:0016607~nuclear speck;GO:0030529~intracellular ribonucleoprotein complex;GO:0042382~paraspeckles	Nucleus {ECO:0000269|PubMed:15169763,	F8WJN3; len=478; ExpAA=0.00; First60=0.00; PredHel=0; Topology=o/Q16630; len=551; ExpAA=0.00; First60=0.00; PredHel=0; Topology=o/F8W084; len=107; ExpAA=0.01; First60=0.00; PredHel=0; Topology=o	1.18122	1.33703	1.77075	0.961636	0.801275	0.766925
Q8N684-2;Q8N684;Q8N684-3;F5H669;J3QT54;F5H6M0;F5H047;C9J286;C9J323;C9JM38;F5H5B7;F5H1W4;F5H2K8;F5H6P5;F5H6A8;F5GXA3	Cleavage and polyadenylation specificity factor subunit 7	CPSF7	GO:0005634~nucleus;GO:0005654~nucleoplasm;GO:0005849~mRNA cleavage factor complex;GO:0016020~membrane	Nucleus {ECO:0000269|PubMed:19864460,	Q8N684; len=471; ExpAA=0.00; First60=0.00; PredHel=0; Topology=o/F5H669; len=374; ExpAA=0.00; First60=0.00; PredHel=0; Topology=o/J3QT54; len=204; ExpAA=0.00; First60=0.00; PredHel=0; Topology=o/F5H6M0; len=219; ExpAA=0.00; First60=0.00; PredHel=0; Topology=o/F5H047; len=288; ExpAA=0.00; First60=0.00; PredHel=0; Topology=o/C9J286; len=143; ExpAA=0.00; First60=0.00; PredHel=0; Topology=o/C9J323; l…	0.956283	0.22942	0.452702	0.268059	0.528862	0.422002
Q14166	Tubulin--tyrosine ligase-like protein 12	TTLL12				0.181216	0.226331	0.146963	0.437764	0.309547	0.349064
D6RF93;P19838-3;P19838;P19838-2	Nuclear factor NF-kappa-B p105 subunit;Nuclear factor NF-kappa-B p50 subunit	NFKB1	GO:0005576~extracellular region;GO:0005634~nucleus;GO:0005654~nucleoplasm;GO:0005654~nucleoplasm;GO:0005737~cytoplasm;GO:0005739~mitochondrion;GO:0005829~cytosol;GO:0005829~cytosol;GO:0005829~cytosol;GO:0033256~I-kappaB/NF-kappaB complex;GO:0034774~secretory granule lumen;GO:0035580~specific granule lumen	Nucleus. Cytoplasm. Note=Nuclear, but also		0	0	0	0.0286878	0.0348177	0
P49327;J3KTF0	Fatty acid synthase;[Acyl-carrier-protein] S-acetyltransferase;[Acyl-carrier-protein] S-malonyltransferase;3-oxoacyl-[acyl-carrier-protein] synthase;3-oxoacyl-[acyl-carrier-protein] reductase;3-hydroxyacyl-[acyl-carrier-protein] dehydratase;Enoyl-[acyl-carrier-protein] reductase;Oleoyl-[acyl-carrier-protein] hydrolase	FASN	GO:0005739~mitochondrion;GO:0005794~Golgi apparatus;GO:0005829~cytosol;GO:0005829~cytosol;GO:0005886~plasma membrane;GO:0016020~membrane;GO:0042470~melanosome;GO:0042587~glycogen granule;GO:0070062~extracellular exosome	Cytoplasm {ECO:0000269|PubMed:17081065}.	P49327; len=2511; ExpAA=0.17; First60=0.00; PredHel=0; Topology=o/J3KTF0; len=78; ExpAA=0.00; First60=0.00; PredHel=0; Topology=o	2.38991	2.09527	2.37903	3.81324	3.84564	3.54509
F5H365;Q15436;B3KXI2;F5H6C4;G3V4V1;G3V1W4;G3V3G5;G3V2R6;G3V5X8;G3V4Q2;G3V5K1	Protein transport protein Sec23A	SEC23A	GO:0000139~Golgi membrane;GO:0005789~endoplasmic reticulum membrane;GO:0005829~cytosol;GO:0005829~cytosol;GO:0012507~ER to Golgi transport vesicle membrane;GO:0012507~ER to Golgi transport vesicle membrane;GO:0019898~extrinsic component of membrane;GO:0030127~COPII vesicle coat;GO:0048471~perinuclear region of cytoplasm;GO:0070971~endoplasmic reticulum exit site	Cytoplasmic vesicle, COPII-coated vesicle	F5H365; len=736; ExpAA=0.45; First60=0.00; PredHel=0; Topology=o/Q15436; len=765; ExpAA=0.32; First60=0.00; PredHel=0; Topology=o/G3V4V1; len=93; ExpAA=0.00; First60=0.00; PredHel=0; Topology=o/G3V1W4; len=108; ExpAA=0.00; First60=0.00; PredHel=0; Topology=o/G3V3G5; len=140; ExpAA=0.04; First60=0.00; PredHel=0; Topology=o/G3V2R6; len=169; ExpAA=0.03; First60=0.00; PredHel=0; Topology=o/G3V5X8; le…	0.606039	0.494666	0.431267	0.653512	0.485109	0.494793
Q15437;Q5QPE2;Q5QPE1	Protein transport protein Sec23B	SEC23B	GO:0005783~endoplasmic reticulum;GO:0005789~endoplasmic reticulum membrane;GO:0005829~cytosol;GO:0012505~endomembrane system;GO:0030127~COPII vesicle coat;GO:0048471~perinuclear region of cytoplasm	Cytoplasmic vesicle, COPII-coated vesicle	Q15437; len=767; ExpAA=0.12; First60=0.00; PredHel=0; Topology=o/Q5QPE2; len=331; ExpAA=0.24; First60=0.00; PredHel=0; Topology=o/Q5QPE1; len=246; ExpAA=0.04; First60=0.00; PredHel=0; Topology=o	0.0882992	0.0593388	0.0237137	0.11239	0.0746124	0.0618022
Q5T5C7;P49591	Serine--tRNA ligase, cytoplasmic	SARS	GO:0005634~nucleus;GO:0005737~cytoplasm;GO:0005829~cytosol;GO:0005829~cytosol;GO:0070062~extracellular exosome	Cytoplasm {ECO:0000269|PubMed:22353712,		0.142673	0.266829	0.153432	0.254337	0.190392	0.12508
H0Y783;M0QXT1;C9JME2;Q9Y4F1;Q9Y4F1-2	FERM, RhoGEF and pleckstrin domain-containing protein 1	FARP1	GO:0005829~cytosol;GO:0005856~cytoskeleton;GO:0030054~cell junction;GO:0030175~filopodium;GO:0030425~dendrite;GO:0031234~extrinsic component of cytoplasmic side of plasma membrane;GO:0043197~dendritic spine	Cell membrane	H0Y783; len=215; ExpAA=0.03; First60=0.00; PredHel=0; Topology=o/M0QXT1; len=248; ExpAA=0.01; First60=0.01; PredHel=0; Topology=o/C9JME2; len=1076; ExpAA=0.22; First60=0.00; PredHel=0; Topology=o/Q9Y4F1; len=1045; ExpAA=0.22; First60=0.00; PredHel=0; Topology=o	0.0833314	0.0694954	0.0591957	0	0	0
O15479	Melanoma-associated antigen B2	MAGEB2				0.0139727	0	0	0	0	0
F5GWS8;P48723	Heat shock 70 kDa protein 13	HSPA13	GO:0005783~endoplasmic reticulum;GO:0043231~intracellular membrane-bounded organelle;GO:0070062~extracellular exosome	Microsome. Endoplasmic reticulum.	P48723; len=471; ExpAA=18.38; First60=18.32; PredHel=1; Topology=i7-26o	0.0681785	0.140625	0.0706002	0	0	0
Q0VDF9	Heat shock 70 kDa protein 14	HSPA14	GO:0005829~cytosol;GO:0005840~ribosome;GO:0016020~membrane	Cytoplasm, cytosol	Q0VDF9; len=509; ExpAA=0.00; First60=0.00; PredHel=0; Topology=o	0.0628327	0.0926512	0.086841	0.128457	0.0809608	0.0905679
P41227-2;P41227;C9JN83;C9JW55;F8W808;A8MWP7;Q9BSU3	N-alpha-acetyltransferase 10	NAA10	GO:0005622~intracellular;GO:0005634~nucleus;GO:0005730~nucleolus;GO:0005737~cytoplasm;GO:0005829~cytosol;GO:0016020~membrane;GO:0022626~cytosolic ribosome;GO:0031415~NatA complex	Cytoplasm {ECO:0000269|PubMed:12464182,	P41227; len=235; ExpAA=0.00; First60=0.00; PredHel=0; Topology=o/C9JN83; len=142; ExpAA=0.00; First60=0.00; PredHel=0; Topology=o/C9JW55; len=145; ExpAA=0.00; First60=0.00; PredHel=0; Topology=o/F8W808; len=169; ExpAA=0.00; First60=0.00; PredHel=0; Topology=o/A8MWP7; len=184; ExpAA=0.01; First60=0.00; PredHel=0; Topology=o/Q9BSU3; len=229; ExpAA=0.00; First60=0.00; PredHel=0; Topology=o	0.184921	0.069003	0.113686	0	0	0.0834932
Q9BXJ9;Q9BXJ9-4;Q6N069;Q6N069-5;Q6N069-4;Q6N069-3;Q6N069-2	N-alpha-acetyltransferase 15, NatA auxiliary subunit	NAA15	GO:0005634~nucleus;GO:0005667~transcription factor complex;GO:0005737~cytoplasm;GO:0005829~cytosol;GO:0016020~membrane;GO:0031415~NatA complex	Cytoplasm. Nucleus. Note=Mainly cytoplasmic,	Q9BXJ9; len=866; ExpAA=0.00; First60=0.00; PredHel=0; Topology=o/Q6N069; len=864; ExpAA=0.01; First60=0.00; PredHel=0; Topology=o	0.204267	0.249554	0.111591	0.152224	0.219309	0.211993
Q2TAA5	GDP-Man:Man(3)GlcNAc(2)-PP-Dol alpha-1,2-mannosyltransferase	ALG11	GO:0005789~endoplasmic reticulum membrane;GO:0016020~membrane;GO:0016021~integral component of membrane	Endoplasmic reticulum	Q2TAA5; len=492; ExpAA=73.20; First60=23.08; PredHel=2; Topology=o20-42i234-256o	0.0863277	0.102707	0.0394602	0.190984	0.354047	0.135955
P08107;P08107-2;E7EP94;V9GZ37	Heat shock 70 kDa protein 1A	HSPA1A	GO:0000151~ubiquitin ligase complex;GO:0005576~extracellular region;GO:0005634~nucleus;GO:0005654~nucleoplasm;GO:0005737~cytoplasm;GO:0005737~cytoplasm;GO:0005739~mitochondrion;GO:0005783~endoplasmic reticulum;GO:0005813~centrosome;GO:0005814~centriole;GO:0005829~cytosol;GO:0005829~cytosol;GO:0005925~focal adhesion;GO:0016234~inclusion body;GO:0016235~aggresome;GO:0016607~nuclear speck;GO:0030529…	Cytoplasm {ECO:0000269|PubMed:17289661}.		11.7647	11.9478	11.143	6.09753	6.14621	5.33941
P60903	Protein S100-A10	S100A10	GO:0005576~extracellular region;GO:0005783~endoplasmic reticulum;GO:0019897~extrinsic component of plasma membrane;GO:0045121~membrane raft;GO:0070062~extracellular exosome		P60903; len=97; ExpAA=20.68; First60=0.00; PredHel=1; Topology=o67-89i	19.864	19.3797	11.052	6.75418	6.81905	5.55633
P31949	Protein S100-A11;Protein S100-A11, N-terminally processed	S100A11	GO:0001726~ruffle;GO:0005576~extracellular region;GO:0005576~extracellular region;GO:0005615~extracellular space;GO:0005634~nucleus;GO:0005737~cytoplasm;GO:0005737~cytoplasm;GO:0005913~cell-cell adherens junction;GO:0034774~secretory granule lumen;GO:0070062~extracellular exosome	Cytoplasm {ECO:0000269|PubMed:18618420}.		3.53906	2.16886	1.88816	5.98085	6.4955	5.51852
Q99584	Protein S100-A13	S100A13	GO:0005576~extracellular region;GO:0005615~extracellular space;GO:0005634~nucleus;GO:0005730~nucleolus;GO:0005737~cytoplasm;GO:0005829~cytosol;GO:0005886~plasma membrane;GO:0042629~mast cell granule;GO:0048471~perinuclear region of cytoplasm;GO:0070062~extracellular exosome	Cytoplasm. Secreted. Note=Secretion is	Q99584; len=98; ExpAA=0.00; First60=0.00; PredHel=0; Topology=o	0.398247	0.243326	0.234133	0.224516	0.25428	0.222882
Q9HCY8	Protein S100-A14	S100A14	GO:0005829~cytosol;GO:0016604~nuclear body;GO:0030054~cell junction;GO:0048471~perinuclear region of cytoplasm;GO:0070062~extracellular exosome	Cytoplasm {ECO:0000269|PubMed:11944983}.		0	0.120328	0	0	0	0
B1AHA8;P09601	Heme oxygenase 1	HMOX1	GO:0005615~extracellular space;GO:0005634~nucleus;GO:0005730~nucleolus;GO:0005783~endoplasmic reticulum;GO:0005783~endoplasmic reticulum;GO:0005789~endoplasmic reticulum membrane;GO:0005829~cytosol;GO:0005901~caveola;GO:0016020~membrane;GO:0048471~perinuclear region of cytoplasm	Microsome {ECO:0000269|PubMed:22419571}.	B1AHA8; len=187; ExpAA=0.11; First60=0.01; PredHel=0; Topology=o/P09601; len=288; ExpAA=20.12; First60=0.02; PredHel=1; Topology=o265-287i	0.135102	0.425959	0.0602537	0	0	0
I3L159;I3L1F5;P30519;P30519-2;I3L4P8;I3L1G7;I3L463;I3L276;I3L1Y2	Heme oxygenase 2	HMOX2	GO:0005789~endoplasmic reticulum membrane;GO:0005886~plasma membrane;GO:0005886~plasma membrane;GO:0016020~membrane;GO:0035579~specific granule membrane	Microsome. Endoplasmic reticulum.	I3L159; len=229; ExpAA=0.00; First60=0.00; PredHel=0; Topology=o/I3L1F5; len=238; ExpAA=0.00; First60=0.00; PredHel=0; Topology=o/P30519; len=316; ExpAA=19.58; First60=0.00; PredHel=1; Topology=o296-315i/I3L4P8; len=130; ExpAA=0.01; First60=0.00; PredHel=0; Topology=o/I3L463; len=132; ExpAA=0.01; First60=0.00; PredHel=0; Topology=o/I3L276; len=110; ExpAA=0.01; First60=0.00; PredHel=0; Topology=o/…	1.14319	0.910843	1.14272	0.622468	0.847356	0.567665
Q5JW30;O95793-2;O95793;O95793-3;Q5JW28;F6UDC6	Double-stranded RNA-binding protein Staufen homolog 1	STAU1	GO:0005737~cytoplasm;GO:0005783~endoplasmic reticulum;GO:0005791~rough endoplasmic reticulum;GO:0005829~cytosol;GO:0005875~microtubule associated complex;GO:0005886~plasma membrane;GO:0010494~cytoplasmic stress granule;GO:0016020~membrane;GO:0030425~dendrite;GO:0036464~cytoplasmic ribonucleoprotein granule;GO:0043025~neuronal cell body;GO:0044297~cell body;GO:0070062~extracellular exosome	Cytoplasm {ECO:0000269|PubMed:19029303}.	Q5JW30; len=494; ExpAA=0.04; First60=0.04; PredHel=0; Topology=o/O95793; len=577; ExpAA=0.02; First60=0.00; PredHel=0; Topology=o/Q5JW28; len=199; ExpAA=0.05; First60=0.05; PredHel=0; Topology=o/F6UDC6; len=129; ExpAA=0.05; First60=0.00; PredHel=0; Topology=o	0	0.159114	0.0888457	0.255179	0.354942	0.150953
K7ES02;Q13867;K7ESE8;J3KSD8;E7EMN3	Bleomycin hydrolase	BLMH	GO:0005634~nucleus;GO:0005737~cytoplasm;GO:0005829~cytosol;GO:0070062~extracellular exosome	Cytoplasm.		0.127555	0.443234	0.0962839	0.291997	0.232477	0.226938
Q6V0I7-3;Q6V0I7	Protocadherin Fat 4	FAT4	GO:0005622~intracellular;GO:0005886~plasma membrane;GO:0016021~integral component of membrane;GO:0045177~apical part of cell;GO:0070062~extracellular exosome	Membrane {ECO:0000305}	Q6V0I7; len=4981; ExpAA=15.86; First60=0.55; PredHel=1; Topology=o4503-4525i	0	0	0	0.00150611	0	0
Q9H2P0;E9PQK8	Activity-dependent neuroprotector homeobox protein	ADNP	GO:0005615~extracellular space;GO:0005634~nucleus;GO:0005737~cytoplasm;GO:0030424~axon;GO:0030425~dendrite;GO:0043025~neuronal cell body	Nucleus {ECO:0000255|PROSITE-		0.0389869	0.0715994	0.00521794	0.00746202	0.0207384	0
P23258;K7EKE5;K7EIS0;Q9NRH3	Tubulin gamma-1 chain;Tubulin gamma chain;Tubulin gamma-2 chain	TUBG1;TUBG2	GO:0000242~pericentriolar material;GO:0000794~condensed nuclear chromosome;GO:0000930~gamma-tubulin complex;GO:0005737~cytoplasm;GO:0005737~cytoplasm;GO:0005813~centrosome;GO:0005814~centriole;GO:0005827~polar microtubule;GO:0005829~cytosol;GO:0005881~cytoplasmic microtubule;GO:0031252~cell leading edge;GO:0036064~ciliary basal body;GO:0045177~apical part of cell;GO:0055037~recycling endosome;GO:…	Cytoplasm, cytoskeleton, microtubule		0.0300187	0.0387499	0.0301191	0.0314751	0.060913	0.109741
P20700;E9PBF6	Lamin-B1	LMNB1	GO:0005634~nucleus;GO:0005635~nuclear envelope;GO:0005635~nuclear envelope;GO:0005637~nuclear inner membrane;GO:0005638~lamin filament;GO:0005654~nucleoplasm;GO:0016020~membrane;GO:0016363~nuclear matrix;GO:0031965~nuclear membrane	Nucleus inner membrane	P20700; len=586; ExpAA=0.00; First60=0.00; PredHel=0; Topology=o/E9PBF6; len=387; ExpAA=0.00; First60=0.00; PredHel=0; Topology=o	9.62634	10.6865	9.93657	5.6616	5.28292	4.69013
J9JID7;Q03252	Lamin-B2	LMNB2	GO:0005637~nuclear inner membrane;GO:0005638~lamin filament	Nucleus inner membrane	Q03252; len=620; ExpAA=0.02; First60=0.00; PredHel=0; Topology=o	2.07126	2.22	1.67782	1.04866	1.12881	0.731317
O95782-2;O95782	AP-2 complex subunit alpha-1	AP2A1	GO:0005829~cytosol;GO:0005886~plasma membrane;GO:0016020~membrane;GO:0016323~basolateral plasma membrane;GO:0016324~apical plasma membrane;GO:0030122~AP-2 adaptor complex;GO:0030122~AP-2 adaptor complex;GO:0030130~clathrin coat of trans-Golgi network vesicle;GO:0030666~endocytic vesicle membrane;GO:0030669~clathrin-coated endocytic vesicle membrane;GO:0032433~filopodium tip;GO:0036020~endolysosom…	Cell membrane {ECO:0000250}. Membrane,	O95782; len=977; ExpAA=0.11; First60=0.01; PredHel=0; Topology=o	0.288782	0.321568	0.219688	0.345288	0.364195	0.336739
Q9UBB4;Q9UBB4-2	Ataxin-10	ATXN10	GO:0005615~extracellular space;GO:0005737~cytoplasm;GO:0005829~cytosol;GO:0005886~plasma membrane;GO:0016020~membrane;GO:0030425~dendrite;GO:0043025~neuronal cell body;GO:0048471~perinuclear region of cytoplasm	Cytoplasm, perinuclear region	Q9UBB4; len=475; ExpAA=0.00; First60=0.00; PredHel=0; Topology=o	0.0413481	0.0167978	0.0249536	0.0587296	0.0332698	0.0152049
O94973;O94973-2;O94973-3;E9PR62;E9PNC4;H0YDE9;H0YEG0;M0R2D9;E9PQP4;E9PPY8	AP-2 complex subunit alpha-2	AP2A2	GO:0005829~cytosol;GO:0005886~plasma membrane;GO:0030122~AP-2 adaptor complex;GO:0030666~endocytic vesicle membrane;GO:0030667~secretory granule membrane;GO:0030669~clathrin-coated endocytic vesicle membrane;GO:0031410~cytoplasmic vesicle;GO:0036020~endolysosome membrane;GO:0045334~clathrin-coated endocytic vesicle;GO:0101003~ficolin-1-rich granule membrane	Cell membrane	O94973; len=939; ExpAA=0.12; First60=0.01; PredHel=0; Topology=o/E9PR62; len=378; ExpAA=0.14; First60=0.01; PredHel=0; Topology=o/E9PNC4; len=125; ExpAA=0.05; First60=0.03; PredHel=0; Topology=o/H0YDE9; len=184; ExpAA=0.15; First60=0.00; PredHel=0; Topology=o/H0YEG0; len=185; ExpAA=0.96; First60=0.37; PredHel=0; Topology=o/M0R2D9; len=57; ExpAA=0.00; First60=0.00; PredHel=0; Topology=o/E9PQP4; le…	0.0606819	0.0917559	0.0791036	0.129035	0.120583	0.081429
Q14978-3;Q96J17;S4R341;S4R349;S4R402;S4R3C2	Nucleolar and coiled-body phosphoprotein 1	NOLC1	GO:0005730~nucleolus;GO:0005737~cytoplasm;GO:0015030~Cajal body	Nucleus, nucleolus		1.17806	0.580686	0.525791	0.303655	0.373062	0.495722
J3QT77;G3V1K3;Q15165-3;Q15165-1;Q15165;G3XAK4	Serum paraoxonase/arylesterase 2	PON2	GO:0005576~extracellular region;GO:0005634~nucleus;GO:0005739~mitochondrion;GO:0005764~lysosome;GO:0005886~plasma membrane	Membrane {ECO:0000269|PubMed:11579088}	J3QT77; len=342; ExpAA=12.46; First60=12.03; PredHel=0; Topology=o/Q15165; len=354; ExpAA=12.22; First60=11.78; PredHel=0; Topology=o/G3XAK4; len=219; ExpAA=15.81; First60=15.55; PredHel=0; Topology=o	0.81991	0.543546	0.862306	0.332376	0.460831	0.397805
P16885	1-phosphatidylinositol 4,5-bisphosphate phosphodiesterase gamma-2	PLCG2	GO:0005829~cytosol;GO:0005886~plasma membrane;GO:0005886~plasma membrane;GO:0070062~extracellular exosome		P16885; len=1265; ExpAA=0.16; First60=0.00; PredHel=0; Topology=o	0	0	0	0.0112539	0.0256958	0.0326938
Q96TA2-3;Q96TA2-2;Q96TA2	ATP-dependent zinc metalloprotease YME1L1	YME1L1	GO:0005739~mitochondrion;GO:0005743~mitochondrial inner membrane;GO:0005743~mitochondrial inner membrane;GO:0016020~membrane;GO:0016021~integral component of membrane;GO:0016604~nuclear body	Mitochondrion inner membrane	Q96TA2; len=773; ExpAA=12.18; First60=0.01; PredHel=0; Topology=o	0.0176057	0.00572908	0.0150123	0	0	0
O95486;O95486-2	Protein transport protein Sec24A	SEC24A	GO:0000139~Golgi membrane;GO:0005789~endoplasmic reticulum membrane;GO:0005829~cytosol;GO:0012507~ER to Golgi transport vesicle membrane;GO:0030127~COPII vesicle coat	Cytoplasmic vesicle, COPII-coated vesicle	O95486; len=1093; ExpAA=0.18; First60=0.00; PredHel=0; Topology=o	0.0556984	0.067811	0.0491814	0.107689	0.0766714	0.0527541
O95487-2;O95487;O95487-3	Protein transport protein Sec24B	SEC24B	GO:0000139~Golgi membrane;GO:0005789~endoplasmic reticulum membrane;GO:0005829~cytosol;GO:0005829~cytosol;GO:0012507~ER to Golgi transport vesicle membrane;GO:0030127~COPII vesicle coat	Cytoplasmic vesicle, COPII-coated vesicle	O95487; len=1268; ExpAA=0.08; First60=0.01; PredHel=0; Topology=o	0.00954335	0.0155661	0.00233643	0.0257221	0.0191513	0.0111324
E7EP00;P53992;G5EA31;B4DZT4;F6RFB3;O94855;O94855-2	Protein transport protein Sec24C	SEC24C	GO:0000139~Golgi membrane;GO:0005789~endoplasmic reticulum membrane;GO:0005829~cytosol;GO:0005829~cytosol;GO:0012507~ER to Golgi transport vesicle membrane;GO:0030127~COPII vesicle coat;GO:0030127~COPII vesicle coat	Cytoplasmic vesicle, COPII-coated vesicle	P53992; len=1094; ExpAA=0.02; First60=0.00; PredHel=0; Topology=o/G5EA31; len=1042; ExpAA=0.04; First60=0.00; PredHel=0; Topology=o/O94855; len=1032; ExpAA=0.06; First60=0.00; PredHel=0; Topology=o	0.102416	0.223399	0.15853	0.360287	0.308475	0.322409
Q9UMR2-2;Q9UMR2;H3BN59;H3BTX1	ATP-dependent RNA helicase DDX19B	DDX19B	GO:0005643~nuclear pore;GO:0005730~nucleolus;GO:0005737~cytoplasm;GO:0016020~membrane;GO:0031965~nuclear membrane;GO:0070062~extracellular exosome;GO:0071013~catalytic step 2 spliceosome	Cytoplasm. Nucleus, nuclear pore complex.	Q9UMR2; len=479; ExpAA=0.03; First60=0.00; PredHel=0; Topology=o/H3BN59; len=261; ExpAA=0.00; First60=0.00; PredHel=0; Topology=o/H3BTX1; len=41; ExpAA=0.00; First60=0.00; PredHel=0; Topology=o	0.011377	0	0	0	0	0.00496918
P53621;P53621-2	Coatomer subunit alpha;Xenin;Proxenin	COPA	GO:0000139~Golgi membrane;GO:0005615~extracellular space;GO:0005737~cytoplasm;GO:0005789~endoplasmic reticulum membrane;GO:0005829~cytosol;GO:0016020~membrane;GO:0030126~COPI vesicle coat;GO:0030126~COPI vesicle coat;GO:0030133~transport vesicle;GO:0070062~extracellular exosome	Cytoplasm {ECO:0000250}. Golgi apparatus	P53621; len=1224; ExpAA=0.20; First60=0.01; PredHel=0; Topology=o	0.741944	0.770219	0.576919	1.11014	1.09994	0.922648
Q8N108-16;Q8N108-14;Q8N108-18;Q8N108-17;Q8N108-15;Q8N108;Q8N108-13;Q8N108-12;Q8N108-19	Mesoderm induction early response protein 1	MIER1	GO:0005634~nucleus;GO:0005654~nucleoplasm;GO:0005737~cytoplasm;GO:0017053~transcriptional repressor complex;GO:0043234~protein complex	Isoform 1: Nucleus.		0	0	0	0.0529563	0.0482272	0.0481479
O14579;M0QXB4;O14579-3;O14579-2;M0R061	Coatomer subunit epsilon	COPE	GO:0000139~Golgi membrane;GO:0005654~nucleoplasm;GO:0005789~endoplasmic reticulum membrane;GO:0005794~Golgi apparatus;GO:0005829~cytosol;GO:0030126~COPI vesicle coat;GO:0030126~COPI vesicle coat;GO:0030133~transport vesicle	Cytoplasm {ECO:0000250}. Golgi apparatus	O14579; len=308; ExpAA=0.00; First60=0.00; PredHel=0; Topology=o/M0QXB4; len=331; ExpAA=0.00; First60=0.00; PredHel=0; Topology=o/M0R061; len=146; ExpAA=0.00; First60=0.00; PredHel=0; Topology=o	0.236158	0.210523	0.205446	0.534076	0.5351	0.531803
Q9UBI6	Guanine nucleotide-binding protein G(I)/G(S)/G(O) subunit gamma-12	GNG12	GO:0005834~heterotrimeric G-protein complex;GO:0005884~actin filament;GO:0005886~plasma membrane;GO:0070062~extracellular exosome	Cell membrane {ECO:0000305}	Q9UBI6; len=72; ExpAA=0.00; First60=0.00; PredHel=0; Topology=i	1.19509	2.08089	0.90617	0	0.564998	0
Q01081;Q01081-2;Q8WU68-3;Q8WU68;M0QYK5;M0R2N4;Q01081-3;Q01081-4;Q8WU68-2;K7EJH3;K7EJM7;K7EPL9	Splicing factor U2AF 35 kDa subunit;Splicing factor U2AF 26 kDa subunit	U2AF1;U2AF1L4	GO:0005654~nucleoplasm;GO:0005654~nucleoplasm;GO:0005681~spliceosomal complex;GO:0015030~Cajal body;GO:0016607~nuclear speck;GO:0071013~catalytic step 2 spliceosome;GO:0089701~U2AF	Nucleus {ECO:0000269|PubMed:15096518}.		5.74284	2.74406	3.49488	3.02625	2.40444	2.38001
B1AJY5;B1AJY7;O75832	26S proteasome non-ATPase regulatory subunit 10	PSMD10	GO:0000502~proteasome complex;GO:0005634~nucleus;GO:0005654~nucleoplasm;GO:0005737~cytoplasm;GO:0005829~cytosol;GO:0005829~cytosol;GO:0005838~proteasome regulatory particle;GO:0008540~proteasome regulatory particle, base subcomplex;GO:0045111~intermediate filament cytoskeleton	Cytoplasm {ECO:0000269|PubMed:18040287}.		0.0742334	0	0.0880079	0.0996367	0.10394	0.108298
P53999;D6RC37;D6R970	Activated RNA polymerase II transcriptional coactivator p15	SUB1	GO:0005634~nucleus;GO:0005634~nucleus;GO:0005667~transcription factor complex;GO:0005730~nucleolus;GO:0070062~extracellular exosome	Nucleus.		5.38593	3.64813	2.31847	6.65896	5.48643	6.13934
O00231;O00231-2;J3QRY4;J3QS13;J3KSW3	26S proteasome non-ATPase regulatory subunit 11	PSMD11	GO:0000502~proteasome complex;GO:0005576~extracellular region;GO:0005634~nucleus;GO:0005654~nucleoplasm;GO:0005829~cytosol;GO:0008541~proteasome regulatory particle, lid subcomplex;GO:0016020~membrane;GO:0022624~proteasome accessory complex;GO:0034774~secretory granule lumen;GO:0070062~extracellular exosome;GO:1904813~ficolin-1-rich granule lumen	Nucleus {ECO:0000250}. Cytoplasm, cytosol	O00231; len=422; ExpAA=0.00; First60=0.00; PredHel=0; Topology=o/J3QRY4; len=187; ExpAA=2.64; First60=0.00; PredHel=0; Topology=o/J3QS13; len=90; ExpAA=0.00; First60=0.00; PredHel=0; Topology=o/J3KSW3; len=45; ExpAA=0.00; First60=0.00; PredHel=0; Topology=o	1.46846	1.22891	0.993717	2.14806	1.63821	1.94063
Q14CX7;Q14CX7-2	N-alpha-acetyltransferase 25, NatB auxiliary subunit	NAA25	GO:0005794~Golgi apparatus;GO:0005829~cytosol;GO:0031416~NatB complex	Cytoplasm {ECO:0000269|PubMed:18570629}.		0.0331989	0.0242246	0.00310269	0.0641733	0.0614866	0.0689631
O00232;O00232-2	26S proteasome non-ATPase regulatory subunit 12	PSMD12	GO:0000502~proteasome complex;GO:0005576~extracellular region;GO:0005654~nucleoplasm;GO:0005737~cytoplasm;GO:0005829~cytosol;GO:0005838~proteasome regulatory particle;GO:0008541~proteasome regulatory particle, lid subcomplex;GO:0016020~membrane;GO:0022624~proteasome accessory complex;GO:0031595~nuclear proteasome complex;GO:0034774~secretory granule lumen;GO:0070062~extracellular exosome;GO:19048…		O00232; len=456; ExpAA=0.00; First60=0.00; PredHel=0; Topology=o	0.594896	0.498818	0.673269	1.13683	1.03144	1.2033
Q9UNM6;Q9UNM6-2;J3KNQ3;E9PL38;H0YD73;E9PQG3;E9PPD2	26S proteasome non-ATPase regulatory subunit 13	PSMD13	GO:0000502~proteasome complex;GO:0005576~extracellular region;GO:0005634~nucleus;GO:0005654~nucleoplasm;GO:0005829~cytosol;GO:0005829~cytosol;GO:0005838~proteasome regulatory particle;GO:0008541~proteasome regulatory particle, lid subcomplex;GO:0016020~membrane;GO:0022624~proteasome accessory complex;GO:0034774~secretory granule lumen;GO:0070062~extracellular exosome;GO:1904813~ficolin-1-rich gra…		Q9UNM6; len=376; ExpAA=0.02; First60=0.00; PredHel=0; Topology=o/J3KNQ3; len=349; ExpAA=0.04; First60=0.00; PredHel=0; Topology=o/E9PL38; len=263; ExpAA=0.04; First60=0.00; PredHel=0; Topology=o/H0YD73; len=221; ExpAA=0.06; First60=0.00; PredHel=0; Topology=o/E9PQG3; len=113; ExpAA=0.00; First60=0.00; PredHel=0; Topology=o/E9PPD2; len=70; ExpAA=0.00; First60=0.00; PredHel=0; Topology=o	0.857393	1.0574	0.839387	1.62351	1.64649	1.63032
H0YHU4;H0YIH0;Q9UBP6	tRNA (guanine-N(7)-)-methyltransferase	METTL1	GO:0005634~nucleus;GO:0005654~nucleoplasm;GO:0005730~nucleolus;GO:0005829~cytosol;GO:0043527~tRNA methyltransferase complex	Nucleus {ECO:0000255|HAMAP-Rule:MF_03055,		0.361773	0.758132	0.247789	0	0	0
O00487;C9JW37	26S proteasome non-ATPase regulatory subunit 14	PSMD14	GO:0000502~proteasome complex;GO:0000502~proteasome complex;GO:0005576~extracellular region;GO:0005634~nucleus;GO:0005654~nucleoplasm;GO:0005829~cytosol;GO:0008541~proteasome regulatory particle, lid subcomplex;GO:0022624~proteasome accessory complex;GO:0031597~cytosolic proteasome complex;GO:0034774~secretory granule lumen;GO:0070062~extracellular exosome;GO:1904813~ficolin-1-rich granule lumen			0.515371	0.41587	0.477626	0.927785	0.907899	1.03822
Q8IVL5-2;Q8IVL5	Prolyl 3-hydroxylase 2	LEPREL1		Endoplasmic reticulum {ECO:0000255|PROSITE-		0.0219614	0	0	0	0	0
P36543-2;P36543;C9J8H1;P36543-3	V-type proton ATPase subunit E 1	ATP6V1E1	GO:0005739~mitochondrion;GO:0005765~lysosomal membrane;GO:0005768~endosome;GO:0005829~cytosol;GO:0005829~cytosol;GO:0005902~microvillus;GO:0016324~apical plasma membrane;GO:0016469~proton-transporting two-sector ATPase complex;GO:0033178~proton-transporting two-sector ATPase complex, catalytic domain;GO:0070062~extracellular exosome		P36543; len=226; ExpAA=0.02; First60=0.00; PredHel=0; Topology=o/C9J8H1; len=203; ExpAA=0.02; First60=0.00; PredHel=0; Topology=o	0.932554	0.44705	0.47528	0.571004	0.433599	0.448611
G8JLI6;Q8IVL6-2;Q8IVL6	Prolyl 3-hydroxylase 3	LEPREL2		Endoplasmic reticulum {ECO:0000255|PROSITE-		0	0	0	0.012074	0.0427226	0
D3YTE0;Q8N9T8;H0YFD2;H0YH26	Protein KRI1 homolog	KRI1	GO:0005730~nucleolus;GO:0005730~nucleolus;GO:0030686~90S preribosome			0.130006	0.132556	0.0688828	0.0245063	0.0261695	0.0565493
G3V1R9;Q9NPH2-2;Q9NPH2-3;Q9NPH2;B7Z3K3;J3KRH4;J3QS51	Inositol-3-phosphate synthase 1	ISYNA1	GO:0005737~cytoplasm;GO:0005829~cytosol	Cytoplasm {ECO:0000250}.		0.385393	0.450872	0.259775	0.123844	0.191556	0.159952
Q96SB3	Neurabin-2	PPP1R9B	GO:0000164~protein phosphatase type 1 complex;GO:0005654~nucleoplasm;GO:0005737~cytoplasm;GO:0005856~cytoskeleton;GO:0005886~plasma membrane;GO:0005912~adherens junction;GO:0030027~lamellipodium;GO:0030175~filopodium;GO:0032587~ruffle membrane;GO:0043197~dendritic spine	Cytoplasm, cytoskeleton {ECO:0000250}.	Q96SB3; len=815; ExpAA=0.00; First60=0.00; PredHel=0; Topology=o	0.101539	0.0287562	0.0892646	0.0305102	0	0
P00846	ATP synthase subunit a	MT-ATP6		Mitochondrion inner membrane	P00846; len=226; ExpAA=128.18; First60=22.83; PredHel=6; Topology=i5-27o67-89i98-117o132-151i164-186o191-222i	1.37947	3.12531	2.2639	0	2.40248	1.54187
P63010;P63010-2;K7EJT8;P63010-3;K7EN71;K7ERB2;K7EJ01;K7EJX1;K7ERE4;K7EKZ5	AP-2 complex subunit beta	AP2B1	GO:0005802~trans-Golgi network;GO:0005829~cytosol;GO:0005886~plasma membrane;GO:0016020~membrane;GO:0030122~AP-2 adaptor complex;GO:0030122~AP-2 adaptor complex;GO:0030666~endocytic vesicle membrane;GO:0030669~clathrin-coated endocytic vesicle membrane;GO:0036020~endolysosome membrane;GO:0045334~clathrin-coated endocytic vesicle	Cell membrane {ECO:0000269|PubMed:14530274}.	P63010; len=937; ExpAA=0.22; First60=0.01; PredHel=0; Topology=o/K7EN71; len=132; ExpAA=0.02; First60=0.01; PredHel=0; Topology=o/K7ERB2; len=151; ExpAA=0.02; First60=0.01; PredHel=0; Topology=o/K7EJ01; len=164; ExpAA=0.00; First60=0.00; PredHel=0; Topology=o/K7EJX1; len=80; ExpAA=0.01; First60=0.01; PredHel=0; Topology=i/K7EKZ5; len=63; ExpAA=0.00; First60=0.00; PredHel=0; Topology=i	1.22139	1.08723	0.663754	1.34555	1.01495	1.02366
O15269	Serine palmitoyltransferase 1	SPTLC1	GO:0005783~endoplasmic reticulum;GO:0005789~endoplasmic reticulum membrane;GO:0016021~integral component of membrane;GO:0017059~serine C-palmitoyltransferase complex;GO:0035339~SPOTS complex	Endoplasmic reticulum membrane	O15269; len=473; ExpAA=36.48; First60=20.05; PredHel=2; Topology=o20-40i161-178o	0.261297	0.432669	0.183083	0.117267	0.0556915	0.187643
O15270;H0YJV2	Serine palmitoyltransferase 2	SPTLC2	GO:0005739~mitochondrion;GO:0005789~endoplasmic reticulum membrane;GO:0016021~integral component of membrane;GO:0017059~serine C-palmitoyltransferase complex	Endoplasmic reticulum membrane	O15270; len=562; ExpAA=22.64; First60=0.95; PredHel=0; Topology=o/H0YJV2; len=407; ExpAA=22.24; First60=19.47; PredHel=1; Topology=i5-24o	0	0.0239896	0.00686135	0	0	0.0093808
Q9NZJ6	Ubiquinone biosynthesis O-methyltransferase, mitochondrial	COQ3	GO:0005739~mitochondrion;GO:0005743~mitochondrial inner membrane;GO:0005759~mitochondrial matrix	Mitochondrion inner membrane	Q9NZJ6; len=369; ExpAA=0.02; First60=0.01; PredHel=0; Topology=o	0.210625	0.178224	0.129681	0	0	0
P04637-4;P04637;E7EQX7;J3KP33;P04637-7;P04637-5;P04637-6;P04637-2;P04637-3;E9PFT5;E7ESS1;P04637-8;P04637-9;E7EMR6;E9PCY9;S4R334	Cellular tumor antigen p53	TP53	GO:0000790~nuclear chromatin;GO:0005622~intracellular;GO:0005634~nucleus;GO:0005634~nucleus;GO:0005654~nucleoplasm;GO:0005654~nucleoplasm;GO:0005657~replication fork;GO:0005669~transcription factor TFIID complex;GO:0005730~nucleolus;GO:0005737~cytoplasm;GO:0005737~cytoplasm;GO:0005739~mitochondrion;GO:0005759~mitochondrial matrix;GO:0005783~endoplasmic reticulum;GO:0005829~cytosol;GO:0005829~cyto…	Cytoplasm. Nucleus. Nucleus, PML body.		0.295535	0	0.249129	0	0.0569532	0.0423786
F8VVX6;Q5HYK3;F8VP53;B4DP72	2-methoxy-6-polyprenyl-1,4-benzoquinol methylase, mitochondrial	COQ5	GO:0005743~mitochondrial inner membrane;GO:0005759~mitochondrial matrix;GO:0043234~protein complex	Mitochondrion inner membrane	F8VVX6; len=213; ExpAA=0.49; First60=0.46; PredHel=0; Topology=o/Q5HYK3; len=327; ExpAA=0.05; First60=0.00; PredHel=0; Topology=o/F8VP53; len=130; ExpAA=1.08; First60=1.08; PredHel=0; Topology=o/B4DP72; len=253; ExpAA=0.01; First60=0.00; PredHel=0; Topology=o	0.127278	0.0663225	0	0	0	0
K7EL17;Q68DZ5;P32121-5;P32121-2;P32121;P32121-3;P32121-4	Beta-arrestin-2	ARRB2;DKFZp686L0365	GO:0005634~nucleus;GO:0005737~cytoplasm;GO:0005829~cytosol;GO:0005886~plasma membrane;GO:0005886~plasma membrane;GO:0005905~clathrin-coated pit;GO:0014069~postsynaptic density;GO:0016323~basolateral plasma membrane;GO:0030139~endocytic vesicle;GO:0031410~cytoplasmic vesicle;GO:0043197~dendritic spine;GO:0043231~intracellular membrane-bounded organelle;GO:0045211~postsynaptic membrane	Cytoplasm. Nucleus. Cell membrane. Membrane,	K7EL17; len=113; ExpAA=0.00; First60=0.00; PredHel=0; Topology=o/Q68DZ5; len=217; ExpAA=0.00; First60=0.00; PredHel=0; Topology=o/P32121; len=409; ExpAA=0.00; First60=0.00; PredHel=0; Topology=o	0	0	0	0.148696	0	0
Q9Y2Z9-3;Q9Y2Z9;G3V2L5;G3V4A6;G3V434;G3XA86;Q9Y2Z9-2	Ubiquinone biosynthesis monooxygenase COQ6, mitochondrial	COQ6	GO:0005739~mitochondrion;GO:0005743~mitochondrial inner membrane;GO:0005794~Golgi apparatus;GO:0042995~cell projection	Mitochondrion inner membrane	Q9Y2Z9; len=468; ExpAA=12.11; First60=11.94; PredHel=0; Topology=o/G3V2L5; len=86; ExpAA=0.01; First60=0.00; PredHel=0; Topology=o/G3V4A6; len=111; ExpAA=14.92; First60=14.83; PredHel=0; Topology=o/G3V434; len=200; ExpAA=14.64; First60=13.10; PredHel=0; Topology=o	0.0741243	0.0414689	0	0	0	0
Q96M27;Q96M27-3;Q96M27-2;Q96M27-4;Q96M27-5	Protein PRRC1	PRRC1	GO:0005794~Golgi apparatus	Golgi apparatus		0.219571	0.26759	0.235037	0.249615	0.239757	0.20409
Q92917	G patch domain and KOW motifs-containing protein	GPKOW	GO:0005654~nucleoplasm;GO:0005654~nucleoplasm	Nucleus {ECO:0000269|PubMed:21880142,		0.0257195	0.00915208	0.0163228	0	0	0
V9GYZ3;Q13795-2;Q13795	ADP-ribosylation factor-related protein 1	ARFRP1	GO:0005794~Golgi apparatus;GO:0005802~trans-Golgi network;GO:0005829~cytosol;GO:0016020~membrane;GO:0032588~trans-Golgi network membrane	Golgi apparatus	Q13795; len=201; ExpAA=0.12; First60=0.08; PredHel=0; Topology=o	0.112951	0	0	0	0	0
Q5H909;Q9UNF1-2;Q9UNF1;Q5H907;Q9Y5V3;Q9Y5V3-2	Melanoma-associated antigen D2	MAGED2	GO:0005576~extracellular region;GO:0005634~nucleus;GO:0005730~nucleolus;GO:0005829~cytosol;GO:0016020~membrane;GO:0031093~platelet alpha granule lumen	Cytoplasm {ECO:0000250}. Cell membrane	Q5H909; len=588; ExpAA=4.29; First60=0.00; PredHel=0; Topology=o/Q9UNF1; len=606; ExpAA=4.28; First60=0.00; PredHel=0; Topology=o/Q5H907; len=521; ExpAA=4.35; First60=0.00; PredHel=0; Topology=o/Q9Y5V3; len=778; ExpAA=8.76; First60=0.00; PredHel=0; Topology=o	0	0.0248044	0.0275866	0.114845	0	0.044956
H3BUF6;Q8WWM7-6;Q8WWM7-8;Q8WWM7-5;Q8WWM7-4;Q8WWM7-9;Q8WWM7-2;Q8WWM7;Q8WWM7-3;H3BSK9;Q8WWM7-7;H3BSQ5;H3BUE3	Ataxin-2-like protein	ATXN2L	GO:0005829~cytosol;GO:0010494~cytoplasmic stress granule;GO:0016020~membrane;GO:0016607~nuclear speck	Membrane {ECO:0000269|PubMed:11784712}	H3BUF6; len=1068; ExpAA=0.00; First60=0.00; PredHel=0; Topology=o/Q8WWM7; len=1075; ExpAA=0.00; First60=0.00; PredHel=0; Topology=o/H3BSK9; len=336; ExpAA=0.00; First60=0.00; PredHel=0; Topology=o/H3BSQ5; len=91; ExpAA=0.00; First60=0.00; PredHel=0; Topology=o/H3BUE3; len=217; ExpAA=21.19; First60=0.00; PredHel=1; Topology=i182-204o	0.0352601	0.0824163	0.0044272	0.0742404	0.0864514	0.0525778
O00264;O00264-2	Membrane-associated progesterone receptor component 1	PGRMC1	GO:0005783~endoplasmic reticulum;GO:0005886~plasma membrane;GO:0005887~integral component of plasma membrane;GO:0016020~membrane;GO:0030868~smooth endoplasmic reticulum membrane;GO:0035579~specific granule membrane;GO:0043005~neuron projection;GO:0043025~neuronal cell body;GO:0044297~cell body;GO:0045202~synapse;GO:0070062~extracellular exosome;GO:0106003~amyloid-beta complex	Microsome membrane	O00264; len=195; ExpAA=21.26; First60=21.26; PredHel=1; Topology=o20-42i	2.90824	2.37853	2.30549	1.27581	2.44396	1.77515
O15173;O15173-2;U3KQM0;D3DNX8	Membrane-associated progesterone receptor component 2	PGRMC2	GO:0005635~nuclear envelope;GO:0016020~membrane;GO:0016020~membrane;GO:0016021~integral component of membrane	Membrane {ECO:0000305}	O15173; len=223; ExpAA=23.18; First60=13.49; PredHel=1; Topology=o47-69i/U3KQM0; len=91; ExpAA=0.00; First60=0.00; PredHel=0; Topology=o/D3DNX8; len=44; ExpAA=0.00; First60=0.00; PredHel=0; Topology=i	1.35811	1.7744	1.53881	0.470498	0.580942	0.46572
Q8IYN9;Q05397;Q05397-5;J3QT16;H0YBP1;E7ESA6;E9PEI4;Q8N9D7;H0YB16;H0YBZ1;Q05397-2;E5RIK4;E5RG54;E5RH48;E5RH01;E5RG66;E5RI72;E5RFW9;E5RJP0;E5RGA6;B4DWJ1;Q05397-6;Q05397-3;E5RH08;E5RHD8;E5RI03;E5RJI4;H0YB99;Q05397-4	Focal adhesion kinase 1	PTK2	GO:0001725~stress fiber;GO:0005634~nucleus;GO:0005737~cytoplasm;GO:0005815~microtubule organizing center;GO:0005829~cytosol;GO:0005829~cytosol;GO:0005856~cytoskeleton;GO:0005886~plasma membrane;GO:0005925~focal adhesion;GO:0005938~cell cortex;GO:0016324~apical plasma membrane;GO:0030027~lamellipodium;GO:0031234~extrinsic component of cytoplasmic side of plasma membrane	Cell junction, focal adhesion. Cell	Q05397; len=1052; ExpAA=0.05; First60=0.00; PredHel=0; Topology=o/H0YBP1; len=1017; ExpAA=0.06; First60=0.00; PredHel=0; Topology=o/E7ESA6; len=1096; ExpAA=0.05; First60=0.00; PredHel=0; Topology=o/E9PEI4; len=680; ExpAA=1.57; First60=0.00; PredHel=0; Topology=o/Q8N9D7; len=720; ExpAA=0.38; First60=0.00; PredHel=0; Topology=o/H0YB16; len=724; ExpAA=0.23; First60=0.00; PredHel=0; Topology=o/H0YBZ1…	0.0392753	0.0278888	0.061295	0.083592	0.0454801	0.0455625
J3KQ18;P30046;H7C342;B5MC82;B7Z522;A6NHG4	D-dopachrome decarboxylase;D-dopachrome decarboxylase-like protein	DDT;DDTL	GO:0005615~extracellular space;GO:0005737~cytoplasm;GO:0070062~extracellular exosome	Cytoplasm {ECO:0000250}.		0.0597428	0.151492	0	0.452422	0.451057	0
Q13308;Q13308-6;Q13308-4;Q13308-2;Q13308-3;Q13308-5;H0Y8F1;C9JQR6;Q86X91;C9J9E8;F8WDG7;H7C5L0	Inactive tyrosine-protein kinase 7	PTK7	GO:0005887~integral component of plasma membrane;GO:0005911~cell-cell junction;GO:0005925~focal adhesion	Membrane {ECO:0000269|PubMed:20837484}	Q13308; len=1070; ExpAA=39.83; First60=17.44; PredHel=2; Topology=i13-35o704-726i/H0Y8F1; len=365; ExpAA=0.01; First60=0.01; PredHel=0; Topology=o/C9JQR6; len=257; ExpAA=0.06; First60=0.06; PredHel=0; Topology=o/Q86X91; len=459; ExpAA=17.43; First60=17.43; PredHel=1; Topology=i13-35o/C9J9E8; len=139; ExpAA=17.72; First60=17.72; PredHel=1; Topology=i13-35o/F8WDG7; len=157; ExpAA=17.42; First60=17.…	0.238605	0.385176	0.292191	1.30642	1.52362	1.12387
Q9NS69	Mitochondrial import receptor subunit TOM22 homolog	TOMM22	GO:0005741~mitochondrial outer membrane;GO:0005742~mitochondrial outer membrane translocase complex;GO:0005743~mitochondrial inner membrane;GO:0016020~membrane;GO:0016021~integral component of membrane;GO:0031307~integral component of mitochondrial outer membrane	Mitochondrion outer membrane	Q9NS69; len=142; ExpAA=19.54; First60=0.00; PredHel=1; Topology=i84-101o	0.789636	0.403324	0.223745	0.248371	0.234812	0.138601
Q7RTS9-2;Q7RTS9	Dymeclin	DYM	GO:0005737~cytoplasm;GO:0005794~Golgi apparatus;GO:0016020~membrane	Cytoplasm. Golgi apparatus. Membrane	Q7RTS9; len=669; ExpAA=5.37; First60=0.00; PredHel=0; Topology=o	0.0110929	0	0.0083831	0.01988	0.018734	0.0100489
Q13057;Q13057-2;K7ESK6;K7ES73;K7EN91;K7EP09;K7EPT0;K7EQ60	Bifunctional coenzyme A synthase;Phosphopantetheine adenylyltransferase;Dephospho-CoA kinase	COASY	GO:0005741~mitochondrial outer membrane;GO:0005759~mitochondrial matrix;GO:0070062~extracellular exosome	Cytoplasm {ECO:0000250}. Mitochondrion	Q13057; len=564; ExpAA=0.95; First60=0.95; PredHel=0; Topology=o/K7ESK6; len=128; ExpAA=1.34; First60=1.33; PredHel=0; Topology=o/K7ES73; len=147; ExpAA=1.11; First60=1.11; PredHel=0; Topology=o/K7EN91; len=219; ExpAA=0.99; First60=0.99; PredHel=0; Topology=o/K7EP09; len=90; ExpAA=1.71; First60=1.71; PredHel=0; Topology=o/K7EPT0; len=98; ExpAA=1.74; First60=1.73; PredHel=0; Topology=o/K7EQ60; len…	0.305459	0.02274	0.0173257	0.326073	0.021168	0.0596899
Q15293;Q15293-2;E9PP27	Reticulocalbin-1	RCN1	GO:0005783~endoplasmic reticulum;GO:0005788~endoplasmic reticulum lumen	Endoplasmic reticulum lumen.		1.76271	1.25628	1.61558	0.189966	0.234089	0.177375
Q14257;Q14257-2;A8MXP8;H0YL43	Reticulocalbin-2	RCN2	GO:0005730~nucleolus;GO:0005783~endoplasmic reticulum;GO:0005788~endoplasmic reticulum lumen	Endoplasmic reticulum lumen.		1.14187	0.856451	1.04656	0.761118	0.473981	1.04043
P23246;P23246-2;H0Y9K7;H0Y9U2	Splicing factor, proline- and glutamine-rich	SFPQ	GO:0000785~chromatin;GO:0005634~nucleus;GO:0005654~nucleoplasm;GO:0005654~nucleoplasm;GO:0005737~cytoplasm;GO:0016363~nuclear matrix;GO:0016607~nuclear speck;GO:0031012~extracellular matrix;GO:0042382~paraspeckles;GO:0090575~RNA polymerase II transcription factor complex	Nucleus speckle		3.50314	3.88685	2.72671	1.63738	1.43115	1.15667
E9PHT6;Q9NVE7;H0YA26;H0YA31;H0Y9E4	Pantothenate kinase 4	PANK4	GO:0005737~cytoplasm	Cytoplasm {ECO:0000305}.		0	0.0136971	0.00779247	0.0368577	0.0388265	0.0319349
P86791;P86790;F5H553;F8WD66	Vacuolar fusion protein CCZ1 homolog;Vacuolar fusion protein CCZ1 homolog B	CCZ1;CCZ1B	GO:0005765~lysosomal membrane;GO:0005829~cytosol;GO:0005829~cytosol;GO:0016235~aggresome;GO:0031982~vesicle;GO:0043231~intracellular membrane-bounded organelle	Lysosome membrane	P86791; len=482; ExpAA=0.02; First60=0.00; PredHel=0; Topology=o/P86790; len=482; ExpAA=0.02; First60=0.00; PredHel=0; Topology=o/F8WD66; len=78; ExpAA=0.01; First60=0.01; PredHel=0; Topology=o	0	0	0	0.0284434	0.0430952	0
P51858;A8K8G0;P51858-2;P51858-3	Hepatoma-derived growth factor	HDGF	GO:0005576~extracellular region;GO:0005615~extracellular space;GO:0005654~nucleoplasm;GO:0005654~nucleoplasm;GO:0005737~cytoplasm;GO:0017053~transcriptional repressor complex;GO:0031012~extracellular matrix	Cytoplasm. Nucleus.		0.461173	0.577496	1.14458	0.251205	0.328157	0.583998
O94880-2;O94880	PHD finger protein 14	PHF14	GO:0005634~nucleus			0.0197382	0.02736	0.0200006	0.0131286	0.0177229	0.0180261
Q96JB3-2;Q96JB3	Hypermethylated in cancer 2 protein	HIC2	GO:0005634~nucleus	Nucleus.		0.110984	0.136025	0.103638	0	0	0
Q15007;Q15007-2	Pre-mRNA-splicing regulator WTAP	WTAP	GO:0005634~nucleus;GO:0005654~nucleoplasm;GO:0005654~nucleoplasm;GO:0016607~nuclear speck;GO:0031965~nuclear membrane;GO:0036396~RNA N6-methyladenosine methyltransferase complex	Nucleus speckle	Q15007; len=396; ExpAA=0.00; First60=0.00; PredHel=0; Topology=o	0.176969	0.262324	0.20915	0.0725892	0.0709909	0.17499
Q14498-3;Q14498-2;Q14498;E1P5S2;G3XAC6;H0Y4X3;Q5QP23;Q5QP21;Q5QP22;Q86U06-3;Q86U06-4;Q86U06-5;Q86U06-2;Q86U06;G3V546;G3V5Z6;H0YJJ3;G3XAP0	RNA-binding protein 39	RBM39;RNPC2	GO:0005654~nucleoplasm;GO:0005815~microtubule organizing center;GO:0015630~microtubule cytoskeleton;GO:0016607~nuclear speck;GO:0016607~nuclear speck;GO:0043234~protein complex	Nucleus speckle. Note=Concentrated in		1.00931	1.15477	0.872778	0.749339	0.564305	0.464323
H0YCY6;Q3LXA3;I3L252	Bifunctional ATP-dependent dihydroxyacetone kinase/FAD-AMP lyase (cyclizing);ATP-dependent dihydroxyacetone kinase;FAD-AMP lyase (cyclizing)	TKFC;DAK	GO:0005634~nucleus;GO:0005829~cytosol;GO:0070062~extracellular exosome			0.0129219	0.0236975	0	0.110601	0	0
Q99575	Ribonucleases P/MRP protein subunit POP1	POP1	GO:0000172~ribonuclease MRP complex;GO:0005615~extracellular space;GO:0005654~nucleoplasm;GO:0005655~nucleolar ribonuclease P complex;GO:0005730~nucleolus;GO:0005739~mitochondrion;GO:0005794~Golgi apparatus;GO:0030681~multimeric ribonuclease P complex;GO:0043231~intracellular membrane-bounded organelle	Nucleus, nucleolus.	Q99575; len=1024; ExpAA=0.17; First60=0.00; PredHel=0; Topology=o	0.4233	0.444582	0.317138	0.537533	0.0608873	0.409243
F8W6L6;P35580;P35580-5;P35580-2;P35580-3;P35580-4;E7ERA5;P12883;P13535;Q9UKX3;Q9Y623;P13533;P12882;P11055;Q9UKX2;A7E2Y1	Myosin-10	MYH10	GO:0001725~stress fiber;GO:0005634~nucleus;GO:0005737~cytoplasm;GO:0005829~cytosol;GO:0005938~cell cortex;GO:0016459~myosin complex;GO:0016460~myosin II complex;GO:0030027~lamellipodium;GO:0030496~midbody;GO:0032154~cleavage furrow;GO:0042641~actomyosin;GO:0070062~extracellular exosome;GO:0097513~myosin II filament	Cell projection, lamellipodium		0.697915	0.479378	0.62767	0.858102	0.956615	0.932468
P11216;H0Y4Z6;P11217;P11217-2	Glycogen phosphorylase, brain form	PYGB	GO:0005576~extracellular region;GO:0005737~cytoplasm;GO:0016020~membrane;GO:0035578~azurophil granule lumen;GO:0070062~extracellular exosome		P11216; len=843; ExpAA=0.52; First60=0.00; PredHel=0; Topology=o/H0Y4Z6; len=245; ExpAA=0.01; First60=0.01; PredHel=0; Topology=o/P11217; len=842; ExpAA=0.49; First60=0.00; PredHel=0; Topology=o	0.706838	0.601335	0.583598	0.128137	0.120479	0.105218
P50281;F8W1B7	Matrix metalloproteinase-14	MMP14	GO:0005615~extracellular space;GO:0005634~nucleus;GO:0005737~cytoplasm;GO:0005796~Golgi lumen;GO:0005829~cytosol;GO:0005886~plasma membrane;GO:0005886~plasma membrane;GO:0005887~integral component of plasma membrane;GO:0005925~focal adhesion;GO:0031012~extracellular matrix;GO:0031410~cytoplasmic vesicle;GO:0042470~melanosome;GO:0044354~macropinosome;GO:0045111~intermediate filament cytoskeleton	Membrane {ECO:0000305}	P50281; len=582; ExpAA=23.53; First60=0.75; PredHel=1; Topology=o540-562i/F8W1B7; len=194; ExpAA=0.00; First60=0.00; PredHel=0; Topology=o	0	0.0291283	0.0681467	0.5137	0.505062	0.748086
F2Z2U8;G8JLL9;Q7Z406;Q7Z406-6;Q7Z406-2;Q7Z406-5;Q7Z406-4;M0QY43	Myosin-14	MYH14	GO:0001725~stress fiber;GO:0005829~cytosol;GO:0005903~brush border;GO:0016020~membrane;GO:0016460~myosin II complex;GO:0030424~axon;GO:0030426~growth cone;GO:0042641~actomyosin;GO:0043209~myelin sheath;GO:0070062~extracellular exosome;GO:0097513~myosin II filament		Q7Z406; len=1995; ExpAA=0.71; First60=0.00; PredHel=0; Topology=o/M0QY43; len=1002; ExpAA=0.70; First60=0.00; PredHel=0; Topology=o	0.0356131	0.0541123	0.0312303	0.225116	0.052043	0.0674333
O95239-2;O95239;Q2VIQ3	Chromosome-associated kinesin KIF4A;Chromosome-associated kinesin KIF4B	KIF4A;KIF4B	GO:0005654~nucleoplasm;GO:0005694~chromosome;GO:0005737~cytoplasm;GO:0005829~cytosol;GO:0005871~kinesin complex;GO:0005876~spindle microtubule;GO:0016020~membrane;GO:0016363~nuclear matrix;GO:0030496~midbody;GO:0045171~intercellular bridge;GO:1904115~axon cytoplasm	Nucleus matrix. Cytoplasm, cytoskeleton,	O95239; len=1232; ExpAA=0.00; First60=0.00; PredHel=0; Topology=o/Q2VIQ3; len=1234; ExpAA=0.01; First60=0.00; PredHel=0; Topology=o	0	0	0	0.0102114	0.0121852	0.131834
P51511	Matrix metalloproteinase-15	MMP15	GO:0005886~plasma membrane;GO:0005887~integral component of plasma membrane;GO:0031012~extracellular matrix	Membrane {ECO:0000305}	P51511; len=669; ExpAA=23.48; First60=0.95; PredHel=1; Topology=o624-646i	0	0	0	0.0742569	0.0740793	0.0302214
F8W031;F8VXJ7;Q9Y2B0;F8W1K5;F8VP03;H0YIH9;F8W1U5;Q9Y2B0-2	Protein canopy homolog 2	CNPY2	GO:0005783~endoplasmic reticulum;GO:0005887~integral component of plasma membrane	Endoplasmic reticulum {ECO:0000255|PROSITE-	F8W031; len=263; ExpAA=3.49; First60=3.47; PredHel=0; Topology=o/F8VXJ7; len=168; ExpAA=6.19; First60=6.19; PredHel=0; Topology=o/Q9Y2B0; len=182; ExpAA=4.76; First60=4.76; PredHel=0; Topology=o/F8W1K5; len=102; ExpAA=0.00; First60=0.00; PredHel=0; Topology=o/H0YIH9; len=41; ExpAA=0.00; First60=0.00; PredHel=0; Topology=o/F8W1U5; len=82; ExpAA=9.17; First60=9.17; PredHel=0; Topology=o	0.392948	0.459389	0.345641	0.0590709	0.0911208	0
P06737-2;P06737;E9PK47	Glycogen phosphorylase, liver form;Alpha-1,4 glucan phosphorylase	PYGL	GO:0005576~extracellular region;GO:0005737~cytoplasm;GO:0005829~cytosol;GO:0034774~secretory granule lumen;GO:0070062~extracellular exosome;GO:1904813~ficolin-1-rich granule lumen			0.0528229	0.0371388	0.0178757	0.00876046	0.00870764	0.0140157
Q9Y678;H0Y8X7;H0Y8G2	Coatomer subunit gamma-1	COPG1	GO:0000139~Golgi membrane;GO:0000139~Golgi membrane;GO:0005789~endoplasmic reticulum membrane;GO:0005794~Golgi apparatus;GO:0005829~cytosol;GO:0030126~COPI vesicle coat;GO:0030133~transport vesicle	Cytoplasm {ECO:0000269|PubMed:11056392}.	Q9Y678; len=874; ExpAA=0.01; First60=0.00; PredHel=0; Topology=o/H0Y8X7; len=188; ExpAA=0.01; First60=0.00; PredHel=0; Topology=o/H0Y8G2; len=76; ExpAA=0.00; First60=0.00; PredHel=0; Topology=o	0.513345	0.360029	0.38328	1.17944	0.886819	1.09788
Q9UBF2;Q9UBF2-2;H7C1T7;H9KV41;F6X838	Coatomer subunit gamma-2	COPG2	GO:0000139~Golgi membrane;GO:0005789~endoplasmic reticulum membrane;GO:0005829~cytosol;GO:0030126~COPI vesicle coat;GO:0030133~transport vesicle	Cytoplasm, cytosol {ECO:0000250}. Golgi	Q9UBF2; len=871; ExpAA=0.03; First60=0.00; PredHel=0; Topology=o	0.142338	0.102466	0.121495	0.153424	0.0674183	0.0931333
P10301	Ras-related protein R-Ras	RRAS	GO:0005622~intracellular;GO:0005886~plasma membrane;GO:0005925~focal adhesion;GO:0070062~extracellular exosome	Cell membrane {ECO:0000250}	P10301; len=218; ExpAA=0.06; First60=0.06; PredHel=0; Topology=o	0.0712838	0	0	0	0	0
D6REB4;Q9H074-3;Q9H074-2;Q9H074	Polyadenylate-binding protein-interacting protein 1	PAIP1	GO:0005737~cytoplasm;GO:0005829~cytosol	Cytoplasm {ECO:0000305}.		0	0.172723	0	0	0	0
V9GYP5;Q92979	Ribosomal RNA small subunit methyltransferase NEP1	EMG1	GO:0005634~nucleus;GO:0005634~nucleus;GO:0005654~nucleoplasm;GO:0005730~nucleolus;GO:0005730~nucleolus;GO:0005730~nucleolus;GO:0005737~cytoplasm;GO:0032040~small-subunit processome	Nucleus, nucleolus		0.211837	0.165566	0.137359	0.310563	0.531822	0.318628
D6RA77;Q9BPZ3	Polyadenylate-binding protein-interacting protein 2	PAIP2	GO:0005737~cytoplasm	Cytoplasm {ECO:0000269|PubMed:11172725}.		0.201566	0	0	0	0.704884	0
P47756-2;B1AK87;B1AK88;P47756;B1AK85;F6USW4;F6Q0E3	F-actin-capping protein subunit beta	CAPZB	GO:0005829~cytosol;GO:0005856~cytoskeleton;GO:0005884~actin filament;GO:0008290~F-actin capping protein complex;GO:0015629~actin cytoskeleton;GO:0030017~sarcomere;GO:0070062~extracellular exosome;GO:0071203~WASH complex	Cytoplasm, cytoskeleton {ECO:0000250}.		2.09121	2.48402	3.28664	1.07998	1.53214	2.04391
H0YLC7;P16930-2;P16930	Fumarylacetoacetase	FAH	GO:0005829~cytosol;GO:0070062~extracellular exosome			0	0	0	0	0.112758	0.0914898
O95363	Phenylalanine--tRNA ligase, mitochondrial	FARS2	GO:0005739~mitochondrion;GO:0005739~mitochondrion;GO:0005759~mitochondrial matrix	Mitochondrion matrix		0.0274081	0.0486216	0.0251918	0	0	0
Q12905;X6R6Z1	Interleukin enhancer-binding factor 2	ILF2	GO:0005576~extracellular region;GO:0005576~extracellular region;GO:0005634~nucleus;GO:0005730~nucleolus;GO:0016020~membrane;GO:0030529~intracellular ribonucleoprotein complex;GO:0035580~specific granule lumen;GO:1904724~tertiary granule lumen;GO:1904813~ficolin-1-rich granule lumen	Nucleus, nucleolus. Cytoplasm. Nucleus.	Q12905; len=390; ExpAA=0.30; First60=0.05; PredHel=0; Topology=o/X6R6Z1; len=115; ExpAA=0.30; First60=0.00; PredHel=0; Topology=o	5.51997	6.56622	5.85788	5.81572	4.99534	4.87505
Q12906;Q12906-7;Q12906-5;Q12906-4;Q12906-2;Q12906-6;Q12906-3;K7EKJ9;K7EQR9;K7ER69;K7EJ09;K7EKY0;K7ERM6;K7ENK6;K7EM82;K7EPG3;K7EQ75;K7ELV3	Interleukin enhancer-binding factor 3	ILF3	GO:0005576~extracellular region;GO:0005634~nucleus;GO:0005634~nucleus;GO:0005654~nucleoplasm;GO:0005730~nucleolus;GO:0005737~cytoplasm;GO:0005739~mitochondrion;GO:0016020~membrane;GO:0030529~intracellular ribonucleoprotein complex	Nucleus, nucleolus	Q12906; len=894; ExpAA=0.01; First60=0.00; PredHel=0; Topology=o/K7EKJ9; len=254; ExpAA=0.01; First60=0.00; PredHel=0; Topology=o/K7EQR9; len=180; ExpAA=0.01; First60=0.00; PredHel=0; Topology=o/K7ER69; len=161; ExpAA=0.01; First60=0.00; PredHel=0; Topology=o/K7EJ09; len=122; ExpAA=0.03; First60=0.00; PredHel=0; Topology=o/K7EKY0; len=158; ExpAA=0.01; First60=0.01; PredHel=0; Topology=o/K7ERM6; l…	7.09293	6.90981	6.63455	4.92063	4.96844	4.39205
E9PR30;P62861	40S ribosomal protein S30	FAU	GO:0005575~cellular_component			2.30976	2.50937	1.67883	5.30631	4.1956	0
Q8N3D4;E9PIH6;E9PSB0;H0YDZ9;Q8NDI1-3;Q8NDI1-2;Q8NDI1	EH domain-binding protein 1-like protein 1	EHBP1L1	GO:0005768~endosome;GO:0016020~membrane	Endosome {ECO:0000305|PubMed:27552051}.	Q8N3D4; len=1523; ExpAA=0.00; First60=0.00; PredHel=0; Topology=o/E9PIH6; len=670; ExpAA=0.00; First60=0.00; PredHel=0; Topology=o/H0YDZ9; len=265; ExpAA=0.01; First60=0.00; PredHel=0; Topology=o/Q8NDI1; len=1231; ExpAA=0.01; First60=0.00; PredHel=0; Topology=o	0.00358137	0	0	0.00486911	0.00301385	0.00250099
O75348;F2Z307;O95670-2;O95670	V-type proton ATPase subunit G 1	ATP6V1G1	GO:0005765~lysosomal membrane;GO:0005829~cytosol;GO:0005829~cytosol;GO:0005886~plasma membrane;GO:0005886~plasma membrane;GO:0016471~vacuolar proton-transporting V-type ATPase complex;GO:0070062~extracellular exosome	Melanosome {ECO:0000269|PubMed:17081065}.	O75348; len=118; ExpAA=0.00; First60=0.00; PredHel=0; Topology=o/F2Z307; len=99; ExpAA=0.00; First60=0.00; PredHel=0; Topology=o/O95670; len=118; ExpAA=0.00; First60=0.00; PredHel=0; Topology=o	1.71931	0.775087	1.31656	1.14625	1.351	1.26796
B4E363;Q9Y285;K7ER00;K7EPH2;K7EK06;K7ER16;K7ERS0	Phenylalanine--tRNA ligase alpha subunit	FARSA	GO:0005737~cytoplasm;GO:0005829~cytosol;GO:0009328~phenylalanine-tRNA ligase complex;GO:0016020~membrane	Cytoplasm {ECO:0000250|UniProtKB:Q505J8}.	Q9Y285; len=508; ExpAA=0.04; First60=0.00; PredHel=0; Topology=o/K7ER00; len=548; ExpAA=0.04; First60=0.00; PredHel=0; Topology=o/K7EPH2; len=378; ExpAA=0.02; First60=0.00; PredHel=0; Topology=o/K7EK06; len=168; ExpAA=0.00; First60=0.00; PredHel=0; Topology=o/K7ER16; len=235; ExpAA=0.00; First60=0.00; PredHel=0; Topology=o/K7ERS0; len=159; ExpAA=0.00; First60=0.00; PredHel=0; Topology=o	0.24007	0.200641	0.211256	0.505631	0.521398	0.540508
Q9NSD9;F5H6Y1	Phenylalanine--tRNA ligase beta subunit	FARSB	GO:0005737~cytoplasm;GO:0005829~cytosol;GO:0009328~phenylalanine-tRNA ligase complex;GO:0016020~membrane	Cytoplasm {ECO:0000305|PubMed:29573043}.	Q9NSD9; len=589; ExpAA=0.00; First60=0.00; PredHel=0; Topology=o	0.18307	0.229594	0.119299	0.405691	0.615479	0.386335
Q15785	Mitochondrial import receptor subunit TOM34	TOMM34	GO:0005634~nucleus;GO:0005654~nucleoplasm;GO:0005741~mitochondrial outer membrane;GO:0005829~cytosol;GO:0016020~membrane;GO:0016021~integral component of membrane	Cytoplasm {ECO:0000269|PubMed:10101285}.	Q15785; len=309; ExpAA=0.00; First60=0.00; PredHel=0; Topology=o	0.192546	0.136182	0.257441	0.81583	0.789816	0.81115
O95163;F5H2T0;H0YDF3	Elongator complex protein 1	IKBKAP		Cytoplasm {ECO:0000269|PubMed:11714725,		0.0322509	0.00952365	0.0229208	0.109065	0.0421233	0.0465553
M0R0G8;A8MYT4;Q8NEB9;M0R0U1;M0R308;M0R2C5;M0R386	Phosphatidylinositol 3-kinase;Phosphatidylinositol 3-kinase catalytic subunit type 3	PIK3C3	GO:0000407~pre-autophagosomal structure;GO:0005770~late endosome;GO:0005777~peroxisome;GO:0005829~cytosol;GO:0005930~axoneme;GO:0016020~membrane;GO:0030496~midbody;GO:0030670~phagocytic vesicle membrane;GO:0034271~phosphatidylinositol 3-kinase complex, class III, type I;GO:0034272~phosphatidylinositol 3-kinase complex, class III, type II;GO:0035032~phosphatidylinositol 3-kinase complex, class III…	Midbody {ECO:0000269|PubMed:20208530}. Late	A8MYT4; len=824; ExpAA=0.06; First60=0.03; PredHel=0; Topology=o/Q8NEB9; len=887; ExpAA=0.04; First60=0.00; PredHel=0; Topology=o/M0R308; len=183; ExpAA=0.23; First60=0.00; PredHel=0; Topology=o/M0R386; len=103; ExpAA=0.78; First60=0.00; PredHel=0; Topology=o	0.0132905	0.0168207	0	0.111058	0.0342282	0.0186093
Q92797;M0R3C7;Q92797-2;M0QXP5;M0R180;M0R1C2;M0R033	Symplekin	SYMPK	GO:0005654~nucleoplasm;GO:0005654~nucleoplasm;GO:0005737~cytoplasm;GO:0005829~cytosol;GO:0005856~cytoskeleton;GO:0005886~plasma membrane;GO:0005923~bicellular tight junction;GO:0097165~nuclear stress granule	Cytoplasm, cytoskeleton. Cell junction,	Q92797; len=1274; ExpAA=0.32; First60=0.00; PredHel=0; Topology=o/M0R3C7; len=673; ExpAA=0.11; First60=0.00; PredHel=0; Topology=o/M0QXP5; len=142; ExpAA=0.00; First60=0.00; PredHel=0; Topology=o/M0R180; len=137; ExpAA=0.00; First60=0.00; PredHel=0; Topology=o/M0R1C2; len=115; ExpAA=0.00; First60=0.00; PredHel=0; Topology=o/M0R033; len=95; ExpAA=0.00; First60=0.00; PredHel=0; Topology=o	0.171292	0.0922595	0.132254	0.0763595	0.0754152	0.0676871
E7ES43;O95757;E9PDE8;D6RJ96	Heat shock 70 kDa protein 4L	HSPA4L	GO:0005634~nucleus;GO:0005737~cytoplasm;GO:0005829~cytosol	Cytoplasm {ECO:0000250}. Nucleus		0.260861	0.334847	0.242882	0.247341	0.206912	0.13323
Q10713;Q10713-2;Q5SXN0;Q5SXN9	Mitochondrial-processing peptidase subunit alpha	PMPCA	GO:0005615~extracellular space;GO:0005739~mitochondrion;GO:0005743~mitochondrial inner membrane;GO:0005743~mitochondrial inner membrane;GO:0005759~mitochondrial matrix	Mitochondrion matrix	Q10713; len=525; ExpAA=0.37; First60=0.00; PredHel=0; Topology=o/Q5SXN9; len=271; ExpAA=1.15; First60=0.93; PredHel=0; Topology=o	0.294596	0.315468	0.234678	0.117388	0.0684907	0.047566
O75439;G3V0E4;E7ERZ4;F8WAZ6;F8WEA6;F8WBE1	Mitochondrial-processing peptidase subunit beta	PMPCB	GO:0005739~mitochondrion;GO:0005743~mitochondrial inner membrane;GO:0005750~mitochondrial respiratory chain complex III;GO:0005759~mitochondrial matrix	Mitochondrion matrix {ECO:0000250}.	O75439; len=489; ExpAA=0.03; First60=0.01; PredHel=0; Topology=o/G3V0E4; len=490; ExpAA=0.03; First60=0.01; PredHel=0; Topology=o/F8WAZ6; len=202; ExpAA=0.01; First60=0.01; PredHel=0; Topology=o/F8WEA6; len=119; ExpAA=0.02; First60=0.02; PredHel=0; Topology=o/F8WBE1; len=122; ExpAA=0.02; First60=0.02; PredHel=0; Topology=o	1.05003	1.70322	1.07259	0.302416	0.173087	0.17986
J3QLE5;P14678-2;P63162;P14678;B3KVR1;P14678-3;J3KRY3;S4R3P3	Small nuclear ribonucleoprotein-associated proteins B and B;Small nuclear ribonucleoprotein-associated protein N	SNRPN;SNRPB	GO:0005654~nucleoplasm;GO:0005654~nucleoplasm;GO:0005681~spliceosomal complex;GO:0005682~U5 snRNP;GO:0005685~U1 snRNP;GO:0005686~U2 snRNP;GO:0005687~U4 snRNP;GO:0005737~cytoplasm;GO:0030532~small nuclear ribonucleoprotein complex;GO:0046540~U4/U6 x U5 tri-snRNP complex;GO:0071004~U2-type prespliceosome;GO:0071013~catalytic step 2 spliceosome	Cytoplasm, cytosol		7.06176	7.39497	8.9109	6.40137	7.21245	5.23266
E9PJ81;E9PRQ7;Q04323;Q04323-2	UBX domain-containing protein 1	UBXN1	GO:0000502~proteasome complex;GO:0005634~nucleus;GO:0005737~cytoplasm;GO:0005783~endoplasmic reticulum;GO:0005829~cytosol;GO:0005829~cytosol;GO:0030425~dendrite;GO:0034098~VCP-NPL4-UFD1 AAA ATPase complex;GO:0043025~neuronal cell body	Cytoplasm {ECO:0000269|PubMed:23545497}.		0	0	0.00503525	0.214113	0.0444274	0.0519151
F8VQ10;Q13838;Q13838-2;Q5STU3;B4DP52;F6WLT2;F6S4E6;F6TRA5;F6UJC5;B4DIJ6;H0Y400;F6QYI9;F6R6M7;H0YCC6	Spliceosome RNA helicase DDX39B	DDX39B;hCG_2005638	GO:0000346~transcription export complex;GO:0005634~nucleus;GO:0005654~nucleoplasm;GO:0005681~spliceosomal complex;GO:0005687~U4 snRNP;GO:0005688~U6 snRNP;GO:0005730~nucleolus;GO:0005737~cytoplasm;GO:0016363~nuclear matrix;GO:0016607~nuclear speck	Nucleus. Nucleus speckle. Cytoplasm.		1.91409	1.89466	0.929268	0.714058	0.914149	0.633715
P52788-2;P52788;B4DE40;H7C2R7	Spermine synthase	SMS	GO:0005829~cytosol;GO:0070062~extracellular exosome			0.145244	0.0349732	0.0258871	0.214041	0.168117	0
P26440-2;P26440;H7C4G6;H0YLC3;H0YKV0;H0YN10	Isovaleryl-CoA dehydrogenase, mitochondrial	IVD	GO:0005759~mitochondrial matrix;GO:0005759~mitochondrial matrix	Mitochondrion matrix.		0.0692149	0.369877	0.343229	0	0	0
Q92575;F8WB86;Q6PJ80;C9JLR4	UBX domain-containing protein 4	UBXN4	GO:0005635~nuclear envelope;GO:0005783~endoplasmic reticulum;GO:0005789~endoplasmic reticulum membrane;GO:0005829~cytosol	Endoplasmic reticulum membrane	Q92575; len=508; ExpAA=1.80; First60=0.06; PredHel=0; Topology=o/F8WB86; len=65; ExpAA=1.96; First60=1.96; PredHel=0; Topology=o/Q6PJ80; len=95; ExpAA=15.34; First60=4.33; PredHel=0; Topology=o/C9JLR4; len=117; ExpAA=0.41; First60=0.41; PredHel=0; Topology=o	0.201243	0.214284	0.164377	0.181853	0.0906612	0.070513
K7ELN1;K7EP32;Q9BZV1-2;Q9BZV1	UBX domain-containing protein 6	UBXN6	GO:0005634~nucleus;GO:0005737~cytoplasm;GO:0005765~lysosomal membrane;GO:0005815~microtubule organizing center;GO:0005829~cytosol;GO:0019898~extrinsic component of membrane;GO:0031901~early endosome membrane;GO:0031902~late endosome membrane;GO:0043234~protein complex;GO:0070062~extracellular exosome	Cytoplasm {ECO:0000269|PubMed:18656546}.	K7ELN1; len=67; ExpAA=0.00; First60=0.00; PredHel=0; Topology=i/K7EP32; len=371; ExpAA=0.01; First60=0.00; PredHel=0; Topology=o/Q9BZV1; len=441; ExpAA=0.01; First60=0.00; PredHel=0; Topology=o	0	0	0	0	0	0.048021
C9JAT7;F5GYB1;O94888	UBX domain-containing protein 7	UBXN7	GO:0005654~nucleoplasm;GO:0005829~cytosol;GO:0016604~nuclear body;GO:0034098~VCP-NPL4-UFD1 AAA ATPase complex	Nucleus {ECO:0000269|PubMed:22537386}.		0	0	0.0181611	0.0250231	0.0145646	0
Q9BVG4;A6NDF3	Protein PBDC1	PBDC1	GO:0005575~cellular_component;GO:0005737~cytoplasm			0.159747	0.244009	0.119281	0.909841	0.278019	0.131967
J3QQY2;J3KS45;J9JIE6;Q9UM00-2;Q9UM00	Transmembrane and coiled-coil domain-containing protein 1	TMCO1	GO:0000139~Golgi membrane;GO:0005783~endoplasmic reticulum;GO:0030176~integral component of endoplasmic reticulum membrane	Endoplasmic reticulum membrane	J3QQY2; len=104; ExpAA=22.71; First60=20.70; PredHel=1; Topology=i7-25o/J3KS45; len=143; ExpAA=31.74; First60=10.39; PredHel=1; Topology=o78-97i/J9JIE6; len=239; ExpAA=65.45; First60=20.03; PredHel=3; Topology=i12-31o60-82i141-160o/Q9UM00; len=188; ExpAA=45.83; First60=22.26; PredHel=2; Topology=o10-31i90-109o	0.287968	0.253942	0.218557	0.197584	0.182628	0
Q9BYD6;H0Y8N7;H0YAB5	39S ribosomal protein L1, mitochondrial	MRPL1	GO:0005739~mitochondrion;GO:0005743~mitochondrial inner membrane;GO:0031429~box H/ACA snoRNP complex	Mitochondrion {ECO:0000250|UniProtKB:A6QPQ5,	Q9BYD6; len=325; ExpAA=0.00; First60=0.00; PredHel=0; Topology=o/H0Y8N7; len=231; ExpAA=0.59; First60=0.00; PredHel=0; Topology=o	0.602455	0.563506	0.350512	0.52713	0.38389	0.279533
C9IY40;Q5T653	39S ribosomal protein L2, mitochondrial	MRPL2	GO:0005743~mitochondrial inner membrane;GO:0005762~mitochondrial large ribosomal subunit	Mitochondrion {ECO:0000269|PubMed:25278503,	C9IY40; len=225; ExpAA=2.71; First60=2.39; PredHel=0; Topology=o/Q5T653; len=305; ExpAA=1.20; First60=1.09; PredHel=0; Topology=o	0.190107	0	0	0.0979084	0	0
H0Y9G6;E7ETU7;P09001;E9PF06;D6RC14;D6RBQ5	39S ribosomal protein L3, mitochondrial	MRPL3	GO:0005743~mitochondrial inner membrane;GO:0005762~mitochondrial large ribosomal subunit	Mitochondrion {ECO:0000269|PubMed:25278503,	H0Y9G6; len=363; ExpAA=0.00; First60=0.00; PredHel=0; Topology=o/E7ETU7; len=375; ExpAA=0.00; First60=0.00; PredHel=0; Topology=o/P09001; len=348; ExpAA=0.01; First60=0.01; PredHel=0; Topology=o/E9PF06; len=176; ExpAA=0.02; First60=0.01; PredHel=0; Topology=o/D6RC14; len=155; ExpAA=0.00; First60=0.00; PredHel=0; Topology=o/D6RBQ5; len=28; ExpAA=0.00; First60=0.00; PredHel=0; Topology=o	0.649834	0.347102	0.426845	0.56528	0.327342	0.424735
Q9H900;Q9H900-2;H3BSG1	Protein zwilch homolog	ZWILCH	GO:0000776~kinetochore;GO:0000777~condensed chromosome kinetochore;GO:0005829~cytosol;GO:1990423~RZZ complex	Chromosome, centromere, kinetochore		0.0268323	0.0522377	0.0196828	0.111085	0.0574809	0.070994
K7ES61;Q9BYD3;X6RAY8;Q9BYD3-2;K7ELQ0;K7EKI4;K7ELF1;K7EJ73	39S ribosomal protein L4, mitochondrial	MRPL4	GO:0005743~mitochondrial inner membrane;GO:0005762~mitochondrial large ribosomal subunit;GO:0022626~cytosolic ribosome	Mitochondrion {ECO:0000269|PubMed:25278503,	K7ES61; len=300; ExpAA=0.01; First60=0.00; PredHel=0; Topology=o/Q9BYD3; len=311; ExpAA=0.01; First60=0.00; PredHel=0; Topology=o/X6RAY8; len=357; ExpAA=0.00; First60=0.00; PredHel=0; Topology=o/K7ELQ0; len=220; ExpAA=0.00; First60=0.00; PredHel=0; Topology=o/K7EKI4; len=127; ExpAA=0.00; First60=0.00; PredHel=0; Topology=o/K7ELF1; len=163; ExpAA=0.00; First60=0.00; PredHel=0; Topology=o/K7EJ73; l…	1.01395	0.447755	0.444629	0.395591	0.59818	0.348176
P55145;H7C2D6	Mesencephalic astrocyte-derived neurotrophic factor	MANF	GO:0005576~extracellular region;GO:0005615~extracellular space;GO:0005634~nucleus;GO:0005783~endoplasmic reticulum;GO:0005829~cytosol	Secreted {ECO:0000269|PubMed:12794311,		8.22482	7.18009	7.6704	3.76382	3.40634	3.4036
Q9BYD2;Q5SZR1	39S ribosomal protein L9, mitochondrial	MRPL9	GO:0005739~mitochondrion;GO:0005743~mitochondrial inner membrane;GO:0005761~mitochondrial ribosome;GO:0005762~mitochondrial large ribosomal subunit	Mitochondrion {ECO:0000269|PubMed:25278503,	Q9BYD2; len=267; ExpAA=0.00; First60=0.00; PredHel=0; Topology=o/Q5SZR1; len=233; ExpAA=0.00; First60=0.00; PredHel=0; Topology=o	0.44964	0.439513	0.235186	0.136036	0.309627	0.25525
Q12756;Q12756-3;Q12756-2;H7C0K6;F8W8V9;O60333-3;O60333-2;O60333;O60333-4	Kinesin-like protein KIF1A;Kinesin-like protein;Kinesin-like protein KIF1B	KIF1A;KIF1B	GO:0005829~cytosol;GO:0005871~kinesin complex;GO:0005874~microtubule;GO:0008021~synaptic vesicle;GO:0030425~dendrite;GO:0043025~neuronal cell body;GO:0098794~postsynapse;GO:1904115~axon cytoplasm	Cytoplasm, cytoskeleton		0	0.0068656	0	0.00692481	0.00226154	0.00194751
Q01082;Q01082-2;F8W6C1;O15020-2;O15020;P11277-3;P11277;P11277-2	Spectrin beta chain, non-erythrocytic 1	SPTBN1	GO:0005730~nucleolus;GO:0005737~cytoplasm;GO:0005829~cytosol;GO:0008091~spectrin;GO:0014069~postsynaptic density;GO:0014731~spectrin-associated cytoskeleton;GO:0030673~axolemma;GO:0031430~M band;GO:0032437~cuticular plate;GO:0043234~protein complex;GO:0070062~extracellular exosome	Cytoplasm, cytoskeleton {ECO:0000250}.		1.46936	1.34223	1.48477	0.998184	0.920277	0.97509
P01834	Ig kappa chain C region	IGKC	GO:0005576~extracellular region;GO:0005576~extracellular region;GO:0005615~extracellular space;GO:0005615~extracellular space;GO:0005886~plasma membrane;GO:0009897~external side of plasma membrane;GO:0042571~immunoglobulin complex, circulating;GO:0070062~extracellular exosome;GO:0072562~blood microparticle	Secreted {ECO:0000303|PubMed:20176268,	P01834; len=107; ExpAA=0.00; First60=0.00; PredHel=0; Topology=o	0	1.53865	0	0	0	0
Q8WXA9-2;E5RFV3;Q8WXA9	Splicing regulatory glutamine/lysine-rich protein 1	SREK1	GO:0005654~nucleoplasm;GO:0005681~spliceosomal complex;GO:0016607~nuclear speck	Nucleus.		0.475044	0.0576377	0.237059	0.0362137	0.0350873	0.0831191
E7EQ69;Q9GZZ1;C9J5D1;Q9GZZ1-2;C9JZU6;C9J5J3;B0AZT5;F8WCK0	N-alpha-acetyltransferase 50	NAA50	GO:0005634~nucleus;GO:0005737~cytoplasm;GO:0005829~cytosol;GO:0031415~NatA complex;GO:0070062~extracellular exosome	Cytoplasm {ECO:0000269|PubMed:16507339,		0.190166	0.271054	0.315283	0.444799	0.450218	0.513405
P22087;M0R0P1;M0QXL5;M0R2Q4;M0R299;M0R2U2;M0R1H0;M0R2B0	rRNA 2-O-methyltransferase fibrillarin	FBL	GO:0001650~fibrillar center;GO:0001651~dense fibrillar component;GO:0001652~granular component;GO:0005634~nucleus;GO:0005654~nucleoplasm;GO:0005694~chromosome;GO:0005730~nucleolus;GO:0015030~Cajal body;GO:0016020~membrane;GO:0031428~box C/D snoRNP complex;GO:0031428~box C/D snoRNP complex;GO:0032040~small-subunit processome;GO:0070062~extracellular exosome	Nucleus, nucleolus	P22087; len=321; ExpAA=0.01; First60=0.00; PredHel=0; Topology=o/M0R0P1; len=228; ExpAA=0.01; First60=0.00; PredHel=0; Topology=o/M0QXL5; len=244; ExpAA=0.01; First60=0.00; PredHel=0; Topology=o/M0R2Q4; len=273; ExpAA=0.01; First60=0.00; PredHel=0; Topology=o/M0R299; len=229; ExpAA=0.01; First60=0.00; PredHel=0; Topology=o/M0R2U2; len=157; ExpAA=0.01; First60=0.00; PredHel=0; Topology=o/M0R1H0; l…	1.12998	1.42035	1.18874	0.852433	1.00031	0.761848
P63241;I3L397;I3L504;P63241-2;Q6IS14;F8WCJ1;C9J7B5;C9J4W5;Q9GZV4	Eukaryotic translation initiation factor 5A-1;Eukaryotic translation initiation factor 5A;Eukaryotic translation initiation factor 5A-1-like;Eukaryotic translation initiation factor 5A-2	EIF5A;EIF5AL1;EIF5A2	GO:0005634~nucleus;GO:0005642~annulate lamellae;GO:0005643~nuclear pore;GO:0005737~cytoplasm;GO:0005789~endoplasmic reticulum membrane;GO:0005829~cytosol;GO:0016020~membrane;GO:0030425~dendrite;GO:0043025~neuronal cell body;GO:0070062~extracellular exosome	Cytoplasm. Nucleus. Endoplasmic reticulum	P63241; len=154; ExpAA=0.01; First60=0.00; PredHel=0; Topology=o/I3L397; len=146; ExpAA=0.00; First60=0.00; PredHel=0; Topology=o/I3L504; len=186; ExpAA=4.62; First60=0.00; PredHel=0; Topology=o/Q6IS14; len=154; ExpAA=0.01; First60=0.00; PredHel=0; Topology=o/F8WCJ1; len=105; ExpAA=0.00; First60=0.00; PredHel=0; Topology=o/C9J7B5; len=109; ExpAA=0.00; First60=0.00; PredHel=0; Topology=o/C9J4W5; l…	6.20378	6.31552	7.17073	14.6345	13.3078	11.2166
K7EKG4;K7EJ57;O96008-2;O96008	Mitochondrial import receptor subunit TOM40 homolog	TOMM40	GO:0005739~mitochondrion;GO:0005741~mitochondrial outer membrane;GO:0005742~mitochondrial outer membrane translocase complex;GO:0005743~mitochondrial inner membrane;GO:0005829~cytosol;GO:0016021~integral component of membrane;GO:0031307~integral component of mitochondrial outer membrane;GO:0046930~pore complex;GO:0070062~extracellular exosome	Mitochondrion outer membrane	K7EKG4; len=168; ExpAA=0.86; First60=0.43; PredHel=0; Topology=o/K7EJ57; len=214; ExpAA=0.00; First60=0.00; PredHel=0; Topology=o/O96008; len=361; ExpAA=0.06; First60=0.00; PredHel=0; Topology=o	0	0.119478	0.185674	0	0	0
Q3SY69;Q3SY69-3;Q3SY69-2	Mitochondrial 10-formyltetrahydrofolate dehydrogenase	ALDH1L2	GO:0005739~mitochondrion;GO:0005759~mitochondrial matrix;GO:0070062~extracellular exosome	Mitochondrion {ECO:0000269|PubMed:20498374}.		0.0473485	0.0231043	0.050076	0	0	0
Q9Y4W2-2;Q9Y4W2;Q9Y4W2-3;Q9Y4W2-4	Ribosomal biogenesis protein LAS1L	LAS1L	GO:0005654~nucleoplasm;GO:0005730~nucleolus;GO:0005737~cytoplasm;GO:0016020~membrane;GO:0030687~preribosome, large subunit precursor;GO:0071339~MLL1 complex	Nucleus, nucleolus	Q9Y4W2; len=734; ExpAA=0.01; First60=0.01; PredHel=0; Topology=o	0.0507384	0.0785328	0.047823	0.186223	0.136387	0.0634109
H0YJN8;G3V267;G3V5T0;G3V4T6;O43708-2;O43708	Maleylacetoacetate isomerase	GSTZ1	GO:0005739~mitochondrion;GO:0005829~cytosol	Cytoplasm {ECO:0000250}.		0.188868	0	0.166004	0	0	0
B8ZZQ6;B8ZZA1;B8ZZW7;H7C2N1;P06454-2;P06454	Prothymosin alpha;Prothymosin alpha, N-terminally processed;Thymosin alpha-1	PTMA	GO:0005634~nucleus;GO:0005654~nucleoplasm;GO:0005829~cytosol;GO:0070062~extracellular exosome	Nucleus.		0	0	0	0.915841	1.26037	0.742006
G5EA30;Q92879-5;Q92879-2;Q92879-3;Q92879-6;Q92879;Q92879-4;F5H4Y5;E9PQK4;E9PSH0;F5H0D8;E9PKU1;E9PKA1;V9GYD9;Q5VZZ6;E9PC62;O95319-5;O95319-2;O95319;O95319-4;O95319-3	CUGBP Elav-like family member 1	CELF1	GO:0005634~nucleus;GO:0005634~nucleus;GO:0005654~nucleoplasm;GO:0005737~cytoplasm;GO:0016020~membrane;GO:0030529~intracellular ribonucleoprotein complex	Nucleus {ECO:0000269|PubMed:8948631}.	G5EA30; len=514; ExpAA=0.12; First60=0.00; PredHel=0; Topology=o/Q92879; len=486; ExpAA=0.21; First60=0.00; PredHel=0; Topology=o/F5H4Y5; len=78; ExpAA=0.00; First60=0.00; PredHel=0; Topology=o/E9PQK4; len=87; ExpAA=0.00; First60=0.00; PredHel=0; Topology=o/E9PSH0; len=95; ExpAA=0.00; First60=0.00; PredHel=0; Topology=o/F5H0D8; len=103; ExpAA=0.00; First60=0.00; PredHel=0; Topology=o/E9PKU1; len=…	0.282942	0.180445	0.155496	0.286713	0.340002	0.43191
B4DR61;P61619;P61619-3	Protein transport protein Sec61 subunit alpha isoform 1	SEC61A1	GO:0005789~endoplasmic reticulum membrane;GO:0005791~rough endoplasmic reticulum;GO:0005829~cytosol;GO:0016020~membrane;GO:0030176~integral component of endoplasmic reticulum membrane	Endoplasmic reticulum membrane	B4DR61; len=482; ExpAA=221.14; First60=22.38; PredHel=10; Topology=i39-61o81-103i124-144o149-171i178-199o209-226i247-269o289-311i419-441o446-468i/P61619; len=476; ExpAA=221.08; First60=22.82; PredHel=10; Topology=i33-55o75-97i118-138o143-165i172-193o203-220i241-263o283-305i413-435o440-462i	0	0.0123445	0.044652	0	0	0
J3QQW9;Q15022	Polycomb protein SUZ12	SUZ12	GO:0001739~sex chromatin;GO:0005634~nucleus;GO:0005654~nucleoplasm;GO:0005730~nucleolus;GO:0016586~RSC-type complex;GO:0016604~nuclear body;GO:0032993~protein-DNA complex;GO:0035098~ESC/E(Z) complex;GO:0035098~ESC/E(Z) complex	Nucleus {ECO:0000269|PubMed:15231737}.		0.0261551	0	0	0	0	0
Q96TA1-2;Q96TA1	Niban-like protein 1	FAM129B	GO:0005634~nucleus;GO:0005654~nucleoplasm;GO:0005737~cytoplasm;GO:0005829~cytosol;GO:0005886~plasma membrane;GO:0005912~adherens junction;GO:0070062~extracellular exosome	Cytoplasm, cytosol. Cell junction, adherens	Q96TA1; len=746; ExpAA=0.00; First60=0.00; PredHel=0; Topology=o	0.0224793	0.102892	0.0181922	0.0724185	0.192965	0.0167334
A6NJX6;Q96BP2	Coiled-coil-helix-coiled-coil-helix domain-containing protein 1	CHCHD1	GO:0001650~fibrillar center;GO:0005654~nucleoplasm;GO:0005739~mitochondrion;GO:0005743~mitochondrial inner membrane;GO:0005761~mitochondrial ribosome;GO:0005829~cytosol	Mitochondrion {ECO:0000269|PubMed:23908630}.	A6NJX6; len=97; ExpAA=0.00; First60=0.00; PredHel=0; Topology=o/Q96BP2; len=118; ExpAA=0.00; First60=0.00; PredHel=0; Topology=o	0.327243	0.363028	0.219478	0	0.196777	0.165136
C9JRZ6;Q9NX63;G3V1K1;F8WAR4	MICOS complex subunit MIC19	CHCHD3	GO:0005634~nucleus;GO:0005737~cytoplasm;GO:0005739~mitochondrion;GO:0005739~mitochondrion;GO:0005743~mitochondrial inner membrane;GO:0061617~MICOS complex;GO:0070062~extracellular exosome	Mitochondrion inner membrane	C9JRZ6; len=232; ExpAA=0.00; First60=0.00; PredHel=0; Topology=o/Q9NX63; len=227; ExpAA=0.00; First60=0.00; PredHel=0; Topology=o/F8WAR4; len=241; ExpAA=19.82; First60=0.00; PredHel=1; Topology=i215-234o	0	0.110603	0.239591	0.155774	0.136503	0.195292
Q8N4Q1;Q8N4Q1-2	Mitochondrial intermembrane space import and assembly protein 40	CHCHD4	GO:0005739~mitochondrion;GO:0005758~mitochondrial intermembrane space	Mitochondrion intermembrane space	Q8N4Q1; len=142; ExpAA=0.00; First60=0.00; PredHel=0; Topology=o	0.374101	0.553876	1.18156	0.288276	0.244194	0.373502
Q9BSY4;Q8N8C4;F8WC14	Coiled-coil-helix-coiled-coil-helix domain-containing protein 5	CHCHD5	GO:0005758~mitochondrial intermembrane space	Mitochondrion intermembrane space	Q9BSY4; len=110; ExpAA=0.00; First60=0.00; PredHel=0; Topology=o/F8WC14; len=48; ExpAA=0.00; First60=0.00; PredHel=0; Topology=i	0.739606	0.812691	1.15762	0	0	0.781689
E9PC15;Q53H12;E9PG39	Acylglycerol kinase, mitochondrial	AGK	GO:0005739~mitochondrion;GO:0005741~mitochondrial outer membrane;GO:0005743~mitochondrial inner membrane;GO:0005758~mitochondrial intermembrane space;GO:0005829~cytosol;GO:0031305~integral component of mitochondrial inner membrane;GO:0042721~mitochondrial inner membrane protein insertion complex;GO:0043231~intracellular membrane-bounded organelle	Mitochondrion inner membrane	E9PC15; len=394; ExpAA=0.00; First60=0.00; PredHel=0; Topology=o/Q53H12; len=422; ExpAA=0.11; First60=0.11; PredHel=0; Topology=o/E9PG39; len=244; ExpAA=0.26; First60=0.24; PredHel=0; Topology=o	0.244138	0.300231	0.283364	0.138419	0.0296728	0.0901203
E7ER97;O95671-3;O95671-2;O95671	N-acetylserotonin O-methyltransferase-like protein	ASMTL	GO:0005829~cytosol			0.0119868	0.0101353	0.015044	0	0	0
P35573;P35573-2;P35573-3	Glycogen debranching enzyme;4-alpha-glucanotransferase;Amylo-alpha-1,6-glucosidase	AGL	GO:0005576~extracellular region;GO:0005634~nucleus;GO:0005737~cytoplasm;GO:0005829~cytosol;GO:0016234~inclusion body;GO:0016529~sarcoplasmic reticulum;GO:0034774~secretory granule lumen;GO:0043033~isoamylase complex;GO:1904813~ficolin-1-rich granule lumen	Cytoplasm {ECO:0000269|PubMed:17908927}.		0.00691993	0	0.00559907	0.00893714	0.0103076	0
I3L0N3;P46459;B4DFA2;I3L2G1;K7EQD6;I3L0L3;I3L338;I3L4Q9	Vesicle-fusing ATPase	NSF	GO:0000139~Golgi membrane;GO:0005765~lysosomal membrane;GO:0005795~Golgi stack;GO:0005829~cytosol;GO:0005829~cytosol;GO:0005886~plasma membrane;GO:0014069~postsynaptic density;GO:0043198~dendritic shaft;GO:0043209~myelin sheath;GO:0070062~extracellular exosome	Cytoplasm.	I3L0N3; len=739; ExpAA=0.01; First60=0.01; PredHel=0; Topology=o/P46459; len=744; ExpAA=0.01; First60=0.00; PredHel=0; Topology=o/I3L2G1; len=136; ExpAA=0.07; First60=0.06; PredHel=0; Topology=o/K7EQD6; len=180; ExpAA=0.21; First60=0.19; PredHel=0; Topology=o/I3L0L3; len=161; ExpAA=0.01; First60=0.00; PredHel=0; Topology=o/I3L338; len=44; ExpAA=0.00; First60=0.00; PredHel=0; Topology=i/I3L4Q9; le…	1.69028	1.49707	1.3366	1.62049	1.51939	1.28527
H0Y362;Q8NEW0	Zinc transporter 7	SLC30A7	GO:0005737~cytoplasm;GO:0005794~Golgi apparatus;GO:0016020~membrane;GO:0016021~integral component of membrane;GO:0031410~cytoplasmic vesicle;GO:0031982~vesicle;GO:0048471~perinuclear region of cytoplasm;GO:0070062~extracellular exosome	Golgi apparatus, trans-Golgi network	H0Y362; len=87; ExpAA=0.01; First60=0.01; PredHel=0; Topology=o/Q8NEW0; len=376; ExpAA=129.28; First60=22.34; PredHel=6; Topology=i37-59o69-88i100-122o142-159i237-259o264-286i	0	0	0	0.129943	0	0
Q9Y5K6	CD2-associated protein	CD2AP	GO:0001726~ruffle;GO:0005737~cytoplasm;GO:0005886~plasma membrane;GO:0005911~cell-cell junction;GO:0015629~actin cytoskeleton;GO:0030139~endocytic vesicle;GO:0031941~filamentous actin;GO:0048471~perinuclear region of cytoplasm;GO:0070062~extracellular exosome	Cytoplasm, cytoskeleton	Q9Y5K6; len=639; ExpAA=0.00; First60=0.00; PredHel=0; Topology=o	0.20803	0.211547	0.295961	1.07304	0.170544	0.11713
Q5VTU3;P63172	Dynein light chain Tctex-type 1	DYNLT1	GO:0005576~extracellular region;GO:0005739~mitochondrion;GO:0005794~Golgi apparatus;GO:0005819~spindle;GO:0005868~cytoplasmic dynein complex;GO:0005868~cytoplasmic dynein complex;GO:0005881~cytoplasmic microtubule;GO:0030027~lamellipodium;GO:0034774~secretory granule lumen;GO:0043025~neuronal cell body;GO:0043657~host cell;GO:0044295~axonal growth cone;GO:0099503~secretory vesicle;GO:1904813~fico…	Golgi apparatus {ECO:0000250}. Cytoplasm		0.16503	0.153719	0.0957214	0.271675	0.219732	0.140398
O94992	Protein HEXIM1	HEXIM1	GO:0005634~nucleus;GO:0005654~nucleoplasm;GO:0005737~cytoplasm	Nucleus {ECO:0000269|PubMed:12581153,		0.560608	0.276415	0.858716	0.389283	1.09743	0.266079
G3V5I6;G3V256;H0YJA2;Q6PJT7-10;Q6PJT7-4;Q6PJT7-3;Q6PJT7-11;Q6PJT7-5;Q6PJT7-9;Q6PJT7-2;Q6PJT7;H0YJ87	Zinc finger CCCH domain-containing protein 14	ZC3H14	GO:0005634~nucleus;GO:0005730~nucleolus;GO:0005737~cytoplasm;GO:0016607~nuclear speck	Nucleus speckle		0.0398636	0.0325362	0.0557477	0	0.0267627	0.0144086
Q8WU90;B4DMW2;H7C466;F8WB26	Zinc finger CCCH domain-containing protein 15	ZC3H15	GO:0005730~nucleolus;GO:0005829~cytosol	Cytoplasm {ECO:0000269|PubMed:15676025,		0.0586791	0.272184	0.0867153	0.231412	0.201685	0.22164
E7ERS3;Q86VM9-2;Q86VM9	Zinc finger CCCH domain-containing protein 18	ZC3H18	GO:0016607~nuclear speck;GO:0043234~protein complex	Nucleus {ECO:0000250}.		0	0	0	0.0180411	0.0234169	0.0254648
Q00059;H7BYN3;Q00059-2	Transcription factor A, mitochondrial	TFAM	GO:0005634~nucleus;GO:0005739~mitochondrion;GO:0005759~mitochondrial matrix;GO:0005829~cytosol;GO:0042645~mitochondrial nucleoid	Mitochondrion {ECO:0000269|PubMed:1737790,		1.96766	2.90399	2.4953	1.59517	1.79815	1.61903
P30566-2;P30566;E7ERF4	Adenylosuccinate lyase	ADSL	GO:0005739~mitochondrion;GO:0005829~cytosol			0.206117	0.18068	0.0925438	0.270046	0.172756	0.122788
P18583-5;P18583-6;P18583-2;P18583-10;P18583-3;P18583-4;P18583-7;P18583;P18583-9;P18583-8;J3QSZ5;H7C1M2	Protein SON	SON	GO:0016607~nuclear speck	Nucleus speckle {ECO:0000269|PubMed:1424986,		0.0511475	0.0615156	0.0311908	0.017626	0.0332551	0.0229543
P30520	Adenylosuccinate synthetase isozyme 2	ADSS	GO:0005737~cytoplasm;GO:0005829~cytosol;GO:0005829~cytosol;GO:0005886~plasma membrane;GO:0070062~extracellular exosome	Cytoplasm. Note=Partially associated with	P30520; len=456; ExpAA=0.32; First60=0.00; PredHel=0; Topology=o	0.0438184	0	0.0560858	0	0	0
P11137-3;P11137;E7EV03;P11137-2;P11137-4;H7BZB9	Microtubule-associated protein 2	MAP2	GO:0005730~nucleolus;GO:0005829~cytosol;GO:0005874~microtubule;GO:0005875~microtubule associated complex;GO:0014069~postsynaptic density;GO:0030425~dendrite;GO:0034399~nuclear periphery;GO:0043005~neuron projection;GO:0043025~neuronal cell body;GO:0043198~dendritic shaft;GO:0097442~CA3 pyramidal cell dendrite	Cytoplasm, cytoskeleton {ECO:0000305}. Cell		0.0140136	0.00148722	0	0	0	0
E7EVA0;P27816;P27816-6;P27816-2;B9ZVR1;P27816-5;E9PGM5;P27816-4;H7C4C5;H0Y2V1;B5MEG9;B4DSQ1;F8W9U4;H7C456;P27816-7	Microtubule-associated protein;Microtubule-associated protein 4	MAP4	GO:0005737~cytoplasm;GO:0005874~microtubule;GO:0005875~microtubule associated complex;GO:0005930~axoneme;GO:0014069~postsynaptic density;GO:0043005~neuron projection;GO:0070062~extracellular exosome;GO:0072686~mitotic spindle	Cytoplasm, cytoskeleton.		0.23384	0.192219	0.180588	0.348288	0.320522	0.383235
Q15542-2;Q15542	Transcription initiation factor TFIID subunit 5	TAF5	GO:0000790~nuclear chromatin;GO:0005634~nucleus;GO:0005654~nucleoplasm;GO:0005654~nucleoplasm;GO:0005669~transcription factor TFIID complex;GO:0015629~actin cytoskeleton;GO:0033276~transcription factor TFTC complex	Nucleus.		0.0344855	0.0142718	0	0	0.0213745	0
E5RKA5;F8WEJ7;C9J7C4;C9JIS2;E5RHA1;C9J088;C9JFL8;C9JTY6;G8JLM6;J3KR72;P49848-2;P49848;P49848-3	Transcription initiation factor TFIID subunit 6	TAF6	GO:0005634~nucleus;GO:0005654~nucleoplasm;GO:0005669~transcription factor TFIID complex;GO:0005829~cytosol;GO:0033276~transcription factor TFTC complex;GO:0043234~protein complex;GO:0071339~MLL1 complex	Nucleus.		0.0821664	0	0	0	0.0882652	0
B7Z8V7;Q4G0N4-3;Q4G0N4-2;Q4G0N4	NAD kinase 2, mitochondrial	NADK2	GO:0005739~mitochondrion;GO:0005759~mitochondrial matrix	Mitochondrion {ECO:0000269|PubMed:23212377}.		0.0882642	0.153378	0.0820717	0	0	0
O76071	Probable cytosolic iron-sulfur protein assembly protein CIAO1	CIAO1	GO:0071817~MMXD complex;GO:0097361~CIA complex	Cytoplasm {ECO:0000269|PubMed:23585563}.		0.105467	0.160899	0.0981988	0.512962	0.598732	0.531763
V9GYG2;V9GYP9;Q5T621;P14550	Alcohol dehydrogenase [NADP(+)]	AKR1A1	GO:0005615~extracellular space;GO:0005829~cytosol;GO:0016324~apical plasma membrane;GO:0070062~extracellular exosome		V9GYG2; len=119; ExpAA=0.00; First60=0.00; PredHel=0; Topology=o/V9GYP9; len=140; ExpAA=0.01; First60=0.00; PredHel=0; Topology=o/Q5T621; len=147; ExpAA=0.00; First60=0.00; PredHel=0; Topology=o/P14550; len=325; ExpAA=0.00; First60=0.00; PredHel=0; Topology=o	0	0.141543	0	0	0	0
I3L170;P10636-3;P10636-2;P10636-4;P10636-6;P10636-5;P10636-7;P10636-8;P10636;P10636-9	Microtubule-associated protein;Microtubule-associated protein tau	MAPT	GO:0005634~nucleus;GO:0005737~cytoplasm;GO:0005829~cytosol;GO:0005829~cytosol;GO:0005829~cytosol;GO:0005874~microtubule;GO:0005875~microtubule associated complex;GO:0005886~plasma membrane;GO:0015630~microtubule cytoskeleton;GO:0016020~membrane;GO:0016607~nuclear speck;GO:0030424~axon;GO:0030424~axon;GO:0030425~dendrite;GO:0030426~growth cone;GO:0030673~axolemma;GO:0034399~nuclear periphery;GO:00…	Cytoplasm, cytosol	I3L170; len=341; ExpAA=1.17; First60=1.17; PredHel=0; Topology=o/P10636; len=758; ExpAA=0.00; First60=0.00; PredHel=0; Topology=o	0.0187341	0	0	0.0943032	0	0.0786098
Q5TC12-3;H0YD21;I3L448;Q5TC12;H0YEW4;I3L1W9;A8MRA7;Q5TC12-2;E9PPX6	ATP synthase mitochondrial F1 complex assembly factor 1	ATPAF1	GO:0005739~mitochondrion	Mitochondrion {ECO:0000250}.		0.171494	1.24553	1.14128	0	0	0
Q8N5M1;C9J2Q2	ATP synthase mitochondrial F1 complex assembly factor 2	ATPAF2	GO:0005739~mitochondrion;GO:0005829~cytosol;GO:0016607~nuclear speck	Mitochondrion {ECO:0000305}.		0	0.0291524	0.0328658	0	0.0190569	0
P84085;F5H0C7;C9J1Z8;F5H423;P84077;P61204	ADP-ribosylation factor 5;ADP-ribosylation factor 1;ADP-ribosylation factor 3	ARF5;ARF3;ARF1	GO:0005794~Golgi apparatus;GO:0005886~plasma membrane;GO:0048471~perinuclear region of cytoplasm;GO:0070062~extracellular exosome	Golgi apparatus	P84085; len=180; ExpAA=0.08; First60=0.07; PredHel=0; Topology=o/F5H0C7; len=102; ExpAA=0.06; First60=0.06; PredHel=0; Topology=o/C9J1Z8; len=150; ExpAA=0.10; First60=0.10; PredHel=0; Topology=o/F5H423; len=210; ExpAA=0.02; First60=0.02; PredHel=0; Topology=o/P84077; len=181; ExpAA=0.04; First60=0.04; PredHel=0; Topology=o/P61204; len=181; ExpAA=0.04; First60=0.04; PredHel=0; Topology=o	0.0931931	0.196086	0	0	0	0
Q03701;C9J9W7	CCAAT/enhancer-binding protein zeta	CEBPZ	GO:0005634~nucleus	Nucleus.		0	0.0131811	0	0.046081	0	0.00432858
Q14696	LDLR chaperone MESD	MESDC2		Endoplasmic reticulum		0.265821	0.587849	0.607085	0.232998	0.11334	0.087054
E5RJR5;P63208;E5RGM3;E7ERH2;F8W8N3;P63208-2	S-phase kinase-associated protein 1	SKP1	GO:0005634~nucleus;GO:0005654~nucleoplasm;GO:0005737~cytoplasm;GO:0005829~cytosol;GO:0019005~SCF ubiquitin ligase complex;GO:0031467~Cul7-RING ubiquitin ligase complex;GO:0031519~PcG protein complex;GO:0070062~extracellular exosome			0.356595	0.49701	0.326372	0.178269	0.33605	0.588428
Q9H6X2-5;Q9H6X2	Anthrax toxin receptor 1	ANTXR1	GO:0005886~plasma membrane;GO:0009897~external side of plasma membrane;GO:0009986~cell surface;GO:0010008~endosome membrane;GO:0016021~integral component of membrane;GO:0031258~lamellipodium membrane;GO:0031527~filopodium membrane;GO:0070062~extracellular exosome	Cell membrane {ECO:0000269|PubMed:16762926}	Q9H6X2; len=564; ExpAA=28.96; First60=5.24; PredHel=1; Topology=i321-343o	0.00684746	0.00508974	0	0.00330719	0	0
P61758;F5H2A7	Prefoldin subunit 3	VBP1	GO:0005634~nucleus;GO:0005737~cytoplasm;GO:0005829~cytosol;GO:0005844~polysome;GO:0016272~prefoldin complex;GO:0043231~intracellular membrane-bounded organelle	Cytoplasm. Nucleus. Note=In complex with VHL	P61758; len=197; ExpAA=0.00; First60=0.00; PredHel=0; Topology=o	0.0943308	0	0.0723954	0.0688298	0.204743	0.178878
P05114;A6NL93;A6NEL0;F2Z2W6;F2Z2Y5;H7BXJ5	Non-histone chromosomal protein HMG-14	HMGN1	GO:0000785~chromatin;GO:0005634~nucleus;GO:0005654~nucleoplasm;GO:0005737~cytoplasm	Nucleus. Cytoplasm. Note=Cytoplasmic		0.808065	0.0657014	1.06553	0.0886063	0.449182	0.379915
J3QRS9;O43670-2;O43670;O43670-4;X6R4W8;O43670-3;J3KS31;J3QS27;J3KTL1;J3KRB6;J3KRW6;H0Y3M2	BUB3-interacting and GLEBS motif-containing protein ZNF207	ZNF207	GO:0000776~kinetochore;GO:0000776~kinetochore;GO:0000777~condensed chromosome kinetochore;GO:0005634~nucleus;GO:0005634~nucleus;GO:0005654~nucleoplasm;GO:0005730~nucleolus;GO:0005737~cytoplasm;GO:0005819~spindle;GO:0005874~microtubule;GO:1990047~spindle matrix	Nucleus {ECO:0000269|PubMed:24462186,		0.15661	0.630098	0.617677	0.500248	0.433268	0.355798
Q15651	High mobility group nucleosome-binding domain-containing protein 3	HMGN3	GO:0000785~chromatin;GO:0005654~nucleoplasm;GO:0005829~cytosol	Nucleus.		5.04189	2.4303	1.32829	3.07425	4.35094	3.17719
Q13283;F5H4D6;E5RIZ6;E5RIF8;E5RH42;E5RJU8;Q5HYE9;E5RI46;E5RH00	Ras GTPase-activating protein-binding protein 1	G3BP1	GO:0005634~nucleus;GO:0005829~cytosol;GO:0005829~cytosol;GO:0005886~plasma membrane;GO:0005925~focal adhesion;GO:0010494~cytoplasmic stress granule;GO:0030529~intracellular ribonucleoprotein complex	Cytoplasm, cytosol	Q13283; len=466; ExpAA=0.00; First60=0.00; PredHel=0; Topology=o/E5RIZ6; len=148; ExpAA=0.05; First60=0.03; PredHel=0; Topology=o/E5RIF8; len=106; ExpAA=0.01; First60=0.00; PredHel=0; Topology=o/E5RH42; len=117; ExpAA=0.02; First60=0.00; PredHel=0; Topology=o/E5RJU8; len=153; ExpAA=10.50; First60=0.00; PredHel=0; Topology=o/E5RI46; len=105; ExpAA=0.00; First60=0.00; PredHel=0; Topology=o/E5RH00; …	1.28545	1.15404	1.069	1.14382	1.91249	1.32508
O00479	High mobility group nucleosome-binding domain-containing protein 4	HMGN4	GO:0000785~chromatin;GO:0005634~nucleus	Nucleus {ECO:0000250}.		0.400779	0.0821085	0.252762	0	0	0
Q9UN86-2;Q9UN86;D6RAC7;D6RB17;D6RGJ4;D6RE13;D6RBW8;D6RBM9;D6REX8;D6RBR0;D6R9X5;D6R9A4	Ras GTPase-activating protein-binding protein 2	G3BP2	GO:0005737~cytoplasm;GO:0005829~cytosol;GO:0005829~cytosol;GO:0030529~intracellular ribonucleoprotein complex	Cytoplasm.		0.449172	0.274109	0.550087	0.432739	0.463294	0.242376
Q9UBV2;G3V3B3;Q9UBV2-2	Protein sel-1 homolog 1	SEL1L	GO:0000836~Hrd1p ubiquitin ligase complex;GO:0000839~Hrd1p ubiquitin ligase ERAD-L complex;GO:0005783~endoplasmic reticulum;GO:0005789~endoplasmic reticulum membrane;GO:0016021~integral component of membrane;GO:0036513~Derlin-1 retrotranslocation complex;GO:0044322~endoplasmic reticulum quality control compartment	Endoplasmic reticulum membrane	Q9UBV2; len=794; ExpAA=25.80; First60=0.75; PredHel=1; Topology=o739-761i/G3V3B3; len=163; ExpAA=0.82; First60=0.82; PredHel=0; Topology=o	0.159844	0.129204	0.17361	0.0758421	0.136485	0.0825981
P35270	Sepiapterin reductase	SPR	GO:0005654~nucleoplasm;GO:0005829~cytosol;GO:0005829~cytosol;GO:0070062~extracellular exosome	Cytoplasm.		0.0251019	0.115236	0.11879	0.148844	0.0814266	0.0569515
Q7RTV0	PHD finger-like domain-containing protein 5A	PHF5A	GO:0005654~nucleoplasm;GO:0005686~U2 snRNP;GO:0005689~U12-type spliceosomal complex;GO:0016363~nuclear matrix;GO:0016607~nuclear speck;GO:0071011~precatalytic spliceosome;GO:0071013~catalytic step 2 spliceosome	Nucleus {ECO:0000269|PubMed:27720643,		0	0.455444	0.518952	0.387379	0.817391	1.39703
O00170	AH receptor-interacting protein	AIP	GO:0005654~nucleoplasm;GO:0005737~cytoplasm;GO:0005829~cytosol;GO:0005829~cytosol;GO:0005886~plasma membrane;GO:0034751~aryl hydrocarbon receptor complex	Cytoplasm.	O00170; len=330; ExpAA=0.00; First60=0.00; PredHel=0; Topology=o	0	0	0	0	0.0531332	0.0508689
A3KN83-3;A3KN83-2;A3KN83;A3KN83-4	Protein strawberry notch homolog 1	SBNO1	GO:0005575~cellular_component			0	0.0149472	0	0.00946554	0.0179858	0.011099
B5MBW9;Q8WYQ3	Coiled-coil-helix-coiled-coil-helix domain-containing protein 10, mitochondrial	CHCHD10	GO:0005634~nucleus;GO:0005739~mitochondrion;GO:0005758~mitochondrial intermembrane space	Mitochondrion intermembrane space	B5MBW9; len=149; ExpAA=3.40; First60=1.58; PredHel=0; Topology=o/Q8WYQ3; len=142; ExpAA=3.79; First60=1.74; PredHel=0; Topology=o	0	0.264076	0	0	0	0
P62280;M0QZC5;M0R1H5;M0R1H6	40S ribosomal protein S11	RPS11	GO:0005654~nucleoplasm;GO:0005730~nucleolus;GO:0005737~cytoplasm;GO:0005829~cytosol;GO:0005840~ribosome;GO:0005925~focal adhesion;GO:0016020~membrane;GO:0022627~cytosolic small ribosomal subunit;GO:0031012~extracellular matrix;GO:0070062~extracellular exosome		P62280; len=158; ExpAA=0.00; First60=0.00; PredHel=0; Topology=o/M0QZC5; len=118; ExpAA=0.00; First60=0.00; PredHel=0; Topology=i/M0R1H5; len=79; ExpAA=0.00; First60=0.00; PredHel=0; Topology=i/M0R1H6; len=88; ExpAA=0.00; First60=0.00; PredHel=0; Topology=i	5.8235	7.32838	6.0918	18.6207	16.8417	16.2156
P25398	40S ribosomal protein S12	RPS12	GO:0005654~nucleoplasm;GO:0005829~cytosol;GO:0005829~cytosol;GO:0016020~membrane;GO:0022627~cytosolic small ribosomal subunit;GO:0022627~cytosolic small ribosomal subunit	Cytoplasm.	P25398; len=132; ExpAA=0.01; First60=0.01; PredHel=0; Topology=o	23.0306	19.5257	15.7286	32.8748	30.3125	27.6353
P62277;J3KMX5;E9PS50	40S ribosomal protein S13	RPS13	GO:0005634~nucleus;GO:0005654~nucleoplasm;GO:0005730~nucleolus;GO:0005829~cytosol;GO:0005840~ribosome;GO:0005925~focal adhesion;GO:0016020~membrane;GO:0022627~cytosolic small ribosomal subunit;GO:0031012~extracellular matrix;GO:0070062~extracellular exosome		P62277; len=151; ExpAA=0.00; First60=0.00; PredHel=0; Topology=o/J3KMX5; len=148; ExpAA=0.00; First60=0.00; PredHel=0; Topology=o/E9PS50; len=116; ExpAA=0.02; First60=0.01; PredHel=0; Topology=o	9.05007	6.66863	8.32146	14.6797	14.7411	14.2188
P62263;H0YB22;E5RH77	40S ribosomal protein S14	RPS14	GO:0005654~nucleoplasm;GO:0005730~nucleolus;GO:0005739~mitochondrion;GO:0005829~cytosol;GO:0005925~focal adhesion;GO:0016020~membrane;GO:0022627~cytosolic small ribosomal subunit;GO:0031012~extracellular matrix;GO:0070062~extracellular exosome		P62263; len=151; ExpAA=0.00; First60=0.00; PredHel=0; Topology=i/E5RH77; len=134; ExpAA=0.00; First60=0.00; PredHel=0; Topology=i	10.6803	6.80964	8.55724	23.8149	21.4909	23.0311
Q9UH62;H3BV87	Armadillo repeat-containing X-linked protein 3	ARMCX3	GO:0005634~nucleus;GO:0031307~integral component of mitochondrial outer membrane	Mitochondrion outer membrane	Q9UH62; len=379; ExpAA=21.90; First60=21.81; PredHel=1; Topology=i7-29o/H3BV87; len=94; ExpAA=20.52; First60=20.52; PredHel=1; Topology=o10-28i	0.019954	0.0772065	0.0182317	0.0212869	0.0119192	0
K7EM56;K7ELC2;P62841;S4R456;K7EJ78;K7EQJ5	40S ribosomal protein S15	RPS15	GO:0005634~nucleus;GO:0005654~nucleoplasm;GO:0005654~nucleoplasm;GO:0005829~cytosol;GO:0005925~focal adhesion;GO:0016020~membrane;GO:0022627~cytosolic small ribosomal subunit		K7EM56; len=112; ExpAA=0.02; First60=0.01; PredHel=0; Topology=i/K7ELC2; len=152; ExpAA=0.01; First60=0.00; PredHel=0; Topology=o/P62841; len=145; ExpAA=0.02; First60=0.00; PredHel=0; Topology=i/S4R456; len=68; ExpAA=0.04; First60=0.03; PredHel=0; Topology=i/K7EJ78; len=129; ExpAA=0.07; First60=0.00; PredHel=0; Topology=i/K7EQJ5; len=141; ExpAA=0.03; First60=0.00; PredHel=0; Topology=i	1.15024	1.99113	2.6029	6.5186	4.28163	3.92294
P62249;M0R210;M0R3H0;M0R1M5;M0QX76;Q6IPX4	40S ribosomal protein S16	RPS16	GO:0005654~nucleoplasm;GO:0005829~cytosol;GO:0005925~focal adhesion;GO:0015935~small ribosomal subunit;GO:0016020~membrane;GO:0022627~cytosolic small ribosomal subunit;GO:0022627~cytosolic small ribosomal subunit;GO:0031012~extracellular matrix;GO:0070062~extracellular exosome		P62249; len=146; ExpAA=0.01; First60=0.00; PredHel=0; Topology=o/M0R210; len=129; ExpAA=0.01; First60=0.00; PredHel=0; Topology=o/M0R3H0; len=100; ExpAA=0.00; First60=0.00; PredHel=0; Topology=o/M0R1M5; len=85; ExpAA=0.01; First60=0.00; PredHel=0; Topology=i/M0QX76; len=50; ExpAA=0.01; First60=0.01; PredHel=0; Topology=o/Q6IPX4; len=152; ExpAA=0.00; First60=0.00; PredHel=0; Topology=o	9.83752	7.85439	7.41966	16.5896	15.8882	11.6695
P62269;J3JS69	40S ribosomal protein S18	RPS18	GO:0005634~nucleus;GO:0005654~nucleoplasm;GO:0005829~cytosol;GO:0005829~cytosol;GO:0005840~ribosome;GO:0005925~focal adhesion;GO:0015935~small ribosomal subunit;GO:0016020~membrane;GO:0022627~cytosolic small ribosomal subunit;GO:0031012~extracellular matrix;GO:0070062~extracellular exosome	Cytoplasm.	P62269; len=152; ExpAA=0.01; First60=0.01; PredHel=0; Topology=o/J3JS69; len=82; ExpAA=0.00; First60=0.00; PredHel=0; Topology=i	6.58173	7.60874	6.23003	13.2579	15.447	13.9864
P39019;M0R2L9;M0QXK4;M0QYF7;M0R140	40S ribosomal protein S19	RPS19	GO:0005654~nucleoplasm;GO:0005730~nucleolus;GO:0005737~cytoplasm;GO:0005829~cytosol;GO:0005829~cytosol;GO:0005840~ribosome;GO:0005925~focal adhesion;GO:0016020~membrane;GO:0022627~cytosolic small ribosomal subunit;GO:0031012~extracellular matrix;GO:0070062~extracellular exosome	Nucleus {ECO:0000269|PubMed:12586610,	P39019; len=145; ExpAA=0.09; First60=0.00; PredHel=0; Topology=o/M0R2L9; len=71; ExpAA=0.00; First60=0.00; PredHel=0; Topology=o/M0QXK4; len=76; ExpAA=0.00; First60=0.00; PredHel=0; Topology=o/M0QYF7; len=100; ExpAA=0.00; First60=0.00; PredHel=0; Topology=o/M0R140; len=102; ExpAA=0.04; First60=0.01; PredHel=0; Topology=o	8.43327	7.55893	7.90677	18.3119	12.4419	14.8689
K7EIN2;Q9BRJ7	Protein syndesmos	NUDT16L1	GO:0005634~nucleus	Nucleus {ECO:0000269|PubMed:28241136}.		0	0	0	0	0.0439837	0
Q6PD62	RNA polymerase-associated protein CTR9 homolog	CTR9	GO:0005654~nucleoplasm;GO:0005654~nucleoplasm;GO:0016593~Cdc73/Paf1 complex;GO:0016607~nuclear speck;GO:0035327~transcriptionally active chromatin	Nucleus speckle {ECO:0000250}. Note=Found in		0	0.0103261	0	0	0	0.00186407
W4VSQ9;Q15642-4;Q15642-2;Q15642-3;Q15642;M0R2H7;M0R0F9;Q15642-5	Cdc42-interacting protein 4	TRIP10	GO:0001891~phagocytic cup;GO:0005654~nucleoplasm;GO:0005737~cytoplasm;GO:0005764~lysosome;GO:0005794~Golgi apparatus;GO:0005829~cytosol;GO:0005856~cytoskeleton;GO:0005938~cell cortex;GO:0042995~cell projection;GO:0043231~intracellular membrane-bounded organelle;GO:0048471~perinuclear region of cytoplasm;GO:0070062~extracellular exosome	Cytoplasm, cytoskeleton. Cytoplasm, cell	W4VSQ9; len=593; ExpAA=0.00; First60=0.00; PredHel=0; Topology=o/Q15642; len=601; ExpAA=0.00; First60=0.00; PredHel=0; Topology=o/M0R2H7; len=343; ExpAA=0.00; First60=0.00; PredHel=0; Topology=o/M0R0F9; len=437; ExpAA=0.02; First60=0.00; PredHel=0; Topology=o	0	0	0.0192191	0.0589828	0.0129714	0.0176373
H0YJ97;Q15643;H0YJI2	Thyroid receptor-interacting protein 11	TRIP11	GO:0000139~Golgi membrane;GO:0002079~inner acrosomal membrane;GO:0002081~outer acrosomal membrane;GO:0005634~nucleus;GO:0005794~Golgi apparatus;GO:0005801~cis-Golgi network;GO:0005856~cytoskeleton;GO:0005929~cilium;GO:0016607~nuclear speck;GO:0030133~transport vesicle	Golgi apparatus, cis-Golgi network membrane	H0YJ97; len=1695; ExpAA=0.00; First60=0.00; PredHel=0; Topology=o/Q15643; len=1979; ExpAA=0.06; First60=0.05; PredHel=0; Topology=o/H0YJI2; len=176; ExpAA=0.00; First60=0.00; PredHel=0; Topology=o	0.0385907	0.0333806	0.00931841	0.0204211	0.0052366	0.0052211
Q14669-4;Q14669;Q14669-2;Q14669-3;H7C2Y1	E3 ubiquitin-protein ligase TRIP12	TRIP12	GO:0005634~nucleus;GO:0005654~nucleoplasm;GO:0005737~cytoplasm;GO:0005829~cytosol;GO:0016607~nuclear speck	Nucleus, nucleoplasm		0.0386413	0.0410929	0.0255843	0.0468797	0.0639316	0.0222615
Q15645;H0YAL2;Q15645-2	Pachytene checkpoint protein 2 homolog	TRIP13	GO:0001673~male germ cell nucleus;GO:0005634~nucleus			0.19382	0.146853	0.156759	0.698536	0.760831	0.800595
O95400	CD2 antigen cytoplasmic tail-binding protein 2	CD2BP2	GO:0001650~fibrillar center;GO:0005634~nucleus;GO:0005654~nucleoplasm;GO:0005654~nucleoplasm;GO:0005682~U5 snRNP;GO:0005737~cytoplasm;GO:0005829~cytosol;GO:0016607~nuclear speck	Cytoplasm. Nucleus. Note=Predominantly		0.0945412	0.107637	0.158686	0	0	0
Q96JB5;Q96JB5-4;J3QQY1;J3QS62;Q96JB5-2;J3QL86;J3QL95;J3KRI2;J3KRK4;J3KS63;J3QRM1;Q96JB5-3	CDK5 regulatory subunit-associated protein 3	CDK5RAP3	GO:0005634~nucleus;GO:0005730~nucleolus;GO:0005737~cytoplasm;GO:0005813~centrosome;GO:0005829~cytosol;GO:0005874~microtubule;GO:0012505~endomembrane system;GO:0016020~membrane;GO:0043234~protein complex	Nucleus {ECO:0000269|PubMed:16173922}.	Q96JB5; len=506; ExpAA=0.00; First60=0.00; PredHel=0; Topology=o/J3QQY1; len=281; ExpAA=0.00; First60=0.00; PredHel=0; Topology=o/J3QS62; len=196; ExpAA=0.00; First60=0.00; PredHel=0; Topology=o/J3QL86; len=123; ExpAA=0.00; First60=0.00; PredHel=0; Topology=o/J3QL95; len=103; ExpAA=0.01; First60=0.00; PredHel=0; Topology=o/J3KRI2; len=105; ExpAA=0.01; First60=0.00; PredHel=0; Topology=o/J3KRK4; l…	0.138847	0.0948951	0.0601879	0.0246631	0	0
F8WF27;F8WBG6;P30408	Transmembrane 4 L6 family member 1	TM4SF1	GO:0005887~integral component of plasma membrane	Membrane	F8WF27; len=101; ExpAA=44.53; First60=36.33; PredHel=2; Topology=i9-31o46-68i/F8WBG6; len=103; ExpAA=44.53; First60=36.33; PredHel=2; Topology=i9-31o46-68i/P30408; len=202; ExpAA=91.72; First60=36.00; PredHel=4; Topology=i9-31o46-68i94-116o165-187i	0	0	0	0	0.242778	0
P55789;H3BQQ4;P55789-2;H3BRD2;H3BRW3	FAD-linked sulfhydryl oxidase ALR;Sulfhydryl oxidase	GFER	GO:0005576~extracellular region;GO:0005739~mitochondrion;GO:0005739~mitochondrion;GO:0005758~mitochondrial intermembrane space;GO:0005829~cytosol	Isoform 1: Mitochondrion intermembrane	P55789; len=205; ExpAA=0.00; First60=0.00; PredHel=0; Topology=o/H3BQQ4; len=130; ExpAA=0.00; First60=0.00; PredHel=0; Topology=o/H3BRD2; len=139; ExpAA=0.00; First60=0.00; PredHel=0; Topology=o/H3BRW3; len=109; ExpAA=0.00; First60=0.00; PredHel=0; Topology=o	0.395363	1.29752	0.977979	0	0.243201	0
E9PMI6;E9PJF4;J3KN38;P54105	Methylosome subunit pICln	CLNS1A	GO:0005634~nucleus;GO:0005654~nucleoplasm;GO:0005829~cytosol;GO:0005829~cytosol;GO:0005856~cytoskeleton;GO:0005886~plasma membrane;GO:0034709~methylosome;GO:0034715~pICln-Sm protein complex	Cytoplasm, cytosol	E9PMI6; len=167; ExpAA=0.00; First60=0.00; PredHel=0; Topology=o/E9PJF4; len=179; ExpAA=0.00; First60=0.00; PredHel=0; Topology=o/J3KN38; len=203; ExpAA=0.00; First60=0.00; PredHel=0; Topology=o/P54105; len=237; ExpAA=0.00; First60=0.00; PredHel=0; Topology=o	0	0	0	0	0.514253	0.447188
O75362	Zinc finger protein 217	ZNF217	GO:0000118~histone deacetylase complex;GO:0005654~nucleoplasm	Nucleus {ECO:0000305}.		0	0	0	0.00509148	0	0
H7C5E4;Q8IZH2-2;Q8IZH2;H7C583	5-3 exoribonuclease 1	XRN1	GO:0000932~P-body;GO:0005634~nucleus;GO:0005829~cytosol;GO:0005829~cytosol;GO:0005886~plasma membrane;GO:0016020~membrane;GO:0030425~dendrite;GO:0043025~neuronal cell body;GO:0045202~synapse	Cytoplasm {ECO:0000269|PubMed:12515382,	H7C5E4; len=1160; ExpAA=0.04; First60=0.00; PredHel=0; Topology=o/Q8IZH2; len=1706; ExpAA=0.03; First60=0.00; PredHel=0; Topology=o/H7C583; len=63; ExpAA=0.00; First60=0.00; PredHel=0; Topology=i	0.00595441	0	0	0.012031	0	0.00458865
Q96RL7-4;Q96RL7-2;Q96RL7-3;Q96RL7	Vacuolar protein sorting-associated protein 13A	VPS13A	GO:0005622~intracellular;GO:0005829~cytosol;GO:0031045~dense core granule			0	0.00279621	0	0	0.00485085	0.0013498
Q9H0D6;B4DZC3;Q9H0D6-2	5-3 exoribonuclease 2	XRN2	GO:0005634~nucleus;GO:0005654~nucleoplasm;GO:0005730~nucleolus;GO:0016020~membrane;GO:0016235~aggresome	Nucleus, nucleolus	Q9H0D6; len=950; ExpAA=0.00; First60=0.00; PredHel=0; Topology=o/B4DZC3; len=896; ExpAA=0.00; First60=0.00; PredHel=0; Topology=o	0.662848	0.445265	0.484166	0.53537	0.504627	0.425643
Q05048;A3KFI9	Cleavage stimulation factor subunit 1	CSTF1	GO:0005654~nucleoplasm;GO:0005654~nucleoplasm	Nucleus.		0.661835	0.31487	0.395386	0.293984	0.191188	0.418722
Q709C8-4;Q709C8-2;Q709C8-3;Q709C8	Vacuolar protein sorting-associated protein 13C	VPS13C	GO:0005737~cytoplasm;GO:0005741~mitochondrial outer membrane;GO:0005829~cytosol;GO:0070062~extracellular exosome	Mitochondrion outer membrane	Q709C8; len=3753; ExpAA=0.20; First60=0.00; PredHel=0; Topology=o	0.00141161	0.00352536	0.0014889	0.00997853	0.00272235	0.00383663
Q12996;E9PLP8;E9PJ06;Q12996-3;Q12996-2	Cleavage stimulation factor subunit 3	CSTF3	GO:0005634~nucleus;GO:0005654~nucleoplasm;GO:0005654~nucleoplasm	Nucleus.		0.229024	0.0960927	0.191197	0.340797	0.182425	0.0637202
I3L2B5;F8VWX1;F8W659;J3KQU3;P51513-2;P51513-5;P51513-3;P51513-4;P51513;F8VYI3	RNA-binding protein Nova-1	NOVA1	GO:0005634~nucleus;GO:0005730~nucleolus;GO:0043231~intracellular membrane-bounded organelle	Nucleus.	I3L2B5; len=152; ExpAA=0.20; First60=0.10; PredHel=0; Topology=o/F8VWX1; len=173; ExpAA=2.08; First60=1.60; PredHel=0; Topology=o/F8W659; len=211; ExpAA=0.18; First60=0.09; PredHel=0; Topology=o/J3KQU3; len=277; ExpAA=1.97; First60=0.22; PredHel=0; Topology=o/P51513; len=507; ExpAA=4.55; First60=0.09; PredHel=0; Topology=o/F8VYI3; len=121; ExpAA=0.26; First60=0.13; PredHel=0; Topology=o	0.0345739	0	0.0999222	0	0	0
Q9BXT2	Voltage-dependent calcium channel gamma-6 subunit	CACNG6	GO:0005886~plasma membrane;GO:0005891~voltage-gated calcium channel complex	Cell membrane {ECO:0000305|PubMed:21127204}	Q9BXT2; len=260; ExpAA=90.04; First60=19.10; PredHel=4; Topology=o41-63i141-163o173-192i221-243o	0	0.782026	0.752738	0.550969	0.555555	0.417433
Q9UNW9	RNA-binding protein Nova-2	NOVA2	GO:0005634~nucleus	Nucleus {ECO:0000250}.		0	0	0	0	0.0229732	0
B4DN67;Q96J84;Q96J84-2;Q5W0G0;Q5W0F9;Q96J84-3	Kin of IRRE-like protein 1	KIRREL		Cell membrane {ECO:0000305}	B4DN67; len=657; ExpAA=23.25; First60=0.00; PredHel=1; Topology=o397-419i/Q96J84; len=757; ExpAA=23.26; First60=0.01; PredHel=1; Topology=o497-519i/Q5W0G0; len=571; ExpAA=23.27; First60=0.00; PredHel=1; Topology=o311-333i/Q5W0F9; len=593; ExpAA=23.27; First60=0.00; PredHel=1; Topology=o333-355i	0.0377526	0	0	0.258889	0.225902	0.206375
G5E9Z2;Q96KA5-2;Q96KA5	Cleft lip and palate transmembrane protein 1-like protein	CLPTM1L	GO:0016020~membrane;GO:0016021~integral component of membrane	Membrane {ECO:0000305}	G5E9Z2; len=369; ExpAA=69.84; First60=0.01; PredHel=3; Topology=i150-172o234-252i259-281o/Q96KA5; len=538; ExpAA=124.35; First60=22.53; PredHel=6; Topology=o10-32i283-305o325-342i347-364o403-421i428-450o	0.0387364	0.0465561	0.0464137	0.0562748	0	0.0589617
Q9Y221-2;Q9Y221;J3QLW7;J3QRD6;J3QRR4	60S ribosome subunit biogenesis protein NIP7 homolog	NIP7	GO:0005634~nucleus;GO:0005730~nucleolus;GO:0005730~nucleolus;GO:0005829~cytosol;GO:0030687~preribosome, large subunit precursor	Nucleus, nucleolus		0.619092	0.442915	0.378505	0.502978	0.669159	0.371591
B4E3H6;H0YBT8;H0YAY0;E7EVI4;E7ET87;G8JLK4;O75410-8;O75410-5;O75410-4;O75410-6;O75410-3;O75410-7;O75410;O75410-2	Transforming acidic coiled-coil-containing protein 1	TACC1	GO:0005634~nucleus;GO:0005737~cytoplasm;GO:0005815~microtubule organizing center;GO:0015630~microtubule cytoskeleton;GO:0016020~membrane;GO:0030496~midbody	Cytoplasm {ECO:0000269|PubMed:14767476}.	B4E3H6; len=242; ExpAA=0.00; First60=0.00; PredHel=0; Topology=o/H0YBT8; len=454; ExpAA=0.00; First60=0.00; PredHel=0; Topology=o/H0YAY0; len=562; ExpAA=0.00; First60=0.00; PredHel=0; Topology=o/E7EVI4; len=581; ExpAA=0.00; First60=0.00; PredHel=0; Topology=o/E7ET87; len=609; ExpAA=0.00; First60=0.00; PredHel=0; Topology=o/O75410; len=805; ExpAA=0.00; First60=0.00; PredHel=0; Topology=o	0	0.00859361	0.00353049	0	0	0.0679076
Q15042-4;Q15042;Q15042-3	Rab3 GTPase-activating protein catalytic subunit	RAB3GAP1	GO:0005789~endoplasmic reticulum membrane;GO:0005794~Golgi apparatus;GO:0005811~lipid droplet;GO:0005829~cytosol;GO:0043234~protein complex;GO:0070062~extracellular exosome;GO:0071782~endoplasmic reticulum tubular network;GO:0098794~postsynapse	Cytoplasm {ECO:0000269|PubMed:9852129}.	Q15042; len=981; ExpAA=0.06; First60=0.00; PredHel=0; Topology=o	0.00983518	0.0371467	0.0163814	0.050005	0.0627673	0.0534449
Q9H2M9	Rab3 GTPase-activating protein non-catalytic subunit	RAB3GAP2	GO:0005789~endoplasmic reticulum membrane;GO:0005829~cytosol;GO:0005829~cytosol;GO:0005886~plasma membrane;GO:0043234~protein complex	Cytoplasm. Note=In neurons, it is enriched	Q9H2M9; len=1393; ExpAA=0.06; First60=0.00; PredHel=0; Topology=o	0.032173	0.0181665	0.0158028	0.0427444	0.0563288	0.025714
Q04828;H0Y804;A6NHU4;S4R3D5;P17516	Aldo-keto reductase family 1 member C1	AKR1C1	GO:0005829~cytosol;GO:0005829~cytosol;GO:0070062~extracellular exosome	Cytoplasm.		3.35207	3.11311	4.23751	0	0	0
Q9NVN8	Guanine nucleotide-binding protein-like 3-like protein	GNL3L	GO:0005634~nucleus;GO:0005697~telomerase holoenzyme complex;GO:0005730~nucleolus;GO:0005829~cytosol;GO:0016020~membrane	Nucleus, nucleolus	Q9NVN8; len=582; ExpAA=0.01; First60=0.00; PredHel=0; Topology=o	0.0150906	0	0	0.00984698	0	0
P52895;B4DK69;S4R3P0;P52895-2	Aldo-keto reductase family 1 member C2	AKR1C2	GO:0005737~cytoplasm	Cytoplasm {ECO:0000305}.		0.980284	1.09982	1.40416	0	0	0
P60866;P60866-2;E5RJX2;E5RIP1;G3XAN0	40S ribosomal protein S20	RPS20	GO:0005654~nucleoplasm;GO:0005829~cytosol;GO:0016020~membrane;GO:0022627~cytosolic small ribosomal subunit;GO:0031012~extracellular matrix;GO:0070062~extracellular exosome	Cytoplasm {ECO:0000250}.	P60866; len=119; ExpAA=0.00; First60=0.00; PredHel=0; Topology=o/E5RJX2; len=61; ExpAA=0.00; First60=0.00; PredHel=0; Topology=i/E5RIP1; len=46; ExpAA=0.00; First60=0.00; PredHel=0; Topology=i/G3XAN0; len=64; ExpAA=0.00; First60=0.00; PredHel=0; Topology=i	14.3059	14.687	16.1828	12.7774	22.8249	21.7979
P42330;S4R3Z2;P42330-2	Aldo-keto reductase family 1 member C3	AKR1C3	GO:0005622~intracellular;GO:0005634~nucleus;GO:0005737~cytoplasm;GO:0005829~cytosol;GO:0070062~extracellular exosome	Cytoplasm.		0.249706	0.100457	0.141218	0	0	0
Q8WVC2;P63220;Q9BYK1;Q9BYK2	40S ribosomal protein S21	RPS21	GO:0005654~nucleoplasm;GO:0005829~cytosol;GO:0015935~small ribosomal subunit;GO:0022627~cytosolic small ribosomal subunit;GO:0022627~cytosolic small ribosomal subunit	Cytoplasm, cytosol		4.3834	3.74846	3.60236	16.6056	15.1688	13.1192
P62266;D6RD47;D6RDJ2;D6RIX0;D6R9I7	40S ribosomal protein S23	RPS23	GO:0005654~nucleoplasm;GO:0005829~cytosol;GO:0005840~ribosome;GO:0016020~membrane;GO:0022627~cytosolic small ribosomal subunit	Cytoplasm, cytosol	P62266; len=143; ExpAA=0.04; First60=0.00; PredHel=0; Topology=o/D6RD47; len=134; ExpAA=0.00; First60=0.00; PredHel=0; Topology=o/D6RDJ2; len=55; ExpAA=0.01; First60=0.01; PredHel=0; Topology=i/D6RIX0; len=85; ExpAA=0.00; First60=0.00; PredHel=0; Topology=i/D6R9I7; len=123; ExpAA=17.62; First60=0.00; PredHel=1; Topology=i89-111o	2.77206	2.40674	2.31722	6.60722	7.16282	5.90084
Q8IWB1	Inositol 1,4,5-trisphosphate receptor-interacting protein	ITPRIP	GO:0005886~plasma membrane;GO:0016020~membrane	Cell membrane {ECO:0000269|PubMed:16990268}.	Q8IWB1; len=547; ExpAA=1.37; First60=1.16; PredHel=0; Topology=o	0	0	0	0.00428787	0	0
E7ETK0;P62847-2;P62847-3;P62847;P62847-4	40S ribosomal protein S24	RPS24	GO:0005634~nucleus;GO:0005654~nucleoplasm;GO:0005829~cytosol;GO:0015935~small ribosomal subunit;GO:0015935~small ribosomal subunit;GO:0016020~membrane;GO:0022627~cytosolic small ribosomal subunit		E7ETK0; len=131; ExpAA=4.05; First60=1.23; PredHel=0; Topology=i/P62847; len=133; ExpAA=4.14; First60=1.25; PredHel=0; Topology=i	3.4429	2.34138	3.14021	7.94749	6.89626	3.72306
P62851	40S ribosomal protein S25	RPS25	GO:0005634~nucleus;GO:0005654~nucleoplasm;GO:0005730~nucleolus;GO:0005829~cytosol;GO:0005840~ribosome;GO:0005840~ribosome;GO:0015935~small ribosomal subunit;GO:0022627~cytosolic small ribosomal subunit;GO:0031012~extracellular matrix;GO:0070062~extracellular exosome			9.28697	10.4671	11.9329	22.0448	21.9211	19.8939
Q13131;Q13131-2;Q96E92;P54646	5-AMP-activated protein kinase catalytic subunit alpha-1	PRKAA1	GO:0005622~intracellular;GO:0005622~intracellular;GO:0005634~nucleus;GO:0005634~nucleus;GO:0005654~nucleoplasm;GO:0005737~cytoplasm;GO:0005829~cytosol;GO:0005829~cytosol;GO:0016324~apical plasma membrane;GO:0016607~nuclear speck;GO:0031588~nucleotide-activated protein kinase complex	Cytoplasm {ECO:0000269|PubMed:15866171}.	Q13131; len=559; ExpAA=0.26; First60=0.07; PredHel=0; Topology=o/Q96E92; len=207; ExpAA=0.27; First60=0.19; PredHel=0; Topology=o/P54646; len=552; ExpAA=0.49; First60=0.12; PredHel=0; Topology=o	0.0216848	0.0609784	0	0.0481478	0.0416753	0.0141393
P42677;Q5T4L4;C9J1C5	40S ribosomal protein S27	RPS27	GO:0005634~nucleus;GO:0005654~nucleoplasm;GO:0005829~cytosol;GO:0005840~ribosome;GO:0022627~cytosolic small ribosomal subunit			7.13111	4.77279	5.29107	12.3503	14.6504	12.8052
P62857	40S ribosomal protein S28	RPS28	GO:0005654~nucleoplasm;GO:0005829~cytosol;GO:0015935~small ribosomal subunit;GO:0022627~cytosolic small ribosomal subunit;GO:0070062~extracellular exosome	Cytoplasm, cytosol		7.27801	7.88685	6.22404	14.5387	12.1478	12.3617
O95140;O95140-2	Mitofusin-2	MFN2	GO:0005739~mitochondrion;GO:0005741~mitochondrial outer membrane;GO:0005829~cytosol;GO:0015630~microtubule cytoskeleton;GO:0016021~integral component of membrane;GO:0031306~intrinsic component of mitochondrial outer membrane;GO:0031306~intrinsic component of mitochondrial outer membrane	Mitochondrion outer membrane	O95140; len=757; ExpAA=19.47; First60=0.00; PredHel=1; Topology=o628-647i	0.0382934	0.070234	0	0	0	0
Q9NRG9;F8VZ44;Q9NRG9-2;H3BU82;F8VUB6	Aladin	AAAS	GO:0005634~nucleus;GO:0005635~nuclear envelope;GO:0005643~nuclear pore;GO:0005654~nucleoplasm;GO:0005813~centrosome;GO:0005829~cytosol;GO:0016020~membrane;GO:0031965~nuclear membrane;GO:0043657~host cell	Nucleus, nuclear pore complex	Q9NRG9; len=546; ExpAA=0.03; First60=0.00; PredHel=0; Topology=o/F8VZ44; len=422; ExpAA=4.81; First60=0.01; PredHel=0; Topology=o/H3BU82; len=358; ExpAA=1.17; First60=1.10; PredHel=0; Topology=o/F8VUB6; len=277; ExpAA=0.07; First60=0.00; PredHel=0; Topology=o	0.0785155	0.0804689	0.0786847	0.209357	0.135719	0.106334
P62273;P62273-2	40S ribosomal protein S29	RPS29	GO:0005654~nucleoplasm;GO:0005829~cytosol;GO:0005925~focal adhesion;GO:0015935~small ribosomal subunit;GO:0022627~cytosolic small ribosomal subunit;GO:0070062~extracellular exosome	Cytoplasm, cytosol		2.28186	3.14556	9.36449	22.5611	24.708	10.2526
P56192;A6NC17;B3KVK7;H0YHV5;F5H2V6;H0YIP0;F8VS26;F8W0M7;F8W0S4;F8VZZ9;H0YIC2;F8VPL7;H0YHL6;H0YI94;H0YI27	Methionine--tRNA ligase, cytoplasmic	MARS	GO:0005730~nucleolus;GO:0005737~cytoplasm;GO:0005829~cytosol;GO:0005829~cytosol;GO:0005829~cytosol;GO:0016020~membrane;GO:0017101~aminoacyl-tRNA synthetase multienzyme complex;GO:0070062~extracellular exosome	Cytoplasm, cytosol	P56192; len=900; ExpAA=0.45; First60=0.01; PredHel=0; Topology=o/H0YHV5; len=233; ExpAA=0.07; First60=0.07; PredHel=0; Topology=o/F5H2V6; len=140; ExpAA=0.09; First60=0.04; PredHel=0; Topology=o/H0YIP0; len=219; ExpAA=0.12; First60=0.10; PredHel=0; Topology=o/F8VS26; len=71; ExpAA=0.02; First60=0.02; PredHel=0; Topology=o/F8W0M7; len=95; ExpAA=0.17; First60=0.07; PredHel=0; Topology=o/F8W0S4; len…	1.76088	1.94715	1.62845	2.91942	2.72137	2.5404
P18669;P15259;Q8N0Y7	Phosphoglycerate mutase 1	PGAM1	GO:0005576~extracellular region;GO:0005737~cytoplasm;GO:0005829~cytosol;GO:0005829~cytosol;GO:0016020~membrane;GO:0034774~secretory granule lumen;GO:0043209~myelin sheath;GO:0070062~extracellular exosome;GO:1904813~ficolin-1-rich granule lumen		P18669; len=254; ExpAA=0.00; First60=0.00; PredHel=0; Topology=o/P15259; len=253; ExpAA=0.01; First60=0.00; PredHel=0; Topology=o/Q8N0Y7; len=254; ExpAA=0.00; First60=0.00; PredHel=0; Topology=o	3.33626	2.96924	3.00563	4.09346	4.52583	4.04005
G3V195;G3V1D0;B7WPE2;H0Y3M3;Q32P44;Q32P44-2	Echinoderm microtubule-associated protein-like 3	EML3	GO:0005737~cytoplasm;GO:0005874~microtubule;GO:0015630~microtubule cytoskeleton	Cytoplasm, cytoskeleton {ECO:0000305}.		0	0.00793721	0	0	0	0
B5MBZ0;Q9HC35;Q9HC35-2;F2Z2B5	Echinoderm microtubule-associated protein-like 4	EML4	GO:0005737~cytoplasm;GO:0005874~microtubule;GO:0015630~microtubule cytoskeleton;GO:0016020~membrane	Cytoplasm, cytoskeleton {ECO:0000305}.	B5MBZ0; len=992; ExpAA=1.91; First60=0.00; PredHel=0; Topology=o/Q9HC35; len=981; ExpAA=2.14; First60=0.00; PredHel=0; Topology=o	0.234167	0.278205	0.222117	0.220795	0.0709725	0.187963
Q96HS1-2;Q96HS1;F5GXG4	Serine/threonine-protein phosphatase PGAM5, mitochondrial	PGAM5	GO:0005739~mitochondrion;GO:0005741~mitochondrial outer membrane;GO:0016021~integral component of membrane	Mitochondrion outer membrane	Q96HS1; len=289; ExpAA=16.81; First60=16.80; PredHel=1; Topology=i7-29o/F5GXG4; len=140; ExpAA=0.01; First60=0.00; PredHel=0; Topology=o	1.00171	0.525689	0.297361	0.465863	0.185943	0.330673
H7BYW1;Q9NRW1;P20340-2;P20340;C9JU14;J3KR73;H0YGL6;P20340-4;Q9NRW1-2;C9JB90;F5H3K7;C9J0I2;F5GX61;P20340-3	Ras-related protein Rab-6B;Ras-related protein Rab-6A	RAB6B;RAB6A	GO:0000139~Golgi membrane;GO:0005793~endoplasmic reticulum-Golgi intermediate compartment;GO:0005794~Golgi apparatus;GO:0005794~Golgi apparatus;GO:0005794~Golgi apparatus;GO:0005829~cytosol;GO:0031410~cytoplasmic vesicle	Golgi apparatus membrane	Q9NRW1; len=208; ExpAA=0.01; First60=0.00; PredHel=0; Topology=o/P20340; len=208; ExpAA=0.01; First60=0.00; PredHel=0; Topology=o/C9JU14; len=83; ExpAA=0.02; First60=0.02; PredHel=0; Topology=o/J3KR73; len=124; ExpAA=0.01; First60=0.01; PredHel=0; Topology=o/C9JB90; len=49; ExpAA=0.00; First60=0.00; PredHel=0; Topology=i/F5H3K7; len=71; ExpAA=0.02; First60=0.02; PredHel=0; Topology=o/C9J0I2; len=…	1.68225	2.98429	1.21357	0.954921	0.726576	0.808878
M0QXV2;M0QY61;M0R0X3;M0QZ22;Q5PRF9;J3QSW1;Q9UPU9-3;Q9UPU9	Protein Smaug homolog 2;Protein Smaug homolog 1	SAMD4B;SAMD4A	GO:0000932~P-body;GO:0005634~nucleus;GO:0005829~cytosol	Cytoplasm {ECO:0000269|PubMed:20510020}.		0	0	0	0.113738	0	0.096066
Q9Y2Z4;H0YHS6	Tyrosine--tRNA ligase, mitochondrial;Tyrosine--tRNA ligase	YARS2	GO:0005739~mitochondrion;GO:0005739~mitochondrion;GO:0005739~mitochondrion;GO:0005739~mitochondrion;GO:0005759~mitochondrial matrix;GO:0005829~cytosol;GO:0016604~nuclear body	Mitochondrion matrix		0.352885	0.206819	0.177374	0.0879568	0.0984251	0.0719092
H7BY57;F8WAT1;X6RKN2;F8W8X7;F8W9B6;F8W792;F8W791;J3QSX2;O94856-4;O94856-12;O94856-10;O94856-3;O94856-8;O94856-11;O94856-6;O94856-9;O94856-7;O94856-13;O94856-5;O94856;H7C0L6;D6RHX4;X6RJI5;D6RBU5;O94856-2	Neurofascin	NFASC	GO:0005622~intracellular;GO:0005886~plasma membrane;GO:0005925~focal adhesion;GO:0016021~integral component of membrane;GO:0030425~dendrite;GO:0033010~paranodal junction;GO:0033268~node of Ranvier;GO:0033268~node of Ranvier;GO:0033270~paranode region of axon;GO:0043194~axon initial segment;GO:0043209~myelin sheath;GO:0070062~extracellular exosome;GO:0097454~Schwann cell microvillus;GO:0101003~fic…	Cell membrane	H7BY57; len=1041; ExpAA=22.72; First60=0.00; PredHel=1; Topology=o910-932i/X6RKN2; len=1165; ExpAA=22.69; First60=0.00; PredHel=1; Topology=o1034-1056i/O94856; len=1347; ExpAA=31.35; First60=8.61; PredHel=1; Topology=o1216-1238i/H7C0L6; len=298; ExpAA=22.77; First60=0.16; PredHel=1; Topology=i167-189o/D6RHX4; len=129; ExpAA=10.46; First60=10.46; PredHel=0; Topology=o/D6RBU5; len=486; ExpAA=8.63; …	0	0	0	0	0.0518506	0.0757305
P12931;P12931-2	Proto-oncogene tyrosine-protein kinase Src	SRC	GO:0002102~podosome;GO:0005654~nucleoplasm;GO:0005737~cytoplasm;GO:0005739~mitochondrion;GO:0005743~mitochondrial inner membrane;GO:0005764~lysosome;GO:0005770~late endosome;GO:0005829~cytosol;GO:0005829~cytosol;GO:0005884~actin filament;GO:0005886~plasma membrane;GO:0005886~plasma membrane;GO:0005901~caveola;GO:0014069~postsynaptic density;GO:0031234~extrinsic component of cytoplasmic side of pl…	Cell membrane {ECO:0000269|PubMed:7525268}.	P12931; len=536; ExpAA=0.01; First60=0.00; PredHel=0; Topology=o	0.0434911	0.0309945	0.0391437	0	0	0
Q5T9B7;P00568;H0Y4J6	Adenylate kinase isoenzyme 1	AK1	GO:0005829~cytosol;GO:0005829~cytosol;GO:0070062~extracellular exosome	Cytoplasm.		0	0	0	0.0719452	0	0.0782223
F8W1A4;P54819-2;P54819;P54819-3;P54819-5;F8VZG5;P54819-6;F8VY04;P54819-4;G3V213;F8VPP1	Adenylate kinase 2, mitochondrial;Adenylate kinase 2, mitochondrial;Adenylate kinase 2, mitochondrial, N-terminally processed	AK2	GO:0005743~mitochondrial inner membrane;GO:0005758~mitochondrial intermembrane space;GO:0070062~extracellular exosome;GO:0097226~sperm mitochondrial sheath	Mitochondrion intermembrane space	F8W1A4; len=232; ExpAA=0.01; First60=0.00; PredHel=0; Topology=o/P54819; len=239; ExpAA=0.02; First60=0.00; PredHel=0; Topology=o/F8VZG5; len=162; ExpAA=0.00; First60=0.00; PredHel=0; Topology=o/F8VY04; len=190; ExpAA=0.01; First60=0.00; PredHel=0; Topology=o/G3V213; len=133; ExpAA=0.00; First60=0.00; PredHel=0; Topology=o/F8VPP1; len=42; ExpAA=0.00; First60=0.00; PredHel=0; Topology=o	13.3879	9.4884	9.70379	3.52983	3.35449	2.56586
Q9UIJ7-2;Q9UIJ7	GTP:AMP phosphotransferase AK3, mitochondrial	AK3	GO:0005739~mitochondrion;GO:0005739~mitochondrion;GO:0005759~mitochondrial matrix;GO:0005759~mitochondrial matrix	Mitochondrion matrix {ECO:0000255|HAMAP-		0.0988077	0.116904	0	0	0	0
P27144;D3DQ64	Adenylate kinase 4, mitochondrial	AK4	GO:0005739~mitochondrion;GO:0005759~mitochondrial matrix;GO:0005759~mitochondrial matrix;GO:0070062~extracellular exosome	Mitochondrion matrix {ECO:0000255|HAMAP-		0.255013	0.232537	0.208761	0	0.074067	0.0772002
X6R5C5;X6R8A1;P10619-2;P10619	Carboxypeptidase;Lysosomal protective protein;Lysosomal protective protein 32 kDa chain;Lysosomal protective protein 20 kDa chain	CTSA	GO:0005576~extracellular region;GO:0005654~nucleoplasm;GO:0005764~lysosome;GO:0005783~endoplasmic reticulum;GO:0016020~membrane;GO:0035578~azurophil granule lumen;GO:0043202~lysosomal lumen;GO:0043231~intracellular membrane-bounded organelle;GO:0070062~extracellular exosome;GO:0098575~lumenal side of lysosomal membrane	Lysosome.	X6R5C5; len=481; ExpAA=27.76; First60=16.92; PredHel=0; Topology=o/X6R8A1; len=498; ExpAA=26.14; First60=16.42; PredHel=0; Topology=o/P10619; len=480; ExpAA=15.81; First60=12.28; PredHel=0; Topology=o	0	0.110049	0	0.0684115	0.0543232	0
P07858;R4GMQ5;E9PKQ7;E9PNL5;E9PHZ5;E9PLY3;E9PSG5;E9PQM1;E9PR54;E9PJ67;E9PCB3	Cathepsin B;Cathepsin B light chain;Cathepsin B heavy chain	CTSB	GO:0005576~extracellular region;GO:0005615~extracellular space;GO:0005615~extracellular space;GO:0005622~intracellular;GO:0005730~nucleolus;GO:0005739~mitochondrion;GO:0005764~lysosome;GO:0036021~endolysosome lumen;GO:0042470~melanosome;GO:0043231~intracellular membrane-bounded organelle;GO:0048471~perinuclear region of cytoplasm;GO:0070062~extracellular exosome;GO:1904813~ficolin-1-rich granule …	Lysosome {ECO:0000269|PubMed:16733801}.	P07858; len=339; ExpAA=0.02; First60=0.02; PredHel=0; Topology=o/R4GMQ5; len=76; ExpAA=0.99; First60=0.99; PredHel=0; Topology=o/E9PKQ7; len=136; ExpAA=0.02; First60=0.02; PredHel=0; Topology=o/E9PNL5; len=143; ExpAA=0.02; First60=0.02; PredHel=0; Topology=o/E9PHZ5; len=148; ExpAA=0.02; First60=0.02; PredHel=0; Topology=o/E9PLY3; len=165; ExpAA=0.02; First60=0.02; PredHel=0; Topology=o/E9PSG5; le…	0.188416	0.396184	0.0903237	0.80273	1.13451	0.522077
C9J0K6;P30626-3;P30626-2;P30626;B4DHQ6	Sorcin	SRI	GO:0005654~nucleoplasm;GO:0005737~cytoplasm;GO:0005739~mitochondrion;GO:0005789~endoplasmic reticulum membrane;GO:0005790~smooth endoplasmic reticulum;GO:0005829~cytosol;GO:0016020~membrane;GO:0016529~sarcoplasmic reticulum;GO:0030018~Z disc;GO:0030315~T-tubule;GO:0030424~axon;GO:0033017~sarcoplasmic reticulum membrane;GO:0042584~chromaffin granule membrane;GO:0043679~axon terminus;GO:0044326~den…	Cytoplasm. Sarcoplasmic reticulum membrane	C9J0K6; len=155; ExpAA=0.01; First60=0.01; PredHel=0; Topology=o/P30626; len=198; ExpAA=0.03; First60=0.03; PredHel=0; Topology=o/B4DHQ6; len=158; ExpAA=0.03; First60=0.03; PredHel=0; Topology=o	0	0.0389597	0	0.403236	0.365041	0.497345
P53634;H0YCY8	Dipeptidyl peptidase 1;Dipeptidyl peptidase 1 exclusion domain chain;Dipeptidyl peptidase 1 heavy chain;Dipeptidyl peptidase 1 light chain	CTSC	GO:0000139~Golgi membrane;GO:0005576~extracellular region;GO:0005615~extracellular space;GO:0005654~nucleoplasm;GO:0005764~lysosome;GO:0005764~lysosome;GO:0005788~endoplasmic reticulum lumen;GO:0005813~centrosome;GO:0016020~membrane;GO:0030134~COPII-coated ER to Golgi transport vesicle;GO:0033116~endoplasmic reticulum-Golgi intermediate compartment membrane;GO:0035578~azurophil granule lumen;GO:0…	Lysosome.	P53634; len=463; ExpAA=0.05; First60=0.05; PredHel=0; Topology=o/H0YCY8; len=244; ExpAA=0.02; First60=0.02; PredHel=0; Topology=o	0.0497682	0.484515	0.197187	0	0	0
P07339;H7C469;F8WD96;C9JH19;F8W787;H7C1V0	Cathepsin D;Cathepsin D light chain;Cathepsin D heavy chain	CTSD	GO:0005576~extracellular region;GO:0005576~extracellular region;GO:0005576~extracellular region;GO:0005615~extracellular space;GO:0005615~extracellular space;GO:0005764~lysosome;GO:0031012~extracellular matrix;GO:0035580~specific granule lumen;GO:0042470~melanosome;GO:0043202~lysosomal lumen;GO:0045121~membrane raft;GO:0070062~extracellular exosome;GO:1904724~tertiary granule lumen;GO:1904813~fic…	Lysosome. Melanosome. Secreted,	P07339; len=412; ExpAA=12.29; First60=11.56; PredHel=0; Topology=o/H7C469; len=336; ExpAA=0.13; First60=0.00; PredHel=0; Topology=o/F8WD96; len=276; ExpAA=14.91; First60=14.80; PredHel=0; Topology=o/C9JH19; len=299; ExpAA=0.01; First60=0.00; PredHel=0; Topology=o/F8W787; len=199; ExpAA=0.05; First60=0.01; PredHel=0; Topology=o/H7C1V0; len=189; ExpAA=0.66; First60=0.00; PredHel=0; Topology=o	0.0267481	1.23283	0.0259697	0.0255119	0.0294773	0.0174662
Q9Y263;E5RIM3;H0YBW4	Phospholipase A-2-activating protein	PLAA	GO:0005634~nucleus;GO:0005634~nucleus;GO:0005737~cytoplasm;GO:0005737~cytoplasm;GO:0045202~synapse;GO:0070062~extracellular exosome	Nucleus {ECO:0000269|PubMed:28007986}.		0.0123678	0.00908941	0.00893782	0.00770916	0.02909	0.0122928
P19623;K7EKM4;K7EL89	Spermidine synthase	SRM	GO:0005829~cytosol			0.0194939	0.0684769	0.0290485	0.0463843	0	0.0295674
F8VVL1;O43583	Density-regulated protein	DENR	GO:0005575~cellular_component;GO:0005840~ribosome;GO:0070992~translation initiation complex			0.156302	0.32703	0.390324	0.986515	0.381108	0.412543
P09960-3;P09960-2;P09960-4;P09960	Leukotriene A-4 hydrolase	LTA4H	GO:0005576~extracellular region;GO:0005634~nucleus;GO:0005634~nucleus;GO:0005654~nucleoplasm;GO:0005737~cytoplasm;GO:0005829~cytosol;GO:0005829~cytosol;GO:0070062~extracellular exosome;GO:1904724~tertiary granule lumen;GO:1904813~ficolin-1-rich granule lumen	Cytoplasm.		0.0410949	0.0859193	0.0167824	0.122958	0	0
P07711	Cathepsin L1;Cathepsin L1 heavy chain;Cathepsin L1 light chain	CTSL	GO:0005576~extracellular region;GO:0005576~extracellular region;GO:0005615~extracellular space;GO:0005634~nucleus;GO:0005764~lysosome;GO:0036021~endolysosome lumen;GO:0043202~lysosomal lumen;GO:0070062~extracellular exosome	Lysosome.		0	0	0	0	0.0848459	0
H3BTB7;H3BRF5;Q5JPH6	Probable glutamate--tRNA ligase, mitochondrial	EARS2	GO:0005739~mitochondrion;GO:0005759~mitochondrial matrix	Mitochondrion matrix {ECO:0000250}.		0.0496162	0.0563562	0.0496188	0	0	0
P78357;K7EMM9	Contactin-associated protein 1	CNTNAP1	GO:0005887~integral component of plasma membrane;GO:0008076~voltage-gated potassium channel complex;GO:0016021~integral component of membrane;GO:0033010~paranodal junction;GO:0033270~paranode region of axon;GO:0043209~myelin sheath	Membrane {ECO:0000305}	P78357; len=1384; ExpAA=23.70; First60=0.43; PredHel=1; Topology=o1284-1306i/K7EMM9; len=740; ExpAA=0.53; First60=0.43; PredHel=0; Topology=o	0.0198484	0.0170871	0	0	0.00617746	0.0192005
P05386	60S acidic ribosomal protein P1	RPLP1	GO:0005829~cytosol;GO:0005925~focal adhesion;GO:0022625~cytosolic large ribosomal subunit;GO:0070062~extracellular exosome		P05386; len=114; ExpAA=0.29; First60=0.12; PredHel=0; Topology=o	2.36084	4.05411	2.2925	10.1426	8.28727	7.05731
P05387;H0YDD8;P05386-2	60S acidic ribosomal protein P2	RPLP2	GO:0005829~cytosol;GO:0005925~focal adhesion;GO:0016020~membrane;GO:0022625~cytosolic large ribosomal subunit;GO:0070062~extracellular exosome		P05387; len=115; ExpAA=0.18; First60=0.02; PredHel=0; Topology=o/H0YDD8; len=92; ExpAA=0.30; First60=0.27; PredHel=0; Topology=o	4.24235	4.43603	1.89438	15.8267	14.8986	14.927
B1AH87;P30536	Translocator protein	TSPO	GO:0005741~mitochondrial outer membrane;GO:0016021~integral component of membrane;GO:0070062~extracellular exosome	Mitochondrion membrane	B1AH87; len=107; ExpAA=53.76; First60=30.18; PredHel=3; Topology=o4-26i46-68o78-100i/P30536; len=169; ExpAA=103.97; First60=34.80; PredHel=5; Topology=o4-26i46-68o78-100i107-129o133-155i	0	0.0164877	0	0	0	0
P28370-2;P28370	Probable global transcription activator SNF2L1	SMARCA1	GO:0005634~nucleus;GO:0005654~nucleoplasm;GO:0016589~NURF complex;GO:0043231~intracellular membrane-bounded organelle;GO:0090537~CERF complex	Nucleus.	P28370; len=1054; ExpAA=0.43; First60=0.42; PredHel=0; Topology=o	0.0455094	0.0272268	0.0455269	0.0595443	0.0894172	0.0435898
S4R3H4;E7EQT4;Q9UKV3-5;Q9UKV3;G3V3B0;Q9UKV3-3;Q9UKV3-2;G3V3T3	Apoptotic chromatin condensation inducer in the nucleus	ACIN1	GO:0005634~nucleus;GO:0005654~nucleoplasm;GO:0005730~nucleolus;GO:0005829~cytosol;GO:0005829~cytosol;GO:0005886~plasma membrane;GO:0016607~nuclear speck;GO:0061574~ASAP complex	Nucleus. Nucleus speckle. Nucleus,	S4R3H4; len=1283; ExpAA=0.00; First60=0.00; PredHel=0; Topology=o/E7EQT4; len=1301; ExpAA=0.00; First60=0.00; PredHel=0; Topology=o/Q9UKV3; len=1341; ExpAA=0.00; First60=0.00; PredHel=0; Topology=o/G3V3B0; len=582; ExpAA=0.00; First60=0.00; PredHel=0; Topology=o/G3V3T3; len=194; ExpAA=0.00; First60=0.00; PredHel=0; Topology=o	0.224609	0.226124	0.29781	0.0803941	0.0497206	0.0772002
P51659;E7EWE5;P51659-3;P51659-2;G5E9S2;E7ET17;E7ER27;E7EPL9	Peroxisomal multifunctional enzyme type 2;(3R)-hydroxyacyl-CoA dehydrogenase;Enoyl-CoA hydratase 2	HSD17B4	GO:0005739~mitochondrion;GO:0005777~peroxisome;GO:0005777~peroxisome;GO:0005778~peroxisomal membrane;GO:0005782~peroxisomal matrix;GO:0016020~membrane	Peroxisome.	P51659; len=736; ExpAA=0.64; First60=0.59; PredHel=0; Topology=o/E7EWE5; len=712; ExpAA=0.31; First60=0.00; PredHel=0; Topology=o/G5E9S2; len=596; ExpAA=0.46; First60=0.40; PredHel=0; Topology=o/E7ET17; len=599; ExpAA=0.81; First60=0.74; PredHel=0; Topology=o/E7ER27; len=500; ExpAA=0.68; First60=0.59; PredHel=0; Topology=o/E7EPL9; len=474; ExpAA=0.04; First60=0.00; PredHel=0; Topology=o	8.10325	8.39328	7.37299	6.61328	5.88394	5.91207
O60264	SWI/SNF-related matrix-associated actin-dependent regulator of chromatin subfamily A member 5	SMARCA5	GO:0000793~condensed chromosome;GO:0001650~fibrillar center;GO:0005634~nucleus;GO:0005654~nucleoplasm;GO:0016589~NURF complex;GO:0031213~RSF complex;GO:0043596~nuclear replication fork	Nucleus {ECO:0000255|PROSITE-		0.285389	0.209991	0.238262	0.345685	0.351308	0.325916
P51857-2;P51857	3-oxo-5-beta-steroid 4-dehydrogenase	AKR1D1	GO:0005829~cytosol;GO:0005829~cytosol;GO:0070062~extracellular exosome	Cytoplasm.		0	0.141811	0.122877	0	0	0
Q92506	Estradiol 17-beta-dehydrogenase 8	HSD17B8	GO:0005740~mitochondrial envelope;GO:0005759~mitochondrial matrix;GO:0005759~mitochondrial matrix;GO:0005886~plasma membrane	Mitochondrion matrix	Q92506; len=261; ExpAA=0.62; First60=0.60; PredHel=0; Topology=o	0.0533216	0	0.109275	0	0	0
A6NHN7;A6NHB5;Q14202-2;Q14202	Zinc finger MYM-type protein 3	ZMYM3	GO:0005654~nucleoplasm;GO:0005737~cytoplasm	Nucleus {ECO:0000250}.		0.00874654	0	0	0.00229976	0	0
Q96DE0-3;Q96DE0	U8 snoRNA-decapping enzyme	NUDT16	GO:0005634~nucleus;GO:0005654~nucleoplasm;GO:0005730~nucleolus;GO:0005737~cytoplasm	Nucleus {ECO:0000269|PubMed:20385596,		0.0855757	0	0	0.103704	0.113212	0.0659796
F8WDV0;Q9UI26;Q9UI26-2;H0Y8M5	Importin-11	IPO11	GO:0001650~fibrillar center;GO:0005634~nucleus;GO:0005635~nuclear envelope;GO:0005829~cytosol	Cytoplasm {ECO:0000269|PubMed:11032817}.		0.0206873	0.0270276	0	0.0173233	0.0330498	0.0430667
P61247;D6RG13;F5H4F9;E9PFI5;H0Y9Y4;D6RAT0;H0Y8L7;D6RB09;D6R9B6;D6RAS7;D6RI02;D6RED7;D6RGE0	40S ribosomal protein S3a	RPS3A	GO:0005634~nucleus;GO:0005634~nucleus;GO:0005654~nucleoplasm;GO:0005730~nucleolus;GO:0005737~cytoplasm;GO:0005783~endoplasmic reticulum;GO:0005829~cytosol;GO:0005829~cytosol;GO:0005829~cytosol;GO:0005925~focal adhesion;GO:0022627~cytosolic small ribosomal subunit;GO:0030529~intracellular ribonucleoprotein complex;GO:0031012~extracellular matrix;GO:0070062~extracellular exosome	Cytoplasm {ECO:0000255|HAMAP-Rule:MF_03122,		6.90824	6.75256	5.50518	17.3178	14.8122	13.1573
Q86TU7;C9K0W5;Q6NXR6;Q86TU7-3;Q86TU7-2	Histone-lysine N-methyltransferase setd3	SETD3	GO:0000790~nuclear chromatin;GO:0005654~nucleoplasm	Nucleus {ECO:0000250|UniProtKB:Q91WC0}.		0.0115722	0	0	0	0.0119309	0
H0YE23;P25942-2;P25942	Tumor necrosis factor receptor superfamily member 5	CD40	GO:0005737~cytoplasm;GO:0005886~plasma membrane;GO:0005886~plasma membrane;GO:0005887~integral component of plasma membrane;GO:0009897~external side of plasma membrane;GO:0009986~cell surface;GO:0035631~CD40 receptor complex;GO:0043025~neuronal cell body;GO:0043196~varicosity;GO:0043231~intracellular membrane-bounded organelle;GO:0070062~extracellular exosome	Isoform I: Cell membrane	H0YE23; len=159; ExpAA=0.00; First60=0.00; PredHel=0; Topology=o/P25942; len=277; ExpAA=21.46; First60=0.00; PredHel=1; Topology=o193-215i	0	0	0	0.752147	0.442797	0.394171
Q8N7B7;Q5DJT8;Q8NHU0;Q5HYN5;Q6NSH3	Cancer/testis antigen family 45 member A4;Cancer/testis antigen family 45 member A2;Cancer/testis antigen family 45 member A3;Cancer/testis antigen family 45 member A1;Cancer/testis antigen family 45 member A10	CT45A4;CT45A2;CT45A3;CT45A1;CT45A10				4.41925	4.56367	3.61804	6.24395	5.39365	5.92977
H0YD13;E7EPC6;P16070-18;P16070-12;P16070-14;P16070-13;P16070-11;P16070-10;P16070-16;P16070-8;P16070-17;P16070-6;P16070-4;P16070-3;P16070-7;P16070-5;P16070;H0Y2P0;H0YE40;H0YDW7;H0YCV9;H0Y5E4;P16070-15;P16070-9;E9PKC6;H0YDX6;Q86UZ1;H0YD17;J3KN83;P16070-19	CD44 antigen	CD44	GO:0005794~Golgi apparatus;GO:0005829~cytosol;GO:0005886~plasma membrane;GO:0005886~plasma membrane;GO:0005887~integral component of plasma membrane;GO:0005925~focal adhesion;GO:0009986~cell surface;GO:0016324~apical plasma membrane;GO:0030667~secretory granule membrane;GO:0031258~lamellipodium membrane;GO:0035692~macrophage migration inhibitory factor receptor complex;GO:0042995~cell projection;…	Cell membrane	H0YD13; len=206; ExpAA=27.49; First60=4.93; PredHel=1; Topology=o114-136i/P16070; len=742; ExpAA=24.71; First60=2.23; PredHel=1; Topology=o650-672i/H0Y2P0; len=287; ExpAA=22.50; First60=0.01; PredHel=1; Topology=o198-220i/H0YE40; len=82; ExpAA=0.00; First60=0.00; PredHel=0; Topology=i/H0YDW7; len=240; ExpAA=0.02; First60=0.00; PredHel=0; Topology=o/H0YCV9; len=277; ExpAA=3.22; First60=3.21; PredH…	7.37191	13.6842	15.5305	40.2405	40.9118	42.404
P15529-16;P15529-15;P15529-9;P15529-7;P15529-12;P15529-14;P15529-8;P15529-4;P15529-6;P15529-11;P15529-13;P15529-3;P15529-5;P15529-10;P15529;P15529-2	Membrane cofactor protein	CD46	GO:0002079~inner acrosomal membrane;GO:0005794~Golgi apparatus;GO:0005886~plasma membrane;GO:0005886~plasma membrane;GO:0005887~integral component of plasma membrane;GO:0005925~focal adhesion;GO:0009986~cell surface;GO:0016323~basolateral plasma membrane;GO:0070062~extracellular exosome	Cytoplasmic vesicle, secretory vesicle,	P15529; len=392; ExpAA=31.04; First60=8.26; PredHel=1; Topology=o344-366i	0	0	0	0.104728	0.123715	0.128887
P05455;E7ERC4;E9PGX9;E9PFL9	Lupus La protein	SSB	GO:0000784~nuclear chromosome, telomeric region;GO:0005634~nucleus;GO:0005737~cytoplasm;GO:0030529~intracellular ribonucleoprotein complex	Nucleus {ECO:0000305}.		4.60705	3.27628	4.29962	2.85447	2.3741	2.13523
Q08722-2;Q08722-3;Q08722-4;Q08722	Leukocyte surface antigen CD47	CD47	GO:0005886~plasma membrane;GO:0005887~integral component of plasma membrane;GO:0035579~specific granule membrane;GO:0070062~extracellular exosome;GO:0070821~tertiary granule membrane	Cell membrane {ECO:0000269|PubMed:7691831}	Q08722; len=323; ExpAA=121.94; First60=11.31; PredHel=6; Topology=o4-23i140-162o177-199i206-228o238-260i267-289o	0.176357	0.184295	0.340099	0.430317	0.795085	0.728645
Q96HY7	Probable 2-oxoglutarate dehydrogenase E1 component DHKTD1, mitochondrial	DHTKD1	GO:0005739~mitochondrion;GO:0005759~mitochondrial matrix;GO:0045252~oxoglutarate dehydrogenase complex	Mitochondrion {ECO:0000269|PubMed:23141294}.		0.0360542	0.019829	0.0125265	0.0118026	0	0
Q32MZ4-3;Q32MZ4-2;Q32MZ4;C9JSU1;Q9Y608-2;Q9Y608-4;A8MXR0;Q32MZ4-4;Q9Y608	Leucine-rich repeat flightless-interacting protein 1	LRRFIP1	GO:0005634~nucleus;GO:0005737~cytoplasm;GO:0005829~cytosol;GO:0005829~cytosol;GO:0005856~cytoskeleton;GO:0005886~plasma membrane	Nucleus. Cytoplasm.	Q32MZ4; len=808; ExpAA=0.00; First60=0.00; PredHel=0; Topology=o/C9JSU1; len=225; ExpAA=0.00; First60=0.00; PredHel=0; Topology=o/Q9Y608; len=721; ExpAA=0.00; First60=0.00; PredHel=0; Topology=o	0	0.0510323	0	0.0633642	0.0477682	0.108412
Q8IV48	3-5 exoribonuclease 1	ERI1	GO:0005634~nucleus;GO:0005654~nucleoplasm;GO:0005730~nucleolus;GO:0005730~nucleolus;GO:0005737~cytoplasm;GO:0005737~cytoplasm;GO:0071204~histone pre-mRNA 3'end processing complex	Cytoplasm {ECO:0000269|PubMed:16912046}.		0	0.0585051	0	0.106864	0.086623	0.0963199
Q6NZI2;Q6NZI2-2;Q6NZI2-3	Polymerase I and transcript release factor	PTRF		Membrane, caveola		4.42392	7.33398	5.64724	6.28468	6.93793	6.32947
Q9UHX1-4;Q9UHX1-6;Q9UHX1-3;Q9UHX1-5;Q9UHX1-2;Q9UHX1;E9PQ56;H0YEM1;E9PN18;E9PMU7;H0YCP8;E9PL19	Poly(U)-binding-splicing factor PUF60	PUF60	GO:0005654~nucleoplasm;GO:0005654~nucleoplasm;GO:0019907~cyclin-dependent protein kinase activating kinase holoenzyme complex;GO:0030054~cell junction;GO:0030529~intracellular ribonucleoprotein complex	Nucleus {ECO:0000269|PubMed:10668799,		0.914124	1.03899	1.59883	0.937142	0.862859	0.872611
H0YA55;CON__P02768-1;P02768;C9JKR2;D6RHD5;B7WNR0;P02768-2	Serum albumin	ALB	GO:0005576~extracellular region;GO:0005576~extracellular region;GO:0005615~extracellular space;GO:0005634~nucleus;GO:0005783~endoplasmic reticulum;GO:0005788~endoplasmic reticulum lumen;GO:0005794~Golgi apparatus;GO:0031093~platelet alpha granule lumen;GO:0043209~myelin sheath;GO:0043234~protein complex;GO:0070062~extracellular exosome;GO:0072562~blood microparticle	Secreted.		0	0.0756117	0	0	0	0
Q14247-3;Q14247;H7C314;Q14247-2	Src substrate cortactin	CTTN	GO:0001726~ruffle;GO:0002102~podosome;GO:0005737~cytoplasm;GO:0005737~cytoplasm;GO:0005794~Golgi apparatus;GO:0005829~cytosol;GO:0005829~cytosol;GO:0005856~cytoskeleton;GO:0005884~actin filament;GO:0005886~plasma membrane;GO:0005905~clathrin-coated pit;GO:0005925~focal adhesion;GO:0005938~cell cortex;GO:0005938~cell cortex;GO:0008076~voltage-gated potassium channel complex;GO:0030027~lamellipodiu…	Cytoplasm, cytoskeleton	Q14247; len=550; ExpAA=0.00; First60=0.00; PredHel=0; Topology=o	0.0666823	0.0432182	0.00565921	0.00864652	0.0592291	0.0368131
B0QYK0;Q01844-6;Q01844-3;Q01844;Q01844-5;C9JGE3;Q01844-2;H7BY36;Q01844-4	RNA-binding protein EWS	EWSR1	GO:0005634~nucleus;GO:0005730~nucleolus;GO:0005737~cytoplasm;GO:0005886~plasma membrane	Nucleus {ECO:0000269|PubMed:16965792}.	B0QYK0; len=618; ExpAA=0.00; First60=0.00; PredHel=0; Topology=o/Q01844; len=656; ExpAA=0.00; First60=0.00; PredHel=0; Topology=o/C9JGE3; len=620; ExpAA=0.00; First60=0.00; PredHel=0; Topology=o/H7BY36; len=308; ExpAA=0.00; First60=0.00; PredHel=0; Topology=o	2.10805	3.44394	2.50865	2.51932	2.74043	3.4841
F5H5A1;Q4G176;F5H362;F5H755;H0YGC7;F5H3B2;H0YH37;F5H2G6	Acyl-CoA synthetase family member 3, mitochondrial	ACSF3	GO:0005739~mitochondrion;GO:0005759~mitochondrial matrix	Mitochondrion {ECO:0000269|PubMed:21841779}.		0.402805	0.202907	0.209862	0.0333928	0.03094	0.024414
K7EQX8;P84157-2;Q6ZR64		MXRA7	GO:0016021~integral component of membrane;GO:0031012~extracellular matrix	Membrane {ECO:0000305}	K7EQX8; len=15; ExpAA=0.00; First60=0.00; PredHel=0; Topology=o/Q6ZR64; len=213; ExpAA=0.00; First60=0.00; PredHel=0; Topology=o	0	0.444504	0	0	0	0
B5MCL5;G5E975;Q12824-2;Q12824	SWI/SNF-related matrix-associated actin-dependent regulator of chromatin subfamily B member 1	SMARCB1	GO:0000790~nuclear chromatin;GO:0001650~fibrillar center;GO:0005634~nucleus;GO:0005654~nucleoplasm;GO:0005654~nucleoplasm;GO:0005730~nucleolus;GO:0016514~SWI/SNF complex;GO:0043231~intracellular membrane-bounded organelle;GO:0043234~protein complex;GO:0071564~npBAF complex;GO:0071565~nBAF complex	Nucleus.	B5MCL5; len=147; ExpAA=0.01; First60=0.01; PredHel=0; Topology=o/G5E975; len=394; ExpAA=0.34; First60=0.00; PredHel=0; Topology=o/Q12824; len=385; ExpAA=0.01; First60=0.00; PredHel=0; Topology=o	0	0.0330734	0	0.0898723	0.0147448	0.035487
P54803-4;P54803;G3V5E8;E7EPA4;P54803-5;P54803-3;G3V4M2	Galactocerebrosidase	GALC	GO:0005739~mitochondrion;GO:0005764~lysosome;GO:0043202~lysosomal lumen;GO:0070062~extracellular exosome	Lysosome.		0.067707	0.0507491	0.044807	0	0	0
Q15365	Poly(rC)-binding protein 1	PCBP1	GO:0005654~nucleoplasm;GO:0005654~nucleoplasm;GO:0005737~cytoplasm;GO:0005829~cytosol;GO:0016020~membrane;GO:0016607~nuclear speck;GO:0036464~cytoplasmic ribonucleoprotein granule;GO:0070062~extracellular exosome	Nucleus. Cytoplasm. Note=Loosely bound in	Q15365; len=356; ExpAA=0.04; First60=0.00; PredHel=0; Topology=o	2.343	2.23992	2.12776	2.72958	2.07157	2.218
Q15366-2;F8VZX2;Q15366-5	Poly(rC)-binding protein 2	PCBP2	GO:0005634~nucleus;GO:0005654~nucleoplasm;GO:0005654~nucleoplasm;GO:0005737~cytoplasm;GO:0005829~cytosol;GO:0005829~cytosol;GO:0005925~focal adhesion;GO:0016020~membrane;GO:0030529~intracellular ribonucleoprotein complex;GO:0070062~extracellular exosome	Nucleus {ECO:0000269|PubMed:19029303}.	F8VZX2; len=321; ExpAA=0.02; First60=0.01; PredHel=0; Topology=o	4.21781	4.20419	4.60284	6.60612	5.3317	5.31396
O60613;A8MZD0;O60613-2	15 kDa selenoprotein	2019-09-15		Endoplasmic reticulum lumen		0.123822	0.212437	0.120789	0.0635018	0.0466328	0.040156
H0Y3Z8;Q08334;F8WDX2;H7C0Z5	Interleukin-10 receptor subunit beta	IL10RB	GO:0005886~plasma membrane;GO:0005886~plasma membrane;GO:0016021~integral component of membrane;GO:0032002~interleukin-28 receptor complex;GO:0070062~extracellular exosome	Membrane	H0Y3Z8; len=333; ExpAA=0.58; First60=0.58; PredHel=0; Topology=o/Q08334; len=325; ExpAA=29.40; First60=6.12; PredHel=1; Topology=o224-246i/F8WDX2; len=71; ExpAA=9.70; First60=9.70; PredHel=0; Topology=o/H7C0Z5; len=216; ExpAA=23.35; First60=0.01; PredHel=1; Topology=o161-183i	0	0	0	0.0396175	0.104596	0.048375
Q4KMQ2-3;Q4KMQ2;Q4KMQ2-4;Q4KMQ2-2	Anoctamin-6	ANO6	GO:0005622~intracellular;GO:0005829~cytosol;GO:0005886~plasma membrane;GO:0005886~plasma membrane;GO:0009986~cell surface;GO:0016020~membrane;GO:0034707~chloride channel complex;GO:0035579~specific granule membrane;GO:0070062~extracellular exosome;GO:0070821~tertiary granule membrane	Cell membrane {ECO:0000269|PubMed:20056604,	Q4KMQ2; len=910; ExpAA=176.47; First60=0.00; PredHel=8; Topology=i295-317o370-392i458-480o505-527i555-572o671-693i721-743o825-847i	0.0387859	0.0539192	0.0222997	0.0177482	0.0179968	0.0236183
O43809;H3BND3;H3BV41	Cleavage and polyadenylation specificity factor subunit 5	NUDT21	GO:0005634~nucleus;GO:0005654~nucleoplasm;GO:0005813~centrosome;GO:0005815~microtubule organizing center;GO:0005849~mRNA cleavage factor complex;GO:0016604~nuclear body;GO:0042382~paraspeckles	Nucleus {ECO:0000269|PubMed:15169763,		2.7836	2.53035	1.59607	1.24422	1.62277	1.54861
Q9Y3D8;D6RDH4;Q9Y3D8-2	Adenylate kinase isoenzyme 6	AK6;TAF9	GO:0005654~nucleoplasm;GO:0005654~nucleoplasm;GO:0005737~cytoplasm;GO:0005829~cytosol;GO:0015030~Cajal body;GO:0016020~membrane	Nucleus, nucleoplasm. Nucleus, Cajal body.	Q9Y3D8; len=172; ExpAA=0.00; First60=0.00; PredHel=0; Topology=o/D6RDH4; len=141; ExpAA=0.00; First60=0.00; PredHel=0; Topology=o	0.0594272	0.0631441	0.0511112	0.321973	0.181757	0.121292
Q92973-2;Q92973;Q92973-3;S4R398;B4DSC0;E7EW37;K7ENW1;K7ESC1	Transportin-1	TNPO1	GO:0005634~nucleus;GO:0005737~cytoplasm;GO:0005829~cytosol;GO:0005929~cilium;GO:0031965~nuclear membrane;GO:0034399~nuclear periphery;GO:0070062~extracellular exosome	Cytoplasm. Nucleus.	Q92973; len=898; ExpAA=0.06; First60=0.00; PredHel=0; Topology=o/S4R398; len=193; ExpAA=0.33; First60=0.05; PredHel=0; Topology=o/B4DSC0; len=128; ExpAA=1.44; First60=0.00; PredHel=0; Topology=o/E7EW37; len=136; ExpAA=1.30; First60=0.00; PredHel=0; Topology=i/K7ENW1; len=85; ExpAA=0.00; First60=0.00; PredHel=0; Topology=o/K7ESC1; len=109; ExpAA=0.00; First60=0.00; PredHel=0; Topology=o	0.851354	0.825394	0.433888	1.05978	1.12789	1.02967
O14787-2;O14787	Transportin-2	TNPO2	GO:0005634~nucleus;GO:0005737~cytoplasm;GO:0031965~nuclear membrane;GO:0034399~nuclear periphery	Cytoplasm {ECO:0000250}. Nucleus	O14787; len=897; ExpAA=0.16; First60=0.00; PredHel=0; Topology=o	0	0.00102959	0.00597032	0	0.016751	0
Q9Y5L0-3;Q9Y5L0;C9J7E5;Q9Y5L0-1;Q9Y5L0-5;E9PFH4	Transportin-3	TNPO3	GO:0005737~cytoplasm;GO:0031965~nuclear membrane;GO:0043231~intracellular membrane-bounded organelle	Cytoplasm {ECO:0000269|PubMed:10713112}.	Q9Y5L0; len=923; ExpAA=0.04; First60=0.00; PredHel=0; Topology=o/C9J7E5; len=957; ExpAA=0.04; First60=0.00; PredHel=0; Topology=o/E9PFH4; len=857; ExpAA=0.49; First60=0.16; PredHel=0; Topology=o	0.0183203	0.0291373	0.05405	0.106467	0.102997	0.159818
P22694-4;P22694-3;P22694;P22694-5;P22694-7;P22694-6;P22694-9;P22694-2;B1APG2;B1APF8;B1APF9;B1APG3;P22694-8;B1APF6;B1APF7;B1APG1;B1APG0	cAMP-dependent protein kinase catalytic subunit beta	PRKACB	GO:0005654~nucleoplasm;GO:0005813~centrosome;GO:0005829~cytosol;GO:0005829~cytosol;GO:0005886~plasma membrane;GO:0005952~cAMP-dependent protein kinase complex;GO:0045171~intercellular bridge;GO:0048471~perinuclear region of cytoplasm;GO:0070062~extracellular exosome;GO:0097546~ciliary base	Cytoplasm {ECO:0000269|PubMed:21423175}.	P22694; len=351; ExpAA=0.78; First60=0.00; PredHel=0; Topology=o/B1APG2; len=209; ExpAA=0.04; First60=0.00; PredHel=0; Topology=o/B1APF8; len=214; ExpAA=0.03; First60=0.00; PredHel=0; Topology=o/B1APF9; len=245; ExpAA=1.07; First60=0.00; PredHel=0; Topology=o/B1APG3; len=264; ExpAA=2.39; First60=0.00; PredHel=0; Topology=o/B1APF7; len=186; ExpAA=0.10; First60=0.00; PredHel=0; Topology=o/B1APG1; l…	0.0489382	0.0438287	0.0397319	0	0	0.0124819
H7BXK7;C9J7N5;B4DNT0;P50452-2;P50452;P50453;P30740;O75830	Leukocyte elastase inhibitor;Serpin B8;Serpin B9;Serpin I2	SERPINB8;SERPINI2;SERPINB1;SERPINB9	GO:0005615~extracellular space;GO:0005829~cytosol;GO:0070062~extracellular exosome	Cytoplasm {ECO:0000250}. Cytoplasmic granule		0	0.027036	0	0	0	0
H3BLV0;E9PSH2;B1AP13;P08174-4;P08174;P08174-3;P08174-5;P08174-2;P08174-6;P08174-7;B1AP15;H7BY55	Complement decay-accelerating factor	CD55	GO:0000139~Golgi membrane;GO:0005576~extracellular region;GO:0005886~plasma membrane;GO:0005886~plasma membrane;GO:0005887~integral component of plasma membrane;GO:0009986~cell surface;GO:0030133~transport vesicle;GO:0030667~secretory granule membrane;GO:0031225~anchored component of membrane;GO:0033116~endoplasmic reticulum-Golgi intermediate compartment membrane;GO:0045121~membrane raft;GO:0070…	Isoform 1: Cell membrane	H3BLV0; len=326; ExpAA=0.34; First60=0.31; PredHel=0; Topology=o/B1AP13; len=444; ExpAA=1.53; First60=1.51; PredHel=0; Topology=o/P08174; len=381; ExpAA=9.56; First60=1.61; PredHel=0; Topology=o/B1AP15; len=317; ExpAA=12.36; First60=1.97; PredHel=0; Topology=o/H7BY55; len=550; ExpAA=7.34; First60=1.52; PredHel=0; Topology=o	0.457705	0.548179	0.470654	0.134555	0.218494	0.217705
Q9H5Q4	Dimethyladenosine transferase 2, mitochondrial	TFB2M	GO:0005739~mitochondrion;GO:0005759~mitochondrial matrix;GO:0005759~mitochondrial matrix;GO:0030054~cell junction;GO:0042645~mitochondrial nucleoid	Mitochondrion.		0.0292379	0.0714987	0	0.0262726	0	0
Q2NL82;I3L1Q5;I3L4E8	Pre-rRNA-processing protein TSR1 homolog	TSR1	GO:0005654~nucleoplasm;GO:0005730~nucleolus;GO:0005829~cytosol;GO:0030688~preribosome, small subunit precursor	Nucleus, nucleolus {ECO:0000250}.		0.249223	0.186796	0.230196	0.451321	0.283755	0.387344
B1AMW1;P19256-2;P19256-3;P19256;H0YDI1	Lymphocyte function-associated antigen 3	CD58	GO:0005886~plasma membrane;GO:0005887~integral component of plasma membrane;GO:0009986~cell surface;GO:0016020~membrane;GO:0030667~secretory granule membrane;GO:0031225~anchored component of membrane;GO:0070062~extracellular exosome;GO:0101003~ficolin-1-rich granule membrane	Isoform 1: Cell membrane	B1AMW1; len=240; ExpAA=43.71; First60=20.68; PredHel=2; Topology=o10-29i216-238o/P19256; len=250; ExpAA=46.07; First60=21.23; PredHel=2; Topology=i13-35o216-238i/H0YDI1; len=131; ExpAA=22.80; First60=0.25; PredHel=1; Topology=o100-122i	0	0.0696017	0	0.753743	0.24572	0.414821
E9PNW4;E9PR17;P13987;H0YET2	CD59 glycoprotein	CD59	GO:0000139~Golgi membrane;GO:0005615~extracellular space;GO:0005789~endoplasmic reticulum membrane;GO:0005886~plasma membrane;GO:0005925~focal adhesion;GO:0009986~cell surface;GO:0012507~ER to Golgi transport vesicle membrane;GO:0016020~membrane;GO:0030133~transport vesicle;GO:0031362~anchored component of external side of plasma membrane;GO:0031982~vesicle;GO:0033116~endoplasmic reticulum-Golgi …	Cell membrane	E9PNW4; len=108; ExpAA=9.85; First60=9.85; PredHel=0; Topology=o/P13987; len=128; ExpAA=9.48; First60=9.03; PredHel=0; Topology=o/H0YET2; len=52; ExpAA=0.64; First60=0.64; PredHel=0; Topology=i	8.02455	8.50911	8.33643	16.8962	13.7122	12.353
Q969E8	Pre-rRNA-processing protein TSR2 homolog	TSR2	GO:0005634~nucleus			0	0	0	0.101233	0.0788284	0
Q13601-2;Q13601	KRR1 small subunit processome component homolog	KRR1	GO:0005634~nucleus;GO:0005654~nucleoplasm;GO:0005730~nucleolus;GO:0005730~nucleolus;GO:0005737~cytoplasm;GO:0016020~membrane;GO:0032040~small-subunit processome;GO:0045171~intercellular bridge	Cytoplasm {ECO:0000269|Ref.6}. Nucleus	Q13601; len=381; ExpAA=0.02; First60=0.00; PredHel=0; Topology=o	0.318839	0.231261	0.303022	0.0707343	0.269594	0.307832
P62701;A6NH36	40S ribosomal protein S4, X isoform	RPS4X	GO:0005654~nucleoplasm;GO:0005829~cytosol;GO:0005840~ribosome;GO:0005844~polysome;GO:0005925~focal adhesion;GO:0015935~small ribosomal subunit;GO:0016020~membrane;GO:0022627~cytosolic small ribosomal subunit;GO:0022627~cytosolic small ribosomal subunit;GO:0030529~intracellular ribonucleoprotein complex;GO:0031012~extracellular matrix;GO:0036464~cytoplasmic ribonucleoprotein granule;GO:0070062~ext…	Cytoplasm {ECO:0000269|PubMed:17289661}.	P62701; len=263; ExpAA=0.02; First60=0.00; PredHel=0; Topology=o	5.91038	5.11873	4.9462	13.8166	14.8054	11.9695
P84022-2;P84022;H3BVD1;B7Z5N5;P84022-3;O15198-2;Q15796-2;Q15796;O15198;H0YMP2;H0YNV1;H0YL71;H0YKE2;H3BP09;H0YAK7;K7EJX0;F5GWU7;P84022-4;Q99717;Q15797	Mothers against decapentaplegic homolog 3;Mothers against decapentaplegic homolog;Mothers against decapentaplegic homolog 9;Mothers against decapentaplegic homolog 2	SMAD3;SMAD2;SMAD9	GO:0000790~nuclear chromatin;GO:0005634~nucleus;GO:0005637~nuclear inner membrane;GO:0005654~nucleoplasm;GO:0005654~nucleoplasm;GO:0005667~transcription factor complex;GO:0005737~cytoplasm;GO:0005829~cytosol;GO:0005829~cytosol;GO:0005886~plasma membrane;GO:0043235~receptor complex;GO:0071141~SMAD protein complex;GO:0071144~SMAD2-SMAD3 protein complex	Cytoplasm {ECO:0000269|PubMed:15799969,	P84022; len=425; ExpAA=0.00; First60=0.00; PredHel=0; Topology=o/H3BVD1; len=213; ExpAA=0.00; First60=0.00; PredHel=0; Topology=o/B7Z5N5; len=431; ExpAA=20.91; First60=0.00; PredHel=1; Topology=o405-427i/Q15796; len=467; ExpAA=0.01; First60=0.00; PredHel=0; Topology=o/O15198; len=467; ExpAA=0.01; First60=0.00; PredHel=0; Topology=o/H0YMP2; len=63; ExpAA=0.00; First60=0.00; PredHel=0; Topology=o/H…	0.0548646	0.042216	0.0588953	0.129277	0	0
Q9BWU0	Kanadaptin	SLC4A1AP	GO:0005654~nucleoplasm;GO:0005737~cytoplasm;GO:0005886~plasma membrane;GO:0043231~intracellular membrane-bounded organelle	Nucleus {ECO:0000269|PubMed:15764369}.	Q9BWU0; len=796; ExpAA=0.00; First60=0.00; PredHel=0; Topology=o	0.00855952	0.0177653	0	0	0	0
P55081	Microfibrillar-associated protein 1	MFAP1	GO:0001527~microfibril;GO:0005576~extracellular region;GO:0005634~nucleus	Nucleus {ECO:0000269|PubMed:28781166}.		0.0791233	0.190781	0.0348513	0	0	0
P55082-2;P55082;D6RAB5;O75121-2;O75121	Microfibril-associated glycoprotein 3	MFAP3	GO:0005576~extracellular region;GO:0005886~plasma membrane;GO:0016021~integral component of membrane	Cell membrane {ECO:0000305}	P55082; len=362; ExpAA=37.46; First60=14.46; PredHel=2; Topology=i5-22o148-170i/D6RAB5; len=156; ExpAA=31.30; First60=23.32; PredHel=1; Topology=o47-69i/O75121; len=409; ExpAA=41.88; First60=17.08; PredHel=1; Topology=o150-172i	0	0	0	0.187291	0.141951	0.182726
Q9UBU9;E9PIN3;Q9UBU9-2;B4E227;E9PLA7;H0YDU0	Nuclear RNA export factor 1	NXF1	GO:0000346~transcription export complex;GO:0005634~nucleus;GO:0005643~nuclear pore;GO:0005654~nucleoplasm;GO:0005654~nucleoplasm;GO:0005829~cytosol;GO:0016607~nuclear speck;GO:0042405~nuclear inclusion body	Nucleus {ECO:0000269|PubMed:10924507,		0.110395	0.0998755	0.054141	0.164482	0.133954	0.159805
Q9Y399;Q5T8A0	28S ribosomal protein S2, mitochondrial	MRPS2	GO:0005739~mitochondrion;GO:0005743~mitochondrial inner membrane;GO:0005763~mitochondrial small ribosomal subunit;GO:0005763~mitochondrial small ribosomal subunit	Mitochondrion {ECO:0000269|PubMed:25838379}.	Q9Y399; len=296; ExpAA=0.05; First60=0.00; PredHel=0; Topology=o/Q5T8A0; len=270; ExpAA=0.14; First60=0.07; PredHel=0; Topology=o	0.300538	0.207149	0.249135	0.282535	0.254954	0.179212
Q92922;F8WE13	SWI/SNF complex subunit SMARCC1	SMARCC1	GO:0000790~nuclear chromatin;GO:0001741~XY body;GO:0005634~nucleus;GO:0005654~nucleoplasm;GO:0005654~nucleoplasm;GO:0005737~cytoplasm;GO:0016514~SWI/SNF complex;GO:0043234~protein complex;GO:0071564~npBAF complex;GO:0071565~nBAF complex	Nucleus {ECO:0000269|PubMed:28753627}.		0.0362879	0.0346805	0.0282694	0.0852378	0.0632453	0.0690032
F8VXC8;Q8TAQ2-2;Q8TAQ2-3;Q8TAQ2;F8VZW6	SWI/SNF complex subunit SMARCC2	SMARCC2	GO:0000790~nuclear chromatin;GO:0005654~nucleoplasm;GO:0005654~nucleoplasm;GO:0016514~SWI/SNF complex;GO:0017053~transcriptional repressor complex;GO:0043234~protein complex;GO:0071564~npBAF complex;GO:0071565~nBAF complex	Nucleus.		0.480109	0.314819	0.354557	0.258223	0.31725	0.312936
P82675;P82675-2	28S ribosomal protein S5, mitochondrial	MRPS5	GO:0005739~mitochondrion;GO:0005743~mitochondrial inner membrane;GO:0005763~mitochondrial small ribosomal subunit	Mitochondrion {ECO:0000269|PubMed:25838379}.	P82675; len=430; ExpAA=1.72; First60=1.56; PredHel=0; Topology=o	0.142357	0.170787	0.291754	0.0648558	0.276628	0.221132
P82932	28S ribosomal protein S6, mitochondrial	MRPS6	GO:0005739~mitochondrion;GO:0005743~mitochondrial inner membrane;GO:0005763~mitochondrial small ribosomal subunit;GO:0005763~mitochondrial small ribosomal subunit;GO:0015935~small ribosomal subunit	Mitochondrion {ECO:0000269|PubMed:25838379}.	P82932; len=125; ExpAA=0.01; First60=0.00; PredHel=0; Topology=o	0	0.166886	0.143534	0.0254139	0.142313	0
F8VZJ2;H0YHX9;Q13765;E9PAV3-2;E9PAV3;F8W0W4;F8W1N5;F8VNW4;F8VZ58;Q9BZK3	Nascent polypeptide-associated complex subunit alpha;Nascent polypeptide-associated complex subunit alpha, muscle-specific form	NACA	GO:0005634~nucleus;GO:0005854~nascent polypeptide-associated complex	Cytoplasm. Nucleus. Note=The heterodimer is		3.97935	2.42229	3.56861	6.11019	7.24615	7.83292
J3QLS3;Q9Y2R9;J3QQS1;J3QKW2;J3KSI8	28S ribosomal protein S7, mitochondrial	MRPS7	GO:0005743~mitochondrial inner membrane;GO:0005763~mitochondrial small ribosomal subunit;GO:0005763~mitochondrial small ribosomal subunit	Mitochondrion {ECO:0000269|PubMed:25838379}.	J3QLS3; len=271; ExpAA=0.04; First60=0.03; PredHel=0; Topology=o/Q9Y2R9; len=242; ExpAA=0.02; First60=0.01; PredHel=0; Topology=o/J3QQS1; len=172; ExpAA=0.23; First60=0.22; PredHel=0; Topology=o/J3QKW2; len=183; ExpAA=0.02; First60=0.01; PredHel=0; Topology=o/J3KSI8; len=156; ExpAA=0.18; First60=0.18; PredHel=0; Topology=o	1.5285	1.70871	1.49321	1.28787	0.925547	1.22728
P82933;H7BZC4	28S ribosomal protein S9, mitochondrial	MRPS9	GO:0005730~nucleolus;GO:0005739~mitochondrion;GO:0005743~mitochondrial inner membrane;GO:0005763~mitochondrial small ribosomal subunit;GO:0005763~mitochondrial small ribosomal subunit	Mitochondrion {ECO:0000269|PubMed:25838379}.	P82933; len=396; ExpAA=0.06; First60=0.05; PredHel=0; Topology=o/H7BZC4; len=57; ExpAA=0.00; First60=0.00; PredHel=0; Topology=o	0.591896	0.532164	0.480845	0.595387	0.289387	0.382734
J3QRR6;Q8N9F7;Q8N9F7-3;Q8N9F7-2	Glycerophosphodiester phosphodiesterase domain-containing protein 1	GDPD1	GO:0016020~membrane;GO:0016021~integral component of membrane;GO:0048471~perinuclear region of cytoplasm	Cytoplasm {ECO:0000269|PubMed:18991142}.	J3QRR6; len=121; ExpAA=21.39; First60=21.19; PredHel=1; Topology=i7-29o/Q8N9F7; len=314; ExpAA=43.20; First60=21.79; PredHel=2; Topology=o5-24i200-222o	0.677343	0.0217261	0.026598	0	0	0
F8W785;O00461	Golgi integral membrane protein 4	GOLIM4	GO:0000139~Golgi membrane;GO:0005794~Golgi apparatus;GO:0005796~Golgi lumen;GO:0005801~cis-Golgi network;GO:0010008~endosome membrane;GO:0016020~membrane;GO:0016021~integral component of membrane;GO:0030133~transport vesicle;GO:0030139~endocytic vesicle;GO:0032580~Golgi cisterna membrane	Golgi apparatus, Golgi stack membrane	F8W785; len=668; ExpAA=21.50; First60=21.50; PredHel=1; Topology=i13-35o/O00461; len=696; ExpAA=21.50; First60=21.50; PredHel=1; Topology=i13-35o	0.000757569	0.0269448	0.0168033	0	0	0
Q8IV08;M0QZI4;M0R3G9	Phospholipase D3	PLD3	GO:0005789~endoplasmic reticulum membrane;GO:0016021~integral component of membrane;GO:0070062~extracellular exosome	Endoplasmic reticulum membrane	Q8IV08; len=490; ExpAA=23.11; First60=22.76; PredHel=1; Topology=i38-60o/M0R3G9; len=71; ExpAA=0.04; First60=0.04; PredHel=0; Topology=i	0	0.0407991	0.25117	0.299323	0	0.0682683
Q96GK7;Q6P2I3;C9JGM0	Fumarylacetoacetate hydrolase domain-containing protein 2A;Fumarylacetoacetate hydrolase domain-containing protein 2B	FAHD2A;FAHD2B				0.062104	0.0950574	0.0766322	0	0	0
X6R8F3;H9KV70;P80188-2;P80188	Neutrophil gelatinase-associated lipocalin	LCN2	GO:0005576~extracellular region;GO:0005576~extracellular region;GO:0005576~extracellular region;GO:0005615~extracellular space;GO:0005829~cytosol;GO:0035580~specific granule lumen;GO:0070062~extracellular exosome	Secreted {ECO:0000269|PubMed:12453413,		0	0.0923882	0.722279	0	0	0
Q8N5M9	Protein jagunal homolog 1	JAGN1	GO:0005783~endoplasmic reticulum;GO:0005789~endoplasmic reticulum membrane;GO:0016021~integral component of membrane	Endoplasmic reticulum membrane	Q8N5M9; len=183; ExpAA=74.73; First60=20.14; PredHel=3; Topology=i40-62o97-119i139-161o	0.180012	0.165845	0	0	0	0
Q86X76-2;Q86X76-4;Q86X76;Q86X76-3;Q86X76-5	Nitrilase homolog 1	NIT1	GO:0005634~nucleus;GO:0005739~mitochondrion;GO:0070062~extracellular exosome	Isoform 2: Mitochondrion		0.165509	0	0.135396	0.0805537	0.207617	0.101364
H7C579;Q9NQR4	Omega-amidase NIT2	NIT2	GO:0005576~extracellular region;GO:0005739~mitochondrion;GO:0005813~centrosome;GO:0005829~cytosol;GO:0035580~specific granule lumen;GO:0070062~extracellular exosome;GO:1904724~tertiary granule lumen	Cytoplasm {ECO:0000269|PubMed:17488281}.		0	0	0	0	0.0423439	0.0300276
P30153;F5H3X9;B3KQV6;C9J9C1;E9PH38;M0QXG4;M0R0K6;E9PPI5;E9PNM7;E9PHZ6	Serine/threonine-protein phosphatase 2A 65 kDa regulatory subunit A alpha isoform	PPP2R1A	GO:0000159~protein phosphatase type 2A complex;GO:0000159~protein phosphatase type 2A complex;GO:0000775~chromosome, centromeric region;GO:0005634~nucleus;GO:0005739~mitochondrion;GO:0005829~cytosol;GO:0015630~microtubule cytoskeleton;GO:0016020~membrane;GO:0016328~lateral plasma membrane;GO:0030425~dendrite;GO:0070062~extracellular exosome	Cytoplasm {ECO:0000250|UniProtKB:Q32PI5}.	P30153; len=589; ExpAA=0.01; First60=0.00; PredHel=0; Topology=o/B3KQV6; len=410; ExpAA=0.02; First60=0.00; PredHel=0; Topology=o/C9J9C1; len=395; ExpAA=0.00; First60=0.00; PredHel=0; Topology=o/E9PH38; len=132; ExpAA=0.06; First60=0.05; PredHel=0; Topology=o/M0QXG4; len=38; ExpAA=0.00; First60=0.00; PredHel=0; Topology=o/M0R0K6; len=66; ExpAA=0.00; First60=0.00; PredHel=0; Topology=o/E9PPI5; len…	1.8482	1.04985	0.90617	1.18813	0.868619	0.680879
P30154-4;P30154;P30154-2;P30154-5;P30154-3;J3KR29;H0YDG7	Serine/threonine-protein phosphatase 2A 65 kDa regulatory subunit A beta isoform	PPP2R1B	GO:0045121~membrane raft;GO:0070062~extracellular exosome		P30154; len=601; ExpAA=0.00; First60=0.00; PredHel=0; Topology=o/H0YDG7; len=224; ExpAA=0.02; First60=0.00; PredHel=0; Topology=o	0	0	0.0345766	0.0970112	0.0470157	0.0831392
A6NKB8;Q9H4A4;C9JMZ3	Aminopeptidase B	RNPEP	GO:0005576~extracellular region;GO:0005576~extracellular region;GO:0005576~extracellular region;GO:0005886~plasma membrane;GO:0005886~plasma membrane;GO:0030141~secretory granule;GO:0070062~extracellular exosome	Secreted {ECO:0000250}.	A6NKB8; len=611; ExpAA=0.07; First60=0.00; PredHel=0; Topology=o/Q9H4A4; len=650; ExpAA=0.05; First60=0.00; PredHel=0; Topology=o/C9JMZ3; len=344; ExpAA=0.73; First60=0.02; PredHel=0; Topology=o	0.0314966	0.0578615	0.0333385	0.0574802	0.0823948	0.0367242
P09110;H7C131;C9JDE9;P09110-2;B4DVF4;H0Y4D4;F2Z2Q6;F2Z3P7	3-ketoacyl-CoA thiolase, peroxisomal	ACAA1	GO:0005576~extracellular region;GO:0005777~peroxisome;GO:0005782~peroxisomal matrix;GO:0016020~membrane;GO:0035580~specific granule lumen;GO:0043231~intracellular membrane-bounded organelle	Peroxisome.	P09110; len=424; ExpAA=17.18; First60=0.02; PredHel=0; Topology=o/H7C131; len=290; ExpAA=0.43; First60=0.08; PredHel=0; Topology=o/C9JDE9; len=383; ExpAA=17.59; First60=0.04; PredHel=0; Topology=o/B4DVF4; len=153; ExpAA=0.03; First60=0.01; PredHel=0; Topology=o/H0Y4D4; len=237; ExpAA=17.09; First60=0.01; PredHel=0; Topology=o/F2Z2Q6; len=113; ExpAA=0.02; First60=0.02; PredHel=0; Topology=o/F2Z3P7…	0.826417	0.891929	0.632817	0.260722	0.171959	0.267315
P42765;K7EME0;K7EJ68;K7EJB1;K7ER88	3-ketoacyl-CoA thiolase, mitochondrial	ACAA2	GO:0005739~mitochondrion;GO:0005739~mitochondrion;GO:0005743~mitochondrial inner membrane;GO:0005759~mitochondrial matrix;GO:0070062~extracellular exosome	Mitochondrion {ECO:0000269|PubMed:18371312}.	P42765; len=397; ExpAA=0.63; First60=0.01; PredHel=0; Topology=o/K7EME0; len=342; ExpAA=0.93; First60=0.00; PredHel=0; Topology=o/K7EJ68; len=124; ExpAA=0.00; First60=0.00; PredHel=0; Topology=o/K7EJB1; len=84; ExpAA=0.00; First60=0.00; PredHel=0; Topology=o/K7ER88; len=72; ExpAA=0.00; First60=0.00; PredHel=0; Topology=o	1.62275	1.5382	1.36485	0.190103	0.269692	0.159645
Q96P16;Q96P16-3;K7EQR8;K7EP82	Regulation of nuclear pre-mRNA domain-containing protein 1A	RPRD1A	GO:0005654~nucleoplasm;GO:0016591~DNA-directed RNA polymerase II, holoenzyme			0.148732	0.114637	0.17601	0.0503099	0.046805	0.047548
Q7Z434-5;Q7Z434-2;Q7Z434	Mitochondrial antiviral-signaling protein	MAVS	GO:0005739~mitochondrion;GO:0005741~mitochondrial outer membrane;GO:0005741~mitochondrial outer membrane;GO:0005778~peroxisomal membrane;GO:0016021~integral component of membrane;GO:0031966~mitochondrial membrane	Mitochondrion outer membrane	Q7Z434; len=540; ExpAA=21.03; First60=0.01; PredHel=1; Topology=o513-535i	0.0333863	0	0	0	0	0
Q9NQG5;E9PIQ9;A2A2M0;E9PQF3	Regulation of nuclear pre-mRNA domain-containing protein 1B	RPRD1B	GO:0005634~nucleus;GO:0005654~nucleoplasm;GO:0005654~nucleoplasm;GO:0005813~centrosome;GO:0005829~cytosol;GO:0016591~DNA-directed RNA polymerase II, holoenzyme	Nucleus {ECO:0000269|PubMed:22264791}.		1.53466	1.16031	1.20723	0.515681	0.380262	0.53316
Q9BU23-3;Q9BU23-2;Q9BU23	Lipase maturation factor 2	LMF2	GO:0005789~endoplasmic reticulum membrane;GO:0016020~membrane;GO:0016021~integral component of membrane	Endoplasmic reticulum membrane	Q9BU23; len=707; ExpAA=189.21; First60=21.54; PredHel=7; Topology=i12-34o75-97i104-126o252-274i310-332o363-385i397-419o	0	0.0334338	0	0.0544039	0.0417838	0.0355104
Q5VW52;Q9HCL2	Glycerol-3-phosphate acyltransferase 1, mitochondrial	GPAM	GO:0005741~mitochondrial outer membrane;GO:0005743~mitochondrial inner membrane;GO:0005886~plasma membrane;GO:0016021~integral component of membrane	Mitochondrion outer membrane	Q5VW52; len=710; ExpAA=7.98; First60=0.00; PredHel=0; Topology=o/Q9HCL2; len=828; ExpAA=5.46; First60=0.00; PredHel=0; Topology=o	0.015668	0.193271	0.0177446	0	0	0
F5H5G8;F5GXC8;Q9P2R7-2;Q9P2R7;Q5T9Q5;Q5T9Q8	Succinyl-CoA ligase [ADP-forming] subunit beta, mitochondrial	SUCLA2	GO:0005739~mitochondrion;GO:0005759~mitochondrial matrix;GO:0043209~myelin sheath;GO:0070062~extracellular exosome	Mitochondrion {ECO:0000255|HAMAP-		0.219236	0.16791	0.182191	0	0	0
P32970;B4DPR8	CD70 antigen	CD70	GO:0005886~plasma membrane;GO:0005886~plasma membrane;GO:0005887~integral component of plasma membrane;GO:0070062~extracellular exosome	Membrane	P32970; len=193; ExpAA=22.39; First60=22.15; PredHel=1; Topology=i21-43o	0.099813	0	0	0	0.274459	0.208152
E9PPM8;Q9Y315;G3V158;E9PML7	Deoxyribose-phosphate aldolase	DERA	GO:0005576~extracellular region;GO:0005634~nucleus;GO:0005829~cytosol;GO:0034774~secretory granule lumen;GO:0070062~extracellular exosome;GO:1904813~ficolin-1-rich granule lumen	Cytoplasm {ECO:0000269|PubMed:25229427}.		0.0174089	0.0163674	0	0	0.0174165	0
J3KMZ7;Q9H0H0	Integrator complex subunit 2	INTS2	GO:0005622~intracellular;GO:0005634~nucleus;GO:0005654~nucleoplasm;GO:0005737~cytoplasm;GO:0016020~membrane;GO:0016021~integral component of membrane;GO:0031965~nuclear membrane;GO:0032039~integrator complex	Nucleus membrane	J3KMZ7; len=1196; ExpAA=1.45; First60=0.00; PredHel=0; Topology=o/Q9H0H0; len=1204; ExpAA=2.48; First60=0.01; PredHel=0; Topology=o	0.0110863	0.00573187	0.0101185	0.0230108	0.0171775	0
C9JTE9;Q9UHQ4;Q9UHQ4-2;C9IYK6;H7C5E2;B7Z2L0;A6NME1;H0Y7N8;C9JGJ9;F8WB99;C9JP06;F8WDG1	B-cell receptor-associated protein 29	BCAP29	GO:0005789~endoplasmic reticulum membrane;GO:0016020~membrane;GO:0016021~integral component of membrane	Endoplasmic reticulum membrane	C9JTE9; len=230; ExpAA=63.29; First60=39.79; PredHel=3; Topology=i7-29o44-63i103-122o/Q9UHQ4; len=241; ExpAA=63.00; First60=39.77; PredHel=3; Topology=i7-29o44-63i103-122o/C9IYK6; len=196; ExpAA=63.25; First60=39.78; PredHel=3; Topology=i7-29o44-63i103-122o/H7C5E2; len=294; ExpAA=40.46; First60=19.09; PredHel=2; Topology=o4-21i60-79o/B7Z2L0; len=147; ExpAA=12.78; First60=12.78; PredHel=0; Topolog…	0.0488058	0.0494699	0.0230716	0.51889	0.453802	0.568186
Q68E01-2;Q68E01;Q68E01-3;Q68E01-4	Integrator complex subunit 3	INTS3	GO:0005634~nucleus;GO:0005654~nucleoplasm;GO:0005730~nucleolus;GO:0005737~cytoplasm;GO:0032039~integrator complex;GO:0070876~SOSS complex	Nucleus {ECO:0000269|PubMed:19605351,		0.123768	0.233282	0.186446	0.0490214	0.0612507	0.0792645
Q96HW7;Q96HW7-4;Q96HW7-2;Q96HW7-3;F8WAA7;Q2T9F4;Q96LV5	Integrator complex subunit 4	INTS4	GO:0005634~nucleus;GO:0005654~nucleoplasm;GO:0032039~integrator complex	Nucleus {ECO:0000269|PubMed:23904267}.		0.0052932	0.0191262	0.0147561	0.0178325	0.0123678	0
Q96IY1	Kinetochore-associated protein NSL1 homolog	NSL1	GO:0000444~MIS12/MIND type complex;GO:0000777~condensed chromosome kinetochore;GO:0005654~nucleoplasm;GO:0005829~cytosol;GO:0005829~cytosol;GO:0016607~nuclear speck	Nucleus {ECO:0000269|PubMed:15502821,		0.0400156	0	0	0	0	0.0285673
Q9NVH2-3;Q9NVH2-2;Q9NVH2;Q9NVH2-4	Integrator complex subunit 7	INTS7	GO:0005634~nucleus;GO:0005654~nucleoplasm;GO:0005694~chromosome;GO:0005737~cytoplasm;GO:0005829~cytosol;GO:0016607~nuclear speck;GO:0032039~integrator complex	Nucleus {ECO:0000269|PubMed:21659603}.		0.00621625	0.0339531	0.00810484	0.0544518	0.0498174	0.0335937
H7BYQ6;Q9NV88-3;Q9NV88-2;Q9NV88;G3XAN1;H0YBK3;E5RK47;E5RG70	Integrator complex subunit 9	INTS9	GO:0005634~nucleus;GO:0005654~nucleoplasm;GO:0005654~nucleoplasm;GO:0005829~cytosol;GO:0032039~integrator complex	Nucleus {ECO:0000269|PubMed:15684398,		0.0267742	0.0131319	0.0157004	0.0604414	0	0.00817563
Q9BR76;F5H390;E7EW44;F5H0D2	Coronin-1B;Coronin	CORO1B	GO:0001725~stress fiber;GO:0005737~cytoplasm;GO:0005829~cytosol;GO:0005884~actin filament;GO:0005886~plasma membrane;GO:0005925~focal adhesion;GO:0030027~lamellipodium;GO:0031252~cell leading edge;GO:0048471~perinuclear region of cytoplasm;GO:0070062~extracellular exosome;GO:0071944~cell periphery	Cytoplasm, cytoskeleton	Q9BR76; len=489; ExpAA=3.30; First60=2.71; PredHel=0; Topology=o/F5H390; len=282; ExpAA=3.31; First60=2.68; PredHel=0; Topology=o/F5H0D2; len=139; ExpAA=3.81; First60=3.01; PredHel=0; Topology=o	0.603039	0.254994	0.592903	0.693967	0.948342	0.929395
Q9ULV4;Q9ULV4-2;Q9ULV4-3;B4E3S0;H0YHL7;F8W1H8;F8VUX3;F8VSA4;F8VRE9;F8VTT6;F8VVB7;J3QLV6;J3KSS5;Q6QEF8-4;Q6QEF8-3;Q6QEF8-2;Q6QEF8-5;Q6QEF8;F8VV53	Coronin-1C;Coronin	CORO1C	GO:0005737~cytoplasm;GO:0005925~focal adhesion;GO:0015629~actin cytoskeleton;GO:0016328~lateral plasma membrane;GO:0016600~flotillin complex;GO:0030027~lamellipodium;GO:0031982~vesicle	Cell membrane {ECO:0000269|PubMed:12377779,	Q9ULV4; len=474; ExpAA=7.89; First60=6.99; PredHel=0; Topology=o/B4E3S0; len=369; ExpAA=0.03; First60=0.03; PredHel=0; Topology=o/H0YHL7; len=165; ExpAA=0.00; First60=0.00; PredHel=0; Topology=o/F8W1H8; len=151; ExpAA=6.92; First60=6.14; PredHel=0; Topology=o/F8VUX3; len=159; ExpAA=6.70; First60=5.94; PredHel=0; Topology=o/F8VSA4; len=162; ExpAA=6.79; First60=5.94; PredHel=0; Topology=o/F8VRE9; l…	1.28841	1.14928	1.71193	2.86118	2.7218	2.795
Q15149-4	Plectin	PLEC	GO:0005829~cytosol;GO:0005829~cytosol;GO:0005886~plasma membrane;GO:0005903~brush border;GO:0005925~focal adhesion;GO:0016528~sarcoplasm;GO:0030056~hemidesmosome;GO:0031012~extracellular matrix;GO:0042383~sarcolemma;GO:0043034~costamere;GO:0045111~intermediate filament cytoskeleton;GO:0070062~extracellular exosome	Cytoplasm, cytoskeleton		2.74342	2.70864	2.39268	2.5824	2.74998	2.60193
P12236;P12235;I7HJJ0;V9GYG0	ADP/ATP translocase 3;ADP/ATP translocase 3, N-terminally processed;ADP/ATP translocase 1	SLC25A6;SLC25A4	GO:0005634~nucleus;GO:0005739~mitochondrion;GO:0005743~mitochondrial inner membrane;GO:0005744~mitochondrial inner membrane presequence translocase complex;GO:0016021~integral component of membrane;GO:0031012~extracellular matrix	Mitochondrion inner membrane	P12236; len=298; ExpAA=74.30; First60=4.52; PredHel=2; Topology=i172-194o209-231i/P12235; len=298; ExpAA=72.95; First60=1.02; PredHel=3; Topology=o112-134i172-194o209-231i/V9GYG0; len=208; ExpAA=23.91; First60=0.86; PredHel=0; Topology=o	5.93026	5.63227	4.43032	3.27389	2.6884	1.70367
P63151;P63151-2;E5RFR9;Q66LE6;E5RIY1;Q00005-6;Q00005;Q00005-2;Q00005-3;Q00005-4;Q00005-5;Q00005-7;E5RHQ2;E5RJV2;F5GXJ6;Q9Y2T4-3;Q9Y2T4-4;Q9Y2T4-2;Q9Y2T4	Serine/threonine-protein phosphatase 2A 55 kDa regulatory subunit B alpha isoform	PPP2R2A	GO:0000159~protein phosphatase type 2A complex;GO:0005654~nucleoplasm;GO:0005829~cytosol;GO:0005829~cytosol	Cytoplasm {ECO:0000250}.		0.29562	0.531643	0.244384	0.537379	0.485937	0.373675
Q13564-3;Q13564-2;Q13564;Q13564-4;J3QRA5;J3KRK3	NEDD8-activating enzyme E1 regulatory subunit	NAE1	GO:0005737~cytoplasm;GO:0005829~cytosol;GO:0005886~plasma membrane	Cell membrane {ECO:0000269|PubMed:14557245}.	Q13564; len=534; ExpAA=0.06; First60=0.00; PredHel=0; Topology=o/J3QRA5; len=124; ExpAA=0.16; First60=0.05; PredHel=0; Topology=o/J3KRK3; len=162; ExpAA=1.01; First60=0.05; PredHel=0; Topology=i	0	0	0.0467907	0	0	0
O14967;D6RAZ4	Calmegin	CLGN	GO:0005635~nuclear envelope;GO:0005783~endoplasmic reticulum;GO:0005789~endoplasmic reticulum membrane;GO:0016021~integral component of membrane	Endoplasmic reticulum membrane	O14967; len=610; ExpAA=23.08; First60=0.42; PredHel=1; Topology=o471-493i/D6RAZ4; len=179; ExpAA=0.77; First60=0.77; PredHel=0; Topology=o	0.111377	0.0804018	0.132972	0	0	0
X6RKY7;X6RA30;O75794;X6RF82	Cell division cycle protein 123 homolog	CDC123	GO:0005737~cytoplasm	Cytoplasm {ECO:0000250}.		0.0617651	0.0563115	0.042092	0.269397	0.136461	0.100635
F5H1X8;P50851-2;P50851;H0YAC6;E9PEM5;Q5T321;F5GXV7;Q8NFP9	Lipopolysaccharide-responsive and beige-like anchor protein	LRBA	GO:0005764~lysosome;GO:0005783~endoplasmic reticulum;GO:0005794~Golgi apparatus;GO:0005886~plasma membrane;GO:0016020~membrane;GO:0016021~integral component of membrane	Cell membrane {ECO:0000305}	P50851; len=2863; ExpAA=1.24; First60=0.00; PredHel=0; Topology=o/H0YAC6; len=1505; ExpAA=5.24; First60=2.39; PredHel=0; Topology=o/E9PEM5; len=2575; ExpAA=0.79; First60=0.00; PredHel=0; Topology=o/Q5T321; len=2943; ExpAA=1.18; First60=0.20; PredHel=0; Topology=o/F5GXV7; len=2947; ExpAA=1.27; First60=0.20; PredHel=0; Topology=o/Q8NFP9; len=2946; ExpAA=1.21; First60=0.20; PredHel=0; Topology=o	0.00514514	0.00684657	0.00542445	0.0176475	0.00262443	0.00813688
E9PFW3;Q96CW1-2;Q96CW1;C9JJ47;C9JTK4;C9JGT8;C9JJD3;C9JPV8;H7C4C3	AP-2 complex subunit mu	AP2M1	GO:0005765~lysosomal membrane;GO:0005829~cytosol;GO:0005886~plasma membrane;GO:0005886~plasma membrane;GO:0030122~AP-2 adaptor complex;GO:0030666~endocytic vesicle membrane;GO:0030669~clathrin-coated endocytic vesicle membrane;GO:0036020~endolysosome membrane;GO:0045334~clathrin-coated endocytic vesicle;GO:0070062~extracellular exosome	Cell membrane. Membrane, coated pit	E9PFW3; len=460; ExpAA=0.04; First60=0.00; PredHel=0; Topology=o/Q96CW1; len=435; ExpAA=0.06; First60=0.00; PredHel=0; Topology=o/C9JJ47; len=252; ExpAA=0.10; First60=0.00; PredHel=0; Topology=o/C9JTK4; len=160; ExpAA=0.19; First60=0.00; PredHel=0; Topology=o/C9JGT8; len=195; ExpAA=0.97; First60=0.00; PredHel=0; Topology=o/C9JJD3; len=113; ExpAA=0.39; First60=0.00; PredHel=0; Topology=o/C9JPV8; l…	0.216259	0.160389	0.151158	0.330031	0.249372	0.315882
D3YTB5;P51617-4;P51617-2;P51617-3;P51617;F8WAB6;H7C224;H7C1F0;H7C2I6	Interleukin-1 receptor-associated kinase 1	IRAK1	GO:0005634~nucleus;GO:0005634~nucleus;GO:0005737~cytoplasm;GO:0005811~lipid droplet;GO:0005829~cytosol;GO:0005829~cytosol;GO:0005886~plasma membrane;GO:0010008~endosome membrane;GO:0045323~interleukin-1 receptor complex	Cytoplasm {ECO:0000269|PubMed:16690127}.	D3YTB5; len=708; ExpAA=0.00; First60=0.00; PredHel=0; Topology=o/P51617; len=712; ExpAA=0.00; First60=0.00; PredHel=0; Topology=o/F8WAB6; len=339; ExpAA=0.00; First60=0.00; PredHel=0; Topology=o/H7C224; len=392; ExpAA=1.29; First60=1.09; PredHel=0; Topology=o/H7C1F0; len=234; ExpAA=0.00; First60=0.00; PredHel=0; Topology=o/H7C2I6; len=276; ExpAA=0.01; First60=0.00; PredHel=0; Topology=o	0	0	0	0.0509203	0.0412924	0
J3KTL8;A6NHR9-2;A6NHR9;A6NHR9-3	Structural maintenance of chromosomes flexible hinge domain-containing protein 1	SMCHD1	GO:0000784~nuclear chromosome, telomeric region;GO:0001740~Barr body	Chromosome {ECO:0000269|PubMed:24790221,		0.0447575	0.0197071	0.0328006	0.0193654	0.0601734	0.0406737
Q8WVV4;Q8WVV4-1;Q8WVV4-3	Protein POF1B	POF1B	GO:0005884~actin filament;GO:0005912~adherens junction;GO:0005923~bicellular tight junction;GO:0030057~desmosome	Cell junction, tight junction		0	0.167065	0	0	0	0
J3QKS7;B4DGM3;Q969G3-6;Q969G3-5;Q969G3-3;Q969G3-2;Q969G3-4;Q969G3;K7EMQ8;H7C048;J3KT85;J3QR61;J3QKX6	SWI/SNF-related matrix-associated actin-dependent regulator of chromatin subfamily E member 1	SMARCE1	GO:0000228~nuclear chromosome;GO:0000790~nuclear chromatin;GO:0005634~nucleus;GO:0005654~nucleoplasm;GO:0016514~SWI/SNF complex;GO:0017053~transcriptional repressor complex;GO:0043234~protein complex;GO:0071564~npBAF complex;GO:0071565~nBAF complex	Nucleus {ECO:0000255|PROSITE-		0.392363	0.316414	0.425839	0.453479	0.410178	0.521302
F5GX68;P26358;P26358-2;P26358-3;K7ENW7	DNA (cytosine-5)-methyltransferase 1	DNMT1	GO:0005634~nucleus;GO:0005654~nucleoplasm;GO:0005657~replication fork;GO:0005721~pericentric heterochromatin	Nucleus {ECO:0000269|PubMed:12145218}.		0.00874615	0.00717393	0	0.0236443	0.035879	0.0187856
P58107;E9PPU0	Epiplakin	EPPK1	GO:0005737~cytoplasm;GO:0005856~cytoskeleton;GO:0005923~bicellular tight junction;GO:0016323~basolateral plasma membrane;GO:0016327~apicolateral plasma membrane;GO:0030056~hemidesmosome;GO:0042995~cell projection;GO:0045095~keratin filament;GO:0045095~keratin filament;GO:0071944~cell periphery;GO:0097356~perinucleolar compartment	Cytoplasm, cytoskeleton	P58107; len=5088; ExpAA=0.01; First60=0.00; PredHel=0; Topology=o	0	0.0292162	0	0	0	0
Q02952-3;Q02952-2;Q02952	A-kinase anchor protein 12	AKAP12	GO:0005737~cytoplasm;GO:0005829~cytosol;GO:0005856~cytoskeleton;GO:0005886~plasma membrane;GO:0005925~focal adhesion;GO:0005938~cell cortex	Cytoplasm, cell cortex {ECO:0000305}.	Q02952; len=1782; ExpAA=0.00; First60=0.00; PredHel=0; Topology=o	0.110921	0.0728194	0.144635	0.295354	0.257222	0.467383
Q15075	Early endosome antigen 1	EEA1	GO:0005737~cytoplasm;GO:0005769~early endosome;GO:0005829~cytosol;GO:0005969~serine-pyruvate aminotransferase complex;GO:0016020~membrane;GO:0019897~extrinsic component of plasma membrane;GO:0031901~early endosome membrane;GO:0044308~axonal spine;GO:0055037~recycling endosome;GO:0070062~extracellular exosome;GO:0098793~presynapse	Cytoplasm. Early endosome membrane	Q15075; len=1411; ExpAA=0.00; First60=0.00; PredHel=0; Topology=o	0.01182	0.0191324	0.00938903	0	0	0
P41091;Q2VIR3;F8W810;Q2VIR3-2;H7BZU1	Eukaryotic translation initiation factor 2 subunit 3;Putative eukaryotic translation initiation factor 2 subunit 3-like protein	EIF2S3;EIF2S3L	GO:0005737~cytoplasm;GO:0005829~cytosol;GO:0005850~eukaryotic translation initiation factor 2 complex;GO:0070062~extracellular exosome			2.77265	2.96515	3.03782	4.84941	5.67412	5.64378
P17066;P48741	Heat shock 70 kDa protein 6;Putative heat shock 70 kDa protein 7	HSPA6;HSPA7	GO:0005576~extracellular region;GO:0005737~cytoplasm;GO:0005814~centriole;GO:0005829~cytosol;GO:0008180~COP9 signalosome;GO:0034774~secretory granule lumen;GO:0070062~extracellular exosome;GO:0072562~blood microparticle;GO:1904813~ficolin-1-rich granule lumen			4.33353	4.97145	4.32027	2.74868	2.5645	2.43986
P51572;P51572-2;C9JSP1;C9JQ75;C9J0M4;C9JMD7;C9JM14	B-cell receptor-associated protein 31	BCAP31	GO:0005739~mitochondrion;GO:0005783~endoplasmic reticulum;GO:0005784~Sec61 translocon complex;GO:0005789~endoplasmic reticulum membrane;GO:0005811~lipid droplet;GO:0005829~cytosol;GO:0005887~integral component of plasma membrane;GO:0016020~membrane;GO:0030136~clathrin-coated vesicle;GO:0032580~Golgi cisterna membrane;GO:0033116~endoplasmic reticulum-Golgi intermediate compartment membrane;GO:0071…	Endoplasmic reticulum membrane	P51572; len=246; ExpAA=62.40; First60=40.58; PredHel=3; Topology=i7-29o44-63i102-121o/C9JSP1; len=182; ExpAA=62.55; First60=40.62; PredHel=3; Topology=i7-29o44-63i102-121o/C9JQ75; len=187; ExpAA=62.57; First60=40.61; PredHel=3; Topology=i7-29o44-63i102-121o/C9J0M4; len=188; ExpAA=62.59; First60=40.61; PredHel=3; Topology=i7-29o44-63i102-121o/C9JMD7; len=178; ExpAA=62.63; First60=40.61; PredHel=3;…	0.630392	1.12086	1.12956	2.57227	3.13267	1.45575
E9PJK1;E9PRJ8;H0YDL9;H0YDJ9;E9PIF1;A6NMH8;P60033;E9PM31;H0YEE2	Tetraspanin;CD81 antigen	CD81	GO:0001772~immunological synapse;GO:0005886~plasma membrane;GO:0005887~integral component of plasma membrane;GO:0005925~focal adhesion;GO:0016020~membrane;GO:0016323~basolateral plasma membrane;GO:0031982~vesicle;GO:0070062~extracellular exosome	Cell membrane	E9PJK1; len=165; ExpAA=45.72; First60=22.93; PredHel=2; Topology=o20-42i131-153o/E9PRJ8; len=209; ExpAA=71.25; First60=17.80; PredHel=3; Topology=i53-75o85-107i190-208o/H0YDL9; len=221; ExpAA=76.03; First60=27.70; PredHel=4; Topology=i5-22o42-64i76-98o187-204i/H0YDJ9; len=225; ExpAA=83.10; First60=27.72; PredHel=4; Topology=i7-26o46-68i80-102o193-215i/E9PIF1; len=242; ExpAA=68.77; First60=0.15; P…	0.306748	0	0.420495	0.364861	0.732643	0.488407
Q7Z2T5;Q7Z2T5-2	TRMT1-like protein	TRMT1L				0.144286	0.0899372	0.0184938	0.125286	0.0223984	0.0156906
Q9Y2W1	Thyroid hormone receptor-associated protein 3	THRAP3	GO:0005634~nucleus;GO:0005654~nucleoplasm;GO:0016592~mediator complex;GO:0016607~nuclear speck;GO:0035145~exon-exon junction complex;GO:0070062~extracellular exosome	Nucleus {ECO:0000269|PubMed:20123736,		1.25891	1.04039	0.964096	0.108768	0.132759	0.178584
E9PK01;P29692;E9PRY8;P29692-2;E9PPR1;E9PL12;E9PQ49;E9PI39;P29692-4;E9PQZ1;E9PMW7;E9PIZ1;E9PK06;H0YCK7;E9PK72;E9PKK3;H0YE72;H0YE58;E9PNW6;E9PQC9;E9PJD0	Elongation factor 1-delta	EEF1D	GO:0001650~fibrillar center;GO:0005634~nucleus;GO:0005737~cytoplasm;GO:0005783~endoplasmic reticulum;GO:0005829~cytosol;GO:0005829~cytosol;GO:0005853~eukaryotic translation elongation factor 1 complex	Isoform 2: Nucleus		11.2274	10.8958	11.4314	16.7514	18.905	18.2539
Q9H1A4;H0Y564	Anaphase-promoting complex subunit 1	ANAPC1	GO:0005654~nucleoplasm;GO:0005680~anaphase-promoting complex;GO:0005829~cytosol			0.00971868	0.0100144	0.0104739	0.0328875	0.0196323	0.00299234
Q9UJX6-2;Q9UJX6	Anaphase-promoting complex subunit 2	ANAPC2	GO:0005654~nucleoplasm;GO:0005680~anaphase-promoting complex;GO:0005829~cytosol			0	0	0	0.0684555	0.0466965	0.0317659
P26641;B4DTG2	Elongation factor 1-gamma	EEF1G	GO:0005634~nucleus;GO:0005737~cytoplasm;GO:0005783~endoplasmic reticulum;GO:0005829~cytosol;GO:0016020~membrane;GO:0070062~extracellular exosome		P26641; len=437; ExpAA=1.37; First60=0.03; PredHel=0; Topology=o	19.1689	19.7619	18.2377	28.783	26.33	21.5033
Q9UJX5;E9PCR4;Q9UJX5-2;D6RAP6;D6RFM7	Anaphase-promoting complex subunit 4	ANAPC4	GO:0005634~nucleus;GO:0005654~nucleoplasm;GO:0005680~anaphase-promoting complex;GO:0005829~cytosol			0.044999	0.0791147	0.0644605	0.156506	0.105313	0.0887508
F5H0F9;Q9UJX4;H0YFB5;Q9UJX4-3;F5GY68;Q9UJX4-2;F5H3S5;F5H0N1	Anaphase-promoting complex subunit 5	ANAPC5	GO:0005634~nucleus;GO:0005654~nucleoplasm;GO:0005680~anaphase-promoting complex;GO:0005829~cytosol			0.0189679	0.00510866	0	0.0194033	0.0372523	0.00377791
Q9UJX3-2;Q9UJX3	Anaphase-promoting complex subunit 7	ANAPC7	GO:0005634~nucleus;GO:0005654~nucleoplasm;GO:0005680~anaphase-promoting complex;GO:0005829~cytosol			0.0555348	0.0303381	0.0262576	0.0323949	0.0682701	0.0350106
Q00765;E2QRG8;B7Z332;B7Z510;H0Y8J8;B7Z681	Receptor expression-enhancing protein 5;Receptor expression-enhancing protein	REEP5	GO:0016021~integral component of membrane;GO:0070062~extracellular exosome;GO:0071782~endoplasmic reticulum tubular network	Membrane {ECO:0000255}	Q00765; len=189; ExpAA=48.49; First60=22.63; PredHel=2; Topology=i35-57o88-110i/E2QRG8; len=165; ExpAA=53.50; First60=29.14; PredHel=2; Topology=o33-55i81-103o/B7Z332; len=99; ExpAA=35.85; First60=22.51; PredHel=2; Topology=i35-57o62-84i/B7Z510; len=122; ExpAA=47.12; First60=22.68; PredHel=2; Topology=i35-57o88-110i/H0Y8J8; len=145; ExpAA=49.27; First60=9.65; PredHel=2; Topology=i49-71o102-124i	4.1617	2.17579	2.61259	2.05735	2.21429	1.72578
Q96HR9	Receptor expression-enhancing protein 6	REEP6	GO:0001917~photoreceptor inner segment;GO:0005634~nucleus;GO:0005783~endoplasmic reticulum;GO:0005789~endoplasmic reticulum membrane;GO:0016021~integral component of membrane;GO:0044317~rod spherule;GO:0045177~apical part of cell	Endoplasmic reticulum membrane	Q96HR9; len=211; ExpAA=56.94; First60=18.83; PredHel=2; Topology=i43-65o85-107i	0.504072	0	0	0.448729	0	0
Q96HR8-2;Q96HR8;D6RIB3	H/ACA ribonucleoprotein complex non-core subunit NAF1	NAF1	GO:0005634~nucleus;GO:0005732~small nucleolar ribonucleoprotein complex;GO:0005737~cytoplasm	Cytoplasm. Nucleus. Note=Shuttles between		0.0384999	0	0.0391724	0.0502334	0.0255861	0
P25786;P25786-2;F5GX11;B4DEV8;F5H112	Proteasome subunit alpha type-1	PSMA1	GO:0000502~proteasome complex;GO:0005634~nucleus;GO:0005654~nucleoplasm;GO:0005654~nucleoplasm;GO:0005813~centrosome;GO:0005829~cytosol;GO:0005839~proteasome core complex;GO:0005844~polysome;GO:0019773~proteasome core complex, alpha-subunit complex;GO:0070062~extracellular exosome	Cytoplasm {ECO:0000269|PubMed:12181345}.		1.24157	1.7176	1.60936	3.33906	3.31644	2.34968
P25787;C9JCK5;H3BT36;Q6MZI6;H7C402	Proteasome subunit alpha type-2	PSMA2	GO:0000502~proteasome complex;GO:0000932~P-body;GO:0005576~extracellular region;GO:0005634~nucleus;GO:0005654~nucleoplasm;GO:0005829~cytosol;GO:0005839~proteasome core complex;GO:0019773~proteasome core complex, alpha-subunit complex;GO:0034774~secretory granule lumen;GO:0070062~extracellular exosome;GO:1904813~ficolin-1-rich granule lumen	Cytoplasm {ECO:0000269|PubMed:12181345}.		2.13139	1.78772	1.91652	3.06038	2.70078	2.67816
P25788-2;P25788;G3V4X5;G3V3W4;G3V5N4	Proteasome subunit alpha type-3	PSMA3	GO:0000502~proteasome complex;GO:0005634~nucleus;GO:0005634~nucleus;GO:0005654~nucleoplasm;GO:0005737~cytoplasm;GO:0005829~cytosol;GO:0005839~proteasome core complex;GO:0019773~proteasome core complex, alpha-subunit complex;GO:0045202~synapse;GO:0070062~extracellular exosome	Cytoplasm {ECO:0000269|PubMed:12181345}.		2.89928	2.81921	2.21232	3.93819	3.05386	2.63153
H0YN18;P25789;H0YMZ1;H0YL69;P25789-2;H0YKT8;H0YMA1;H0YKS0;H0YLC2;H0YMI6;H0YMV3;H0YLS6	Proteasome subunit alpha type-4;Proteasome subunit alpha type;Proteasome subunit beta type	PSMA4	GO:0000502~proteasome complex;GO:0000932~P-body;GO:0005634~nucleus;GO:0005654~nucleoplasm;GO:0005829~cytosol;GO:0005829~cytosol;GO:0005839~proteasome core complex;GO:0019773~proteasome core complex, alpha-subunit complex;GO:0043231~intracellular membrane-bounded organelle;GO:0070062~extracellular exosome	Cytoplasm {ECO:0000269|PubMed:12181345}.	H0YN18; len=230; ExpAA=0.01; First60=0.00; PredHel=0; Topology=o/P25789; len=261; ExpAA=1.15; First60=1.13; PredHel=0; Topology=o/H0YMZ1; len=220; ExpAA=1.07; First60=1.05; PredHel=0; Topology=o/H0YL69; len=236; ExpAA=1.14; First60=1.12; PredHel=0; Topology=o/H0YKT8; len=181; ExpAA=0.82; First60=0.81; PredHel=0; Topology=o/H0YMA1; len=209; ExpAA=1.06; First60=1.04; PredHel=0; Topology=o/H0YKS0; l…	2.6844	2.93829	2.50548	5.18015	4.11312	3.39732
P28066;P28066-2	Proteasome subunit alpha type-5	PSMA5	GO:0000502~proteasome complex;GO:0005576~extracellular region;GO:0005634~nucleus;GO:0005654~nucleoplasm;GO:0005829~cytosol;GO:0005839~proteasome core complex;GO:0019773~proteasome core complex, alpha-subunit complex;GO:0034774~secretory granule lumen;GO:0070062~extracellular exosome;GO:1904813~ficolin-1-rich granule lumen	Cytoplasm {ECO:0000269|PubMed:12181345}.		3.19182	2.10545	3.61127	5.72655	3.36926	5.45599
G3V5Z7;P60900;G3V295;P60900-2;G3V3I1;G3V3U4;P60900-3;G3V4S5;G3V2S7;H0YJC4	Proteasome subunit alpha type;Proteasome subunit alpha type-6	PSMA6	GO:0000502~proteasome complex;GO:0000932~P-body;GO:0005634~nucleus;GO:0005654~nucleoplasm;GO:0005654~nucleoplasm;GO:0005829~cytosol;GO:0005829~cytosol;GO:0005839~proteasome core complex;GO:0005839~proteasome core complex;GO:0005844~polysome;GO:0016363~nuclear matrix;GO:0019773~proteasome core complex, alpha-subunit complex;GO:0019773~proteasome core complex, alpha-subunit complex;GO:0019773~prote…	Cytoplasm {ECO:0000269|PubMed:12181345}.		2.10045	2.53936	2.0228	3.64041	3.77977	3.24326
Q9NPJ3-2;Q9NPJ3	Acyl-coenzyme A thioesterase 13;Acyl-coenzyme A thioesterase 13, N-terminally processed	ACOT13	GO:0005634~nucleus;GO:0005737~cytoplasm;GO:0005739~mitochondrion;GO:0005819~spindle;GO:0005829~cytosol;GO:0070062~extracellular exosome	Cytoplasm, cytosol		3.55126	5.01325	3.0468	4.09775	4.18353	3.26611
O14818;O14818-4;O14818-2;H0Y586;Q8TAA3-2;Q8TAA3-5;Q8TAA3;F5GY34	Proteasome subunit alpha type-7	PSMA7	GO:0000502~proteasome complex;GO:0005634~nucleus;GO:0005654~nucleoplasm;GO:0005829~cytosol;GO:0005839~proteasome core complex;GO:0019773~proteasome core complex, alpha-subunit complex;GO:0070062~extracellular exosome;GO:0098794~postsynapse	Cytoplasm {ECO:0000269|PubMed:12181345}.		4.20768	2.95519	3.633	5.98745	5.57099	5.48906
P08243-2;P08243;P08243-3;F8WEJ5;C9J057;C9JT45;C9JM09;C9JLN6	Asparagine synthetase [glutamine-hydrolyzing]	ASNS	GO:0005829~cytosol;GO:0005829~cytosol			1.36302	1.07833	0.903656	0.548013	0.353527	0.341295
E9PG40;P05067-7;P05067-11;P05067-8;P05067-9;P05067;H7C0V9;E9PEV0;P05067-10;P05067-3;P05067-4;P05067-5;P05067-6;H7C104;P05067-2	Amyloid beta A4 protein;N-APP;Soluble APP-alpha;Soluble APP-beta;C99;Beta-amyloid protein 42;Beta-amyloid protein 40;C83;P3(42);P3(40);C80;Gamma-secretase C-terminal fragment 59;Gamma-secretase C-terminal fragment 57;Gamma-secretase C-terminal fragment 50;C31	APP	GO:0005576~extracellular region;GO:0005615~extracellular space;GO:0005641~nuclear envelope lumen;GO:0005737~cytoplasm;GO:0005737~cytoplasm;GO:0005768~endosome;GO:0005788~endoplasmic reticulum lumen;GO:0005790~smooth endoplasmic reticulum;GO:0005791~rough endoplasmic reticulum;GO:0005794~Golgi apparatus;GO:0005794~Golgi apparatus;GO:0005796~Golgi lumen;GO:0005829~cytosol;GO:0005886~plasma membrane…	Cell membrane {ECO:0000269|PubMed:10383380,	E9PG40; len=714; ExpAA=22.73; First60=0.00; PredHel=1; Topology=o645-667i/P05067; len=770; ExpAA=22.73; First60=0.00; PredHel=1; Topology=o701-723i/H7C0V9; len=485; ExpAA=0.02; First60=0.02; PredHel=0; Topology=o	0.0576544	0.0565521	0.0647059	0.100451	0.081016	0.0867133
H7BZL4;H7C410;P35052	Glypican-1;Secreted glypican-1	GPC1	GO:0005576~extracellular region;GO:0005578~proteinaceous extracellular matrix;GO:0005615~extracellular space;GO:0005654~nucleoplasm;GO:0005768~endosome;GO:0005796~Golgi lumen;GO:0005829~cytosol;GO:0005886~plasma membrane;GO:0005886~plasma membrane;GO:0005887~integral component of plasma membrane;GO:0031012~extracellular matrix;GO:0031225~anchored component of membrane;GO:0043202~lysosomal lumen;G…	Cell membrane	H7BZL4; len=281; ExpAA=0.01; First60=0.00; PredHel=0; Topology=o/H7C410; len=486; ExpAA=1.47; First60=0.00; PredHel=0; Topology=o/P35052; len=558; ExpAA=2.77; First60=1.31; PredHel=0; Topology=o	0	0.0436978	0	0	0	0
P00558;B7Z7A9;E7ERH5;P07205	Phosphoglycerate kinase 1	PGK1	GO:0005615~extracellular space;GO:0005829~cytosol;GO:0016020~membrane;GO:0045121~membrane raft;GO:0070062~extracellular exosome	Cytoplasm.	P00558; len=417; ExpAA=0.03; First60=0.00; PredHel=0; Topology=o/P07205; len=417; ExpAA=0.02; First60=0.00; PredHel=0; Topology=o	2.52632	3.51484	2.14529	4.2937	4.13273	4.13211
P32322;E2QRB3;P32322-2;P32322-3;J3KQ22;J3QL24;J3QLK9;J3QL32;J3QKT4;J3QL23;J3QRZ0;J3QR88;J3KTA8;J3QKT3;J3KSA9	Pyrroline-5-carboxylate reductase 1, mitochondrial;Pyrroline-5-carboxylate reductase	PYCR1	GO:0005739~mitochondrion;GO:0005759~mitochondrial matrix	Mitochondrion {ECO:0000269|PubMed:19648921}.		2.40647	2.42895	1.17509	1.08669	1.67547	1.07824
Q8TDB8-4;P11169;Q8TDB8-2;Q8TDB8;Q8TDB8-5	Solute carrier family 2, facilitated glucose transporter member 14;Solute carrier family 2, facilitated glucose transporter member 3	SLC2A14;SLC2A3	GO:0005634~nucleus;GO:0005886~plasma membrane;GO:0016021~integral component of membrane	Membrane	P11169; len=496; ExpAA=237.74; First60=21.25; PredHel=10; Topology=i9-31o63-85i92-111o121-143i156-178o183-205i304-326o336-355i367-389o426-448i/Q8TDB8; len=520; ExpAA=238.00; First60=24.01; PredHel=10; Topology=i28-50o87-109i144-166o176-198i207-226o294-316i328-350o360-379i391-413o450-472i	0	0.0845148	0.0709533	0.1316	0.108083	0
Q14964	Ras-related protein Rab-39A	RAB39A	GO:0000139~Golgi membrane;GO:0005764~lysosome;GO:0005794~Golgi apparatus;GO:0005829~cytosol;GO:0005886~plasma membrane;GO:0030670~phagocytic vesicle membrane;GO:0045335~phagocytic vesicle	Cell membrane {ECO:0000305}	Q14964; len=217; ExpAA=0.04; First60=0.04; PredHel=0; Topology=o	0	0	0	0	0	0.0426365
Q96C36;J3KR12	Pyrroline-5-carboxylate reductase 2	PYCR2	GO:0005739~mitochondrion;GO:0005759~mitochondrial matrix	Cytoplasm {ECO:0000269|PubMed:2722838}.		0.493474	0.621704	0.425265	0.39951	0.2492	0.318688
Q96DA2	Ras-related protein Rab-39B	RAB39B	GO:0005622~intracellular;GO:0005794~Golgi apparatus;GO:0005886~plasma membrane;GO:0030659~cytoplasmic vesicle membrane;GO:0031982~vesicle;GO:0043005~neuron projection	Cell membrane {ECO:0000305}	Q96DA2; len=213; ExpAA=0.02; First60=0.02; PredHel=0; Topology=o	0.0496941	0	0	0	0	0
F8W9D1;F8VYY9;P54619-2;P54619;P54619-3;H0YHF8;F8VPF5;F8VVA3;F8VZX1;H0YIC9	5-AMP-activated protein kinase subunit gamma-1	PRKAG1	GO:0005654~nucleoplasm;GO:0005829~cytosol;GO:0016020~membrane;GO:0031588~nucleotide-activated protein kinase complex;GO:0070062~extracellular exosome		F8VYY9; len=280; ExpAA=0.38; First60=0.06; PredHel=0; Topology=o/P54619; len=331; ExpAA=0.27; First60=0.00; PredHel=0; Topology=o/H0YHF8; len=93; ExpAA=0.00; First60=0.00; PredHel=0; Topology=o/F8VPF5; len=145; ExpAA=2.60; First60=0.00; PredHel=0; Topology=o/F8VVA3; len=161; ExpAA=0.12; First60=0.08; PredHel=0; Topology=o/F8VZX1; len=202; ExpAA=10.54; First60=0.36; PredHel=0; Topology=o/H0YIC9; l…	0	0.0498566	0	0.0429866	0.0250861	0.0241969
G8JLM0;E9PGP6;Q9UGJ0-2;Q9UGJ0-3;Q9UGJ0;F8WDB5;C9JUG1	5-AMP-activated protein kinase subunit gamma-2	PRKAG2	GO:0005615~extracellular space;GO:0005654~nucleoplasm;GO:0005829~cytosol;GO:0031588~nucleotide-activated protein kinase complex			0	0	0.0129059	0	0.0130964	0.00967207
Q9UN81	LINE-1 retrotransposable element ORF1 protein	L1RE1	GO:0005730~nucleolus;GO:0005737~cytoplasm;GO:0010494~cytoplasmic stress granule;GO:0030529~intracellular ribonucleoprotein complex	Nucleus, nucleolus		0.0386741	0.0371875	0	0	0	0
A8MW61;O43660-2;O43660;H0YA24;D6RA26;H0YAA2	Pleiotropic regulator 1	PLRG1	GO:0000974~Prp19 complex;GO:0001650~fibrillar center;GO:0005654~nucleoplasm;GO:0005662~DNA replication factor A complex;GO:0016607~nuclear speck;GO:0031965~nuclear membrane;GO:0071011~precatalytic spliceosome;GO:0071013~catalytic step 2 spliceosome;GO:0080008~Cul4-RING E3 ubiquitin ligase complex	Nucleus {ECO:0000269|PubMed:11101529,	O43660; len=514; ExpAA=0.00; First60=0.00; PredHel=0; Topology=o/H0YA24; len=156; ExpAA=0.02; First60=0.02; PredHel=0; Topology=o/D6RA26; len=212; ExpAA=0.00; First60=0.00; PredHel=0; Topology=o/H0YAA2; len=106; ExpAA=0.01; First60=0.01; PredHel=0; Topology=o	0.0235083	0.194088	0.288696	0.379734	0.32972	0.239003
Q13085;Q13085-4;Q13085-3;Q13085-2;Q59FY4;K4DID9;F8W8T8;O00763-2;O00763;K7EK64;K7EPF1;K7EII5;F6QQI9;H0YGH5;S4R3S7;D3YTK0;K7EJ22;A8MYL5;E9PEW7;K7EMF7;X6RCE4	Acetyl-CoA carboxylase 1;Biotin carboxylase	ACACA	GO:0001650~fibrillar center;GO:0005739~mitochondrion;GO:0005829~cytosol;GO:0005829~cytosol;GO:0005829~cytosol;GO:0015629~actin cytoskeleton;GO:0070062~extracellular exosome	Cytoplasm.		0.148007	0.144212	0.0717013	1.90582	1.67657	1.48308
Q5SW79-3;Q5SW79;H0Y2V6;Q5SW79-2;E5RIH6;E5RJT5;E5RFU8;H0Y4T4	Centrosomal protein of 170 kDa	CEP170	GO:0005813~centrosome;GO:0005814~centriole;GO:0005819~spindle;GO:0005829~cytosol;GO:0005874~microtubule;GO:0031965~nuclear membrane;GO:0120103~centriolar subdistal appendage	Cytoplasm, cytoskeleton, microtubule	Q5SW79; len=1584; ExpAA=0.00; First60=0.00; PredHel=0; Topology=o/H0Y2V6; len=1558; ExpAA=0.00; First60=0.00; PredHel=0; Topology=o/E5RIH6; len=88; ExpAA=0.00; First60=0.00; PredHel=0; Topology=o/E5RJT5; len=111; ExpAA=0.00; First60=0.00; PredHel=0; Topology=o/E5RFU8; len=133; ExpAA=0.00; First60=0.00; PredHel=0; Topology=o/H0Y4T4; len=263; ExpAA=0.00; First60=0.00; PredHel=0; Topology=o	0.00972375	0.0834515	0.00231404	0.00161784	0.0037854	0.0023947
F8WCF6;P59998;P59998-3;R4GN08;F8WDD7;P59998-4;P59998-2;H7C0A3;F8WDW3;F8WE39	Actin-related protein 2/3 complex subunit 4	ARPC4-TTLL3;ARPC4		Cytoplasm, cytoskeleton		3.06581	2.36158	2.56328	1.44666	1.09492	1.67601
Q6PI48;Q9H9M6	Aspartate--tRNA ligase, mitochondrial	DARS2	GO:0005634~nucleus;GO:0005739~mitochondrion;GO:0005739~mitochondrion;GO:0005759~mitochondrial matrix	Mitochondrion matrix		0.528619	0.415741	0.446436	0.137792	0.155481	0.1126
B5MD87;H0Y6C3;Q53H96	Pyrroline-5-carboxylate reductase 3	PYCRL		Cytoplasm {ECO:0000269|PubMed:23024808}.		0	0.237909	0	0	0	0.149283
P48960-2;P48960-3;P48960	CD97 antigen;CD97 antigen subunit alpha;CD97 antigen subunit beta	CD97		Cell membrane	P48960; len=835; ExpAA=154.10; First60=0.01; PredHel=7; Topology=o553-575i582-601o616-638i651-673o693-715i735-757o767-789i	0.0170458	0.00590479	0	0	0	0
P14209-3;P14209	CD99 antigen	CD99	GO:0005737~cytoplasm;GO:0005886~plasma membrane;GO:0005887~integral component of plasma membrane;GO:0005925~focal adhesion	Membrane {ECO:0000305}	P14209; len=185; ExpAA=42.21; First60=19.51; PredHel=2; Topology=i7-26o126-148i	12.2895	6.31552	11.7533	21.9166	8.08751	14.7165
P16152;E9PQ63;A8MTM1;P16152-2	Carbonyl reductase [NADPH] 1	CBR1	GO:0005829~cytosol;GO:0070062~extracellular exosome;GO:1903561~extracellular vesicle	Cytoplasm.		0.0958893	0.315138	0.0394501	0.36146	0.247209	0.370342
Q06587-2;Q06587	E3 ubiquitin-protein ligase RING1	RING1	GO:0001739~sex chromatin;GO:0005634~nucleus;GO:0005654~nucleoplasm;GO:0005654~nucleoplasm;GO:0005829~cytosol;GO:0016607~nuclear speck;GO:0031519~PcG protein complex;GO:0035102~PRC1 complex	Nucleus {ECO:0000269|PubMed:21282530}.		0.0389359	0.44888	0.32618	0.349538	0	0.0455552
Q8N4T8-2;Q8N4T8;D6RAV8;D6RJF4;D6RGF2;H0Y962	Carbonyl reductase family member 4	CBR4	GO:0005759~mitochondrial matrix;GO:0005759~mitochondrial matrix;GO:0005759~mitochondrial matrix;GO:1990204~oxidoreductase complex	Mitochondrion matrix		0.0836548	0.092668	0.0723476	0	0.121313	0.083353
Q9BXY0;H0YBV6	Protein MAK16 homolog	MAK16	GO:0005730~nucleolus;GO:0005730~nucleolus;GO:0030687~preribosome, large subunit precursor;GO:0043231~intracellular membrane-bounded organelle	Nucleus, nucleolus	Q9BXY0; len=300; ExpAA=0.00; First60=0.00; PredHel=0; Topology=o/H0YBV6; len=137; ExpAA=0.00; First60=0.00; PredHel=0; Topology=o	0.214798	0.268368	0.188511	0.0440109	0.140701	0.0314319
O75400-2;O75400-3;O75400;F5H578	Pre-mRNA-processing factor 40 homolog A	PRPF40A	GO:0005654~nucleoplasm;GO:0005685~U1 snRNP;GO:0005829~cytosol;GO:0016020~membrane;GO:0016363~nuclear matrix;GO:0016607~nuclear speck;GO:0071004~U2-type prespliceosome	Nucleus speckle {ECO:0000250}. Nucleus	O75400; len=957; ExpAA=0.36; First60=0.00; PredHel=0; Topology=o/F5H578; len=448; ExpAA=2.14; First60=0.00; PredHel=0; Topology=o	0.463394	0.471017	0.581575	0.311157	0.252313	0.324634
F5H861;E9PL69;E9PD78;P23921	Ribonucleoside-diphosphate reductase large subunit	RRM1	GO:0005829~cytosol;GO:0005829~cytosol;GO:0070062~extracellular exosome	Cytoplasm.		0	0	0	0.104222	0.0825663	0.107389
Q99873-4;E9PKG1;H7C2I1;Q99873-3;Q99873-2;Q99873;E9PIX6;E9PQ98;H0YDE4;E9PNR9;E9PMW9;E9PI83;Q9NR22-2;Q9NR22;E9PMZ2	Protein arginine N-methyltransferase 1	PRMT1	GO:0005634~nucleus;GO:0005654~nucleoplasm;GO:0005737~cytoplasm;GO:0005829~cytosol;GO:0034709~methylosome	Nucleus {ECO:0000269|PubMed:19136629}.		6.42198	6.9792	6.26653	4.58498	4.19572	3.77583
P20618	Proteasome subunit beta type-1	PSMB1	GO:0000502~proteasome complex;GO:0005576~extracellular region;GO:0005634~nucleus;GO:0005654~nucleoplasm;GO:0005829~cytosol;GO:0005839~proteasome core complex;GO:0019774~proteasome core complex, beta-subunit complex;GO:0034774~secretory granule lumen;GO:0070062~extracellular exosome;GO:1904813~ficolin-1-rich granule lumen	Cytoplasm {ECO:0000269|PubMed:12181345}.		2.3391	2.60819	1.45994	3.46631	2.88614	2.62805
Q86X55-1;Q86X55;Q86X55-2;K7EQA8;K7EK20;K7EPK1	Histone-arginine methyltransferase CARM1	CARM1	GO:0005634~nucleus;GO:0005654~nucleoplasm;GO:0005654~nucleoplasm;GO:0005737~cytoplasm;GO:0005829~cytosol;GO:0005829~cytosol;GO:0005829~cytosol;GO:0090575~RNA polymerase II transcription factor complex	Nucleus. Cytoplasm. Note=Mainly nuclear		0.131759	0.488723	0.304865	0.151662	0.0891721	0.0555666
P49721	Proteasome subunit beta type-2	PSMB2	GO:0000502~proteasome complex;GO:0005634~nucleus;GO:0005654~nucleoplasm;GO:0005654~nucleoplasm;GO:0005829~cytosol;GO:0005839~proteasome core complex;GO:0016020~membrane;GO:0019774~proteasome core complex, beta-subunit complex;GO:0070062~extracellular exosome	Cytoplasm {ECO:0000269|PubMed:12181345}.	P49721; len=201; ExpAA=1.80; First60=0.02; PredHel=0; Topology=o	2.65938	2.17384	1.8489	2.27229	2.09308	1.80875
O14744;O14744-5;O14744-2;O14744-3;B4DV00;O14744-4;G3V580;G3V2L6;H0YJX6;C9JSX3;G3V5L5;G3V2X6;H0YJ77;H7BZ44;G3V507;G3V2F5;G3V5T6;H0YJD3	Protein arginine N-methyltransferase 5;Protein arginine N-methyltransferase 5, N-terminally processed;Protein arginine N-methyltransferase 5	PRMT5	GO:0005634~nucleus;GO:0005634~nucleus;GO:0005654~nucleoplasm;GO:0005737~cytoplasm;GO:0005794~Golgi apparatus;GO:0005829~cytosol;GO:0005829~cytosol;GO:0034709~methylosome;GO:0035097~histone methyltransferase complex;GO:0043234~protein complex	Cytoplasm {ECO:0000269|PubMed:21081503,		0.255905	0.276767	0.236653	1.11212	1.18077	1.00782
P49720;J3KSM3;J3KRR2;J3QKR3	Proteasome subunit beta type-3	PSMB3	GO:0000502~proteasome complex;GO:0005634~nucleus;GO:0005654~nucleoplasm;GO:0005829~cytosol;GO:0005839~proteasome core complex;GO:0019774~proteasome core complex, beta-subunit complex;GO:0070062~extracellular exosome	Cytoplasm {ECO:0000269|PubMed:12181345}.		2.6939	2.50545	1.858	3.6299	3.46627	2.4559
P51687	Sulfite oxidase, mitochondrial	SUOX	GO:0005758~mitochondrial intermembrane space;GO:0005759~mitochondrial matrix	Mitochondrion intermembrane space.	P51687; len=545; ExpAA=0.01; First60=0.01; PredHel=0; Topology=o	0.0152266	0	0	0	0	0
P28070	Proteasome subunit beta type-4	PSMB4	GO:0000502~proteasome complex;GO:0005634~nucleus;GO:0005634~nucleus;GO:0005654~nucleoplasm;GO:0005829~cytosol;GO:0005839~proteasome core complex;GO:0019774~proteasome core complex, beta-subunit complex;GO:0070062~extracellular exosome	Cytoplasm {ECO:0000269|PubMed:12181345}.		0.89059	0.663281	0.265244	1.95277	1.92542	1.40405
P28074;P28074-3;P28074-2;H0YJM8;G8JLC2;G3V3K3	Proteasome subunit beta type-5	PSMB5	GO:0000502~proteasome complex;GO:0005634~nucleus;GO:0005654~nucleoplasm;GO:0005654~nucleoplasm;GO:0005813~centrosome;GO:0005829~cytosol;GO:0005839~proteasome core complex;GO:0019774~proteasome core complex, beta-subunit complex;GO:0070062~extracellular exosome	Cytoplasm {ECO:0000269|PubMed:12181345}.		4	3.12654	2.77901	6.08653	4.76138	3.78806
Q17RB0;A6ZKI3	Protein FAM127C;Protein FAM127A	FAM127C;FAM127A				0	0	0.0387828	0.0516342	0	0.0276908
P28072;I3L3X7	Proteasome subunit beta type-6	PSMB6	GO:0000502~proteasome complex;GO:0005634~nucleus;GO:0005654~nucleoplasm;GO:0005654~nucleoplasm;GO:0005829~cytosol;GO:0005829~cytosol;GO:0005839~proteasome core complex;GO:0019774~proteasome core complex, beta-subunit complex;GO:0070062~extracellular exosome	Cytoplasm {ECO:0000269|PubMed:12181345}.		1.94697	1.99449	1.16307	2.61834	1.84981	2.04391
Q6P2P2-2;Q6P2P2	Putative protein arginine N-methyltransferase 9	PRMT9	GO:0005737~cytoplasm	Cytoplasm {ECO:0000269|PubMed:25737013,		0	0	0	0.0057282	0	0
Q99436;Q5TBG5;B4E0P1	Proteasome subunit beta type-7	PSMB7	GO:0000502~proteasome complex;GO:0005576~extracellular region;GO:0005634~nucleus;GO:0005654~nucleoplasm;GO:0005654~nucleoplasm;GO:0005829~cytosol;GO:0005829~cytosol;GO:0005839~proteasome core complex;GO:0019774~proteasome core complex, beta-subunit complex;GO:0034774~secretory granule lumen;GO:0070062~extracellular exosome;GO:1904813~ficolin-1-rich granule lumen	Cytoplasm {ECO:0000269|PubMed:12181345,		0.604364	0.32952	0.891927	1.56583	1.12568	1.40084
P43304;P43304-2;F8W6E4;F5GYK7;E7EM56;E9PDK4	Glycerol-3-phosphate dehydrogenase, mitochondrial	GPD2	GO:0005743~mitochondrial inner membrane;GO:0009331~glycerol-3-phosphate dehydrogenase complex	Mitochondrion.	P43304; len=727; ExpAA=19.84; First60=19.59; PredHel=1; Topology=i7-29o/F5GYK7; len=379; ExpAA=19.91; First60=19.58; PredHel=1; Topology=i7-29o/E7EM56; len=109; ExpAA=20.09; First60=19.59; PredHel=1; Topology=o10-29i/E9PDK4; len=56; ExpAA=18.31; First60=18.31; PredHel=1; Topology=o10-27i	3.71689	4.45399	4.05386	2.00837	1.67057	1.67467
Q9BSJ8;Q9BSJ8-2;F8VZB1	Extended synaptotagmin-1	ESYT1	GO:0005783~endoplasmic reticulum;GO:0005789~endoplasmic reticulum membrane;GO:0005886~plasma membrane;GO:0016020~membrane;GO:0030176~integral component of endoplasmic reticulum membrane;GO:0043231~intracellular membrane-bounded organelle;GO:0044232~organelle membrane contact site	Endoplasmic reticulum membrane	Q9BSJ8; len=1104; ExpAA=41.64; First60=0.13; PredHel=2; Topology=o68-90i241-263o/F8VZB1; len=88; ExpAA=0.00; First60=0.00; PredHel=0; Topology=o	1.70851	1.54475	1.27078	0.900539	0.970648	0.811751
O60306;H0YH15	Intron-binding protein aquarius	AQR	GO:0005654~nucleoplasm;GO:0005654~nucleoplasm;GO:0016020~membrane;GO:0071013~catalytic step 2 spliceosome	Nucleus {ECO:0000269|PubMed:11991638,	O60306; len=1485; ExpAA=0.14; First60=0.00; PredHel=0; Topology=o/H0YH15; len=646; ExpAA=0.01; First60=0.00; PredHel=0; Topology=o	0.0595987	0.0565913	0.0668063	0.0746918	0.0575017	0.05203
Q9HBH1	Peptide deformylase, mitochondrial	PDF	GO:0005739~mitochondrion	Mitochondrion {ECO:0000305}.		0	0.0629202	0.182634	0.127257	0	0.0406864
H7BXI1;A0FGR8-2;A0FGR8;A0FGR8-6;A0FGR8-4;F2Z3K9;A0FGR8-5	Extended synaptotagmin-2	ESYT2	GO:0005789~endoplasmic reticulum membrane;GO:0005887~integral component of plasma membrane;GO:0016020~membrane;GO:0031227~intrinsic component of endoplasmic reticulum membrane;GO:0031234~extrinsic component of cytoplasmic side of plasma membrane;GO:0044232~organelle membrane contact site	Cell membrane {ECO:0000269|PubMed:17360437,	H7BXI1; len=884; ExpAA=36.53; First60=0.07; PredHel=1; Topology=i68-90o/A0FGR8; len=921; ExpAA=29.52; First60=0.00; PredHel=1; Topology=i126-148o	0.279299	0.122248	0.0795524	0.20349	0.180091	0.239711
B4E2X3;Q8N6R0-3;Q8N6R0-4;Q8N6R0;Q8N6R0-2;Q8N6R0-1	Methyltransferase-like protein 13	METTL13				0	0	0	0.0103319	0.0147282	0
Q86W50;K7EKQ8;I3L3W3;I3L4V1;I3L362;B7Z3X7;Q86W50-2	Methyltransferase-like protein 16;Methyltransferase-like protein	METTL16	GO:0005634~nucleus;GO:0005634~nucleus	Nucleus {ECO:0000269|PubMed:27872311}.		0.00933294	0.0136198	0.011271	0	0	0
B7Z7F1;Q9UKU7-3;Q9UKU7;Q9UKU7-2	Isobutyryl-CoA dehydrogenase, mitochondrial	ACAD8	GO:0005759~mitochondrial matrix	Mitochondrion {ECO:0000269|PubMed:11013134}.		0.0785116	0.168448	0	0	0	0
Q9H845;H0Y8Z9	Acyl-CoA dehydrogenase family member 9, mitochondrial	ACAD9	GO:0005634~nucleus;GO:0005739~mitochondrion;GO:0005743~mitochondrial inner membrane;GO:0030425~dendrite;GO:0031966~mitochondrial membrane	Mitochondrion {ECO:0000269|PubMed:20816094}.	Q9H845; len=621; ExpAA=0.38; First60=0.00; PredHel=0; Topology=o/H0Y8Z9; len=384; ExpAA=0.62; First60=0.00; PredHel=0; Topology=o	0.0142279	0.0182353	0.0399467	0	0	0
P61201;P61201-2;B4DIH5;H0YKU5;H0YM03;H0YMC2	COP9 signalosome complex subunit 2	COPS2	GO:0005654~nucleoplasm;GO:0005737~cytoplasm;GO:0005829~cytosol;GO:0008180~COP9 signalosome	Cytoplasm {ECO:0000269|PubMed:9535219}.		0.321177	0.365876	0.28662	0.315516	0.366842	0.25519
Q96RP9;Q96RP9-2;C9IZ01;F8WAU4;C9JA25	Elongation factor G, mitochondrial	GFM1	GO:0005739~mitochondrion;GO:0005759~mitochondrial matrix	Mitochondrion {ECO:0000255|HAMAP-		0.289488	0.294064	0.312465	0.0458498	0.0665114	0.0397331
H0YF44;H7C286;C9JEV6;H7C3G9;Q9UJ70;Q9UJ70-2	N-acetyl-D-glucosamine kinase	NAGK	GO:0005829~cytosol;GO:0070062~extracellular exosome			0.161738	0	0	0	0	0
Q9UNS2;Q9UNS2-2;J3QKR0;C9JLV5;H7C3P9;J3KTQ1;J3QL22;J3QS85;K7ES36	COP9 signalosome complex subunit 3	COPS3	GO:0005634~nucleus;GO:0005654~nucleoplasm;GO:0005654~nucleoplasm;GO:0005737~cytoplasm;GO:0005829~cytosol;GO:0005829~cytosol;GO:0008180~COP9 signalosome	Cytoplasm {ECO:0000269|PubMed:9535219}.		0.24602	0.3221	0.356071	0.213436	0.232079	0.165931
Q969S9-2;Q969S9-3;Q969S9;Q969S9-4;Q969S9-5;D6RF75;D6RAL1	Ribosome-releasing factor 2, mitochondrial	GFM2	GO:0005759~mitochondrial matrix	Mitochondrion {ECO:0000255|HAMAP-		0.205529	0.205061	0.140776	0.0601772	0.0791348	0.0598175
Q9BT78;D6RAX7;D6RFN0;Q9BT78-2;D6RD63	COP9 signalosome complex subunit 4	COPS4	GO:0005634~nucleus;GO:0005654~nucleoplasm;GO:0005829~cytosol;GO:0005829~cytosol;GO:0008021~synaptic vesicle;GO:0008180~COP9 signalosome;GO:0016607~nuclear speck;GO:0030054~cell junction;GO:0070062~extracellular exosome	Cytoplasm. Nucleus. Cytoplasmic vesicle,		0.716072	0.366106	0.410538	0.496026	0.550708	0.377724
Q9HAV7	GrpE protein homolog 1, mitochondrial	GRPEL1	GO:0001405~presequence translocase-associated import motor;GO:0005634~nucleus;GO:0005739~mitochondrion;GO:0005759~mitochondrial matrix	Mitochondrion matrix		0.316747	1.02416	0.835378	0.78341	1.07323	1.32248
Q92905;E5RHH5;E5RFS1;E5RG35;E5RK55;E5RHF2	COP9 signalosome complex subunit 5	COPS5	GO:0000785~chromatin;GO:0005634~nucleus;GO:0005654~nucleoplasm;GO:0005654~nucleoplasm;GO:0005737~cytoplasm;GO:0005829~cytosol;GO:0005829~cytosol;GO:0005852~eukaryotic translation initiation factor 3 complex;GO:0008021~synaptic vesicle;GO:0008180~COP9 signalosome;GO:0030054~cell junction;GO:0048471~perinuclear region of cytoplasm	Cytoplasm, cytosol		0.0717826	0.276958	0.153994	0.205642	0.183994	0.166679
Q8TAA5	GrpE protein homolog 2, mitochondrial	GRPEL2	GO:0001405~presequence translocase-associated import motor;GO:0005739~mitochondrion;GO:0005759~mitochondrial matrix	Mitochondrion matrix {ECO:0000250}.		0	0.0474526	0.110735	0	0	0
E7EM64;Q7L5N1;H7C3T0	COP9 signalosome complex subunit 6	COPS6	GO:0005654~nucleoplasm;GO:0005654~nucleoplasm;GO:0005829~cytosol;GO:0008180~COP9 signalosome;GO:0070062~extracellular exosome	Nucleus. Cytoplasm. Note=The interaction		0.543737	0.856955	0.476518	0.59159	0.172823	0.422316
E9PGT6;Q99627-2;Q99627;B8ZZP3;H7C3S9	COP9 signalosome complex subunit 8	COPS8	GO:0005634~nucleus;GO:0005654~nucleoplasm;GO:0005654~nucleoplasm;GO:0005829~cytosol;GO:0005829~cytosol;GO:0008180~COP9 signalosome;GO:0048471~perinuclear region of cytoplasm;GO:0070062~extracellular exosome	Cytoplasm {ECO:0000269|PubMed:9535219}.		0.693552	0.777941	0.559667	0.687417	0.711257	0.212334
Q13641	Trophoblast glycoprotein	TPBG	GO:0005783~endoplasmic reticulum;GO:0005887~integral component of plasma membrane;GO:0009986~cell surface	Cell membrane {ECO:0000269|PubMed:24582434}	Q13641; len=420; ExpAA=22.42; First60=0.17; PredHel=1; Topology=o354-376i	0.216493	0.0522002	0.111741	0.770035	0.852503	0.593084
B7Z9I1;Q5T4U5;P11310;P11310-2;B4DJE7;E9PJM9;H0YDT5;E9PRX4	Medium-chain specific acyl-CoA dehydrogenase, mitochondrial	ACADM	GO:0005634~nucleus;GO:0005739~mitochondrion;GO:0005759~mitochondrial matrix;GO:0005759~mitochondrial matrix;GO:0016607~nuclear speck;GO:0030424~axon;GO:0031966~mitochondrial membrane;GO:0070062~extracellular exosome	Mitochondrion matrix.	B7Z9I1; len=385; ExpAA=0.01; First60=0.00; PredHel=0; Topology=o/Q5T4U5; len=454; ExpAA=0.36; First60=0.00; PredHel=0; Topology=o/P11310; len=421; ExpAA=0.01; First60=0.00; PredHel=0; Topology=o/B4DJE7; len=232; ExpAA=0.02; First60=0.00; PredHel=0; Topology=o/E9PJM9; len=104; ExpAA=0.00; First60=0.00; PredHel=0; Topology=o/H0YDT5; len=67; ExpAA=0.03; First60=0.03; PredHel=0; Topology=o/E9PRX4; le…	0.538321	0.532981	0.50514	0.445035	0.602371	0.730048
O95336;M0R261;M0R1L2;M0R0U3	6-phosphogluconolactonase	PGLS	GO:0005737~cytoplasm;GO:0005829~cytosol;GO:0070062~extracellular exosome	Cytoplasm {ECO:0000250}.		0.100846	0.17833	0.103112	0.0432018	0	0
Q13151	Heterogeneous nuclear ribonucleoprotein A0	HNRNPA0	GO:0005634~nucleus;GO:0005654~nucleoplasm;GO:0005654~nucleoplasm;GO:0030529~intracellular ribonucleoprotein complex	Nucleus {ECO:0000250}. Note=Component of		8.17183	7.30264	8.05697	8.22985	9.21993	8.30056
P51991;H7C1J8	Heterogeneous nuclear ribonucleoprotein A3	HNRNPA3	GO:0005634~nucleus;GO:0005654~nucleoplasm;GO:0005654~nucleoplasm;GO:0005737~cytoplasm;GO:0030529~intracellular ribonucleoprotein complex;GO:0035770~ribonucleoprotein granule;GO:0043005~neuron projection;GO:0071013~catalytic step 2 spliceosome;GO:1990124~messenger ribonucleoprotein complex	Nucleus {ECO:0000250}. Note=Component of		18.376	14.833	19.4189	20.4293	20.1526	21.1298
Q96RD7-2;Q96RD7	Pannexin-1	PANX1	GO:0005783~endoplasmic reticulum;GO:0005789~endoplasmic reticulum membrane;GO:0005886~plasma membrane;GO:0005886~plasma membrane;GO:0005921~gap junction;GO:0016020~membrane;GO:0016021~integral component of membrane;GO:0032059~bleb;GO:0043234~protein complex	Cell membrane {ECO:0000305}	Q96RD7; len=426; ExpAA=90.51; First60=20.66; PredHel=4; Topology=i38-60o108-130i213-235o275-297i	0.0652133	0.0842238	0.0488187	0.184924	0.10478	0.0989386
Q08945;E9PMD4;E9PPZ7	FACT complex subunit SSRP1	SSRP1	GO:0005654~nucleoplasm;GO:0005694~chromosome;GO:0005730~nucleolus	Nucleus {ECO:0000269|PubMed:10421373,		1.42665	1.49265	1.13207	0.823206	1.15172	0.853104
D6R9P3;D6RD18;D6RBZ0;Q99729-3;Q99729-2;Q99729-4;Q99729	Heterogeneous nuclear ribonucleoprotein A/B	HNRNPAB	GO:0005634~nucleus;GO:0005654~nucleoplasm;GO:0005737~cytoplasm;GO:0030529~intracellular ribonucleoprotein complex;GO:0090575~RNA polymerase II transcription factor complex	Nucleus {ECO:0000269|PubMed:17289661}.		13.7615	15.5711	14.445	16.1245	13.7147	12.5046
Q12797-10;Q12797;E5RHJ2;E5RHK2;G3XAN5;E5RG29;E5RG56;Q12797-7;Q12797-4;Q12797-3;Q12797-9;Q12797-6;Q12797-5;Q12797-8;Q12797-2	Aspartyl/asparaginyl beta-hydroxylase	ASPH	GO:0005783~endoplasmic reticulum;GO:0005789~endoplasmic reticulum membrane;GO:0005789~endoplasmic reticulum membrane;GO:0005886~plasma membrane;GO:0016021~integral component of membrane;GO:0032541~cortical endoplasmic reticulum;GO:0033017~sarcoplasmic reticulum membrane	Isoform 1: Endoplasmic reticulum membrane	Q12797; len=758; ExpAA=22.79; First60=8.22; PredHel=1; Topology=i53-75o/E5RHJ2; len=113; ExpAA=22.76; First60=8.29; PredHel=1; Topology=i53-75o/E5RHK2; len=136; ExpAA=22.70; First60=22.70; PredHel=1; Topology=o24-46i/G3XAN5; len=174; ExpAA=22.76; First60=22.75; PredHel=1; Topology=i24-46o/E5RG29; len=198; ExpAA=22.76; First60=22.76; PredHel=1; Topology=i24-46o/E5RG56; len=327; ExpAA=22.75; First6…	0.241208	0.152981	0.198127	0	0.0118531	0
Q9NY12-2;Q9NY12	H/ACA ribonucleoprotein complex subunit 1	GAR1	GO:0000784~nuclear chromosome, telomeric region;GO:0001650~fibrillar center;GO:0005634~nucleus;GO:0005654~nucleoplasm;GO:0005697~telomerase holoenzyme complex;GO:0031429~box H/ACA snoRNP complex;GO:0031429~box H/ACA snoRNP complex;GO:0072589~box H/ACA scaRNP complex;GO:0090661~box H/ACA telomerase RNP complex;GO:0090661~box H/ACA telomerase RNP complex	Nucleus, nucleolus. Nucleus, Cajal body.		0.610286	1.07531	0.844474	0.652301	0.446896	0.306409
B7Z3Z9;E7EPM6;P33121-2;P33121;P33121-3;D6RER0;H0Y9Z9;H0Y9U7	Long-chain-fatty-acid--CoA ligase 1	ACSL1	GO:0005739~mitochondrion;GO:0005741~mitochondrial outer membrane;GO:0005778~peroxisomal membrane;GO:0005789~endoplasmic reticulum membrane;GO:0005886~plasma membrane;GO:0016020~membrane;GO:0016021~integral component of membrane	Mitochondrion outer membrane {ECO:0000250}	B7Z3Z9; len=527; ExpAA=0.15; First60=0.00; PredHel=0; Topology=o/E7EPM6; len=664; ExpAA=20.02; First60=19.78; PredHel=1; Topology=i21-43o/P33121; len=698; ExpAA=19.92; First60=19.78; PredHel=1; Topology=i21-43o/D6RER0; len=388; ExpAA=19.84; First60=19.78; PredHel=1; Topology=i21-43o/H0Y9Z9; len=94; ExpAA=0.06; First60=0.04; PredHel=0; Topology=i/H0Y9U7; len=294; ExpAA=4.83; First60=4.80; PredHel=…	0.0942879	0.0397913	0.0947699	0	0.0379129	0.0267716
O00291-3;O00291;C9JMG5	Huntingtin-interacting protein 1	HIP1	GO:0005634~nucleus;GO:0005737~cytoplasm;GO:0005794~Golgi apparatus;GO:0005829~cytosol;GO:0005856~cytoskeleton;GO:0016020~membrane;GO:0030122~AP-2 adaptor complex;GO:0030136~clathrin-coated vesicle;GO:0031234~extrinsic component of cytoplasmic side of plasma membrane;GO:0043231~intracellular membrane-bounded organelle;GO:0098793~presynapse;GO:0098794~postsynapse;GO:0098888~extrinsic component of p…	Cytoplasm. Nucleus. Endomembrane system.	O00291; len=1037; ExpAA=0.01; First60=0.00; PredHel=0; Topology=o/C9JMG5; len=146; ExpAA=0.07; First60=0.00; PredHel=0; Topology=o	0.076844	0.0849568	0.0829573	0.0980405	0.0349225	0.030341
O95573;H7C260;H7BYZ7;F5GWH2;F5H062;C9JC11	Long-chain-fatty-acid--CoA ligase 3	ACSL3	GO:0005741~mitochondrial outer membrane;GO:0005778~peroxisomal membrane;GO:0005783~endoplasmic reticulum;GO:0005789~endoplasmic reticulum membrane;GO:0005794~Golgi apparatus;GO:0005811~lipid droplet;GO:0016020~membrane;GO:0016021~integral component of membrane;GO:0048471~perinuclear region of cytoplasm	Mitochondrion outer membrane {ECO:0000250}	O95573; len=720; ExpAA=24.19; First60=22.73; PredHel=1; Topology=i21-43o/H7BYZ7; len=18; ExpAA=0.00; First60=0.00; PredHel=0; Topology=i/F5GWH2; len=141; ExpAA=10.38; First60=10.36; PredHel=0; Topology=o/F5H062; len=95; ExpAA=22.85; First60=22.84; PredHel=1; Topology=i21-43o/C9JC11; len=88; ExpAA=22.84; First60=22.83; PredHel=1; Topology=i21-43o	1.67376	1.60182	1.38639	2.52169	2.8829	1.92038
O60488-2;O60488;H0Y9A0;D6RD96;D6RF95;D6RFW9;D6RDA8	Long-chain-fatty-acid--CoA ligase 4	ACSL4	GO:0005737~cytoplasm;GO:0005741~mitochondrial outer membrane;GO:0005778~peroxisomal membrane;GO:0005789~endoplasmic reticulum membrane;GO:0005811~lipid droplet;GO:0016020~membrane;GO:0016021~integral component of membrane;GO:0043025~neuronal cell body;GO:0044233~ER-mitochondrion membrane contact site;GO:0070062~extracellular exosome	Mitochondrion outer membrane {ECO:0000250}	O60488; len=711; ExpAA=23.52; First60=23.22; PredHel=1; Topology=i12-34o/H0Y9A0; len=156; ExpAA=0.04; First60=0.03; PredHel=0; Topology=o/D6RD96; len=145; ExpAA=23.02; First60=23.02; PredHel=1; Topology=o10-32i/D6RF95; len=154; ExpAA=0.59; First60=0.00; PredHel=0; Topology=o/D6RFW9; len=126; ExpAA=23.01; First60=23.01; PredHel=1; Topology=o10-32i/D6RDA8; len=128; ExpAA=23.01; First60=23.00; PredH…	0.142221	0.154743	0.0803722	0.508108	0.289092	0.39679
P31930	Cytochrome b-c1 complex subunit 1, mitochondrial	UQCRC1	GO:0005739~mitochondrion;GO:0005743~mitochondrial inner membrane;GO:0005746~mitochondrial respiratory chain;GO:0005750~mitochondrial respiratory chain complex III;GO:0005829~cytosol;GO:0043209~myelin sheath	Mitochondrion inner membrane.	P31930; len=480; ExpAA=0.12; First60=0.01; PredHel=0; Topology=o	0.0719618	0.17152	0.125444	0	0	0.0258737
P62191;P62191-2;G3V4X1	26S protease regulatory subunit 4	PSMC1	GO:0000502~proteasome complex;GO:0005634~nucleus;GO:0005654~nucleoplasm;GO:0005654~nucleoplasm;GO:0005829~cytosol;GO:0005829~cytosol;GO:0008540~proteasome regulatory particle, base subcomplex;GO:0016020~membrane;GO:0022624~proteasome accessory complex;GO:0031595~nuclear proteasome complex;GO:0031597~cytosolic proteasome complex	Cytoplasm. Nucleus. Membrane {ECO:0000305}	P62191; len=440; ExpAA=0.00; First60=0.00; PredHel=0; Topology=o/G3V4X1; len=84; ExpAA=0.03; First60=0.00; PredHel=0; Topology=o	0.804442	0.619241	0.716354	2.16331	1.60702	1.31232
H3BSJ9;H3BRG4;P22695;H3BP04;H3BUE4;H3BUI9	Cytochrome b-c1 complex subunit 2, mitochondrial	UQCRC2	GO:0005654~nucleoplasm;GO:0005739~mitochondrion;GO:0005743~mitochondrial inner membrane;GO:0005743~mitochondrial inner membrane;GO:0005750~mitochondrial respiratory chain complex III;GO:0005751~mitochondrial respiratory chain complex IV;GO:0043209~myelin sheath;GO:0070062~extracellular exosome	Mitochondrion inner membrane	H3BSJ9; len=336; ExpAA=0.01; First60=0.00; PredHel=0; Topology=o/H3BRG4; len=412; ExpAA=0.01; First60=0.00; PredHel=0; Topology=o/P22695; len=453; ExpAA=0.01; First60=0.00; PredHel=0; Topology=o/H3BP04; len=176; ExpAA=0.03; First60=0.03; PredHel=0; Topology=o/H3BUE4; len=116; ExpAA=0.01; First60=0.00; PredHel=0; Topology=o/H3BUI9; len=132; ExpAA=0.00; First60=0.00; PredHel=0; Topology=o	0.520553	0.526081	0.273724	0	0	0.0721163
P35998;B7Z5E2;C9JLS9	26S protease regulatory subunit 7	PSMC2	GO:0000502~proteasome complex;GO:0000932~P-body;GO:0005576~extracellular region;GO:0005634~nucleus;GO:0005654~nucleoplasm;GO:0005737~cytoplasm;GO:0005829~cytosol;GO:0005829~cytosol;GO:0008540~proteasome regulatory particle, base subcomplex;GO:0016020~membrane;GO:0022624~proteasome accessory complex;GO:0031595~nuclear proteasome complex;GO:0031597~cytosolic proteasome complex;GO:0034774~secretory …	Cytoplasm {ECO:0000269|PubMed:22078707}.	P35998; len=433; ExpAA=0.00; First60=0.00; PredHel=0; Topology=o/C9JLS9; len=130; ExpAA=0.00; First60=0.00; PredHel=0; Topology=o	1.02965	1.22645	0.874574	2.39729	1.84129	1.8628
E9PFR3;Q14738-3;Q14738-2;Q14738;H0Y8C4;H7C5Q9	Serine/threonine-protein phosphatase 2A 56 kDa regulatory subunit delta isoform	PPP2R5D	GO:0000159~protein phosphatase type 2A complex;GO:0005634~nucleus;GO:0005654~nucleoplasm;GO:0005829~cytosol	Cytoplasm. Nucleus. Note=Nuclear in		0.0339579	0.0348221	0.0227808	0.0280565	0.0562118	0.0102239
R4GNH3;E9PM69;P17980;E9PKD5;E9PMD8;E9PN50;E9PLG2	26S protease regulatory subunit 6A	PSMC3	GO:0000502~proteasome complex;GO:0000932~P-body;GO:0005576~extracellular region;GO:0005634~nucleus;GO:0005654~nucleoplasm;GO:0005829~cytosol;GO:0008540~proteasome regulatory particle, base subcomplex;GO:0016020~membrane;GO:0022624~proteasome accessory complex;GO:0031595~nuclear proteasome complex;GO:0031597~cytosolic proteasome complex;GO:0034774~secretory granule lumen;GO:1904813~ficolin-1-rich …	Cytoplasm {ECO:0000305}. Nucleus	R4GNH3; len=423; ExpAA=0.00; First60=0.00; PredHel=0; Topology=o/E9PM69; len=397; ExpAA=0.00; First60=0.00; PredHel=0; Topology=o/P17980; len=439; ExpAA=0.00; First60=0.00; PredHel=0; Topology=o/E9PKD5; len=311; ExpAA=0.00; First60=0.00; PredHel=0; Topology=o/E9PMD8; len=301; ExpAA=0.00; First60=0.00; PredHel=0; Topology=o/E9PN50; len=257; ExpAA=0.01; First60=0.00; PredHel=0; Topology=o/E9PLG2; l…	0.893435	1.2109	0.891748	1.54557	1.46051	1.21459
P43686;P43686-2	26S protease regulatory subunit 6B	PSMC4	GO:0000502~proteasome complex;GO:0005634~nucleus;GO:0005654~nucleoplasm;GO:0005829~cytosol;GO:0005829~cytosol;GO:0008540~proteasome regulatory particle, base subcomplex;GO:0016020~membrane;GO:0016234~inclusion body;GO:0022624~proteasome accessory complex;GO:0031595~nuclear proteasome complex;GO:0031597~cytosolic proteasome complex;GO:0045202~synapse	Cytoplasm. Nucleus.	P43686; len=418; ExpAA=0.00; First60=0.00; PredHel=0; Topology=o	1.53544	0.879283	0.613129	1.92305	1.47956	1.79252
P62195;P62195-2;J3QQM1;J3QSA9;J3KRP2;J3QLH6;J3QSE0;J3QRW1;J3QRR3;J3KTQ9;Q8NB90-3;Q8NB90-2;Q8NB90	26S protease regulatory subunit 8	PSMC5	GO:0000502~proteasome complex;GO:0005634~nucleus;GO:0005654~nucleoplasm;GO:0005737~cytoplasm;GO:0005829~cytosol;GO:0008540~proteasome regulatory particle, base subcomplex;GO:0016020~membrane;GO:0016234~inclusion body;GO:0022624~proteasome accessory complex;GO:0031410~cytoplasmic vesicle;GO:0031595~nuclear proteasome complex;GO:0031597~cytosolic proteasome complex;GO:0070062~extracellular exosome;…	Cytoplasm {ECO:0000305}. Nucleus	P62195; len=406; ExpAA=0.00; First60=0.00; PredHel=0; Topology=o/J3QQM1; len=263; ExpAA=0.00; First60=0.00; PredHel=0; Topology=o/J3QSA9; len=257; ExpAA=0.00; First60=0.00; PredHel=0; Topology=o/J3KRP2; len=241; ExpAA=0.00; First60=0.00; PredHel=0; Topology=o/J3QLH6; len=215; ExpAA=0.00; First60=0.00; PredHel=0; Topology=o/J3QSE0; len=169; ExpAA=0.00; First60=0.00; PredHel=0; Topology=o/J3QRW1; l…	1.50555	0.675984	0.643528	1.81412	1.64777	1.53358
P62333;H0YJC0;H0YJS8;H0YJX2;H0YJE9;H0YJT1	26S protease regulatory subunit 10B	PSMC6	GO:0000502~proteasome complex;GO:0005634~nucleus;GO:0005654~nucleoplasm;GO:0005829~cytosol;GO:0008540~proteasome regulatory particle, base subcomplex;GO:0016020~membrane;GO:0022624~proteasome accessory complex;GO:0031595~nuclear proteasome complex;GO:0031597~cytosolic proteasome complex;GO:0070062~extracellular exosome	Cytoplasm {ECO:0000250}. Nucleus	P62333; len=389; ExpAA=0.00; First60=0.00; PredHel=0; Topology=o/H0YJC0; len=262; ExpAA=0.00; First60=0.00; PredHel=0; Topology=o/H0YJS8; len=194; ExpAA=0.01; First60=0.00; PredHel=0; Topology=o/H0YJX2; len=67; ExpAA=0.00; First60=0.00; PredHel=0; Topology=o/H0YJE9; len=70; ExpAA=0.00; First60=0.00; PredHel=0; Topology=o/H0YJT1; len=97; ExpAA=0.00; First60=0.00; PredHel=0; Topology=o	1.2323	1.27984	0.853091	1.76855	1.86427	1.66038
O15042-2;O15042;E7ET15;O15042-3;C9JB80;E7EW00;H0Y8D9;C9JDJ7;C9J5L1;U3KPT1	U2 snRNP-associated SURP motif-containing protein	U2SURP	GO:0005634~nucleus;GO:0005654~nucleoplasm;GO:0005654~nucleoplasm	Nucleus {ECO:0000269|PubMed:20858735}.		0.219077	0.162594	0.23971	0.0377637	0.0509265	0.0290563
F8W7G7;P02751-4;P02751-10;P02751-6;P02751-5;P02751-9;P02751-14;P02751-13;P02751-8;P02751-17;P02751-3;P02751;P02751-7;P02751-15;H0Y7Z1;P02751-2;P02751-16;P02751-12;P02751-11	Fibronectin;Anastellin;Ugl-Y1;Ugl-Y2;Ugl-Y3	FN1	GO:0005576~extracellular region;GO:0005576~extracellular region;GO:0005576~extracellular region;GO:0005577~fibrinogen complex;GO:0005578~proteinaceous extracellular matrix;GO:0005605~basal lamina;GO:0005615~extracellular space;GO:0005788~endoplasmic reticulum lumen;GO:0005793~endoplasmic reticulum-Golgi intermediate compartment;GO:0016324~apical plasma membrane;GO:0031012~extracellular matrix;GO:…	Secreted, extracellular space, extracellular	P02751; len=2386; ExpAA=0.17; First60=0.17; PredHel=0; Topology=o/H0Y7Z1; len=1103; ExpAA=0.14; First60=0.14; PredHel=0; Topology=o	0.00714826	0.00864454	0.00954401	0	0	0
P43121;P43121-2	Cell surface glycoprotein MUC18	MCAM	GO:0005576~extracellular region;GO:0005615~extracellular space;GO:0005634~nucleus;GO:0005886~plasma membrane;GO:0005925~focal adhesion;GO:0009897~external side of plasma membrane;GO:0016021~integral component of membrane	Membrane	P43121; len=646; ExpAA=23.11; First60=0.10; PredHel=1; Topology=o560-582i	0.263842	0.153579	0.0993956	0.0897897	0.0470017	0.0967942
P36871-3;P36871;P36871-2	Phosphoglucomutase-1	PGM1	GO:0005576~extracellular region;GO:0005737~cytoplasm;GO:0005829~cytosol;GO:0005829~cytosol;GO:0015629~actin cytoskeleton;GO:0070062~extracellular exosome;GO:1904724~tertiary granule lumen;GO:1904813~ficolin-1-rich granule lumen	Isoform 1: Cytoplasm.		0.00499864	0	0	0.0253655	0	0.0494312
Q99417	C-Myc-binding protein	MYCBP	GO:0005634~nucleus;GO:0005737~cytoplasm;GO:0005739~mitochondrion;GO:0005829~cytosol	Cytoplasm. Nucleus. Mitochondrion.		0.723515	0.287416	0.596912	0	0	0
Q8IVS2	Malonyl-CoA-acyl carrier protein transacylase, mitochondrial	MCAT	GO:0005739~mitochondrion;GO:0005759~mitochondrial matrix	Mitochondrion {ECO:0000269|PubMed:12882974}.		0.0283744	0.00887788	0	0	0	0
Q5JY65;Q9BZJ0-2;Q9BZJ0-3;Q9BZJ0	Crooked neck-like protein 1	CRNKL1	GO:0000974~Prp19 complex;GO:0005654~nucleoplasm;GO:0005681~spliceosomal complex;GO:0005737~cytoplasm;GO:0016607~nuclear speck;GO:0071010~prespliceosome;GO:0071011~precatalytic spliceosome;GO:0071012~catalytic step 1 spliceosome;GO:0071013~catalytic step 2 spliceosome;GO:0071014~post-mRNA release spliceosomal complex	Nucleus {ECO:0000269|PubMed:11991638,		0.0334389	0.0351293	0.0320783	0.0188804	0.0103879	0.00854373
P41250;H7C443;F8WCK4	Glycine--tRNA ligase	GARS	GO:0005737~cytoplasm;GO:0005739~mitochondrion;GO:0005759~mitochondrial matrix;GO:0005829~cytosol;GO:0005829~cytosol;GO:0030141~secretory granule;GO:0030424~axon;GO:0070062~extracellular exosome;GO:0070062~extracellular exosome	Cytoplasm {ECO:0000269|PubMed:17035524}.		1.5068	1.36355	1.21549	0.84814	0.859121	0.880895
P22102;P22102-2;B4DJ93;F8WD69;C9JBJ1;C9JTV6;C9JZG2;C9JKQ7;H7C366	Trifunctional purine biosynthetic protein adenosine-3;Phosphoribosylamine--glycine ligase;Phosphoribosylformylglycinamidine cyclo-ligase;Phosphoribosylglycinamide formyltransferase	GART	GO:0005829~cytosol;GO:0070062~extracellular exosome			1.77121	2.2425	2.15636	2.5644	2.80802	2.18012
A6NNK5;Q12888;Q12888-3;Q12888-2;H7BZY0;H7C3N7	Tumor suppressor p53-binding protein 1	TP53BP1	GO:0000777~condensed chromosome kinetochore;GO:0000781~chromosome, telomeric region;GO:0000784~nuclear chromosome, telomeric region;GO:0005634~nucleus;GO:0005654~nucleoplasm;GO:0005654~nucleoplasm;GO:0005657~replication fork;GO:0005737~cytoplasm;GO:0016604~nuclear body;GO:0035861~site of double-strand break;GO:1990391~DNA repair complex	Nucleus {ECO:0000269|PubMed:11331310,		0.0134	0.0570893	0.0130698	0	0.0117293	0.0202888
Q99460-2;Q99460;C9J9M4;H7C378;H7BZR6;F8WCE3	26S proteasome non-ATPase regulatory subunit 1	PSMD1	GO:0000502~proteasome complex;GO:0005576~extracellular region;GO:0005634~nucleus;GO:0005654~nucleoplasm;GO:0005829~cytosol;GO:0005838~proteasome regulatory particle;GO:0008540~proteasome regulatory particle, base subcomplex;GO:0016020~membrane;GO:0022624~proteasome accessory complex;GO:0034515~proteasome storage granule;GO:0035578~azurophil granule lumen;GO:0070062~extracellular exosome		Q99460; len=953; ExpAA=7.33; First60=0.00; PredHel=0; Topology=o/C9J9M4; len=203; ExpAA=0.01; First60=0.00; PredHel=0; Topology=o/H7C378; len=192; ExpAA=0.06; First60=0.03; PredHel=0; Topology=o/H7BZR6; len=164; ExpAA=0.01; First60=0.00; PredHel=0; Topology=o/F8WCE3; len=48; ExpAA=0.00; First60=0.00; PredHel=0; Topology=o	0.429534	0.601838	0.426857	1.30823	1.38801	1.0439
Q13200;Q13200-3;Q13200-2;H7C1H2;C9JPC0;H7C2Q3;F8WBS8	26S proteasome non-ATPase regulatory subunit 2	PSMD2	GO:0000502~proteasome complex;GO:0005576~extracellular region;GO:0005634~nucleus;GO:0005654~nucleoplasm;GO:0005829~cytosol;GO:0005838~proteasome regulatory particle;GO:0008540~proteasome regulatory particle, base subcomplex;GO:0016020~membrane;GO:0022624~proteasome accessory complex;GO:0034515~proteasome storage granule;GO:0034774~secretory granule lumen;GO:0070062~extracellular exosome;GO:190481…		Q13200; len=908; ExpAA=2.16; First60=0.00; PredHel=0; Topology=o/H7C1H2; len=203; ExpAA=0.21; First60=0.02; PredHel=0; Topology=o/C9JPC0; len=217; ExpAA=0.00; First60=0.00; PredHel=0; Topology=o/H7C2Q3; len=143; ExpAA=0.00; First60=0.00; PredHel=0; Topology=o/F8WBS8; len=59; ExpAA=0.00; First60=0.00; PredHel=0; Topology=i	1.32577	1.16283	0.956376	2.25347	2.20694	2.08432
O43242;B4DT72;H0YGV8	26S proteasome non-ATPase regulatory subunit 3	PSMD3	GO:0000502~proteasome complex;GO:0005576~extracellular region;GO:0005634~nucleus;GO:0005654~nucleoplasm;GO:0005829~cytosol;GO:0008541~proteasome regulatory particle, lid subcomplex;GO:0016020~membrane;GO:0022624~proteasome accessory complex;GO:0034774~secretory granule lumen;GO:0070062~extracellular exosome;GO:1904813~ficolin-1-rich granule lumen		O43242; len=534; ExpAA=0.19; First60=0.00; PredHel=0; Topology=o/H0YGV8; len=117; ExpAA=2.73; First60=2.72; PredHel=0; Topology=o	0.849094	0.748059	0.707857	1.67124	2.00833	1.73126
Q5TEC6	Histone H3	HIST2H3PS2				20.1874	25.275	14.6993	15.3539	9.18377	10.0669
Q5VWC4;P55036;A6PVX3;P55036-2;H0Y3Y9;H0Y561	26S proteasome non-ATPase regulatory subunit 4	PSMD4	GO:0000502~proteasome complex;GO:0005634~nucleus;GO:0005654~nucleoplasm;GO:0005654~nucleoplasm;GO:0005829~cytosol;GO:0005829~cytosol;GO:0005829~cytosol;GO:0008540~proteasome regulatory particle, base subcomplex;GO:0022624~proteasome accessory complex			0.157689	0.766357	0.663395	1.06445	1.41032	1.39723
Q16401-2;Q16401;F2Z3J2;S4R382;Q4VXH0;Q4VXG9	26S proteasome non-ATPase regulatory subunit 5	PSMD5	GO:0000502~proteasome complex;GO:0005654~nucleoplasm;GO:0005829~cytosol;GO:0008540~proteasome regulatory particle, base subcomplex;GO:0022624~proteasome accessory complex			0.291564	0.23134	0.199659	0.167184	0.144819	0.0969812
Q15008;Q15008-4;Q15008-3;Q15008-2;C9J7B7;C9J0E9;H7C531	26S proteasome non-ATPase regulatory subunit 6	PSMD6	GO:0000502~proteasome complex;GO:0005576~extracellular region;GO:0005654~nucleoplasm;GO:0005829~cytosol;GO:0005838~proteasome regulatory particle;GO:0022624~proteasome accessory complex;GO:0034774~secretory granule lumen;GO:0070062~extracellular exosome;GO:1904813~ficolin-1-rich granule lumen			0.688214	0.693499	0.606906	1.62962	1.09406	1.93027
P51665;B4DXI8;H3BNT7;H3BTM8;H3BQV2	26S proteasome non-ATPase regulatory subunit 7	PSMD7	GO:0000502~proteasome complex;GO:0005576~extracellular region;GO:0005634~nucleus;GO:0005654~nucleoplasm;GO:0005654~nucleoplasm;GO:0005829~cytosol;GO:0005838~proteasome regulatory particle;GO:0016020~membrane;GO:0034774~secretory granule lumen;GO:0070062~extracellular exosome;GO:1904813~ficolin-1-rich granule lumen		P51665; len=324; ExpAA=3.69; First60=0.03; PredHel=0; Topology=o/B4DXI8; len=247; ExpAA=3.77; First60=0.00; PredHel=0; Topology=o/H3BNT7; len=177; ExpAA=0.09; First60=0.09; PredHel=0; Topology=o/H3BTM8; len=198; ExpAA=0.07; First60=0.07; PredHel=0; Topology=o/H3BQV2; len=43; ExpAA=0.03; First60=0.03; PredHel=0; Topology=o	0.824041	0.917447	1.09874	1.25727	2.17023	1.90769
R4GMR5;P48556;K7EJR3;K7EJC1;K7ERW6;K7ENY6	26S proteasome non-ATPase regulatory subunit 8	PSMD8	GO:0000502~proteasome complex;GO:0005634~nucleus;GO:0005654~nucleoplasm;GO:0005829~cytosol;GO:0005829~cytosol;GO:0005838~proteasome regulatory particle;GO:0008541~proteasome regulatory particle, lid subcomplex;GO:0022624~proteasome accessory complex;GO:0070062~extracellular exosome			0.310999	0.406631	0.221387	0.27822	0.613457	0.545659
J3KN29;O00233;F5H5V4;F5GX23;F8W7V8;O00233-2;F5H7X1;F5H169;O00233-3	26S proteasome non-ATPase regulatory subunit 9	PSMD9	GO:0005634~nucleus;GO:0005634~nucleus;GO:0005654~nucleoplasm;GO:0005737~cytoplasm;GO:0005829~cytosol;GO:0005838~proteasome regulatory particle;GO:0008540~proteasome regulatory particle, base subcomplex			0.932476	0.81258	0.386596	0.207354	0.117746	0.0961261
Q8IX12-2;Q8IX12;F5H2E6;F5H1H2;F5H3E1;H0YFJ7	Cell division cycle and apoptosis regulator protein 1	CCAR1	GO:0005654~nucleoplasm;GO:0048471~perinuclear region of cytoplasm	Cytoplasm, perinuclear region		0.346012	0.341764	0.315888	0.33799	0.192046	0.173674
Q8N163;Q8N163-2;H0YB24;G3V119;E5RHJ4;H0YC69;E5RFJ3;H0YC58;E5RGU7	Cell cycle and apoptosis regulator protein 2	CCAR2	GO:0000790~nuclear chromatin;GO:0005634~nucleus;GO:0005654~nucleoplasm;GO:0005654~nucleoplasm;GO:0005681~spliceosomal complex;GO:0005737~cytoplasm;GO:0005759~mitochondrial matrix;GO:0044609~DBIRD complex	Nucleus {ECO:0000269|PubMed:20074560,		0.875005	1.18135	1.2548	2.5448	2.33562	1.89213
Q3SXM5-2;Q3SXM5;H3BNH5;H3BQI7;H3BT52	Inactive hydroxysteroid dehydrogenase-like protein 1	HSDL1	GO:0005739~mitochondrion	Mitochondrion {ECO:0000269|PubMed:19026618}.		0	0.0836418	0.161145	0.0922611	0.0967216	0.056689
Q6YN16;Q6YN16-2;B4E136;B4DWC7	Hydroxysteroid dehydrogenase-like protein 2	HSDL2	GO:0005739~mitochondrion;GO:0005777~peroxisome;GO:0016020~membrane	Peroxisome {ECO:0000269|PubMed:19703561}.	Q6YN16; len=418; ExpAA=0.05; First60=0.03; PredHel=0; Topology=o/B4E136; len=298; ExpAA=0.08; First60=0.05; PredHel=0; Topology=o/B4DWC7; len=213; ExpAA=0.01; First60=0.00; PredHel=0; Topology=o	0.891993	0.873015	0.833882	0.656979	0.578743	0.492809
F5GWE5;Q00169;I3L4H1	Phosphatidylinositol transfer protein alpha isoform	PITPNA	GO:0005829~cytosol;GO:0043209~myelin sheath;GO:0070062~extracellular exosome	Cytoplasm.		0	0	0	0.181429	0.17661	0
P48739;P48739-2;P48739-3;B3KYB6;B3KYB7;I3L4C0;I3L459;I3L3W1;I3L2X8;I3L471;I3L4U7	Phosphatidylinositol transfer protein beta isoform	PITPNB	GO:0000139~Golgi membrane;GO:0005789~endoplasmic reticulum membrane;GO:0070062~extracellular exosome	Cytoplasm {ECO:0000250}. Golgi apparatus	P48739; len=271; ExpAA=0.00; First60=0.00; PredHel=0; Topology=o/B3KYB6; len=120; ExpAA=0.00; First60=0.00; PredHel=0; Topology=o/B3KYB7; len=167; ExpAA=0.00; First60=0.00; PredHel=0; Topology=o/I3L4C0; len=115; ExpAA=0.00; First60=0.00; PredHel=0; Topology=o/I3L459; len=142; ExpAA=0.00; First60=0.00; PredHel=0; Topology=o/I3L3W1; len=44; ExpAA=0.00; First60=0.00; PredHel=0; Topology=o/I3L2X8; le…	0.212406	0.0308082	0.235767	0.846433	0.87775	0.697714
Q6P1M0;Q6P1M0-2	Long-chain fatty acid transport protein 4	SLC27A4	GO:0005789~endoplasmic reticulum membrane;GO:0005886~plasma membrane;GO:0005902~microvillus;GO:0016020~membrane;GO:0016021~integral component of membrane;GO:0031526~brush border membrane	Membrane {ECO:0000305}	Q6P1M0; len=643; ExpAA=45.37; First60=22.44; PredHel=2; Topology=o20-42i139-156o	0	0.0341652	0	0.012347	0	0
C9JQV0;Q9BRJ6;H7C0T1;H7C2R9	Uncharacterized protein C7orf50	C7orf50				0.245658	0.324774	0	0.390048	0.190367	0.438002
B3KY94;O14735-3;O14735;H3BUR9;O14735-2	CDP-diacylglycerol--inositol 3-phosphatidyltransferase	CDIPT	GO:0000139~Golgi membrane;GO:0005789~endoplasmic reticulum membrane;GO:0005794~Golgi apparatus;GO:0005886~plasma membrane;GO:0016020~membrane;GO:0016021~integral component of membrane	Endoplasmic reticulum membrane	B3KY94; len=237; ExpAA=53.80; First60=0.04; PredHel=2; Topology=i165-184o199-221i/O14735; len=213; ExpAA=84.37; First60=24.41; PredHel=4; Topology=i7-29o75-97i141-160o175-197i/H3BUR9; len=157; ExpAA=47.88; First60=27.36; PredHel=2; Topology=o20-42i78-100o	0.0786207	0.0371243	0.0405817	0	0	0
H7C3X8;A1A5A9;H0Y494;J3KPC8;H0Y4E8;Q9Y2K2-3;Q9Y2K2-4;Q9Y2K2	Serine/threonine-protein kinase SIK3	SIK3;KIAA0999	GO:0005737~cytoplasm	Cytoplasm {ECO:0000269|PubMed:16306228}.		0	0	0	0.0126679	0	0
P51608;P51608-2	Methyl-CpG-binding protein 2	MECP2	GO:0000792~heterochromatin;GO:0000930~gamma-tubulin complex;GO:0005615~extracellular space;GO:0005634~nucleus;GO:0005739~mitochondrion;GO:0005813~centrosome;GO:0005829~cytosol;GO:0098794~postsynapse	Nucleus {ECO:0000250|UniProtKB:Q9Z2D6}.		0.0530801	0	0.0632099	0.0357865	0.0409774	0
P17900;H0YBY3;E5RJD0	Ganglioside GM2 activator;Ganglioside GM2 activator isoform short	GM2A	GO:0005576~extracellular region;GO:0005739~mitochondrion;GO:0005889~hydrogen:potassium-exchanging ATPase complex;GO:0009898~cytoplasmic side of plasma membrane;GO:0035578~azurophil granule lumen;GO:0043202~lysosomal lumen;GO:0045179~apical cortex;GO:0070062~extracellular exosome	Lysosome.	P17900; len=193; ExpAA=3.46; First60=3.43; PredHel=0; Topology=o/H0YBY3; len=104; ExpAA=0.03; First60=0.02; PredHel=0; Topology=o/E5RJD0; len=146; ExpAA=0.02; First60=0.00; PredHel=0; Topology=o	0.16916	0.0177401	0	0.235948	0.0543342	0.104136
H3BSH7;Q969X6-2;Q969X6	Cirhin	CIRH1A		Nucleus, nucleolus		0.0306491	0.0094621	0	0	0.0110442	0.00761781
Q8N5C6;B7Z6X7;Q8N5C6-2	S1 RNA-binding domain-containing protein 1	SRBD1				0	0	0	0	0.00878179	0.00410565
P56182	Ribosomal RNA processing protein 1 homolog A	RRP1	GO:0005634~nucleus;GO:0005730~nucleolus;GO:0030687~preribosome, large subunit precursor;GO:0030688~preribosome, small subunit precursor	Nucleus, nucleolus		0.0424586	0.0423771	0.0456502	0.0516254	0	0
Q9Y224;G3V4C6;H0YJB9;G3V4E7	UPF0568 protein C14orf166	C14orf166		Nucleus {ECO:0000269|PubMed:15147888,		0.924605	0.932332	0.631381	1.41958	0.668546	0.89479
Q7Z7H5-3;Q7Z7H5-2;Q7Z7H5	Transmembrane emp24 domain-containing protein 4	TMED4	GO:0005789~endoplasmic reticulum membrane;GO:0016021~integral component of membrane;GO:0070062~extracellular exosome	Endoplasmic reticulum membrane	Q7Z7H5; len=227; ExpAA=39.07; First60=19.21; PredHel=2; Topology=o15-34i195-214o	0.0831872	0	0	0	0	0
Q9Y3A6	Transmembrane emp24 domain-containing protein 5	TMED5	GO:0005789~endoplasmic reticulum membrane;GO:0005793~endoplasmic reticulum-Golgi intermediate compartment;GO:0005794~Golgi apparatus;GO:0005801~cis-Golgi network;GO:0016021~integral component of membrane;GO:0033116~endoplasmic reticulum-Golgi intermediate compartment membrane;GO:0070971~endoplasmic reticulum exit site	Endoplasmic reticulum membrane	Q9Y3A6; len=229; ExpAA=43.78; First60=21.36; PredHel=2; Topology=o5-27i195-217o	0.075001	0.0789692	0.050161	0.0633807	0	0.0525744
Q86XR7-2;Q9Y3B3-2;Q9Y3B3;G3V2Y2	Transmembrane emp24 domain-containing protein 7	TMED7	GO:0000139~Golgi membrane;GO:0005783~endoplasmic reticulum;GO:0005789~endoplasmic reticulum membrane;GO:0005793~endoplasmic reticulum-Golgi intermediate compartment;GO:0005794~Golgi apparatus;GO:0016021~integral component of membrane;GO:0030126~COPI vesicle coat;GO:0030127~COPII vesicle coat;GO:0030133~transport vesicle;GO:0033116~endoplasmic reticulum-Golgi intermediate compartment membrane;GO:0…	Isoform 1: Cytoplasm. Golgi apparatus. Cell	Q9Y3B3; len=224; ExpAA=23.85; First60=1.33; PredHel=1; Topology=i186-208o/G3V2Y2; len=81; ExpAA=4.39; First60=4.39; PredHel=0; Topology=o	0.125268	0.318994	0.0387775	0	0	0
Q06323;Q06323-3;Q06323-2;H0YLU2;H0YKK6	Proteasome activator complex subunit 1	PSME1	GO:0000502~proteasome complex;GO:0005654~nucleoplasm;GO:0005737~cytoplasm;GO:0005829~cytosol;GO:0008537~proteasome activator complex;GO:0070062~extracellular exosome			0.208494	0.427302	0.406194	0.922391	0.74159	0.306402
O43818	U3 small nucleolar RNA-interacting protein 2	RRP9	GO:0005654~nucleoplasm;GO:0005730~nucleolus;GO:0031428~box C/D snoRNP complex;GO:0032040~small-subunit processome	Nucleus, nucleolus		0.237339	0.15363	0.427934	0.0698921	0.12923	0.0972084
Q9UL46;H0YM70;H0YKU2	Proteasome activator complex subunit 2	PSME2	GO:0000502~proteasome complex;GO:0005654~nucleoplasm;GO:0005737~cytoplasm;GO:0005829~cytosol;GO:0008537~proteasome activator complex;GO:0016020~membrane;GO:0070062~extracellular exosome		Q9UL46; len=239; ExpAA=0.00; First60=0.00; PredHel=0; Topology=o/H0YM70; len=228; ExpAA=0.00; First60=0.00; PredHel=0; Topology=o/H0YKU2; len=85; ExpAA=0.00; First60=0.00; PredHel=0; Topology=i	1.19755	0.569102	0.356095	0.563353	1.1584	0.55425
Q9BVK6;F8W7F7	Transmembrane emp24 domain-containing protein 9	TMED9	GO:0000139~Golgi membrane;GO:0005783~endoplasmic reticulum;GO:0005789~endoplasmic reticulum membrane;GO:0005793~endoplasmic reticulum-Golgi intermediate compartment;GO:0005794~Golgi apparatus;GO:0016021~integral component of membrane;GO:0030133~transport vesicle;GO:0030140~trans-Golgi network transport vesicle;GO:0033116~endoplasmic reticulum-Golgi intermediate compartment membrane;GO:0070062~ext…	Endoplasmic reticulum membrane	Q9BVK6; len=235; ExpAA=36.39; First60=16.86; PredHel=2; Topology=o20-42i203-222o/F8W7F7; len=178; ExpAA=39.33; First60=19.36; PredHel=2; Topology=o15-34i146-165o	0.549971	0.865237	0.625396	0.288628	0.321423	0.150111
Q9BXK5;Q9BXK5-2;B7Z238;E9PDD6;F2Z2C3;Q8IZP5;Q9BXK5-4	Bcl-2-like protein 13	BCL2L13	GO:0005634~nucleus;GO:0005739~mitochondrion;GO:0005739~mitochondrion;GO:0016021~integral component of membrane;GO:0031966~mitochondrial membrane	Isoform 2: Mitochondrion membrane	Q9BXK5; len=485; ExpAA=22.89; First60=0.02; PredHel=1; Topology=o460-482i/B7Z238; len=361; ExpAA=22.89; First60=0.03; PredHel=1; Topology=o336-358i/E9PDD6; len=171; ExpAA=0.05; First60=0.05; PredHel=0; Topology=o/F2Z2C3; len=78; ExpAA=0.12; First60=0.12; PredHel=0; Topology=o/Q8IZP5; len=104; ExpAA=0.09; First60=0.09; PredHel=0; Topology=o	0.32708	0.208486	0.411035	0.0268478	0.0637784	0.0176974
P61289;P61289-3;P61289-2;B3KQ25;K7ESG5;K7ENH2;K7EMD0;K7EPX6;K7EKR3;B7Z8D3	Proteasome activator complex subunit 3	PSME3	GO:0000502~proteasome complex;GO:0005634~nucleus;GO:0005654~nucleoplasm;GO:0005654~nucleoplasm;GO:0005737~cytoplasm;GO:0005829~cytosol;GO:0005829~cytosol;GO:0008537~proteasome activator complex;GO:0016020~membrane	Nucleus {ECO:0000269|PubMed:10657252,	P61289; len=254; ExpAA=0.00; First60=0.00; PredHel=0; Topology=o/B3KQ25; len=193; ExpAA=0.00; First60=0.00; PredHel=0; Topology=o/K7ESG5; len=198; ExpAA=0.00; First60=0.00; PredHel=0; Topology=o/K7ENH2; len=179; ExpAA=0.00; First60=0.00; PredHel=0; Topology=o/K7EMD0; len=96; ExpAA=0.00; First60=0.00; PredHel=0; Topology=o/K7EPX6; len=110; ExpAA=0.00; First60=0.00; PredHel=0; Topology=o/K7EKR3; le…	1.38605	1.90523	1.63216	1.29095	1.12194	0.934806
F8WB44;Q14997-3;Q14997-2;Q14997	Proteasome activator complex subunit 4	PSME4	GO:0005634~nucleus;GO:0005634~nucleus;GO:0005654~nucleoplasm;GO:0005829~cytosol;GO:0005829~cytosol;GO:0005829~cytosol;GO:0005839~proteasome core complex;GO:0016607~nuclear speck;GO:1990111~spermatoproteasome complex;GO:1990111~spermatoproteasome complex	Cytoplasm, cytosol {ECO:0000250}. Nucleus		0.00266078	0	0.00466016	0.00607772	0	0.00435323
E9PIN0;Q13315;E9PRG7;M0QXY8;E9PIQ5	Serine-protein kinase ATM	ATM	GO:0000781~chromosome, telomeric region;GO:0000784~nuclear chromosome, telomeric region;GO:0005634~nucleus;GO:0005654~nucleoplasm;GO:0005730~nucleolus;GO:0005819~spindle;GO:0031410~cytoplasmic vesicle;GO:1990391~DNA repair complex	Nucleus {ECO:0000269|PubMed:9050866,		0	0.00506109	0.00121142	0.00212483	0.0014556	0
Q8N8Z6-2;Q8N8Z6;Q5H993	Discoidin, CUB and LCCL domain-containing protein 1	DCBLD1	GO:0016021~integral component of membrane	Membrane {ECO:0000305}	Q8N8Z6; len=715; ExpAA=23.00; First60=0.40; PredHel=1; Topology=o458-480i	0	0	0	0.043231	0	0.0985111
Q96PD2;Q96PD2-2	Discoidin, CUB and LCCL domain-containing protein 2	DCBLD2	GO:0005887~integral component of plasma membrane;GO:0009986~cell surface	Membrane {ECO:0000269|PubMed:11973641}	Q96PD2; len=775; ExpAA=35.79; First60=11.57; PredHel=1; Topology=o527-549i	0.0308249	0.133691	0.0987254	0.512318	0.561713	0.396743
P52209-2;P52209;F5H7U0;K7EM49;K7EMN2;K7EPF6;K7ELN9	6-phosphogluconate dehydrogenase, decarboxylating	PGD	GO:0005634~nucleus;GO:0005829~cytosol;GO:0070062~extracellular exosome	Cytoplasm {ECO:0000250}.		0.934463	1.0682	0.970858	1.2806	1.10785	1.12006
Q5T123;Q9H299	SH3 domain-binding glutamic acid-rich-like protein 3	SH3BGRL3	GO:0005737~cytoplasm;GO:0016604~nuclear body;GO:0070062~extracellular exosome	Cytoplasm. Nucleus.		0	0	0	0	0	0.413237
A6NDG6;H3BV17	Phosphoglycolate phosphatase	PGP	GO:0005829~cytosol			0	0	0.0628628	0	0	0.0222535
P13639	Elongation factor 2	EEF2	GO:0005576~extracellular region;GO:0005634~nucleus;GO:0005737~cytoplasm;GO:0005829~cytosol;GO:0005829~cytosol;GO:0005886~plasma membrane;GO:0016020~membrane;GO:0016235~aggresome;GO:0030529~intracellular ribonucleoprotein complex;GO:0031012~extracellular matrix;GO:0034774~secretory granule lumen;GO:0042788~polysomal ribosome;GO:0045121~membrane raft;GO:0070062~extracellular exosome;GO:1904813~fico…	Cytoplasm {ECO:0000269|PubMed:25064856}.	P13639; len=858; ExpAA=0.16; First60=0.00; PredHel=0; Topology=o	9.42022	9.62661	6.82903	15.9467	13.2802	11.8265
P26639;P26639-2;G3XAN9;E7ERI3;D6R9F8;A2RTX5-2;A2RTX5;D6RCA5;D6RDJ6;B7ZLP8	Threonine--tRNA ligase, cytoplasmic	TARS	GO:0005737~cytoplasm;GO:0005737~cytoplasm;GO:0005829~cytosol;GO:0005829~cytosol;GO:0015629~actin cytoskeleton;GO:0070062~extracellular exosome	Cytoplasm {ECO:0000250|UniProtKB:Q9D0R2}.		0.766219	0.863446	0.624379	1.09313	0.498566	0.80634
P30838;C9JMC5;E9PNN6;I3L3I9;A8MYB8;C9JKT2;I3L4E5;I3L1H6;I3L3W9;E9PJV0;S4R374;S4R3R5;P48448;P43353-2;P43353	Aldehyde dehydrogenase, dimeric NADP-preferring	ALDH3A1	GO:0005615~extracellular space;GO:0005783~endoplasmic reticulum;GO:0005829~cytosol;GO:0005829~cytosol;GO:0005829~cytosol;GO:0005886~plasma membrane;GO:0016021~integral component of membrane	Cytoplasm {ECO:0000250|UniProtKB:P47739}.	P30838; len=453; ExpAA=0.57; First60=0.00; PredHel=0; Topology=o/C9JMC5; len=372; ExpAA=0.54; First60=0.00; PredHel=0; Topology=o/E9PNN6; len=396; ExpAA=0.54; First60=0.00; PredHel=0; Topology=o/I3L3I9; len=380; ExpAA=0.37; First60=0.32; PredHel=0; Topology=o/A8MYB8; len=389; ExpAA=0.59; First60=0.00; PredHel=0; Topology=o/C9JKT2; len=259; ExpAA=0.62; First60=0.00; PredHel=0; Topology=o/I3L4E5; l…	2.45291	2.70041	2.57693	0	0	0
P51648;P51648-2;J3QRD1;I3L1M4;J3QS00;J3QKK9;K7EN73;J3KTG1;C9JGJ2;I3L0X1	Fatty aldehyde dehydrogenase	ALDH3A2	GO:0005743~mitochondrial inner membrane;GO:0005778~peroxisomal membrane;GO:0005789~endoplasmic reticulum membrane;GO:0016021~integral component of membrane;GO:0043231~intracellular membrane-bounded organelle;GO:0070062~extracellular exosome	Microsome membrane	P51648; len=485; ExpAA=27.31; First60=0.00; PredHel=1; Topology=o464-482i/J3QRD1; len=393; ExpAA=12.18; First60=0.00; PredHel=0; Topology=o/I3L1M4; len=162; ExpAA=0.04; First60=0.04; PredHel=0; Topology=o/J3QS00; len=134; ExpAA=0.00; First60=0.00; PredHel=0; Topology=o/J3QKK9; len=54; ExpAA=0.00; First60=0.00; PredHel=0; Topology=i/K7EN73; len=126; ExpAA=13.64; First60=0.02; PredHel=0; Topology=o…	0.397506	0.315038	0.2986	0	0	0
E7ERW8;B9ZVX0;E9PHQ0;E7ET75;E9PEZ3;H9KV28;O60610-2;O60610-3;O60610;E7EMV0;B4E2I7;E5RJ79	Protein diaphanous homolog 1	DIAPH1	GO:0005815~microtubule organizing center;GO:0005829~cytosol;GO:0005886~plasma membrane;GO:0030667~secretory granule membrane;GO:0032587~ruffle membrane;GO:0072686~mitotic spindle;GO:0101003~ficolin-1-rich granule membrane	Cell membrane	H9KV28; len=1228; ExpAA=0.00; First60=0.00; PredHel=0; Topology=o/O60610; len=1272; ExpAA=0.00; First60=0.00; PredHel=0; Topology=o/B4E2I7; len=201; ExpAA=0.00; First60=0.00; PredHel=0; Topology=o	0.0985739	0.0956954	0.0949973	0.113188	0.105074	0.160807
O95347-2;O95347;Q5T821	Structural maintenance of chromosomes protein 2	SMC2	GO:0000228~nuclear chromosome;GO:0000793~condensed chromosome;GO:0000796~condensin complex;GO:0005634~nucleus;GO:0005654~nucleoplasm;GO:0005730~nucleolus;GO:0005737~cytoplasm;GO:0005829~cytosol;GO:0070062~extracellular exosome	Nucleus {ECO:0000269|PubMed:10958694}.		0.0346897	0.013936	0.019231	0.0520217	0.0323292	0.0206789
P43003-2;P43003	Excitatory amino acid transporter 1	SLC1A3	GO:0005886~plasma membrane;GO:0005887~integral component of plasma membrane;GO:0009986~cell surface;GO:0016020~membrane;GO:0043005~neuron projection;GO:0043025~neuronal cell body	Cell membrane {ECO:0000269|PubMed:20477940,	P43003; len=542; ExpAA=210.39; First60=15.61; PredHel=10; Topology=i44-66o89-111i123-145o238-260i281-303o318-340i347-369o392-414i421-443o453-475i	0	0	0	0.0472848	0.0522373	0.0339157
P53597	Succinyl-CoA ligase [ADP/GDP-forming] subunit alpha, mitochondrial	SUCLG1	GO:0005739~mitochondrion;GO:0005743~mitochondrial inner membrane;GO:0005759~mitochondrial matrix;GO:0005759~mitochondrial matrix;GO:0005829~cytosol;GO:0005886~plasma membrane;GO:0070062~extracellular exosome	Mitochondrion {ECO:0000255|HAMAP-	P53597; len=346; ExpAA=3.28; First60=3.08; PredHel=0; Topology=o	0.244461	0.744869	0.202202	0.0997138	0	0.106087
Q9UQE7	Structural maintenance of chromosomes protein 3	SMC3	GO:0000775~chromosome, centromeric region;GO:0000785~chromatin;GO:0000800~lateral element;GO:0005604~basement membrane;GO:0005622~intracellular;GO:0005634~nucleus;GO:0005654~nucleoplasm;GO:0005654~nucleoplasm;GO:0005694~chromosome;GO:0005829~cytosol;GO:0008278~cohesin complex;GO:0008278~cohesin complex;GO:0016363~nuclear matrix;GO:0030893~meiotic cohesin complex;GO:0034991~nuclear meiotic cohesin…	Nucleus {ECO:0000250|UniProtKB:Q9CW03}.	Q9UQE7; len=1217; ExpAA=0.01; First60=0.00; PredHel=0; Topology=o	0.0594039	0.0553305	0.0559996	0.0740698	0.0640664	0.0593131
Q96I99;E9PDQ8;Q96I99-2;H0Y852	Succinyl-CoA ligase [GDP-forming] subunit beta, mitochondrial	SUCLG2	GO:0005739~mitochondrion;GO:0005759~mitochondrial matrix;GO:0005886~plasma membrane;GO:0045244~succinate-CoA ligase complex (GDP-forming)	Mitochondrion {ECO:0000255|HAMAP-	Q96I99; len=432; ExpAA=13.71; First60=0.01; PredHel=0; Topology=o/E9PDQ8; len=379; ExpAA=0.40; First60=0.00; PredHel=0; Topology=o/H0Y852; len=190; ExpAA=10.18; First60=0.00; PredHel=0; Topology=o	0.295967	0.155918	0.0756927	0.197397	0.146902	0.109327
E9PD53;Q9NTJ3-2;Q9NTJ3;C9JR83;C9JVD8;C9J578	Structural maintenance of chromosomes protein;Structural maintenance of chromosomes protein 4	SMC4	GO:0000796~condensin complex;GO:0000796~condensin complex;GO:0005634~nucleus;GO:0005654~nucleoplasm;GO:0005829~cytosol;GO:0005829~cytosol;GO:0016607~nuclear speck	Nucleus {ECO:0000269|PubMed:10958694}.		0.755543	0.0066496	0	0.0478264	0.0583743	0.284457
Q15758;M0QXM4;Q15758-3;Q15758-2;M0QX44	Neutral amino acid transporter B(0);Amino acid transporter	SLC1A5	GO:0005886~plasma membrane;GO:0005886~plasma membrane;GO:0005887~integral component of plasma membrane;GO:0016020~membrane;GO:0042470~melanosome;GO:0070062~extracellular exosome	Cell membrane {ECO:0000269|PubMed:8702519,	Q15758; len=541; ExpAA=199.16; First60=8.67; PredHel=9; Topology=i53-75o95-117i130-152o228-245i265-287o302-324i337-359o379-401i414-436o/M0QXM4; len=365; ExpAA=127.10; First60=10.13; PredHel=6; Topology=i50-69o89-111i131-153o163-185i206-228o238-260i/M0QX44; len=258; ExpAA=97.35; First60=0.26; PredHel=3; Topology=i67-86o106-128i148-170o	0.685525	0.862271	0.724553	0.330697	0.461156	0.288813
Q15459;Q15459-2;H7C1L2;F8WC79;F8WB66	Splicing factor 3A subunit 1	SF3A1	GO:0005654~nucleoplasm;GO:0005681~spliceosomal complex;GO:0005684~U2-type spliceosomal complex;GO:0005686~U2 snRNP;GO:0016607~nuclear speck;GO:0071004~U2-type prespliceosome;GO:0071013~catalytic step 2 spliceosome	Nucleus {ECO:0000250}.		3.45346	3.57578	3.5032	2.69055	1.88762	1.62377
P00966;Q5T6L6;Q5T6L7;Q5T6L5	Argininosuccinate synthase	ASS1	GO:0005737~cytoplasm;GO:0005739~mitochondrion;GO:0005829~cytosol;GO:0043209~myelin sheath;GO:0070062~extracellular exosome	Cytoplasm, cytosol		0	0.090715	0.0406864	0	0	0
Q15428;K7EMT0	Splicing factor 3A subunit 2	SF3A2	GO:0005654~nucleoplasm;GO:0005681~spliceosomal complex;GO:0005686~U2 snRNP;GO:0016607~nuclear speck;GO:0030532~small nuclear ribonucleoprotein complex;GO:0071004~U2-type prespliceosome;GO:0071013~catalytic step 2 spliceosome	Nucleus {ECO:0000255|PROSITE-		1.99275	2.58127	2.3907	1.95354	1.09253	1.14925
Q12874;E7EUT8	Splicing factor 3A subunit 3	SF3A3	GO:0005654~nucleoplasm;GO:0005654~nucleoplasm;GO:0005681~spliceosomal complex;GO:0016607~nuclear speck;GO:0071013~catalytic step 2 spliceosome	Nucleus speckle.		4.27469	4.63301	3.52528	2.05317	2.47246	1.78437
Q99570;D6RJ98	Phosphoinositide 3-kinase regulatory subunit 4	PIK3R4	GO:0005643~nuclear pore;GO:0005770~late endosome;GO:0005776~autophagosome;GO:0005829~cytosol;GO:0005930~axoneme;GO:0015630~microtubule cytoskeleton;GO:0016020~membrane;GO:0030670~phagocytic vesicle membrane;GO:0034271~phosphatidylinositol 3-kinase complex, class III, type I;GO:0034272~phosphatidylinositol 3-kinase complex, class III, type II;GO:0035032~phosphatidylinositol 3-kinase complex, class…	Late endosome {ECO:0000269|PubMed:14617358}.	Q99570; len=1358; ExpAA=0.05; First60=0.00; PredHel=0; Topology=o/D6RJ98; len=193; ExpAA=0.56; First60=0.56; PredHel=0; Topology=o	0	0	0	0.0072402	0.00304675	0
P51809-3;P51809;P51809-2	Vesicle-associated membrane protein 7	VAMP7	GO:0005737~cytoplasm;GO:0005765~lysosomal membrane;GO:0005765~lysosomal membrane;GO:0005765~lysosomal membrane;GO:0005789~endoplasmic reticulum membrane;GO:0005802~trans-Golgi network;GO:0005886~plasma membrane;GO:0005886~plasma membrane;GO:0009986~cell surface;GO:0016020~membrane;GO:0030027~lamellipodium;GO:0030054~cell junction;GO:0030141~secretory granule;GO:0030285~integral component of synap…	Cytoplasmic vesicle, secretory vesicle	P51809; len=220; ExpAA=22.71; First60=0.06; PredHel=1; Topology=o190-212i	0	0.0535549	0.0813895	0.0995101	0.112856	0.118012
Q9Y613;J3KTH7	FH1/FH2 domain-containing protein 1	FHOD1	GO:0001725~stress fiber;GO:0005634~nucleus;GO:0005737~cytoplasm;GO:0005829~cytosol;GO:0014704~intercalated disc;GO:0016020~membrane;GO:0032059~bleb	Cytoplasm. Cytoplasm, cytoskeleton. Cell	Q9Y613; len=1164; ExpAA=0.14; First60=0.00; PredHel=0; Topology=o/J3KTH7; len=108; ExpAA=0.12; First60=0.04; PredHel=0; Topology=o	0.00839704	0	0	0.0753027	0.0857528	0.0501594
Q9UHD1;Q9UHD1-2;E9PHZ2;E9PIZ4;E9PSD5;E9PPQ5	Cysteine and histidine-rich domain-containing protein 1	CHORDC1	GO:0005575~cellular_component			0	0.106993	0.0805457	0.336372	0.104191	0.316256
O14979-3;O14979-2	Heterogeneous nuclear ribonucleoprotein D-like	HNRNPDL	GO:0005654~nucleoplasm;GO:0005829~cytosol;GO:0070062~extracellular exosome	Nucleus {ECO:0000269|PubMed:11705999,		8.27002	8.08103	8.25325	5.91149	6.01814	4.72146
O75367-2;O75367-3;O75367;B4DJC3;D6RCF2;Q5SQT3	Core histone macro-H2A.1;Histone H2A	H2AFY	GO:0000228~nuclear chromosome;GO:0000784~nuclear chromosome, telomeric region;GO:0000786~nucleosome;GO:0000790~nuclear chromatin;GO:0000793~condensed chromosome;GO:0001739~sex chromatin;GO:0001740~Barr body;GO:0005634~nucleus;GO:0005721~pericentric heterochromatin;GO:0005730~nucleolus;GO:0035098~ESC/E(Z) complex;GO:0070062~extracellular exosome	Nucleus {ECO:0000269|PubMed:15621527,		2.95663	2.48155	2.56262	1.95008	2.01691	1.74282
P35232;C9JW96;C9JZ20;E7ESE2;E9PCW0;P35232-2;D6RBK0	Prohibitin	PHB	GO:0005634~nucleus;GO:0005634~nucleus;GO:0005654~nucleoplasm;GO:0005737~cytoplasm;GO:0005739~mitochondrion;GO:0005743~mitochondrial inner membrane;GO:0005743~mitochondrial inner membrane;GO:0005769~early endosome;GO:0005886~plasma membrane;GO:0005887~integral component of plasma membrane;GO:0009986~cell surface;GO:0016020~membrane;GO:0043209~myelin sheath;GO:0070062~extracellular exosome	Mitochondrion inner membrane {ECO:0000250}.	P35232; len=272; ExpAA=11.35; First60=11.35; PredHel=0; Topology=o/C9JW96; len=246; ExpAA=11.43; First60=11.42; PredHel=0; Topology=o/C9JZ20; len=201; ExpAA=11.65; First60=11.64; PredHel=0; Topology=o/E7ESE2; len=202; ExpAA=11.69; First60=11.68; PredHel=0; Topology=o/E9PCW0; len=216; ExpAA=11.55; First60=11.54; PredHel=0; Topology=o/D6RBK0; len=124; ExpAA=12.60; First60=12.58; PredHel=0; Topology…	2.04734	2.36354	2.03698	1.31412	1.21319	0.979967
B8ZZG1;Q9NZW5;C9J4Q3;Q14168-5;Q14168-6;Q14168-2;Q14168-3;Q14168;Q14168-4	MAGUK p55 subfamily member 6	MPP6	GO:0005886~plasma membrane;GO:0016020~membrane;GO:0070062~extracellular exosome	Membrane {ECO:0000250}	B8ZZG1; len=428; ExpAA=0.00; First60=0.00; PredHel=0; Topology=o/Q9NZW5; len=540; ExpAA=0.00; First60=0.00; PredHel=0; Topology=o/C9J4Q3; len=307; ExpAA=0.00; First60=0.00; PredHel=0; Topology=o/Q14168; len=576; ExpAA=2.54; First60=2.09; PredHel=0; Topology=o	0.0760803	0.070553	0.0978936	0.0413518	0.0215834	0.0260661
B1AHD1;P55769	NHP2-like protein 1;NHP2-like protein 1, N-terminally processed	NHP2L1		Nucleus {ECO:0000269|PubMed:26912367,		4.31716	4.68997	4.49919	4.22127	3.23549	2.84671
Q9Y3F4;B4DNJ6;B0AZV0;H0YH33	Serine-threonine kinase receptor-associated protein	STRAP	GO:0005654~nucleoplasm;GO:0005737~cytoplasm;GO:0005829~cytosol;GO:0005829~cytosol;GO:0032797~SMN complex;GO:0034719~SMN-Sm protein complex	Cytoplasm. Nucleus. Note=Localized		0.488798	0.231687	0.459302	1	1.26252	1.07951
O43264;A1A528;F5H3C1	Centromere/kinetochore protein zw10 homolog	ZW10	GO:0000776~kinetochore;GO:0000777~condensed chromosome kinetochore;GO:0000922~spindle pole;GO:0005634~nucleus;GO:0005783~endoplasmic reticulum;GO:0005789~endoplasmic reticulum membrane;GO:0005828~kinetochore microtubule;GO:0005829~cytosol;GO:0005829~cytosol;GO:0016020~membrane;GO:0070939~Dsl1/NZR complex;GO:1990423~RZZ complex	Cytoplasm {ECO:0000269|PubMed:15029241}.	O43264; len=779; ExpAA=0.02; First60=0.00; PredHel=0; Topology=o/F5H3C1; len=135; ExpAA=0.13; First60=0.00; PredHel=0; Topology=o	0.385693	0.283236	0.298456	0.57183	0.476929	0.406564
P46821;D6RA32;D6RA40;D6RCL2;D6RGJ3;J3KPX8;E9PGC8;P78559;P78559-2	Microtubule-associated protein 1B;MAP1B heavy chain;MAP1 light chain LC1	MAP1B	GO:0001750~photoreceptor outer segment;GO:0005829~cytosol;GO:0005874~microtubule;GO:0005875~microtubule associated complex;GO:0005886~plasma membrane;GO:0014069~postsynaptic density;GO:0030054~cell junction;GO:0043197~dendritic spine	Cytoplasm, cytoskeleton	P46821; len=2468; ExpAA=0.01; First60=0.00; PredHel=0; Topology=o/D6RA32; len=670; ExpAA=0.00; First60=0.00; PredHel=0; Topology=o/D6RA40; len=569; ExpAA=0.01; First60=0.00; PredHel=0; Topology=o/D6RCL2; len=103; ExpAA=0.01; First60=0.01; PredHel=0; Topology=o/D6RGJ3; len=122; ExpAA=0.00; First60=0.00; PredHel=0; Topology=o/E9PGC8; len=3041; ExpAA=0.00; First60=0.00; PredHel=0; Topology=o/P78559;…	0.0575492	0.0726795	0.0863623	0.0949086	0.145236	0.120931
Q7KYR7-3;Q7KYR7-5;Q7KYR7;Q7KYR7-1	Butyrophilin subfamily 2 member A1	BTN2A1	GO:0005886~plasma membrane;GO:0005887~integral component of plasma membrane;GO:0070062~extracellular exosome	Membrane {ECO:0000250}	Q7KYR7; len=527; ExpAA=43.48; First60=21.01; PredHel=2; Topology=i13-35o248-270i	0.0238325	0	0.04737	0.250616	0.116625	0.12218
O75533;H7C341;B4DGZ4;O75533-2;F8WC19	Splicing factor 3B subunit 1	SF3B1	GO:0005634~nucleus;GO:0005654~nucleoplasm;GO:0005681~spliceosomal complex;GO:0005686~U2 snRNP;GO:0005689~U12-type spliceosomal complex;GO:0016607~nuclear speck;GO:0034693~U11/U12 snRNP;GO:0071004~U2-type prespliceosome;GO:0071013~catalytic step 2 spliceosome	Nucleus {ECO:0000269|PubMed:27720643,		0.8376	0.99674	0.995751	0.649879	0.643299	0.494045
Q13435;E9PPJ0;E9PJT3;E9PJ04;H0YCG1;H0YEX5;E9PIL8	Splicing factor 3B subunit 2	SF3B2	GO:0005654~nucleoplasm;GO:0005681~spliceosomal complex;GO:0005684~U2-type spliceosomal complex;GO:0005686~U2 snRNP;GO:0005689~U12-type spliceosomal complex;GO:0016607~nuclear speck;GO:0071011~precatalytic spliceosome;GO:0071013~catalytic step 2 spliceosome	Nucleus {ECO:0000269|PubMed:27720643,		2.06495	1.72068	2.04925	1.4602	1.12489	1.13923
Q15393;Q15393-3;Q15393-2;I3L4G7;H3BMB0;J3QRB2;J3QL37;J3QKV4	Splicing factor 3B subunit 3	SF3B3	GO:0005634~nucleus;GO:0005654~nucleoplasm;GO:0005681~spliceosomal complex;GO:0005689~U12-type spliceosomal complex;GO:0005730~nucleolus;GO:0030532~small nuclear ribonucleoprotein complex;GO:0071013~catalytic step 2 spliceosome	Nucleus {ECO:0000269|PubMed:10490618,		1.60409	1.94569	1.79313	1.27565	1.23028	1.13756
Q9UFN0;Q9BS92	Protein NipSnap homolog 3A	NIPSNAP3A	GO:0005634~nucleus;GO:0005739~mitochondrion;GO:0005829~cytosol	Cytoplasm, cytosol		0.971985	0.924609	0.768236	0.439311	0.338256	0.111912
Q15427;Q5SZ64	Splicing factor 3B subunit 4	SF3B4	GO:0005654~nucleoplasm;GO:0005681~spliceosomal complex;GO:0005689~U12-type spliceosomal complex	Nucleus {ECO:0000269|PubMed:27720643,		0.815663	0.526439	0.798935	0.531737	0.499081	0.46926
Q9BWJ5	Splicing factor 3B subunit 5	SF3B5	GO:0005634~nucleus;GO:0005654~nucleoplasm;GO:0005686~U2 snRNP;GO:0005689~U12-type spliceosomal complex;GO:0071011~precatalytic spliceosome	Nucleus {ECO:0000269|PubMed:27720643,		2.46335	2.71787	1.04392	0.606671	2.89564	1.8642
Q9Y3B4	Splicing factor 3B subunit 6	SF3B6	GO:0005654~nucleoplasm;GO:0005684~U2-type spliceosomal complex;GO:0005686~U2 snRNP;GO:0005689~U12-type spliceosomal complex;GO:0071011~precatalytic spliceosome;GO:0071013~catalytic step 2 spliceosome	Nucleus {ECO:0000269|PubMed:27720643,		1.14268	1.8927	1.68254	1.31803	1.71751	1.57888
B4DH53;Q66K74;M0QZ50;M0R1M7;M0QXQ9;M0QY41	Microtubule-associated protein 1S;MAP1S heavy chain;MAP1S light chain	MAP1S	GO:0005634~nucleus;GO:0005730~nucleolus;GO:0005819~spindle;GO:0005829~cytosol;GO:0005874~microtubule;GO:0030054~cell junction;GO:0030425~dendrite;GO:0042995~cell projection;GO:0043025~neuronal cell body;GO:0045202~synapse;GO:0048471~perinuclear region of cytoplasm	Nucleus. Cytoplasm, cytosol. Cytoplasm,		0.0378858	0.0102052	0.0482568	0.0498294	0.0119009	0.0276875
Q86TG7-2;Q86TG7	Retrotransposon-derived protein PEG10	PEG10	GO:0005634~nucleus;GO:0005737~cytoplasm;GO:0005829~cytosol	Nucleus. Cytoplasm. Note=Detected		0	0.0184547	0.0403543	0	0.0681659	0.0515703
Q5JP53;P07437;Q5ST81;E9PBJ4	Tubulin beta chain	TUBB	GO:0005576~extracellular region;GO:0005634~nucleus;GO:0005641~nuclear envelope lumen;GO:0005737~cytoplasm;GO:0005856~cytoskeleton;GO:0005874~microtubule;GO:0005874~microtubule;GO:0015630~microtubule cytoskeleton;GO:0031012~extracellular matrix;GO:0035578~azurophil granule lumen;GO:0036464~cytoplasmic ribonucleoprotein granule;GO:0043234~protein complex;GO:0044297~cell body;GO:0045121~membrane raf…	Cytoplasm, cytoskeleton	Q5JP53; len=426; ExpAA=0.01; First60=0.00; PredHel=0; Topology=o/P07437; len=444; ExpAA=0.01; First60=0.00; PredHel=0; Topology=o/Q5ST81; len=372; ExpAA=0.01; First60=0.00; PredHel=0; Topology=o	16.6211	19.9846	19.6601	22.0316	18.2701	18.1897
Q9Y512	Sorting and assembly machinery component 50 homolog	SAMM50	GO:0001401~mitochondrial sorting and assembly machinery complex;GO:0005739~mitochondrion;GO:0005741~mitochondrial outer membrane;GO:0005743~mitochondrial inner membrane;GO:0016021~integral component of membrane;GO:0070062~extracellular exosome	Mitochondrion outer membrane	Q9Y512; len=469; ExpAA=0.03; First60=0.00; PredHel=0; Topology=o	0	0	0	0	0	0.0179312
B4DTG6;Q8ND56-2;Q8ND56;K7EMZ9;I3L4Q1	Protein LSM14 homolog A	LSM14A	GO:0000932~P-body;GO:0005737~cytoplasm;GO:0005829~cytosol;GO:0010494~cytoplasmic stress granule;GO:0036464~cytoplasmic ribonucleoprotein granule	Cytoplasm, P-body		0.0769608	0.0202196	0.0396739	0	0	0.0157687
Q86V81;E9PB61	THO complex subunit 4	ALYREF	GO:0000346~transcription export complex;GO:0000784~nuclear chromosome, telomeric region;GO:0005654~nucleoplasm;GO:0005829~cytosol;GO:0016020~membrane;GO:0016607~nuclear speck;GO:0035145~exon-exon junction complex;GO:0070062~extracellular exosome;GO:0071013~catalytic step 2 spliceosome	Nucleus {ECO:0000269|PubMed:10488337,	Q86V81; len=257; ExpAA=0.00; First60=0.00; PredHel=0; Topology=o/E9PB61; len=264; ExpAA=0.00; First60=0.00; PredHel=0; Topology=o	6.5677	9.65459	7.48728	4.95696	4.99608	4.754
O95456-2;O95456;F8WBH7	Proteasome assembly chaperone 1	PSMG1	GO:0005634~nucleus;GO:0005654~nucleoplasm;GO:0005737~cytoplasm;GO:0005783~endoplasmic reticulum;GO:0005794~Golgi apparatus;GO:0005829~cytosol	Cytoplasm. Endoplasmic reticulum.		0.186963	0.191284	0.213835	0.672116	0.564183	0.398787
Q9BSH4	Translational activator of cytochrome c oxidase 1	TACO1	GO:0005634~nucleus;GO:0005739~mitochondrion;GO:0005739~mitochondrion	Mitochondrion {ECO:0000269|PubMed:19503089}.		0.433898	0.205571	0.306906	0	0	0.061837
Q96SI9-2;Q96SI9;Q5JPA5	Spermatid perinuclear RNA-binding protein	STRBP	GO:0005634~nucleus;GO:0005737~cytoplasm;GO:0015630~microtubule cytoskeleton	Cytoplasm {ECO:0000250}. Note=Microtubule-		0.0166339	0.0206847	0.0314529	0.0595002	0.0647895	0.0297765
P29317;Q5JY90;C9JXA2;E9PG71;Q06187;Q06187-2;B7Z6Q8;P29320;P54764	Ephrin type-A receptor 2	EPHA2	GO:0005622~intracellular;GO:0005886~plasma membrane;GO:0005886~plasma membrane;GO:0005887~integral component of plasma membrane;GO:0005925~focal adhesion;GO:0009986~cell surface;GO:0030027~lamellipodium;GO:0031256~leading edge membrane;GO:0031258~lamellipodium membrane;GO:0032587~ruffle membrane	Cell membrane {ECO:0000269|PubMed:18794797,	P29317; len=976; ExpAA=32.78; First60=6.15; PredHel=1; Topology=o536-558i/Q5JY90; len=483; ExpAA=0.03; First60=0.00; PredHel=0; Topology=o/C9JXA2; len=918; ExpAA=23.71; First60=0.05; PredHel=1; Topology=o542-564i/E9PG71; len=949; ExpAA=28.34; First60=2.27; PredHel=1; Topology=o548-570i/Q06187; len=659; ExpAA=0.10; First60=0.00; PredHel=0; Topology=o/P29320; len=983; ExpAA=24.84; First60=0.05; Pre…	0.44625	0.446776	0.351894	1.91364	1.64091	1.97851
E9PF18;Q16836;Q16836-3;Q16836-2	Hydroxyacyl-coenzyme A dehydrogenase, mitochondrial	HADH	GO:0005654~nucleoplasm;GO:0005737~cytoplasm;GO:0005739~mitochondrion;GO:0005743~mitochondrial inner membrane;GO:0005759~mitochondrial matrix	Mitochondrion matrix.	E9PF18; len=390; ExpAA=1.69; First60=0.00; PredHel=0; Topology=o/Q16836; len=314; ExpAA=13.01; First60=12.98; PredHel=0; Topology=o	2.28782	1.32287	0.931841	0.420382	0.408217	0.183935
Q9H0C8;E9PC05;H7C2I8	Integrin-linked kinase-associated serine/threonine phosphatase 2C	ILKAP	GO:0005737~cytoplasm	Cytoplasm {ECO:0000269|PubMed:11331582}.		0.192464	0.0906087	0.177859	0.0752972	0.18601	0.165503
O00625	Pirin	PIR	GO:0005634~nucleus;GO:0005654~nucleoplasm;GO:0005737~cytoplasm;GO:0005829~cytosol	Nucleus {ECO:0000269|PubMed:20089166,		0	0.0686056	0.175334	0.838893	0.474992	0.623026
F8W9W0;F8VP57;P54756-2;P54756;P54756-3	Receptor protein-tyrosine kinase;Ephrin type-A receptor 5	EPHA5	GO:0005791~rough endoplasmic reticulum;GO:0005886~plasma membrane;GO:0005886~plasma membrane;GO:0005887~integral component of plasma membrane;GO:0009897~external side of plasma membrane;GO:0030424~axon;GO:0030425~dendrite;GO:0043025~neuronal cell body;GO:0048471~perinuclear region of cytoplasm	Cell membrane {ECO:0000269|PubMed:10375373}	F8W9W0; len=874; ExpAA=16.87; First60=0.09; PredHel=0; Topology=o/F8VP57; len=1004; ExpAA=8.62; First60=0.04; PredHel=0; Topology=o/P54756; len=1037; ExpAA=9.32; First60=0.04; PredHel=0; Topology=o	0	0.0192023	0.0410783	0.0686427	0.0479159	0.0197403
Q01085;Q01085-2;E7ETJ9;Q49AS9;A6NKZ9;E7ETC0;C9JTN7;P31483-2;F8WE16;H7BY49;F8W8I6;P31483	Nucleolysin TIAR	TIAL1	GO:0005634~nucleus;GO:0005654~nucleoplasm;GO:0005737~cytoplasm;GO:0005764~lysosome;GO:0010494~cytoplasmic stress granule;GO:0070062~extracellular exosome	Cytoplasm {ECO:0000250}. Nucleus		0.947984	0.774136	1.23356	0.872578	0.559979	0.42913
Q13148;B1AKP7;G3V162;K7EJM5;K7EN94;B4DJ45;K7EJ99;K7EL26	TAR DNA-binding protein 43	TARDBP	GO:0005634~nucleus;GO:0005654~nucleoplasm;GO:0005726~perichromatin fibrils;GO:0005737~cytoplasm;GO:0016607~nuclear speck;GO:0035061~interchromatin granule	Nucleus {ECO:0000269|PubMed:17023659,		2.75071	3.95501	3.89857	3.02692	3.95784	3.2309
G3V153;Q14444-2;Q14444;E9PLA9;E9PP31	Caprin-1	CAPRIN1	GO:0000932~P-body;GO:0005829~cytosol;GO:0005887~integral component of plasma membrane;GO:0010494~cytoplasmic stress granule;GO:0016020~membrane;GO:0030425~dendrite	Cytoplasm, cytosol. Cell projection,	G3V153; len=628; ExpAA=0.00; First60=0.00; PredHel=0; Topology=o/Q14444; len=709; ExpAA=0.00; First60=0.00; PredHel=0; Topology=o/E9PLA9; len=186; ExpAA=0.00; First60=0.00; PredHel=0; Topology=o	0.101636	0.333991	0.142822	0.262671	0.584202	0.693305
O95831-3;O95831;O95831-2;E9PMA0;O95831-6;O95831-5;O95831-4	Apoptosis-inducing factor 1, mitochondrial	AIFM1	GO:0005634~nucleus;GO:0005634~nucleus;GO:0005739~mitochondrion;GO:0005743~mitochondrial inner membrane;GO:0005758~mitochondrial intermembrane space;GO:0005829~cytosol;GO:0048471~perinuclear region of cytoplasm	Mitochondrion intermembrane space.	O95831; len=613; ExpAA=4.67; First60=0.01; PredHel=0; Topology=o/E9PMA0; len=274; ExpAA=0.59; First60=0.01; PredHel=0; Topology=o	7.44867	6.61379	6.91341	2.43169	2.90624	2.14679
P02545;P02545-6;P02545-3;P02545-5;P02545-4;H0YAB0	Prelamin-A/C;Lamin-A/C	LMNA	GO:0005634~nucleus;GO:0005635~nuclear envelope;GO:0005635~nuclear envelope;GO:0005635~nuclear envelope;GO:0005638~lamin filament;GO:0005654~nucleoplasm;GO:0005654~nucleoplasm;GO:0005829~cytosol;GO:0016607~nuclear speck;GO:0031012~extracellular matrix;GO:0031965~nuclear membrane	Nucleus {ECO:0000269|PubMed:15372542}.	P02545; len=664; ExpAA=0.00; First60=0.00; PredHel=0; Topology=o/H0YAB0; len=182; ExpAA=0.00; First60=0.00; PredHel=0; Topology=o	12.0047	13.5113	10.5888	5.81297	5.86635	5.71279
Q96AY3;H0Y827;Q9H6J3;K7ELI6;K7ESG6;C9JPC3;K7EM43	Peptidyl-prolyl cis-trans isomerase FKBP10	FKBP10	GO:0005730~nucleolus;GO:0005737~cytoplasm;GO:0005788~endoplasmic reticulum lumen	Endoplasmic reticulum lumen		0.218628	0.346319	0.206714	0.0352103	0.0265433	0.0291578
C9JT76;C9JQ14;C9JKV3;C9JBB3;P10646-2;P10646	Tissue factor pathway inhibitor	TFPI	GO:0005576~extracellular region;GO:0005615~extracellular space;GO:0005783~endoplasmic reticulum;GO:0005886~plasma membrane;GO:0009986~cell surface;GO:0031090~organelle membrane;GO:0031225~anchored component of membrane	Isoform Alpha: Secreted.	C9JT76; len=105; ExpAA=0.14; First60=0.14; PredHel=0; Topology=i/C9JQ14; len=106; ExpAA=0.12; First60=0.12; PredHel=0; Topology=i/C9JKV3; len=215; ExpAA=0.12; First60=0.12; PredHel=0; Topology=o/P10646; len=304; ExpAA=0.13; First60=0.13; PredHel=0; Topology=o	0	0.0963221	0.109766	0.234572	0	0.144841
Q5T1M5-2;Q5T1M5;X6RKW4;Q5T1M5-3	FK506-binding protein 15;Peptidyl-prolyl cis-trans isomerase	FKBP15	GO:0005769~early endosome;GO:0005884~actin filament;GO:0016020~membrane;GO:0030424~axon;GO:0030426~growth cone	Cytoplasm {ECO:0000250|UniProtKB:Q6P9Q6}.	Q5T1M5; len=1219; ExpAA=0.04; First60=0.00; PredHel=0; Topology=o/X6RKW4; len=497; ExpAA=0.06; First60=0.00; PredHel=0; Topology=o	0.0147337	0.0330728	0.014576	0.00830581	0.0158993	0.0076973
Q9ULX6;Q9ULX6-2;V9GZ50;M0R1Y5;M0R010;M0QYT7	A-kinase anchor protein 8-like	AKAP8L	GO:0000785~chromatin;GO:0005634~nucleus;GO:0005634~nucleus;GO:0005737~cytoplasm;GO:0016363~nuclear matrix;GO:0016605~PML body;GO:0016607~nuclear speck;GO:0030529~intracellular ribonucleoprotein complex	Nucleus {ECO:0000269|PubMed:10748171,		0.142077	0	0.00745018	0.0791391	0.0854035	0.131934
J3KS05;P83916;K7ELA4;B5MD17;C9JWS9	Chromobox protein homolog 1	CBX1	GO:0000775~chromosome, centromeric region;GO:0000784~nuclear chromosome, telomeric region;GO:0000785~chromatin;GO:0001939~female pronucleus;GO:0001940~male pronucleus;GO:0005634~nucleus;GO:0005654~nucleoplasm;GO:0005720~nuclear heterochromatin;GO:0005721~pericentric heterochromatin;GO:0005819~spindle;GO:0010369~chromocenter	Nucleus {ECO:0000269|PubMed:10460410,		0.222486	0	0.492263	0	0	0
Q13185;S4R2Y4;C9JMM0;B8ZZ43	Chromobox protein homolog 3	CBX3	GO:0000775~chromosome, centromeric region;GO:0000779~condensed chromosome, centromeric region;GO:0000784~nuclear chromosome, telomeric region;GO:0000785~chromatin;GO:0005634~nucleus;GO:0005635~nuclear envelope;GO:0005637~nuclear inner membrane;GO:0005654~nucleoplasm;GO:0005719~nuclear euchromatin;GO:0005720~nuclear heterochromatin;GO:0005819~spindle;GO:0031618~nuclear pericentric heterochromatin	Nucleus {ECO:0000305}. Note=Associates with	Q13185; len=183; ExpAA=0.00; First60=0.00; PredHel=0; Topology=o/S4R2Y4; len=107; ExpAA=0.00; First60=0.00; PredHel=0; Topology=i/C9JMM0; len=62; ExpAA=0.00; First60=0.00; PredHel=0; Topology=i/B8ZZ43; len=101; ExpAA=0.00; First60=0.00; PredHel=0; Topology=i	5.95013	6.2092	7.09772	1.92889	1.98474	2.28033
P45973;F8VNY3	Chromobox protein homolog 5	CBX5	GO:0000118~histone deacetylase complex;GO:0000776~kinetochore;GO:0000784~nuclear chromosome, telomeric region;GO:0005634~nucleus;GO:0005635~nuclear envelope;GO:0005654~nucleoplasm;GO:0005720~nuclear heterochromatin;GO:0005721~pericentric heterochromatin;GO:0005730~nucleolus;GO:0010369~chromocenter;GO:0016605~PML body;GO:0017053~transcriptional repressor complex;GO:0031618~nuclear pericentric hete…	Nucleus {ECO:0000269|PubMed:10460410,		1.43616	1.40306	1.23948	0.188381	0.088063	0.153018
Q15050	Ribosome biogenesis regulatory protein homolog	RRS1	GO:0000794~condensed nuclear chromosome;GO:0001650~fibrillar center;GO:0005634~nucleus;GO:0005730~nucleolus;GO:0005783~endoplasmic reticulum;GO:0030687~preribosome, large subunit precursor	Nucleus, nucleolus		0.252086	0.327197	0.271899	0.40131	0.407788	0.375967
I3L4X2;P33527-4;P33527;P33527-9;P33527-7;P33527-3;P33527-6;P33527-2;P33527-8;P33527-5	Multidrug resistance-associated protein 1	ABCC1	GO:0005886~plasma membrane;GO:0005886~plasma membrane;GO:0005887~integral component of plasma membrane;GO:0016020~membrane;GO:0016323~basolateral plasma membrane;GO:0070062~extracellular exosome	Cell membrane {ECO:0000269|PubMed:16230346}	I3L4X2; len=1440; ExpAA=304.21; First60=42.17; PredHel=14; Topology=o4-23i30-52o72-91i220-242o262-284i336-358o362-384i448-470o490-512i878-900o931-953i1006-1028o1107-1129i1134-1156o/P33527; len=1531; ExpAA=346.70; First60=21.43; PredHel=16; Topology=o36-58i75-92o102-124i131-153o173-192i321-343o363-385i437-459o463-485i549-571o591-613i969-991o1022-1044i1097-1119o1198-1220i1225-1247o	0.0992831	0.0954324	0.0460595	0	0.021782	0.0107563
Q9HA77;H0YFF0	Probable cysteine--tRNA ligase, mitochondrial	CARS2	GO:0005737~cytoplasm;GO:0005759~mitochondrial matrix	Mitochondrion matrix {ECO:0000250}.		0.0738827	0.0318625	0	0	0	0
B4DNK1;Q9NVM9;H0YH12;F8VRX9;F5H5W1;H0YI01;F5H457	Protein asunder homolog	ASUN		Nucleus {ECO:0000269|PubMed:23904267}.		0.0517475	0.0348932	0.058802	0.0401629	0.0290716	0.0699986
[truncated: 5,607 more rows]

## Sheet: 1b
Normalized protein abundance	Filtered Membrane proteins
Protein IDs	Protein names	Gene names	GO-CC	subcellular localization	TMHMM
[truncated: 1,763 more rows]
