# Supplementary material for: Integrative Analysis of Membrane Proteome and MicroRNA Reveals Novel Lung Cancer Metastasis Biomarkers
Source: Front Genet. 2020 Aug 28;11:1023. doi: 10.3389/fgene.2020.01023 (PMC7483668; doi:10.3389/fgene.2020.01023)
Supplement: TABLE S2 — Different expression analysis results between high and low metastatic cell lines. [file Table_2.XLS]

## Sheet: 2a
Significantly Altered membrane-proteins Across All Samples
					Normalized abundance of 95C			Normalized abundance of 95D			Difference
Protein IDs	Protein names	Gene names	GO cellular componet	subcellular localization	iBAQ 95C-1	iBAQ 95C-2	iBAQ 95C-3	iBAQ 95D-1	iBAQ 95D-2	iBAQ 95D-3	FC(95D/95C)	p.value	FDR
P07237;H7BZ94;F5H8J2;I3L398;I3L312;H0Y3Z3;I3L4M2;I3NI03;I3L3U6;I3L0S0;I3L3P5;I3L514;I3L1Y5	Protein disulfide-isomerase	P4HB	GO:0005576~extracellular region;GO:0005783~endoplasmic reticulum;GO:0005788~endoplasmic reticulum lumen;GO:0005793~endoplasmic reticulum-Golgi intermediate compartment;GO:0005925~focal adhesion;GO:0009897~external side of plasma membrane;GO:0016222~procollagen-proline 4-dioxygenase complex;GO:0031012~extracellular matrix;GO:0034663~endoplasmic reticulum chaperone complex;GO:0042470~melanosome;GO:…	Endoplasmic reticulum	8.0791	8.11348	8.42559	3.46351	3.12948	3.22215	0.398695	5.40282e-06	0.00950355
Q99714;Q99714-2;Q5H928	3-hydroxyacyl-CoA dehydrogenase type-2	HSD17B10	GO:0005737~cytoplasm;GO:0005739~mitochondrion;GO:0005739~mitochondrion;GO:0005759~mitochondrial matrix;GO:0005886~plasma membrane;GO:0030678~mitochondrial ribonuclease P complex	Mitochondrion {ECO:0000269|PubMed:12917011,	6.21742	6.6552	6.40776	1.19441	1.35805	1.06621	0.187687	1.56637e-05	0.0137762
B4E363;Q9Y285;K7ER00;K7EPH2;K7EK06;K7ER16;K7ERS0	Phenylalanine--tRNA ligase alpha subunit	FARSA	GO:0005737~cytoplasm;GO:0005829~cytosol;GO:0009328~phenylalanine-tRNA ligase complex;GO:0016020~membrane	Cytoplasm {ECO:0000250|UniProtKB:Q505J8}.	0.24007	0.200641	0.211256	0.505631	0.521398	0.540508	2.40432	4.69454e-05	0.0207884
E9PHH3;H7C1K4;P18827	Syndecan-1	SDC1	GO:0005796~Golgi lumen;GO:0005886~plasma membrane;GO:0005887~integral component of plasma membrane;GO:0009897~external side of plasma membrane;GO:0009986~cell surface;GO:0043202~lysosomal lumen;GO:0043234~protein complex;GO:0070062~extracellular exosome	Membrane {ECO:0000255}	0	0	0	1.23861	1.20645	1.21786	#DIV/0!	5.94319e-05	0.0207884
O00116;B8ZZ81	Alkyldihydroxyacetonephosphate synthase, peroxisomal	AGPS	GO:0005730~nucleolus;GO:0005739~mitochondrion;GO:0005777~peroxisome;GO:0005778~peroxisomal membrane;GO:0005782~peroxisomal matrix;GO:0016020~membrane	Peroxisome membrane. Note=Localized to the	1.20522	1.29271	1.31859	0.342988	0.356443	0.284397	0.257781	7.06278e-05	0.0207884
B7Z9S8;A6NGH2;P05026-2;P05026;V9GYR2	Sodium/potassium-transporting ATPase subunit beta-1	ATP1B1	GO:0005622~intracellular;GO:0005886~plasma membrane;GO:0005886~plasma membrane;GO:0005890~sodium:potassium-exchanging ATPase complex;GO:0005890~sodium:potassium-exchanging ATPase complex;GO:0005901~caveola;GO:0014704~intercalated disc;GO:0016020~membrane;GO:0016323~basolateral plasma membrane;GO:0016324~apical plasma membrane;GO:0042383~sarcolemma;GO:0043209~myelin sheath;GO:0070062~extracellular…	Cell membrane {ECO:0000255}	0.488408	0.332189	0.50231	1.59665	1.7547	1.7529	3.85837	7.67682e-05	0.0207884
P14866;M0QXS5;P14866-2;M0R1W6;B4DVF8;M0R076;M0QYL7	Heterogeneous nuclear ribonucleoprotein L	HNRNPL	GO:0005634~nucleus;GO:0005654~nucleoplasm;GO:0005654~nucleoplasm;GO:0005737~cytoplasm;GO:0016020~membrane;GO:0030529~intracellular ribonucleoprotein complex;GO:0035770~ribonucleoprotein granule;GO:0045120~pronucleus;GO:0070062~extracellular exosome	Nucleus, nucleoplasm	14.0686	13.368	14.059	20.2114	19.7678	19.2867	1.42824	8.52059e-05	0.0207884
P62995-3;P62995;H7BXF3;H7C2L4	Transformer-2 protein homolog beta	TRA2B	GO:0005634~nucleus;GO:0005637~nuclear inner membrane;GO:0005654~nucleoplasm;GO:0005654~nucleoplasm;GO:0005681~spliceosomal complex	Nucleus {ECO:0000269|PubMed:9212162,	2.33236	2.50075	2.44803	1.40335	1.28445	1.40378	0.561943	0.000104471	0.0207884
Q14627	Interleukin-13 receptor subunit alpha-2	IL13RA2	GO:0005576~extracellular region;GO:0005615~extracellular space;GO:0016021~integral component of membrane	Membrane	0	0	0	0.851937	0.854771	0.882765	#DIV/0!	0.000129875	0.0207884
P31327;P31327-3;P31327-2;E7EWJ3;C9JTA4	Carbamoyl-phosphate synthase [ammonia], mitochondrial	CPS1	GO:0005730~nucleolus;GO:0005743~mitochondrial inner membrane;GO:0005759~mitochondrial matrix;GO:0042645~mitochondrial nucleoid;GO:0043234~protein complex	Mitochondrion {ECO:0000269|PubMed:22002106}.	2.58816	2.52761	2.48878	0	0	0	0	0.000130091	0.0207884
P22626;P22626-2	Heterogeneous nuclear ribonucleoproteins A2/B1	HNRNPA2B1	GO:0000781~chromosome, telomeric region;GO:0005634~nucleus;GO:0005654~nucleoplasm;GO:0005654~nucleoplasm;GO:0005681~spliceosomal complex;GO:0005737~cytoplasm;GO:0015030~Cajal body;GO:0016020~membrane;GO:0016363~nuclear matrix;GO:0030529~intracellular ribonucleoprotein complex;GO:0070062~extracellular exosome;GO:0070062~extracellular exosome;GO:0071013~catalytic step 2 spliceosome	Nucleus, nucleoplasm	72.4177	73.9385	75.172	88.3862	88.7064	90.6815	1.20876	0.000145636	0.0207884
Q14204;H0YJ21	Cytoplasmic dynein 1 heavy chain 1	DYNC1H1	GO:0005576~extracellular region;GO:0005813~centrosome;GO:0005829~cytosol;GO:0005868~cytoplasmic dynein complex;GO:0005868~cytoplasmic dynein complex;GO:0005874~microtubule;GO:0016020~membrane;GO:0030175~filopodium;GO:0031012~extracellular matrix;GO:0035578~azurophil granule lumen;GO:0070062~extracellular exosome	Cytoplasm, cytoskeleton.	0.585934	0.581022	0.496667	1.14234	1.26013	1.22695	2.18163	0.000168405	0.0207884
P08648;H0YIV7	Integrin alpha-5;Integrin alpha-5 heavy chain;Integrin alpha-5 light chain	ITGA5	GO:0001726~ruffle;GO:0005783~endoplasmic reticulum;GO:0005794~Golgi apparatus;GO:0005886~plasma membrane;GO:0005911~cell-cell junction;GO:0005925~focal adhesion;GO:0008305~integrin complex;GO:0009897~external side of plasma membrane;GO:0009986~cell surface;GO:0031410~cytoplasmic vesicle;GO:0032587~ruffle membrane;GO:0045202~synapse;GO:0071062~alphav-beta3 integrin-vitronectin complex	Membrane	0.30383	0.170742	0.323356	1.77075	1.56186	1.56919	6.14316	0.000169853	0.0207884
P54709;C9JA36;B7Z1N7;C9JXZ1;H7C547;F8WBY4;H7C4L9	Sodium/potassium-transporting ATPase subunit beta-3	ATP1B3	GO:0005886~plasma membrane;GO:0005886~plasma membrane;GO:0005890~sodium:potassium-exchanging ATPase complex;GO:0005901~caveola;GO:0042470~melanosome;GO:0070062~extracellular exosome	Cell membrane {ECO:0000269|PubMed:17081065}	1.8224	2.42257	1.87613	5.97479	6.34169	5.60376	2.92761	0.000174813	0.0207884
O95831-3;O95831;O95831-2;E9PMA0;O95831-6;O95831-5;O95831-4	Apoptosis-inducing factor 1, mitochondrial	AIFM1	GO:0005634~nucleus;GO:0005634~nucleus;GO:0005739~mitochondrion;GO:0005743~mitochondrial inner membrane;GO:0005758~mitochondrial intermembrane space;GO:0005829~cytosol;GO:0048471~perinuclear region of cytoplasm	Mitochondrion intermembrane space.	7.44867	6.61379	6.91341	2.43169	2.90624	2.14679	0.356826	0.000177275	0.0207884
Q9UQ80;F8VR77;F8W0A3;H0YIN7;F8VZ69	Proliferation-associated protein 2G4	PA2G4	GO:0005576~extracellular region;GO:0005634~nucleus;GO:0005730~nucleolus;GO:0005737~cytoplasm;GO:0016020~membrane;GO:0030529~intracellular ribonucleoprotein complex;GO:0035578~azurophil granule lumen;GO:0070062~extracellular exosome	Isoform 1: Cytoplasm	1.48424	2.13427	2.22039	6.12065	6.29389	5.58539	3.08276	0.000220638	0.023524
Q7Z3B1;B4DI94;Q8N440	Neuronal growth regulator 1	NEGR1	GO:0005576~extracellular region;GO:0005886~plasma membrane;GO:0031225~anchored component of membrane;GO:0070062~extracellular exosome	Cell membrane {ECO:0000250}	0.0268081	0	0	1.10997	1.04228	1.13656	122.68	0.000229157	0.023524
Q5T4S7-3;Q5T4S7-4;Q5T4S7;Q5T4S7-2;Q5T4S7-5;B4DYV5;X6R960;X6RE05;B4DPF6	E3 ubiquitin-protein ligase UBR4	UBR4	GO:0005654~nucleoplasm;GO:0005813~centrosome;GO:0005829~cytosol;GO:0005886~plasma membrane;GO:0016020~membrane;GO:0016021~integral component of membrane;GO:0035579~specific granule membrane;GO:0070821~tertiary granule membrane;GO:0101003~ficolin-1-rich granule membrane	Membrane {ECO:0000305}	0.00694876	0.00562723	0.00294303	0.0333697	0.0329463	0.0285853	6.11515	0.000240724	0.023524
Q16186	Proteasomal ubiquitin receptor ADRM1	ADRM1	GO:0000502~proteasome complex;GO:0005654~nucleoplasm;GO:0005829~cytosol;GO:0005829~cytosol;GO:0005886~plasma membrane;GO:0005887~integral component of plasma membrane;GO:0008541~proteasome regulatory particle, lid subcomplex;GO:0016020~membrane	Cytoplasm {ECO:0000269|PubMed:16990800}.	0.340191	0.377214	0.471767	0.998239	1.07519	1.08979	2.66002	0.000294713	0.0245997
Q92597-3;Q92597-2;Q92597;E9PDL6;E5RG99;E5RJY1;E7ESM1;E5RIR1;E5RGM5;E5RIV1;E5RIM2	Protein NDRG1	NDRG1	GO:0005634~nucleus;GO:0005737~cytoplasm;GO:0005813~centrosome;GO:0005829~cytosol;GO:0005829~cytosol;GO:0005874~microtubule;GO:0005886~plasma membrane;GO:0005913~cell-cell adherens junction;GO:0015630~microtubule cytoskeleton;GO:0043209~myelin sheath;GO:0048471~perinuclear region of cytoplasm;GO:0055038~recycling endosome membrane;GO:0070062~extracellular exosome	Cytoplasm, cytosol. Cytoplasm, cytoskeleton,	0	0	0	0.198877	0.210895	0.202667	#DIV/0!	0.000301799	0.0245997
Q8NHH9-5;Q8NHH9-4;Q8NHH9-2;Q8NHH9;B5MCN0;Q8NHH9-3;C9JQQ5;C9JC25;H7C3A2	Atlastin-2	ATL2	GO:0005783~endoplasmic reticulum;GO:0016020~membrane;GO:0016021~integral component of membrane;GO:0098826~endoplasmic reticulum tubular network membrane	Endoplasmic reticulum membrane	0.140522	0.124413	0.128987	0.0466639	0.0493504	0.0393356	0.343595	0.000324465	0.0245997
P63244;J3KPE3;D6RAC2;D6RHH4;H0YAF8;H0Y8W2;D6REE5;D6R9Z1;D6R9L0;D6RFX4;H0YAM7;D6RAU2;E9PD14;D6RBD0;D6RFZ9;H0Y8R5;D6RF23;D6RGK8;D6R909;D6RHJ5;H0Y9P0;D6RDI0	Guanine nucleotide-binding protein subunit beta-2-like 1;Guanine nucleotide-binding protein subunit beta-2-like 1, N-terminally processed	GNB2L1		Cell membrane {ECO:0000269|PubMed:11312657,	9.23047	10.7206	9.08025	20.6016	19.242	18.4723	2.00872	0.000325462	0.0245997
P20700;E9PBF6	Lamin-B1	LMNB1	GO:0005634~nucleus;GO:0005635~nuclear envelope;GO:0005635~nuclear envelope;GO:0005637~nuclear inner membrane;GO:0005638~lamin filament;GO:0005654~nucleoplasm;GO:0016020~membrane;GO:0016363~nuclear matrix;GO:0031965~nuclear membrane	Nucleus inner membrane	9.62634	10.6865	9.93657	5.6616	5.28292	4.69013	0.516859	0.000345636	0.0245997
E9PLD0;Q9H0U4;Q92928	Ras-related protein Rab-1B;Putative Ras-related protein Rab-1C	RAB1B;RAB1C	GO:0000139~Golgi membrane;GO:0000139~Golgi membrane;GO:0005739~mitochondrion;GO:0005789~endoplasmic reticulum membrane;GO:0005789~endoplasmic reticulum membrane;GO:0005794~Golgi apparatus;GO:0005829~cytosol;GO:0030133~transport vesicle;GO:0033116~endoplasmic reticulum-Golgi intermediate compartment membrane;GO:0034045~pre-autophagosomal structure membrane;GO:0070062~extracellular exosome	Cytoplasm {ECO:0000269|PubMed:11389151}.	3.09114	3.47371	2.99701	0.898668	1.00288	0.487812	0.249885	0.000379586	0.0245997
Q15046;Q15046-2;H3BVA8;J3KRL2;H3BRC9;H3BPV7	Lysine--tRNA ligase	KARS	GO:0005615~extracellular space;GO:0005634~nucleus;GO:0005739~mitochondrion;GO:0005759~mitochondrial matrix;GO:0005829~cytosol;GO:0005829~cytosol;GO:0005886~plasma membrane;GO:0017101~aminoacyl-tRNA synthetase multienzyme complex	Isoform Cytoplasmic: Cytoplasm, cytosol	1.36404	1.80529	1.77021	4.41524	3.93946	3.91586	2.48415	0.000383233	0.0245997
P62424;Q5T8U3;Q5T8U2	60S ribosomal protein L7a	RPL7A	GO:0005634~nucleus;GO:0005730~nucleolus;GO:0005737~cytoplasm;GO:0005829~cytosol;GO:0005925~focal adhesion;GO:0016020~membrane;GO:0022625~cytosolic large ribosomal subunit;GO:0042788~polysomal ribosome;GO:0070062~extracellular exosome		5.13813	4.04784	4.12004	12.058	13.863	13.2802	2.94613	0.000398669	0.0245997
Q99497;K7ELW0;K7EN27	Protein deglycase DJ-1	PARK7	GO:0000785~chromatin;GO:0005634~nucleus;GO:0005737~cytoplasm;GO:0005739~mitochondrion;GO:0005739~mitochondrion;GO:0005747~mitochondrial respiratory chain complex I;GO:0005758~mitochondrial intermembrane space;GO:0005759~mitochondrial matrix;GO:0005783~endoplasmic reticulum;GO:0005829~cytosol;GO:0005829~cytosol;GO:0005886~plasma membrane;GO:0005913~cell-cell adherens junction;GO:0016605~PML body;G…	Cell membrane	0.841146	0.947832	0.644785	2.08653	2.01458	2.27859	2.62133	0.000406338	0.0245997
P00505;P00505-2	Aspartate aminotransferase, mitochondrial	GOT2	GO:0005739~mitochondrion;GO:0005739~mitochondrion;GO:0005743~mitochondrial inner membrane;GO:0005759~mitochondrial matrix;GO:0005886~plasma membrane;GO:0009986~cell surface;GO:0043204~perikaryon;GO:0043209~myelin sheath;GO:0043234~protein complex;GO:0070062~extracellular exosome	Mitochondrion matrix	7.857	7.44981	8.07013	2.06743	2.19548	2.25822	0.278955	0.000417747	0.0245997
P14625;Q58FF3;H0YIV0;F8W026	Endoplasmin	HSP90B1	GO:0005576~extracellular region;GO:0005634~nucleus;GO:0005783~endoplasmic reticulum;GO:0005783~endoplasmic reticulum;GO:0005788~endoplasmic reticulum lumen;GO:0005788~endoplasmic reticulum lumen;GO:0005789~endoplasmic reticulum membrane;GO:0005829~cytosol;GO:0005886~plasma membrane;GO:0005925~focal adhesion;GO:0016020~membrane;GO:0030496~midbody;GO:0031012~extracellular matrix;GO:0034663~endoplas…	Endoplasmic reticulum lumen. Melanosome.	26.2669	25.8234	25.3043	11.7723	13.7374	12.1111	0.486092	0.000419371	0.0245997
Q8WVM8;B7Z738;Q8WVM8-2;Q8WVM8-3;B7Z5N7;J3KNG4;G3V2M8;G3V4I1;G3V5F3;H0YJY1;G3V3K9;G3V363;H0YJS6	Sec1 family domain-containing protein 1	SCFD1	GO:0005789~endoplasmic reticulum membrane;GO:0005798~Golgi-associated vesicle;GO:0005801~cis-Golgi network;GO:0005829~cytosol;GO:0005886~plasma membrane;GO:0017119~Golgi transport complex;GO:0031201~SNARE complex;GO:0032580~Golgi cisterna membrane	Cytoplasm {ECO:0000250}. Endoplasmic	0.900487	1.00429	1.00215	0.306203	0.370813	0.334561	0.347987	0.000429112	0.0245997
P49327;J3KTF0	Fatty acid synthase;[Acyl-carrier-protein] S-acetyltransferase;[Acyl-carrier-protein] S-malonyltransferase;3-oxoacyl-[acyl-carrier-protein] synthase;3-oxoacyl-[acyl-carrier-protein] reductase;3-hydroxyacyl-[acyl-carrier-protein] dehydratase;Enoyl-[acyl-carrier-protein] reductase;Oleoyl-[acyl-carrier-protein] hydrolase	FASN	GO:0005739~mitochondrion;GO:0005794~Golgi apparatus;GO:0005829~cytosol;GO:0005829~cytosol;GO:0005886~plasma membrane;GO:0016020~membrane;GO:0042470~melanosome;GO:0042587~glycogen granule;GO:0070062~extracellular exosome	Cytoplasm {ECO:0000269|PubMed:17081065}.	2.38991	2.09527	2.37903	3.81324	3.84564	3.54509	1.63223	0.000437071	0.0245997
C9JFR7;P99999;CON__P62894	Cytochrome c	CYCS	GO:0000159~protein phosphatase type 2A complex;GO:0005634~nucleus;GO:0005739~mitochondrion;GO:0005743~mitochondrial inner membrane;GO:0005758~mitochondrial intermembrane space;GO:0005758~mitochondrial intermembrane space;GO:0005829~cytosol;GO:0005829~cytosol;GO:0070469~respiratory chain	Mitochondrion intermembrane space.	50.4033	44.2641	50.219	20.5537	16.7559	13.0384	0.3475	0.000454397	0.0245997
P36578;H3BM89;H3BTP7;H3BU31	60S ribosomal protein L4	RPL4	GO:0005634~nucleus;GO:0005730~nucleolus;GO:0005737~cytoplasm;GO:0005791~rough endoplasmic reticulum;GO:0005829~cytosol;GO:0005925~focal adhesion;GO:0016020~membrane;GO:0022625~cytosolic large ribosomal subunit;GO:0030529~intracellular ribonucleoprotein complex;GO:0070062~extracellular exosome		3.78457	3.48865	4.78517	11.386	9.93933	10.137	2.60916	0.000464373	0.0245997
B4DN67;Q96J84;Q96J84-2;Q5W0G0;Q5W0F9;Q96J84-3	Kin of IRRE-like protein 1	KIRREL		Cell membrane {ECO:0000305}	0.0377526	0	0	0.258889	0.225902	0.206375	18.3078	0.000475492	0.0245997
B4DFL2;P48735;B4DSZ6;H0YL11	Isocitrate dehydrogenase [NADP], mitochondrial	IDH2	GO:0005739~mitochondrion;GO:0005743~mitochondrial inner membrane;GO:0005759~mitochondrial matrix;GO:0005777~peroxisome;GO:0005829~cytosol;GO:0070062~extracellular exosome	Mitochondrion.	1.60655	1.57239	1.51553	0.609533	0.547	0.424087	0.336699	0.000527624	0.0262793
P35221;P35221-2;G3XAM7;F8W845;P35221-3;E5RIB1;E5RG03;E5RHV7;E5RGY6;E5RJL0;E5RIE0;E5RJ41;E5RGD2;P26232-4;P26232-6;E5RFM3;E5RFM5;E5RJP7;H0YBB8;E5RGY7;E5RFK9;E5RFG3;E5RGU3;E5RHJ5;E5RJZ2;E5RGG4;E5RJ43;E5RGS1;E5RIT8;B9A010;REV__Q9P2T0-2;REV__Q9P2T0;Q9UI47	Catenin alpha-1	CTNNA1	GO:0001669~acrosomal vesicle;GO:0005794~Golgi apparatus;GO:0005829~cytosol;GO:0005886~plasma membrane;GO:0005886~plasma membrane;GO:0005911~cell-cell junction;GO:0005915~zonula adherens;GO:0005925~focal adhesion;GO:0014704~intercalated disc;GO:0015629~actin cytoskeleton;GO:0016342~catenin complex;GO:0016600~flotillin complex;GO:0030027~lamellipodium;GO:0030054~cell junction;GO:0043231~intracellul…	Isoform 1: Cytoplasm, cytoskeleton. Cell	3.3158	2.92397	2.60451	7.86052	6.97163	6.96111	2.46411	0.000543647	0.0262793
P62280;M0QZC5;M0R1H5;M0R1H6	40S ribosomal protein S11	RPS11	GO:0005654~nucleoplasm;GO:0005730~nucleolus;GO:0005737~cytoplasm;GO:0005829~cytosol;GO:0005840~ribosome;GO:0005925~focal adhesion;GO:0016020~membrane;GO:0022627~cytosolic small ribosomal subunit;GO:0031012~extracellular matrix;GO:0070062~extracellular exosome		5.8235	7.32838	6.0918	18.6207	16.8417	16.2156	2.68546	0.000552776	0.0262793
P62879;E7EP32;C9JXA5;C9JIS1;C9JZN1;B3KPU1;C9JD14	Guanine nucleotide-binding protein G(I)/G(S)/G(T) subunit beta-2	GNB2	GO:0005615~extracellular space;GO:0005765~lysosomal membrane;GO:0005829~cytosol;GO:0005886~plasma membrane;GO:0005925~focal adhesion;GO:0016020~membrane;GO:0031982~vesicle;GO:0043209~myelin sheath;GO:0043234~protein complex;GO:0044297~cell body;GO:0048471~perinuclear region of cytoplasm;GO:0070062~extracellular exosome	Cytoplasm, perinuclear region	6.02844	6.95625	6.49871	2.4656	3.11042	3.04018	0.442232	0.000602077	0.0269998
P61353;K7ELC7;K7EQQ9;K7ERY7	60S ribosomal protein L27	RPL27	GO:0005634~nucleus;GO:0005829~cytosol;GO:0005840~ribosome;GO:0005925~focal adhesion;GO:0016020~membrane;GO:0022625~cytosolic large ribosomal subunit;GO:0030529~intracellular ribonucleoprotein complex;GO:0031012~extracellular matrix;GO:0070062~extracellular exosome	Cytoplasm, cytosol	4.48704	5.02992	5.38166	12.0575	12.0865	13.4766	2.52511	0.000613995	0.0269998
E7ETZ4;Q9Y6E2;B5MCH7;B5MCE7;Q75MG1;E7EMS9;E9PFD4;C9JF98;F8WDX8;Q9Y6E2-2	Basic leucine zipper and W2 domain-containing protein 2	BZW2	GO:0005737~cytoplasm;GO:0016020~membrane		0	0.0813699	0.0678715	0.606011	0.573479	0.70533	12.6293	0.000625219	0.0269998
Q8N111	Cell cycle exit and neuronal differentiation protein 1	CEND1	GO:0005739~mitochondrion;GO:0016021~integral component of membrane;GO:0031982~vesicle	Membrane {ECO:0000305}	0.295917	0.307964	0.28191	0	0	0	0	0.000649456	0.0269998
O15066;B4DSR5;F8WAR6;F8WER6;O14782	Kinesin-like protein KIF3B;Kinesin-like protein KIF3B, N-terminally processed	KIF3B	GO:0005813~centrosome;GO:0005829~cytosol;GO:0005873~plus-end kinesin complex;GO:0005876~spindle microtubule;GO:0005929~cilium;GO:0005929~cilium;GO:0015630~microtubule cytoskeleton;GO:0016020~membrane;GO:0016939~kinesin II complex;GO:0030496~midbody;GO:0030990~intraciliary transport particle;GO:0070062~extracellular exosome;GO:0097542~ciliary tip;GO:1904115~axon cytoplasm	Cytoplasm, cytoskeleton {ECO:0000305}. Cell	0.114818	0.108667	0.0973909	0.00629128	0.0134861	0.0129095	0.101868	0.000657788	0.0269998
Q6YHK3;Q6YHK3-4;Q6YHK3-2;Q6YHK3-3	CD109 antigen	CD109	GO:0005576~extracellular region;GO:0005615~extracellular space;GO:0005886~plasma membrane;GO:0009986~cell surface;GO:0031092~platelet alpha granule membrane;GO:0031225~anchored component of membrane	Cell membrane {ECO:0000269|PubMed:11861284,	0.964582	1.14721	0.749267	2.72567	2.53153	2.32135	2.64886	0.00066003	0.0269998
O15427;J3QQS9;J3QQV2;J3QSC3;J3KTM6;J3KT83;J3QRA0;J3KTI8;J3QRP8;J3QLE3;J3QRU2	Monocarboxylate transporter 4	SLC16A3	GO:0005886~plasma membrane;GO:0005886~plasma membrane;GO:0005887~integral component of plasma membrane;GO:0016020~membrane;GO:0016021~integral component of membrane;GO:0031965~nuclear membrane	Cell membrane	0.0708397	0.24904	0.235671	1.1277	1.10093	1.02219	5.85151	0.000685005	0.0270281
A6NNI4;G8JLH6;P21926;F5GXT1	Tetraspanin;CD9 antigen	CD9	GO:0005615~extracellular space;GO:0005886~plasma membrane;GO:0005887~integral component of plasma membrane;GO:0005887~integral component of plasma membrane;GO:0005925~focal adhesion;GO:0009897~external side of plasma membrane;GO:0016020~membrane;GO:0016324~apical plasma membrane;GO:0030666~endocytic vesicle membrane;GO:0030669~clathrin-coated endocytic vesicle membrane;GO:0031092~platelet alpha g…	Cell membrane {ECO:0000269|PubMed:19640571}	0.510657	2.127	2.17294	8.18472	9.69177	8.20169	5.42099	0.000691452	0.0270281
E9PL22;Q9Y4L1;E9PJ21;B7Z909;J3KTF1;J3QL06;J3QQH7;J3QLE9;J3KT27;J3KSJ2;Q9BXT5	Hypoxia up-regulated protein 1	HYOU1	GO:0005576~extracellular region;GO:0005783~endoplasmic reticulum;GO:0005788~endoplasmic reticulum lumen;GO:0005790~smooth endoplasmic reticulum;GO:0005925~focal adhesion;GO:0016020~membrane;GO:0034663~endoplasmic reticulum chaperone complex;GO:0070062~extracellular exosome;GO:0071682~endocytic vesicle lumen	Endoplasmic reticulum lumen.	12.325	11.1756	11.7988	4.48883	4.09284	4.36152	0.366669	0.000716162	0.0273854
P30838;C9JMC5;E9PNN6;I3L3I9;A8MYB8;C9JKT2;I3L4E5;I3L1H6;I3L3W9;E9PJV0;S4R374;S4R3R5;P48448;P43353-2;P43353	Aldehyde dehydrogenase, dimeric NADP-preferring	ALDH3A1	GO:0005615~extracellular space;GO:0005783~endoplasmic reticulum;GO:0005829~cytosol;GO:0005829~cytosol;GO:0005829~cytosol;GO:0005886~plasma membrane;GO:0016021~integral component of membrane	Cytoplasm {ECO:0000250|UniProtKB:P47739}.	2.45291	2.70041	2.57693	0	0	0	0	0.00076792	0.0287398
O14579;M0QXB4;O14579-3;O14579-2;M0R061	Coatomer subunit epsilon	COPE	GO:0000139~Golgi membrane;GO:0005654~nucleoplasm;GO:0005789~endoplasmic reticulum membrane;GO:0005794~Golgi apparatus;GO:0005829~cytosol;GO:0030126~COPI vesicle coat;GO:0030126~COPI vesicle coat;GO:0030133~transport vesicle	Cytoplasm {ECO:0000250}. Golgi apparatus	0.236158	0.210523	0.205446	0.534076	0.5351	0.531803	2.45501	0.000808828	0.0296402
P34897-3;P34897;P34897-2;B4DLV4;G3V2Y4;H0YIZ0;G3V5L0;G3V4W5;G3V540;G3V241;G3V3Y8;G3V4T0;G3V4X0;G3V2W0;G3V2E4;G3V2D2;G3V2Y1;G3V3C6;P34896-4	Serine hydroxymethyltransferase, mitochondrial;Serine hydroxymethyltransferase	SHMT2	GO:0005634~nucleus;GO:0005737~cytoplasm;GO:0005739~mitochondrion;GO:0005743~mitochondrial inner membrane;GO:0005743~mitochondrial inner membrane;GO:0005758~mitochondrial intermembrane space;GO:0005759~mitochondrial matrix;GO:0015630~microtubule cytoskeleton;GO:0042645~mitochondrial nucleoid;GO:0070062~extracellular exosome;GO:0070552~BRISC complex	Mitochondrion {ECO:0000269|PubMed:21876188,	2.3746	2.40579	2.1447	0.916502	1.25081	1.16174	0.480725	0.000896709	0.03219
P42765;K7EME0;K7EJ68;K7EJB1;K7ER88	3-ketoacyl-CoA thiolase, mitochondrial	ACAA2	GO:0005739~mitochondrion;GO:0005739~mitochondrion;GO:0005743~mitochondrial inner membrane;GO:0005759~mitochondrial matrix;GO:0070062~extracellular exosome	Mitochondrion {ECO:0000269|PubMed:18371312}.	1.62275	1.5382	1.36485	0.190103	0.269692	0.159645	0.136868	0.000940812	0.0330978
Q96RQ3;E9PHF7;E9PG35;F5GYT8;G5E9X5;F8WDI3	Methylcrotonoyl-CoA carboxylase subunit alpha, mitochondrial	MCCC1	GO:0002169~3-methylcrotonyl-CoA carboxylase complex, mitochondrial;GO:0002169~3-methylcrotonyl-CoA carboxylase complex, mitochondrial;GO:0005739~mitochondrion;GO:0005743~mitochondrial inner membrane;GO:0005759~mitochondrial matrix;GO:0005759~mitochondrial matrix;GO:0005759~mitochondrial matrix;GO:0005829~cytosol;GO:1905202~methylcrotonoyl-CoA carboxylase complex	Mitochondrion matrix	1.12613	1.17508	0.761893	3.15329	2.69906	2.67883	2.78515	0.000961518	0.0331629
Q8IVF2-3;Q8IVF2;Q8IVF2-2	Protein AHNAK2	AHNAK2	GO:0005634~nucleus;GO:0005737~cytoplasm;GO:0005829~cytosol;GO:0005886~plasma membrane;GO:0030018~Z disc;GO:0030315~T-tubule;GO:0030659~cytoplasmic vesicle membrane;GO:0042383~sarcolemma;GO:0043034~costamere	Nucleus {ECO:0000250}.	0.584415	0.708216	0.6315	0.153803	0.216545	0.235983	0.31512	0.000997912	0.0337563
Q9H9P8;C9JVN9;Q9H9P8-2;G3V272;G3V5S1	L-2-hydroxyglutarate dehydrogenase, mitochondrial	L2HGDH	GO:0005739~mitochondrion;GO:0005743~mitochondrial inner membrane;GO:0016021~integral component of membrane;GO:0031305~integral component of mitochondrial inner membrane	Mitochondrion {ECO:0000269|PubMed:16005139}.	0.129905	0.158375	0.121698	0.0263116	0	0	0.0641782	0.00105826	0.0341081
O94874;O94874-3;O94874-2	E3 UFM1-protein ligase 1	UFL1	GO:0005737~cytoplasm;GO:0005783~endoplasmic reticulum;GO:0005789~endoplasmic reticulum membrane;GO:0005829~cytosol;GO:0016020~membrane;GO:0043005~neuron projection;GO:0043234~protein complex	Endoplasmic reticulum	0.120483	0.156081	0.128825	0	0	0.0220538	0.0544015	0.00109142	0.0341081
P62263;H0YB22;E5RH77	40S ribosomal protein S14	RPS14	GO:0005654~nucleoplasm;GO:0005730~nucleolus;GO:0005739~mitochondrion;GO:0005829~cytosol;GO:0005925~focal adhesion;GO:0016020~membrane;GO:0022627~cytosolic small ribosomal subunit;GO:0031012~extracellular matrix;GO:0070062~extracellular exosome		10.6803	6.80964	8.55724	23.8149	21.4909	23.0311	2.62358	0.00109838	0.0341081
P30101;G5EA52	Protein disulfide-isomerase A3	PDIA3	GO:0005615~extracellular space;GO:0005634~nucleus;GO:0005783~endoplasmic reticulum;GO:0005783~endoplasmic reticulum;GO:0005788~endoplasmic reticulum lumen;GO:0005925~focal adhesion;GO:0009986~cell surface;GO:0042470~melanosome;GO:0043209~myelin sheath;GO:0045335~phagocytic vesicle;GO:0055038~recycling endosome membrane;GO:0070062~extracellular exosome	Endoplasmic reticulum	15.0528	16.697	17.8864	3.54447	4.54666	3.33292	0.230155	0.00110646	0.0341081
O15031;E2PU09;A6QRH1;A6QRG9;H0Y6J7;H0Y7X5;H0YAM9;F5H3A2;B4DHQ7;O60486;Q9Y4D7	Plexin-B2	PLXNB2	GO:0005887~integral component of plasma membrane;GO:0009986~cell surface;GO:0070062~extracellular exosome	Cell membrane {ECO:0000269|PubMed:12533544}	0.316271	0.395926	0.306074	0.773668	0.747962	0.660203	2.14268	0.00112085	0.0341081
P27797;K7EJB9;K7EL50	Calreticulin	CALR	GO:0001669~acrosomal vesicle;GO:0005576~extracellular region;GO:0005578~proteinaceous extracellular matrix;GO:0005615~extracellular space;GO:0005615~extracellular space;GO:0005622~intracellular;GO:0005634~nucleus;GO:0005737~cytoplasm;GO:0005783~endoplasmic reticulum;GO:0005783~endoplasmic reticulum;GO:0005788~endoplasmic reticulum lumen;GO:0005788~endoplasmic reticulum lumen;GO:0005790~smooth end…	Endoplasmic reticulum lumen	5.94233	5.57737	5.92532	2.54888	2.49899	3.19363	0.472427	0.00112466	0.0341081
Q12906;Q12906-7;Q12906-5;Q12906-4;Q12906-2;Q12906-6;Q12906-3;K7EKJ9;K7EQR9;K7ER69;K7EJ09;K7EKY0;K7ERM6;K7ENK6;K7EM82;K7EPG3;K7EQ75;K7ELV3	Interleukin enhancer-binding factor 3	ILF3	GO:0005576~extracellular region;GO:0005634~nucleus;GO:0005634~nucleus;GO:0005654~nucleoplasm;GO:0005730~nucleolus;GO:0005737~cytoplasm;GO:0005739~mitochondrion;GO:0016020~membrane;GO:0030529~intracellular ribonucleoprotein complex	Nucleus, nucleolus	7.09293	6.90981	6.63455	4.92063	4.96844	4.39205	0.692006	0.001152	0.0342278
V9GZ56;Q9Y4Z0;U3KQS7;U3KQK1;M0QXB0	U6 snRNA-associated Sm-like protein LSm4	LSM4	GO:0000932~P-body;GO:0005654~nucleoplasm;GO:0005681~spliceosomal complex;GO:0005688~U6 snRNP;GO:0005829~cytosol;GO:0005829~cytosol;GO:0016020~membrane;GO:0043005~neuron projection;GO:0043234~protein complex;GO:0097526~spliceosomal tri-snRNP complex	Nucleus {ECO:0000269|PubMed:10523320,	0.763842	0.775535	0.704805	0.416309	0.40796	0.317412	0.508729	0.00116752	0.0342278
P35613-2;P35613;P35613-3;P35613-4;I3L192;R4GMX5;R4GN83	Basigin	BSG	GO:0000139~Golgi membrane;GO:0002080~acrosomal membrane;GO:0005739~mitochondrion;GO:0005886~plasma membrane;GO:0005886~plasma membrane;GO:0005887~integral component of plasma membrane;GO:0005925~focal adhesion;GO:0016020~membrane;GO:0042383~sarcolemma;GO:0042470~melanosome;GO:0043231~intracellular membrane-bounded organelle;GO:0045121~membrane raft;GO:0070062~extracellular exosome	Cell membrane {ECO:0000269|PubMed:15946952,	5.35632	5.07609	5.33116	8.16656	8.59795	8.88711	1.62727	0.00121183	0.0349444
P08238;Q58FF7;Q5T9W8;Q58FF6	Heat shock protein HSP 90-beta	HSP90AB1	GO:0005576~extracellular region;GO:0005576~extracellular region;GO:0005634~nucleus;GO:0005654~nucleoplasm;GO:0005737~cytoplasm;GO:0005739~mitochondrion;GO:0005765~lysosomal membrane;GO:0005829~cytosol;GO:0005829~cytosol;GO:0008180~COP9 signalosome;GO:0009986~cell surface;GO:0016020~membrane;GO:0016234~inclusion body;GO:0016323~basolateral plasma membrane;GO:0016324~apical plasma membrane;GO:00315…	Cytoplasm {ECO:0000269|PubMed:16580629,	12.1866	11.8829	10.6481	16.2087	17.4551	16.5463	1.44625	0.00125615	0.0351161
O60568;H7C2S8;H7C2V1;C9JU11;H7C0B8;C9JIX5;H7C2A8	Procollagen-lysine,2-oxoglutarate 5-dioxygenase 3	PLOD3	GO:0005783~endoplasmic reticulum;GO:0005783~endoplasmic reticulum;GO:0005789~endoplasmic reticulum membrane;GO:0005794~Golgi apparatus;GO:0005802~trans-Golgi network;GO:0030867~rough endoplasmic reticulum membrane;GO:0031012~extracellular matrix;GO:0070062~extracellular exosome	Rough endoplasmic reticulum	0.856302	0.687847	0.74807	0.266892	0.250524	0.145923	0.289387	0.00125771	0.0351161
P05556;P05556-2;P05556-5;P05556-4;P05556-3;C9JPK5;Q5T3E6;E9PLR6;E7EUI6;E7EQW5;E7ERX5;C9JJP8;Q5T3E5;E9PQJ2;H7C4N8;C9JNE0	Integrin beta-1	ITGB1	GO:0001726~ruffle;GO:0005737~cytoplasm;GO:0005886~plasma membrane;GO:0005886~plasma membrane;GO:0005886~plasma membrane;GO:0005925~focal adhesion;GO:0008305~integrin complex;GO:0009897~external side of plasma membrane;GO:0009986~cell surface;GO:0014704~intercalated disc;GO:0016020~membrane;GO:0030027~lamellipodium;GO:0030175~filopodium;GO:0031594~neuromuscular junction;GO:0032154~cleavage furrow;…	Cell membrane {ECO:0000303|PubMed:10455171}	1.32819	1.46058	1.31871	6.23349	6.97653	6.84019	4.88138	0.00129208	0.0354285
P62269;J3JS69	40S ribosomal protein S18	RPS18	GO:0005634~nucleus;GO:0005654~nucleoplasm;GO:0005829~cytosol;GO:0005829~cytosol;GO:0005840~ribosome;GO:0005925~focal adhesion;GO:0015935~small ribosomal subunit;GO:0016020~membrane;GO:0022627~cytosolic small ribosomal subunit;GO:0031012~extracellular matrix;GO:0070062~extracellular exosome	Cytoplasm.	6.58173	7.60874	6.23003	13.2579	15.447	13.9864	2.09061	0.0013332	0.0354285
P42766;F2Z388	60S ribosomal protein L35	RPL35	GO:0005730~nucleolus;GO:0005829~cytosol;GO:0016020~membrane;GO:0022625~cytosolic large ribosomal subunit		6.5677	8.83591	7.9714	15.6258	18.052	15.6104	2.10858	0.00139413	0.0354285
O75369-8;O75369-2;O75369-9;O75369;O75369-6;O75369-3;E7EN95;O75369-7;O75369-5;O75369-4;H7C5L4;Q8WXT3	Filamin-B	FLNB	GO:0001725~stress fiber;GO:0005634~nucleus;GO:0005737~cytoplasm;GO:0005829~cytosol;GO:0005829~cytosol;GO:0005886~plasma membrane;GO:0005903~brush border;GO:0005925~focal adhesion;GO:0005938~cell cortex;GO:0015629~actin cytoskeleton;GO:0016021~integral component of membrane;GO:0030018~Z disc;GO:0031012~extracellular matrix;GO:0043005~neuron projection;GO:0043025~neuronal cell body;GO:0070062~extra…	Isoform 1: Cytoplasm, cell cortex.	1.68097	1.96735	1.7385	0.493929	0.494791	0.610834	0.296939	0.00142158	0.0354285
F8W031;F8VXJ7;Q9Y2B0;F8W1K5;F8VP03;H0YIH9;F8W1U5;Q9Y2B0-2	Protein canopy homolog 2	CNPY2	GO:0005783~endoplasmic reticulum;GO:0005887~integral component of plasma membrane	Endoplasmic reticulum {ECO:0000255|PROSITE-	0.392948	0.459389	0.345641	0.0590709	0.0911208	0	0.125371	0.00142478	0.0354285
E7EU96;P68400;Q8NEV1;P68400-2;V9GYA2;V9GY80;V9GYW6	Casein kinase II subunit alpha;Casein kinase II subunit alpha 3	CSNK2A1;CSNK2A3	GO:0005634~nucleus;GO:0005654~nucleoplasm;GO:0005654~nucleoplasm;GO:0005829~cytosol;GO:0005886~plasma membrane;GO:0005956~protein kinase CK2 complex;GO:0016580~Sin3 complex;GO:0016581~NuRD complex;GO:0031519~PcG protein complex	Nucleus {ECO:0000269|PubMed:24962073}.	2.41765	2.45195	2.54509	3.06451	3.05907	3.10571	1.24473	0.00143221	0.0354285
Q16222-2;Q16222-3;Q16222;Q3KQV9	UDP-N-acetylhexosamine pyrophosphorylase;UDP-N-acetylgalactosamine pyrophosphorylase;UDP-N-acetylglucosamine pyrophosphorylase	UAP1	GO:0005654~nucleoplasm;GO:0005829~cytosol;GO:0005829~cytosol;GO:0005829~cytosol;GO:0005886~plasma membrane	Cytoplasm. Note=In spermatozoa, localized to	0.0962634	0.0985772	0.0330076	0.685766	0.621116	0.540889	8.10966	0.00146075	0.0354285
Q12931-2;Q12931;I3L0K7;I3L239;I3L2D5;I3L253	Heat shock protein 75 kDa, mitochondrial	TRAP1	GO:0005654~nucleoplasm;GO:0005739~mitochondrion;GO:0005743~mitochondrial inner membrane;GO:0005758~mitochondrial intermembrane space;GO:0005759~mitochondrial matrix;GO:0005811~lipid droplet;GO:0016020~membrane;GO:0070062~extracellular exosome	Mitochondrion {ECO:0000269|PubMed:23564345}.	3.03495	3.59984	3.52821	0.555427	0.368644	0.364022	0.126743	0.00146912	0.0354285
P61221;D6R9I9;D6RGF4;H0Y990	ATP-binding cassette sub-family E member 1	ABCE1	GO:0005737~cytoplasm;GO:0005739~mitochondrion;GO:0005759~mitochondrial matrix;GO:0005829~cytosol;GO:0005852~eukaryotic translation initiation factor 3 complex;GO:0016020~membrane	Cytoplasm {ECO:0000269|PubMed:11585831}.	1.26371	1.06148	1.05781	2.42999	2.49029	2.13944	2.08682	0.00147539	0.0354285
Q96P70	Importin-9	IPO9	GO:0005635~nuclear envelope;GO:0005737~cytoplasm;GO:0005829~cytosol;GO:0016020~membrane	Cytoplasm {ECO:0000269|PubMed:11823430}.	0	0	0	0.0288315	0.0269293	0.0307919	#DIV/0!	0.00149042	0.0354285
P46778;G3V1B3;M0R181;M0R3I5	60S ribosomal protein L21	RPL21	GO:0005829~cytosol;GO:0016020~membrane;GO:0022625~cytosolic large ribosomal subunit	Cytoplasm, cytosol	3.69453	3.3295	3.55095	9.77818	8.78853	8.83166	2.59087	0.0014945	0.0354285
D3YTB1;F8W727;P62910	60S ribosomal protein L32	RPL32	GO:0005829~cytosol;GO:0016020~membrane;GO:0022625~cytosolic large ribosomal subunit		2.26	2.3529	1.55622	6.41458	6.09112	5.21242	2.87206	0.00151059	0.0354285
Q14008-2;Q14008;Q14008-3;H0YDX5	Cytoskeleton-associated protein 5	CKAP5	GO:0000776~kinetochore;GO:0000777~condensed chromosome kinetochore;GO:0000922~spindle pole;GO:0000930~gamma-tubulin complex;GO:0005813~centrosome;GO:0005829~cytosol;GO:0015630~microtubule cytoskeleton;GO:0016020~membrane;GO:0035371~microtubule plus-end;GO:0043234~protein complex	Cytoplasm, cytoskeleton, microtubule	0	0	0	0.0067718	0.00677738	0.00761981	#DIV/0!	0.00159045	0.0355761
H3BLV0;E9PSH2;B1AP13;P08174-4;P08174;P08174-3;P08174-5;P08174-2;P08174-6;P08174-7;B1AP15;H7BY55	Complement decay-accelerating factor	CD55	GO:0000139~Golgi membrane;GO:0005576~extracellular region;GO:0005886~plasma membrane;GO:0005886~plasma membrane;GO:0005887~integral component of plasma membrane;GO:0009986~cell surface;GO:0030133~transport vesicle;GO:0030667~secretory granule membrane;GO:0031225~anchored component of membrane;GO:0033116~endoplasmic reticulum-Golgi intermediate compartment membrane;GO:0045121~membrane raft;GO:0070…	Isoform 1: Cell membrane	0.457705	0.548179	0.470654	0.134555	0.218494	0.217705	0.386549	0.00160048	0.0355761
H0Y3P2;D3DQV9;P78344-2;P78344;H0YCH5;E9PKF8;H0YD77;H0YE22;H0YEC5;H0YE44;H0YCF8	Eukaryotic translation initiation factor 4 gamma 2	EIF4G2	GO:0005829~cytosol;GO:0005913~cell-cell adherens junction;GO:0016020~membrane;GO:0016281~eukaryotic translation initiation factor 4F complex		0.150423	0.145225	0.0878403	0.386118	0.470458	0.389274	3.24874	0.00160642	0.0355761
Q9UBQ5-2;Q9UBQ5;K7ES31;K7EMQ9;K7ERF1;K7EQM4;B4DQ48;K7EK53	Eukaryotic translation initiation factor 3 subunit K	EIF3K	GO:0005634~nucleus;GO:0005829~cytosol;GO:0005829~cytosol;GO:0005852~eukaryotic translation initiation factor 3 complex;GO:0016020~membrane;GO:0070062~extracellular exosome	Nucleus {ECO:0000255|HAMAP-Rule:MF_03010,	0	0.164452	0.0816827	0.623239	0.562032	0.74842	7.85622	0.0016191	0.0355761
O00232;O00232-2	26S proteasome non-ATPase regulatory subunit 12	PSMD12	GO:0000502~proteasome complex;GO:0005576~extracellular region;GO:0005654~nucleoplasm;GO:0005737~cytoplasm;GO:0005829~cytosol;GO:0005838~proteasome regulatory particle;GO:0008541~proteasome regulatory particle, lid subcomplex;GO:0016020~membrane;GO:0022624~proteasome accessory complex;GO:0031595~nuclear proteasome complex;GO:0034774~secretory granule lumen;GO:0070062~extracellular exosome;GO:19048…		0.594896	0.498818	0.673269	1.13683	1.03144	1.2033	1.90809	0.00166782	0.0355761
P14868;Q68CR9;H7BZ35;C9J7S3;H7C278;C9JLC1;C9JQM9	Aspartate--tRNA ligase, cytoplasmic	DARS	GO:0005737~cytoplasm;GO:0005829~cytosol;GO:0005829~cytosol;GO:0016020~membrane;GO:0017101~aminoacyl-tRNA synthetase multienzyme complex;GO:0070062~extracellular exosome	Cytoplasm, cytosol	2.02887	2.74708	2.02723	5.16898	4.62056	4.42411	2.08927	0.00168612	0.0355761
P11586;F5H2F4;V9GYY3	C-1-tetrahydrofolate synthase, cytoplasmic;Methylenetetrahydrofolate dehydrogenase;Methenyltetrahydrofolate cyclohydrolase;Formyltetrahydrofolate synthetase;C-1-tetrahydrofolate synthase, cytoplasmic, N-terminally processed	MTHFD1	GO:0005737~cytoplasm;GO:0005739~mitochondrion;GO:0005829~cytosol;GO:0005829~cytosol;GO:0016020~membrane;GO:0070062~extracellular exosome	Cytoplasm.	0.490629	0.591206	0.660583	2.24053	1.87622	1.97597	3.4967	0.00168836	0.0355761
O95817;C9JFK9	BAG family molecular chaperone regulator 3	BAG3	GO:0005634~nucleus;GO:0005737~cytoplasm;GO:0005829~cytosol;GO:0005829~cytosol;GO:0005886~plasma membrane;GO:0030018~Z disc;GO:0043005~neuron projection	Nucleus {ECO:0000269|PubMed:26159920}.	0.028438	0.0881633	0.0139722	0.54978	0.485024	0.633227	12.7747	0.00171302	0.0355761
P26885;F5H0N4	Peptidyl-prolyl cis-trans isomerase FKBP2;Peptidyl-prolyl cis-trans isomerase	FKBP2	GO:0005783~endoplasmic reticulum;GO:0005789~endoplasmic reticulum membrane;GO:0070062~extracellular exosome	Endoplasmic reticulum membrane	2.29959	2.29594	1.97762	1.26216	1.00662	0.896995	0.481623	0.0017144	0.0355761
Q9BPX3;H0Y9Z8;D6RA93	Condensin complex subunit 3	NCAPG	GO:0000779~condensed chromosome, centromeric region;GO:0000796~condensin complex;GO:0005634~nucleus;GO:0005737~cytoplasm;GO:0005829~cytosol;GO:0016020~membrane	Nucleus. Cytoplasm. Chromosome. Note=In	0.0800117	0.137844	0.12949	0.335293	0.301593	0.274329	2.62337	0.00173807	0.0355761
P48739;P48739-2;P48739-3;B3KYB6;B3KYB7;I3L4C0;I3L459;I3L3W1;I3L2X8;I3L471;I3L4U7	Phosphatidylinositol transfer protein beta isoform	PITPNB	GO:0000139~Golgi membrane;GO:0005789~endoplasmic reticulum membrane;GO:0070062~extracellular exosome	Cytoplasm {ECO:0000250}. Golgi apparatus	0.212406	0.0308082	0.235767	0.846433	0.87775	0.697714	5.05635	0.00177176	0.0355761
P62937;F8WE65;C9J5S7;Q567Q0;Q9Y536;F5H284;E5RIZ5;A2BFH1	Peptidyl-prolyl cis-trans isomerase A;Peptidyl-prolyl cis-trans isomerase A, N-terminally processed;Peptidyl-prolyl cis-trans isomerase	PPIA	GO:0005576~extracellular region;GO:0005615~extracellular space;GO:0005634~nucleus;GO:0005829~cytosol;GO:0005829~cytosol;GO:0005925~focal adhesion;GO:0016020~membrane;GO:0031982~vesicle;GO:0034774~secretory granule lumen;GO:0070062~extracellular exosome;GO:0070062~extracellular exosome;GO:1904813~ficolin-1-rich granule lumen	Cytoplasm {ECO:0000269|PubMed:16527992}.	8.31015	10.7027	6.92059	33.5342	28.6886	27.2439	3.44986	0.00178436	0.0355761
P11940-2;P11940;E7EQV3;E7ERJ7;H0YAR2;Q9H361;H0YBN4;E5RJB9;E5RGH3;E5RH24;H0YB86;H0YAP2;Q4VXU2;E5RHG7;Q4VY17;H0YAS6;H0YB75;E5RGC4;E5RFD8;H0YAS7;Q96DU9-2;Q96DU9;E5RJM8;H0YC10;H0YER0	Polyadenylate-binding protein 1;Polyadenylate-binding protein	PABPC1	GO:0005634~nucleus;GO:0005737~cytoplasm;GO:0005829~cytosol;GO:0005829~cytosol;GO:0005925~focal adhesion;GO:0010494~cytoplasmic stress granule;GO:0016020~membrane;GO:0030529~intracellular ribonucleoprotein complex;GO:0036464~cytoplasmic ribonucleoprotein granule;GO:0070062~extracellular exosome;GO:0071013~catalytic step 2 spliceosome	Cytoplasm {ECO:0000269|PubMed:20573744,	5.20281	4.33273	4.07247	8.37957	8.52871	7.84762	1.81922	0.0017897	0.0355761
A8MWK3;P19022;C9J126;C9J8J8;P55283-2;P55283	Cadherin-2	CDH2	GO:0005737~cytoplasm;GO:0005788~endoplasmic reticulum lumen;GO:0005886~plasma membrane;GO:0005886~plasma membrane;GO:0005911~cell-cell junction;GO:0005913~cell-cell adherens junction;GO:0005916~fascia adherens;GO:0005925~focal adhesion;GO:0009986~cell surface;GO:0014069~postsynaptic density;GO:0014704~intercalated disc;GO:0016021~integral component of membrane;GO:0016323~basolateral plasma membra…	Cell membrane	0.272963	0.26299	0.276506	2.00231	2.26717	2.07243	7.80582	0.00180004	0.0355761
P19338;H7BY16;C9JYW2;C9JLB1;C9J1H7;C9JWL1	Nucleolin	NCL	GO:0005634~nucleus;GO:0005654~nucleoplasm;GO:0005730~nucleolus;GO:0005938~cell cortex;GO:0016020~membrane;GO:0030529~intracellular ribonucleoprotein complex;GO:0036464~cytoplasmic ribonucleoprotein granule;GO:0070062~extracellular exosome	Nucleus, nucleolus. Cytoplasm.	17.9061	18.3987	20.2783	7.54128	7.71126	8.37672	0.417603	0.00186271	0.0362337
P07900;P07900-2;Q86U12;G3V2J8;Q14568;Q58FG0;Q58FG1	Heat shock protein HSP 90-alpha	HSP90AA1	GO:0005576~extracellular region;GO:0005634~nucleus;GO:0005634~nucleus;GO:0005654~nucleoplasm;GO:0005737~cytoplasm;GO:0005737~cytoplasm;GO:0005829~cytosol;GO:0005829~cytosol;GO:0005886~plasma membrane;GO:0016020~membrane;GO:0032587~ruffle membrane;GO:0034774~secretory granule lumen;GO:0042470~melanosome;GO:0043202~lysosomal lumen;GO:0043209~myelin sheath;GO:0043234~protein complex;GO:0070062~extra…	Nucleus {ECO:0000250|UniProtKB:P07901}.	25.0208	24.1054	21.9293	34.6428	31.8377	32.2696	1.38976	0.00189468	0.0362337
F5GXV9;Q8N122-2;Q8N122-3;Q8N122	Regulatory-associated protein of mTOR	RPTOR	GO:0005654~nucleoplasm;GO:0005654~nucleoplasm;GO:0005737~cytoplasm;GO:0005764~lysosome;GO:0005764~lysosome;GO:0005765~lysosomal membrane;GO:0005829~cytosol;GO:0005829~cytosol;GO:0010494~cytoplasmic stress granule;GO:0030425~dendrite;GO:0031931~TORC1 complex;GO:0043025~neuronal cell body	Cytoplasm. Lysosome. Cytoplasmic granule	0	0	0	0.0251701	0.0248275	0.0218794	#DIV/0!	0.00189511	0.0362337
P62829;C9JD32;J3KT29;B9ZVP7;J3KTJ3;J3QQT9	60S ribosomal protein L23	RPL23	GO:0005654~nucleoplasm;GO:0005730~nucleolus;GO:0005737~cytoplasm;GO:0005829~cytosol;GO:0005840~ribosome;GO:0005925~focal adhesion;GO:0016020~membrane;GO:0022625~cytosolic large ribosomal subunit;GO:0031012~extracellular matrix;GO:0043234~protein complex;GO:0043234~protein complex;GO:0070062~extracellular exosome		3.05724	3.82905	3.03818	6.2467	5.90974	5.62681	1.79186	0.00191978	0.0363107
P05387;H0YDD8;P05386-2	60S acidic ribosomal protein P2	RPLP2	GO:0005829~cytosol;GO:0005925~focal adhesion;GO:0016020~membrane;GO:0022625~cytosolic large ribosomal subunit;GO:0070062~extracellular exosome		4.24235	4.43603	1.89438	15.8267	14.8986	14.927	4.31791	0.00198227	0.0370938
P52701;P52701-4;P52701-3;P52701-2;F8WAX8;U3KQ72;C9JH55;C9J8Y8;C9J7Y7	DNA mismatch repair protein Msh6	MSH6	GO:0000790~nuclear chromatin;GO:0005654~nucleoplasm;GO:0005654~nucleoplasm;GO:0005794~Golgi apparatus;GO:0005829~cytosol;GO:0032301~MutSalpha complex;GO:0043231~intracellular membrane-bounded organelle	Nucleus {ECO:0000269|PubMed:23622243}.	0.189421	0.0806648	0.0955239	0.471819	0.42032	0.497733	3.80151	0.00200731	0.037167
Q9NZM1-6;Q9NZM1;F8W8J4;C9JCN0;Q9NZM1-3;Q9NZM1-2;Q9NZM1-5;H0YD14;Q9NZM1-7;Q9NZM1-8;Q9NZM1-4;O75923-15;O75923-3;O75923-9;O75923;O75923-14;O75923-6;O75923-12;O75923-5;O75923-11;O75923-4;O75923-10;O75923-2;O75923-8;O75923-7;O75923-13	Myoferlin	MYOF	GO:0005635~nuclear envelope;GO:0005886~plasma membrane;GO:0005901~caveola;GO:0016021~integral component of membrane;GO:0030659~cytoplasmic vesicle membrane;GO:0031410~cytoplasmic vesicle;GO:0031965~nuclear membrane;GO:0043231~intracellular membrane-bounded organelle;GO:0070062~extracellular exosome	Cell membrane	2.62447	2.79811	2.41057	0.51326	0.485134	0.442973	0.184008	0.00210941	0.0386506
P30533	Alpha-2-macroglobulin receptor-associated protein	LRPAP1	GO:0005576~extracellular region;GO:0005768~endosome;GO:0005783~endoplasmic reticulum;GO:0005793~endoplasmic reticulum-Golgi intermediate compartment;GO:0005794~Golgi apparatus;GO:0005796~Golgi lumen;GO:0005801~cis-Golgi network;GO:0005886~plasma membrane;GO:0009986~cell surface;GO:0031904~endosome lumen;GO:0048237~rough endoplasmic reticulum lumen	Rough endoplasmic reticulum lumen	0.48498	0.483004	0.371414	0.109186	0.114284	0	0.166844	0.00215495	0.0390779
Q15785	Mitochondrial import receptor subunit TOM34	TOMM34	GO:0005634~nucleus;GO:0005654~nucleoplasm;GO:0005741~mitochondrial outer membrane;GO:0005829~cytosol;GO:0016020~membrane;GO:0016021~integral component of membrane	Cytoplasm {ECO:0000269|PubMed:10101285}.	0.192546	0.136182	0.257441	0.81583	0.789816	0.81115	4.12303	0.00220361	0.0394653
P54136;P54136-2;F5H3T8;E5RJM9;E5RH09	Arginine--tRNA ligase, cytoplasmic	RARS	GO:0005634~nucleus;GO:0005654~nucleoplasm;GO:0005737~cytoplasm;GO:0005739~mitochondrion;GO:0005829~cytosol;GO:0005829~cytosol;GO:0016020~membrane;GO:0017101~aminoacyl-tRNA synthetase multienzyme complex;GO:0070062~extracellular exosome	Cytoplasm {ECO:0000269|PubMed:16055448,	1.62786	1.52953	1.15989	3.63705	3.61088	3.00684	2.37529	0.00222118	0.0394653
Q14974;Q14974-2;F5H4R7;J3KTM9;J3QR48;J3QKQ5;J3QRG4;J3KS06	Importin subunit beta-1	KPNB1	GO:0005576~extracellular region;GO:0005635~nuclear envelope;GO:0005643~nuclear pore;GO:0005654~nucleoplasm;GO:0005654~nucleoplasm;GO:0005737~cytoplasm;GO:0005829~cytosol;GO:0005829~cytosol;GO:0016020~membrane;GO:0031965~nuclear membrane;GO:0031965~nuclear membrane;GO:0034399~nuclear periphery;GO:0035580~specific granule lumen;GO:0043657~host cell;GO:0070062~extracellular exosome;GO:0071782~endopl…	Cytoplasm {ECO:0000269|PubMed:11891849}.	8.98227	7.37986	6.60523	16.6766	15.6517	13.82	2.0093	0.00234093	0.0405798
P18077;F8WBS5;F8WB72;C9K025	60S ribosomal protein L35a	RPL35A	GO:0005829~cytosol;GO:0016020~membrane;GO:0022625~cytosolic large ribosomal subunit;GO:0031012~extracellular matrix;GO:0070062~extracellular exosome		0.28828	0.465075	1.15936	4.08972	4.1054	3.08233	5.89605	0.0023605	0.0405798
P43304;P43304-2;F8W6E4;F5GYK7;E7EM56;E9PDK4	Glycerol-3-phosphate dehydrogenase, mitochondrial	GPD2	GO:0005743~mitochondrial inner membrane;GO:0009331~glycerol-3-phosphate dehydrogenase complex	Mitochondrion.	3.71689	4.45399	4.05386	2.00837	1.67057	1.67467	0.437932	0.00237455	0.0405798
P27824;P27824-2;P27824-3;D6RGY2;H0Y9Q7;D6RDP7;D6RFL1;D6RAU8;D6RB85;H0Y9H1;D6RAQ8;D6RHJ3;D6RD16	Calnexin	CANX	GO:0005783~endoplasmic reticulum;GO:0005788~endoplasmic reticulum lumen;GO:0005789~endoplasmic reticulum membrane;GO:0005790~smooth endoplasmic reticulum;GO:0005791~rough endoplasmic reticulum;GO:0005840~ribosome;GO:0016020~membrane;GO:0030424~axon;GO:0031012~extracellular matrix;GO:0032839~dendrite cytoplasm;GO:0042470~melanosome;GO:0043025~neuronal cell body;GO:0043197~dendritic spine;GO:004320…	Endoplasmic reticulum membrane	6.63783	6.28251	5.72527	3.07166	2.8995	2.69312	0.464682	0.00237619	0.0405798
P22694-4;P22694-3;P22694;P22694-5;P22694-7;P22694-6;P22694-9;P22694-2;B1APG2;B1APF8;B1APF9;B1APG3;P22694-8;B1APF6;B1APF7;B1APG1;B1APG0	cAMP-dependent protein kinase catalytic subunit beta	PRKACB	GO:0005654~nucleoplasm;GO:0005813~centrosome;GO:0005829~cytosol;GO:0005829~cytosol;GO:0005886~plasma membrane;GO:0005952~cAMP-dependent protein kinase complex;GO:0045171~intercellular bridge;GO:0048471~perinuclear region of cytoplasm;GO:0070062~extracellular exosome;GO:0097546~ciliary base	Cytoplasm {ECO:0000269|PubMed:21423175}.	0.0489382	0.0438287	0.0397319	0	0	0.0124819	0.0942038	0.00244122	0.041013
Q9P2E9-3;Q9P2E9-2;Q9P2E9;F8W7S5	Ribosome-binding protein 1	RRBP1	GO:0005783~endoplasmic reticulum;GO:0005840~ribosome;GO:0016020~membrane;GO:0030176~integral component of endoplasmic reticulum membrane	Endoplasmic reticulum membrane	0.199883	0.234619	0.253749	0.0967415	0.03655	0.0465566	0.261312	0.00249121	0.041013
Q9Y3I0;E7EQS9	tRNA-splicing ligase RtcB homolog	RTCB	GO:0005634~nucleus;GO:0005635~nuclear envelope;GO:0005654~nucleoplasm;GO:0005654~nucleoplasm;GO:0005737~cytoplasm;GO:0005789~endoplasmic reticulum membrane;GO:0005829~cytosol;GO:0043231~intracellular membrane-bounded organelle;GO:0072669~tRNA-splicing ligase complex	Nucleus {ECO:0000269|PubMed:24608264}.	1.03655	1.24011	1.21489	1.74295	1.95858	1.74876	1.561	0.0024924	0.041013
E9PHH5;Q5QPK2;H0Y368;O60762;Q5QPJ9	Dolichol-phosphate mannosyltransferase subunit 1	DPM1	GO:0005634~nucleus;GO:0005783~endoplasmic reticulum;GO:0005789~endoplasmic reticulum membrane;GO:0005789~endoplasmic reticulum membrane;GO:0016020~membrane;GO:0033185~dolichol-phosphate-mannose synthase complex	Endoplasmic reticulum.	0.267898	0.188386	0.229849	0.0477802	0	0	0.069637	0.00251078	0.041013
P11717;S4R328	Cation-independent mannose-6-phosphate receptor	IGF2R	GO:0005641~nuclear envelope lumen;GO:0005765~lysosomal membrane;GO:0005768~endosome;GO:0005769~early endosome;GO:0005770~late endosome;GO:0005794~Golgi apparatus;GO:0005802~trans-Golgi network;GO:0005886~plasma membrane;GO:0005887~integral component of plasma membrane;GO:0005925~focal adhesion;GO:0009986~cell surface;GO:0016020~membrane;GO:0030118~clathrin coat;GO:0030133~transport vesicle;GO:003…	Lysosome membrane	0.12849	0.16345	0.184028	0.423971	0.394675	0.340968	2.43632	0.00251814	0.041013
P46379-4;P46379-5;P46379-2;P46379;P46379-3;F6S6P2;X6REW1;F6UR09;F6U1F2;F6XTU0;F6RG75;X6RCT4;F6WML8;F6VEM6;F6X9W3;F6U341;H0Y4L1;F6TC96;H0Y710	Large proline-rich protein BAG6	BAG6	GO:0005634~nucleus;GO:0005654~nucleoplasm;GO:0005737~cytoplasm;GO:0005829~cytosol;GO:0016020~membrane;GO:0043231~intracellular membrane-bounded organelle;GO:0070062~extracellular exosome;GO:0071818~BAT3 complex	Cytoplasm, cytosol	0.370259	0.438768	0.399856	0.627202	0.648263	0.654164	1.59621	0.00259171	0.0415412
P35232;C9JW96;C9JZ20;E7ESE2;E9PCW0;P35232-2;D6RBK0	Prohibitin	PHB	GO:0005634~nucleus;GO:0005634~nucleus;GO:0005654~nucleoplasm;GO:0005737~cytoplasm;GO:0005739~mitochondrion;GO:0005743~mitochondrial inner membrane;GO:0005743~mitochondrial inner membrane;GO:0005769~early endosome;GO:0005886~plasma membrane;GO:0005887~integral component of plasma membrane;GO:0009986~cell surface;GO:0016020~membrane;GO:0043209~myelin sheath;GO:0070062~extracellular exosome	Mitochondrion inner membrane {ECO:0000250}.	2.04734	2.36354	2.03698	1.31412	1.21319	0.979967	0.543944	0.0026119	0.0415412
P62753;A2A3R5;A2A3R7	40S ribosomal protein S6	RPS6	GO:0005634~nucleus;GO:0005654~nucleoplasm;GO:0005730~nucleolus;GO:0005829~cytosol;GO:0005844~polysome;GO:0015935~small ribosomal subunit;GO:0016020~membrane;GO:0022627~cytosolic small ribosomal subunit;GO:0022627~cytosolic small ribosomal subunit;GO:0030425~dendrite;GO:0030529~intracellular ribonucleoprotein complex;GO:0036464~cytoplasmic ribonucleoprotein granule;GO:0044297~cell body;GO:0048471~…		6.22209	5.87569	7.30956	14.5305	14.5775	14.4313	2.24344	0.00264972	0.0415412
P35222;B4DGU4;E7EMJ5;P35222-2;E9PDF9;E7EV28;C9IZ65	Catenin beta-1	CTNNB1	GO:0000922~spindle pole;GO:0005622~intracellular;GO:0005634~nucleus;GO:0005654~nucleoplasm;GO:0005667~transcription factor complex;GO:0005719~nuclear euchromatin;GO:0005737~cytoplasm;GO:0005813~centrosome;GO:0005829~cytosol;GO:0005829~cytosol;GO:0005886~plasma membrane;GO:0005911~cell-cell junction;GO:0005912~adherens junction;GO:0005913~cell-cell adherens junction;GO:0005916~fascia adherens;GO:0…	Cytoplasm {ECO:0000269|PubMed:25183871}.	1.72718	1.5889	1.47789	4.74037	4.52889	4.02609	2.77335	0.00267707	0.0415412
Q13813;A6NG51;Q13813-3;Q13813-2	Spectrin alpha chain, non-erythrocytic 1	SPTAN1	GO:0005576~extracellular region;GO:0005829~cytosol;GO:0008091~spectrin;GO:0015630~microtubule cytoskeleton;GO:0016020~membrane;GO:0035580~specific granule lumen;GO:0043231~intracellular membrane-bounded organelle;GO:0070062~extracellular exosome;GO:1903561~extracellular vesicle;GO:1904724~tertiary granule lumen	Cytoplasm, cytoskeleton. Cytoplasm, cell	2.39338	2.61362	2.32996	1.51684	1.65084	1.27939	0.606119	0.00271098	0.0415412
P23634-7;P23634-6;P23634-8;P23634;P23634-5;P23634-4;P23634-3;P23634-2	Plasma membrane calcium-transporting ATPase 4	ATP2B4	GO:0005886~plasma membrane;GO:0005886~plasma membrane;GO:0005887~integral component of plasma membrane;GO:0005901~caveola;GO:0016020~membrane;GO:0016323~basolateral plasma membrane;GO:0030018~Z disc;GO:0030315~T-tubule;GO:0036126~sperm flagellum;GO:0043005~neuron projection;GO:0043231~intracellular membrane-bounded organelle;GO:0043234~protein complex;GO:0097228~sperm principal piece	Cell membrane {ECO:0000269|PubMed:2137451}	0.0431327	0.176892	0.16388	0.525039	0.569103	0.438016	3.99099	0.00272588	0.0415412
P16435;H0Y4R2;F5H468;E7EVY7;E7EMD0;E7EPN3;E7EWU0;C9JU80	NADPH--cytochrome P450 reductase	POR	GO:0005739~mitochondrion;GO:0005789~endoplasmic reticulum membrane;GO:0016020~membrane;GO:0016021~integral component of membrane;GO:0043231~intracellular membrane-bounded organelle	Endoplasmic reticulum membrane	0.672355	0.790644	0.805398	0.353974	0.259746	0.159745	0.340974	0.00273701	0.0415412
Q9BRR6-2;Q9BRR6;H3BRS6;H3BTH4;H3BN66;H3BU35;Q9BRR6-6;Q9BRR6-4;Q9BRR6-3;Q9BRR6-5	ADP-dependent glucokinase	ADPGK	GO:0005576~extracellular region;GO:0005783~endoplasmic reticulum;GO:0005789~endoplasmic reticulum membrane;GO:0016020~membrane	Secreted {ECO:0000305}.	0.140861	0.174693	0.122925	0.0342911	0	0	0.0782046	0.0027427	0.0415412
P62873;P62873-2;F6UT28;B1AKQ8;F6X3N5;F5H8J8;F5H100;F5H0S8;E9PCP0;P16520-2;P16520	Guanine nucleotide-binding protein G(I)/G(S)/G(T) subunit beta-1	GNB1	GO:0001917~photoreceptor inner segment;GO:0005622~intracellular;GO:0005765~lysosomal membrane;GO:0005829~cytosol;GO:0005834~heterotrimeric G-protein complex;GO:0005886~plasma membrane;GO:0016020~membrane;GO:0030425~dendrite;GO:0042622~photoreceptor outer segment membrane;GO:0043209~myelin sheath;GO:0044297~cell body;GO:0070062~extracellular exosome;GO:0097381~photoreceptor disc membrane;GO:190356…		8.12936	8.1728	7.49865	6.21697	6.00496	5.47636	0.743601	0.00278299	0.0415412
F8VSZ4;Q9UIW2;P51805;Q9HCM2-4;O75051;Q9HCM2	Plexin-A1	PLXNA1	GO:0002116~semaphorin receptor complex;GO:0005886~plasma membrane;GO:0016021~integral component of membrane;GO:0070062~extracellular exosome	Cell membrane {ECO:0000305}	0.00584532	0.011987	0.0142254	0.0811262	0.0947301	0.104089	8.73257	0.00281804	0.0415412
P49748-2;P49748;P49748-3;G3V1M7;J3QRJ8;K7EQP4;J3KSR4;J3KS89;K7EJW8;J3QKU9;K7EMF8	Very long-chain specific acyl-CoA dehydrogenase, mitochondrial	ACADVL	GO:0005634~nucleus;GO:0005730~nucleolus;GO:0005739~mitochondrion;GO:0005739~mitochondrion;GO:0005743~mitochondrial inner membrane;GO:0005759~mitochondrial matrix;GO:0005829~cytosol;GO:0031966~mitochondrial membrane;GO:0042645~mitochondrial nucleoid	Mitochondrion inner membrane.	3.18835	3.27707	2.85429	1.9716	2.05117	1.6082	0.6042	0.00282913	0.0415412
P29317;Q5JY90;C9JXA2;E9PG71;Q06187;Q06187-2;B7Z6Q8;P29320;P54764	Ephrin type-A receptor 2	EPHA2	GO:0005622~intracellular;GO:0005886~plasma membrane;GO:0005886~plasma membrane;GO:0005887~integral component of plasma membrane;GO:0005925~focal adhesion;GO:0009986~cell surface;GO:0030027~lamellipodium;GO:0031256~leading edge membrane;GO:0031258~lamellipodium membrane;GO:0032587~ruffle membrane	Cell membrane {ECO:0000269|PubMed:18794797,	0.44625	0.446776	0.351894	1.91364	1.64091	1.97851	4.44451	0.00283396	0.0415412
Q9Y3D6	Mitochondrial fission 1 protein	FIS1	GO:0005739~mitochondrion;GO:0005777~peroxisome;GO:0005777~peroxisome;GO:0005779~integral component of peroxisomal membrane;GO:0005783~endoplasmic reticulum;GO:0016020~membrane;GO:0031307~integral component of mitochondrial outer membrane;GO:0031307~integral component of mitochondrial outer membrane;GO:0043234~protein complex	Mitochondrion outer membrane	0.792285	0.760706	0.567997	0.0696114	0.207445	0	0.130626	0.00289269	0.0419985
P05023-4;P05023;P05023-3;P05023-2;Q5TC01;P20648;P54707;P54707-2;Q5TC02;Q5TC05;E9PRA5;M0QXF2	Sodium/potassium-transporting ATPase subunit alpha-1	ATP1A1	GO:0005768~endosome;GO:0005783~endoplasmic reticulum;GO:0005794~Golgi apparatus;GO:0005886~plasma membrane;GO:0005886~plasma membrane;GO:0005890~sodium:potassium-exchanging ATPase complex;GO:0005890~sodium:potassium-exchanging ATPase complex;GO:0005901~caveola;GO:0014069~postsynaptic density;GO:0014704~intercalated disc;GO:0016020~membrane;GO:0016021~integral component of membrane;GO:0016323~baso…	Cell membrane, sarcolemma	1.69823	2.3862	1.84244	5.9269	6.2657	4.98661	2.89853	0.00291291	0.0419985
P36551;H0YA22;D6RER6	Oxygen-dependent coproporphyrinogen-III oxidase, mitochondrial	CPOX	GO:0005739~mitochondrion;GO:0005743~mitochondrial inner membrane;GO:0005758~mitochondrial intermembrane space;GO:0005829~cytosol	Mitochondrion intermembrane space.	1.69293	1.88979	2.14745	0.553666	0.715791	0.835133	0.367283	0.00295799	0.0420494
P56192;A6NC17;B3KVK7;H0YHV5;F5H2V6;H0YIP0;F8VS26;F8W0M7;F8W0S4;F8VZZ9;H0YIC2;F8VPL7;H0YHL6;H0YI94;H0YI27	Methionine--tRNA ligase, cytoplasmic	MARS	GO:0005730~nucleolus;GO:0005737~cytoplasm;GO:0005829~cytosol;GO:0005829~cytosol;GO:0005829~cytosol;GO:0016020~membrane;GO:0017101~aminoacyl-tRNA synthetase multienzyme complex;GO:0070062~extracellular exosome	Cytoplasm, cytosol	1.76088	1.94715	1.62845	2.91942	2.72137	2.5404	1.53307	0.00297679	0.0420494
Q5W0J0;Q9NP72;Q9NP72-2;H0Y6T8;Q9NP72-3	Ras-related protein Rab-18	RAB18	GO:0005622~intracellular;GO:0005789~endoplasmic reticulum membrane;GO:0005794~Golgi apparatus;GO:0005829~cytosol;GO:0005886~plasma membrane;GO:0030667~secretory granule membrane;GO:0070062~extracellular exosome;GO:0071782~endoplasmic reticulum tubular network	Cell membrane {ECO:0000305}	0.416871	0.467072	0.539698	0.155834	0.0942889	0	0.175693	0.00298816	0.0420494
C9JTE9;Q9UHQ4;Q9UHQ4-2;C9IYK6;H7C5E2;B7Z2L0;A6NME1;H0Y7N8;C9JGJ9;F8WB99;C9JP06;F8WDG1	B-cell receptor-associated protein 29	BCAP29	GO:0005789~endoplasmic reticulum membrane;GO:0016020~membrane;GO:0016021~integral component of membrane	Endoplasmic reticulum membrane	0.0488058	0.0494699	0.0230716	0.51889	0.453802	0.568186	12.6981	0.00305439	0.0424965
Q6PJG6;Q6PJG6-2;Q6PJG6-3;F8WDN5	BRCA1-associated ATM activator 1	BRAT1	GO:0005634~nucleus;GO:0005654~nucleoplasm;GO:0005737~cytoplasm;GO:0016020~membrane	Nucleus {ECO:0000269|PubMed:16452482,	0.0400974	0.0361735	0.0206696	0.186157	0.22494	0.178069	6.07761	0.00310461	0.0424965
Q9Y5L4;K7EIT2	Mitochondrial import inner membrane translocase subunit Tim13	TIMM13	GO:0001650~fibrillar center;GO:0005739~mitochondrion;GO:0005743~mitochondrial inner membrane;GO:0042719~mitochondrial intermembrane space protein transporter complex	Mitochondrion inner membrane	8.73096	8.7212	8.87739	5.00892	5.69459	4.97606	0.595512	0.00310925	0.0424965
Q09666;E9PJZ0;E9PKR9;E9PJC6;E9PLK4;Q09666-2;E9PQE3	Neuroblast differentiation-associated protein AHNAK	AHNAK	GO:0005634~nucleus;GO:0005634~nucleus;GO:0005737~cytoplasm;GO:0005765~lysosomal membrane;GO:0005829~cytosol;GO:0005886~plasma membrane;GO:0005925~focal adhesion;GO:0015629~actin cytoskeleton;GO:0016020~membrane;GO:0030315~T-tubule;GO:0031982~vesicle;GO:0042383~sarcolemma;GO:0042383~sarcolemma;GO:0043034~costamere;GO:0044291~cell-cell contact zone;GO:0045121~membrane raft;GO:0070062~extracellular …	Nucleus.	9.68634	10.1856	9.05811	4.72	4.54317	4.5135	0.476206	0.00312718	0.0424965
Q9H5V8;Q9H5V8-2;Q9H5V8-3	CUB domain-containing protein 1	CDCP1	GO:0005576~extracellular region;GO:0005886~plasma membrane;GO:0016021~integral component of membrane	Isoform 1: Cell membrane {ECO:0000305}	0.0164383	0	0.0115565	0.513028	0.494166	0.417994	50.9091	0.00314073	0.0424965
Q13492-3;Q13492-2;Q13492-5;Q13492;Q13492-4;E9PI56;E9PKP6;E9PLJ8;E9PK13;E5RFU0;E5RHK9;E5RFC6;E5RK51;E5RIJ5;H0YCY1;E5RGY9;E9PDG8;F5GWN7;O60641-3;O60641-4;O60641;E9PJT1;H0YE97;H0YEY8;H0YD48;H0YEF7;H0YEH1	Phosphatidylinositol-binding clathrin assembly protein	PICALM	GO:0005634~nucleus;GO:0005769~early endosome;GO:0005794~Golgi apparatus;GO:0005829~cytosol;GO:0005905~clathrin-coated pit;GO:0005905~clathrin-coated pit;GO:0005905~clathrin-coated pit;GO:0009986~cell surface;GO:0016020~membrane;GO:0030122~AP-2 adaptor complex;GO:0030132~clathrin coat of coated pit;GO:0030136~clathrin-coated vesicle;GO:0031224~intrinsic component of membrane;GO:0031982~vesicle;GO:…	Membrane, clathrin-coated pit	1.26846	1.0593	1.14661	0.645751	0.529401	0.612157	0.514427	0.00323775	0.0432722
Q9NRW7;F5GYC3;F6UM60;F5H8K1	Vacuolar protein sorting-associated protein 45	VPS45	GO:0000139~Golgi membrane;GO:0005575~cellular_component;GO:0005794~Golgi apparatus;GO:0010008~endosome membrane;GO:0016021~integral component of membrane	Golgi apparatus membrane {ECO:0000250}	0.179201	0.218788	0.182048	0.0480735	0.0547681	0.0671527	0.293075	0.00324726	0.0432722
Q10713;Q10713-2;Q5SXN0;Q5SXN9	Mitochondrial-processing peptidase subunit alpha	PMPCA	GO:0005615~extracellular space;GO:0005739~mitochondrion;GO:0005743~mitochondrial inner membrane;GO:0005743~mitochondrial inner membrane;GO:0005759~mitochondrial matrix	Mitochondrion matrix	0.294596	0.315468	0.234678	0.117388	0.0684907	0.047566	0.27635	0.00332537	0.0439799
J3KN66;Q5JTV8-3;H0Y4R4;Q5JTV8-2	Torsin-1A-interacting protein 1	TOR1AIP1	GO:0005634~nucleus;GO:0005637~nuclear inner membrane;GO:0016021~integral component of membrane;GO:0031965~nuclear membrane	Nucleus inner membrane	0.742295	0.835914	0.855185	0.252103	0.392291	0.192453	0.343901	0.00340321	0.0445701
P10586-2;P10586;H0Y6Z7;H0Y4H1;H0Y7Z9;F2Z3B8;H0Y380;A2A437;F5GWY7;F5GWR7;G3XAD5;G3XAE2;P23468-3;P23468-7;P23468-5;P23468-4;P23468-6;P23468;G8JL96;E9PDC5;Q13332-7;Q13332-5;P23468-2;Q13332-6;Q13332-3;Q13332-4;Q13332-2;Q13332	Receptor-type tyrosine-protein phosphatase F	PTPRF	GO:0005886~plasma membrane;GO:0005887~integral component of plasma membrane;GO:0043005~neuron projection;GO:0043025~neuronal cell body;GO:0070062~extracellular exosome	Membrane	0.169199	0.237568	0.20137	0.760898	0.840125	0.667639	3.73051	0.00345146	0.0445701
Q13185;S4R2Y4;C9JMM0;B8ZZ43	Chromobox protein homolog 3	CBX3	GO:0000775~chromosome, centromeric region;GO:0000779~condensed chromosome, centromeric region;GO:0000784~nuclear chromosome, telomeric region;GO:0000785~chromatin;GO:0005634~nucleus;GO:0005635~nuclear envelope;GO:0005637~nuclear inner membrane;GO:0005654~nucleoplasm;GO:0005719~nuclear euchromatin;GO:0005720~nuclear heterochromatin;GO:0005819~spindle;GO:0031618~nuclear pericentric heterochromatin	Nucleus {ECO:0000305}. Note=Associates with	5.95013	6.2092	7.09772	1.92889	1.98474	2.28033	0.321646	0.0034555	0.0445701
P62241;Q5JR95	40S ribosomal protein S8	RPS8	GO:0005634~nucleus;GO:0005654~nucleoplasm;GO:0005783~endoplasmic reticulum;GO:0005829~cytosol;GO:0005829~cytosol;GO:0005925~focal adhesion;GO:0016020~membrane;GO:0022627~cytosolic small ribosomal subunit;GO:0022627~cytosolic small ribosomal subunit;GO:0030529~intracellular ribonucleoprotein complex;GO:0070062~extracellular exosome	Cytoplasm {ECO:0000269|PubMed:17289661}.	11.6349	13.4799	10.9239	25.4084	21.2127	22.3871	1.91483	0.00347135	0.0445701
P50454;E9PR70;E9PPV6;E9PKH2;E9PK86;E9PMI5;E9PJH8;E9PIG2;E9PRS3;E9PNX1;E9PQ34;H0YEP8;E9PLA6	Serpin H1	SERPINH1	GO:0005783~endoplasmic reticulum;GO:0005783~endoplasmic reticulum;GO:0005783~endoplasmic reticulum;GO:0005788~endoplasmic reticulum lumen;GO:0005793~endoplasmic reticulum-Golgi intermediate compartment;GO:0045121~membrane raft;GO:0070062~extracellular exosome	Endoplasmic reticulum lumen.	1.02692	0.8724	1.0675	0	0	0	0	0.00359269	0.0450681
J3KSC4;J3QLK0;B1AH77;B1AH80;P63000;P60763;P15153;P63000-2;B1AH78	Ras-related C3 botulinum toxin substrate 1;Ras-related C3 botulinum toxin substrate 3;Ras-related C3 botulinum toxin substrate 2	RAC3;RAC2;RAC1	GO:0005829~cytosol;GO:0005886~plasma membrane;GO:0012505~endomembrane system;GO:0030027~lamellipodium;GO:0030426~growth cone;GO:0031941~filamentous actin;GO:0043005~neuron projection;GO:0043025~neuronal cell body;GO:0048471~perinuclear region of cytoplasm;GO:0070062~extracellular exosome;GO:0071944~cell periphery	Cell membrane {ECO:0000269|PubMed:1643658}	0.343565	0.309587	0.381455	0	0	0	0	0.00360296	0.0450681
F5H6I0;P61769;H0YLF3	Beta-2-microglobulin;Beta-2-microglobulin form pI 5.3	B2M	GO:0000139~Golgi membrane;GO:0005576~extracellular region;GO:0005615~extracellular space;GO:0005788~endoplasmic reticulum lumen;GO:0005794~Golgi apparatus;GO:0005829~cytosol;GO:0005886~plasma membrane;GO:0005886~plasma membrane;GO:0005925~focal adhesion;GO:0009897~external side of plasma membrane;GO:0012507~ER to Golgi transport vesicle membrane;GO:0016020~membrane;GO:0030670~phagocytic vesicle m…	Secreted {ECO:0000269|PubMed:1336137,	3.70715	2.30635	4.02442	7.78732	8.56609	7.49956	2.37629	0.00360503	0.0450681
Q9Y230;B3KQ59;M0R0Y3;X6R2L4;M0QXI6;M0R0Z0;M0QXZ7	RuvB-like 2	RUVBL2	GO:0000812~Swr1 complex;GO:0005622~intracellular;GO:0005634~nucleus;GO:0005654~nucleoplasm;GO:0005654~nucleoplasm;GO:0005719~nuclear euchromatin;GO:0005813~centrosome;GO:0005829~cytosol;GO:0016020~membrane;GO:0016363~nuclear matrix;GO:0030529~intracellular ribonucleoprotein complex;GO:0031011~Ino80 complex;GO:0035267~NuA4 histone acetyltransferase complex;GO:0070062~extracellular exosome;GO:00713…	Nucleus matrix. Nucleus, nucleoplasm.	2.74448	2.41754	2.98905	6.16799	6.18236	5.18857	2.15173	0.00363488	0.0450681
P62266;D6RD47;D6RDJ2;D6RIX0;D6R9I7	40S ribosomal protein S23	RPS23	GO:0005654~nucleoplasm;GO:0005829~cytosol;GO:0005840~ribosome;GO:0016020~membrane;GO:0022627~cytosolic small ribosomal subunit	Cytoplasm, cytosol	2.77206	2.40674	2.31722	6.60722	7.16282	5.90084	2.62418	0.00363824	0.0450681
H3BPE1;H3BQK9;F8W8Q1;Q9UPN3-3;Q9UPN3-2;Q9UPN3;F5GZL7;Q9UPN3-4;Q9UPN3-5;H0Y390;E9PNZ4;H0YD69;E9PLY0;H0Y314;H0Y4F5;H0YBX0;H0Y7I1;B4E2T3;H0YC65;H0Y6T5	Microtubule-actin cross-linking factor 1, isoforms 1/2/3/5	MACF1	GO:0005737~cytoplasm;GO:0005737~cytoplasm;GO:0005794~Golgi apparatus;GO:0005856~cytoskeleton;GO:0005874~microtubule;GO:0005886~plasma membrane;GO:0032587~ruffle membrane	Isoform 2: Cytoplasm, cytoskeleton	0.00507462	0.00912634	0.00487924	0.104343	0.0904467	0.0831258	14.5656	0.00369764	0.0454434
F8VY35;F5H4R6;H0YIV4;P55209-2;P55209;F8W0J6;F8W543;F8W020;F8VUX1;H0YH88;H0YHC3;F8VXI6;F8VVB5;F8VUC3;B7Z4K9	Nucleosome assembly protein 1-like 1	NAP1L1	GO:0005634~nucleus;GO:0016020~membrane;GO:0042470~melanosome	Nucleus {ECO:0000269|PubMed:17081065}.	4.21781	4.92752	4.94967	11.9617	10.2371	10.2025	2.29878	0.00373642	0.0454434
P15529-16;P15529-15;P15529-9;P15529-7;P15529-12;P15529-14;P15529-8;P15529-4;P15529-6;P15529-11;P15529-13;P15529-3;P15529-5;P15529-10;P15529;P15529-2	Membrane cofactor protein	CD46	GO:0002079~inner acrosomal membrane;GO:0005794~Golgi apparatus;GO:0005886~plasma membrane;GO:0005886~plasma membrane;GO:0005887~integral component of plasma membrane;GO:0005925~focal adhesion;GO:0009986~cell surface;GO:0016323~basolateral plasma membrane;GO:0070062~extracellular exosome	Cytoplasmic vesicle, secretory vesicle,	0	0	0	0.104728	0.123715	0.128887	#DIV/0!	0.00378048	0.0454434
O94826	Mitochondrial import receptor subunit TOM70	TOMM70A		Mitochondrion outer membrane {ECO:0000250}	3.11763	2.80354	3.38143	0.78231	0.840431	0.718424	0.251668	0.00380508	0.0454434
P21333-2;P21333;Q5HY54;E9PHF0;F8WE98;H0Y5C6;H0Y5F3;H7C2E7	Filamin-A	FLNA	GO:0005576~extracellular region;GO:0005634~nucleus;GO:0005730~nucleolus;GO:0005737~cytoplasm;GO:0005829~cytosol;GO:0005829~cytosol;GO:0005886~plasma membrane;GO:0005911~cell-cell junction;GO:0005925~focal adhesion;GO:0015629~actin cytoskeleton;GO:0015629~actin cytoskeleton;GO:0016020~membrane;GO:0030018~Z disc;GO:0030863~cortical cytoskeleton;GO:0031012~extracellular matrix;GO:0031523~Myb complex…	Cytoplasm, cell cortex. Cytoplasm,	3.82096	4.21673	3.90066	2.4962	2.40272	2.51462	0.620985	0.00382833	0.0454434
Q13200;Q13200-3;Q13200-2;H7C1H2;C9JPC0;H7C2Q3;F8WBS8	26S proteasome non-ATPase regulatory subunit 2	PSMD2	GO:0000502~proteasome complex;GO:0005576~extracellular region;GO:0005634~nucleus;GO:0005654~nucleoplasm;GO:0005829~cytosol;GO:0005838~proteasome regulatory particle;GO:0008540~proteasome regulatory particle, base subcomplex;GO:0016020~membrane;GO:0022624~proteasome accessory complex;GO:0034515~proteasome storage granule;GO:0034774~secretory granule lumen;GO:0070062~extracellular exosome;GO:190481…		1.32577	1.16283	0.956376	2.25347	2.20694	2.08432	1.89979	0.00383909	0.0454434
P30825;Q5JR49;P52569;P52569-3	High affinity cationic amino acid transporter 1	SLC7A1	GO:0005886~plasma membrane;GO:0005887~integral component of plasma membrane;GO:0016020~membrane	Cell membrane	0.114292	0.145241	0.0991144	0	0.0304008	0	0.084765	0.00384939	0.0454434
J3QLR8;Q9Y3D9	28S ribosomal protein S23, mitochondrial	MRPS23	GO:0005739~mitochondrion;GO:0005739~mitochondrion;GO:0005743~mitochondrial inner membrane;GO:0005840~ribosome;GO:0031965~nuclear membrane;GO:0045111~intermediate filament cytoskeleton	Mitochondrion {ECO:0000269|PubMed:25838379}.	1.30727	1.35208	1.15571	0.705691	0.841289	0.845154	0.627025	0.00394643	0.0462785
Q9Y6M7-6;Q9Y6M7-13;Q9Y6M7-8;Q9Y6M7-7;E9PFN4;Q9Y6M7-9;Q9Y6M7-12;Q9Y6M7-2;Q9Y6M7;Q9Y6M7-4;Q9Y6M7-3;H7C3C4;C9JRP1;Q9Y6M7-5;Q9Y6M7-11;Q9Y6M7-14;Q9Y6M7-10;E7EW28;C9J240;Q2Y0W8-4;Q2Y0W8-5;Q2Y0W8-3;Q2Y0W8-2;Q6U841-2;Q2Y0W8;Q6U841-3;Q6U841	Sodium bicarbonate cotransporter 3;Anion exchange protein	SLC4A7	GO:0005886~plasma membrane;GO:0005887~integral component of plasma membrane;GO:0016021~integral component of membrane;GO:0016323~basolateral plasma membrane;GO:0016324~apical plasma membrane;GO:0031410~cytoplasmic vesicle;GO:0032420~stereocilium;GO:0045202~synapse	Basolateral cell membrane	0.0841146	0.0556221	0.0743821	0.35846	0.353704	0.285646	4.66008	0.00398682	0.0464425
P63261;I3L3I0;I3L1U9;I3L4N8;K7EM38;I3L3R2;J3KT65	Actin, cytoplasmic 2;Actin, cytoplasmic 2, N-terminally processed	ACTG1	GO:0005615~extracellular space;GO:0005634~nucleus;GO:0005829~cytosol;GO:0005856~cytoskeleton;GO:0005856~cytoskeleton;GO:0005884~actin filament;GO:0005886~plasma membrane;GO:0005886~plasma membrane;GO:0005925~focal adhesion;GO:0016020~membrane;GO:0030016~myofibril;GO:0031012~extracellular matrix;GO:0031941~filamentous actin;GO:0043209~myelin sheath;GO:0070062~extracellular exosome;GO:0072562~blood…	Cytoplasm, cytoskeleton	230.205	238.738	196.703	91.0997	87.4747	75.1092	0.38111	0.00404969	0.0468645
P30040;F8VY02;F8W1G0;P30040-2	Endoplasmic reticulum resident protein 29	ERP29	GO:0005783~endoplasmic reticulum;GO:0005788~endoplasmic reticulum lumen;GO:0005790~smooth endoplasmic reticulum;GO:0009986~cell surface;GO:0016020~membrane;GO:0030133~transport vesicle;GO:0042470~melanosome;GO:0070062~extracellular exosome	Endoplasmic reticulum lumen. Melanosome.	7.14981	6.26124	5.61385	0.747578	2.38354	2.50573	0.296288	0.00413428	0.0473797
Q5BKZ1;Q5BKZ1-3;E2QRN4;Q5BKZ1-2	DBIRD complex subunit ZNF326	ZNF326	GO:0005654~nucleoplasm;GO:0005681~spliceosomal complex;GO:0016363~nuclear matrix;GO:0043231~intracellular membrane-bounded organelle;GO:0044609~DBIRD complex	Nucleus matrix {ECO:0000250}.	0	0.0618346	0.0274292	0.167096	0.240615	0.233224	7.18023	0.00415734	0.0473797
B4E2V5;P27105	Erythrocyte band 7 integral membrane protein	STOM	GO:0005615~extracellular space;GO:0005739~mitochondrion;GO:0005783~endoplasmic reticulum;GO:0005829~cytosol;GO:0005856~cytoskeleton;GO:0005886~plasma membrane;GO:0005887~integral component of plasma membrane;GO:0016020~membrane;GO:0031982~vesicle;GO:0035577~azurophil granule membrane;GO:0035579~specific granule membrane;GO:0042470~melanosome;GO:0045121~membrane raft;GO:0048471~perinuclear region …	Cell membrane {ECO:0000269|PubMed:9243190}	0	0	0	0.0459049	0.0464269	0.037739	#DIV/0!	0.00418305	0.0473797
Q96PD2;Q96PD2-2	Discoidin, CUB and LCCL domain-containing protein 2	DCBLD2	GO:0005887~integral component of plasma membrane;GO:0009986~cell surface	Membrane {ECO:0000269|PubMed:11973641}	0.0308249	0.133691	0.0987254	0.512318	0.561713	0.396743	5.58717	0.00420196	0.0473797
B0QY89;Q9Y262-2;Q9Y262;B0QY90;C9JHP4;C9K0Q7;H7C3A0	Eukaryotic translation initiation factor 3 subunit L	EIF3L	GO:0001650~fibrillar center;GO:0005654~nucleoplasm;GO:0005829~cytosol;GO:0005852~eukaryotic translation initiation factor 3 complex;GO:0016020~membrane	Cytoplasm {ECO:0000255|HAMAP-Rule:MF_03011}.	0.315519	0.422523	0.279223	0.938849	0.813714	0.726708	2.43719	0.00424735	0.0475866
P46781;B5MCT8;C9JM19;F2Z3C0;A8MXK4	40S ribosomal protein S9	RPS9	GO:0005634~nucleus;GO:0005654~nucleoplasm;GO:0005730~nucleolus;GO:0005737~cytoplasm;GO:0005829~cytosol;GO:0005840~ribosome;GO:0005925~focal adhesion;GO:0016020~membrane;GO:0022627~cytosolic small ribosomal subunit;GO:0030529~intracellular ribonucleoprotein complex;GO:0070062~extracellular exosome	Cytoplasm {ECO:0000269|PubMed:17289661}.	9.3758	9.44363	6.68781	18.2766	16.9563	14.7306	1.9588	0.00429219	0.0477846
O43242;B4DT72;H0YGV8	26S proteasome non-ATPase regulatory subunit 3	PSMD3	GO:0000502~proteasome complex;GO:0005576~extracellular region;GO:0005634~nucleus;GO:0005654~nucleoplasm;GO:0005829~cytosol;GO:0008541~proteasome regulatory particle, lid subcomplex;GO:0016020~membrane;GO:0022624~proteasome accessory complex;GO:0034774~secretory granule lumen;GO:0070062~extracellular exosome;GO:1904813~ficolin-1-rich granule lumen		0.849094	0.748059	0.707857	1.67124	2.00833	1.73126	2.34742	0.00441685	0.0488611
O95373;E9PLB2;E9PLJ0	Importin-7	IPO7	GO:0005643~nuclear pore;GO:0005654~nucleoplasm;GO:0005829~cytosol;GO:0005829~cytosol;GO:0016020~membrane	Cytoplasm. Nucleus.	0.343281	0.518868	0.443421	1.54337	1.47485	1.19541	3.22743	0.00444445	0.0488611
Q13641	Trophoblast glycoprotein	TPBG	GO:0005783~endoplasmic reticulum;GO:0005887~integral component of plasma membrane;GO:0009986~cell surface	Cell membrane {ECO:0000269|PubMed:24582434}	0.216493	0.0522002	0.111741	0.770035	0.852503	0.593084	5.82393	0.00453416	0.0494181
P11216;H0Y4Z6;P11217;P11217-2	Glycogen phosphorylase, brain form	PYGB	GO:0005576~extracellular region;GO:0005737~cytoplasm;GO:0016020~membrane;GO:0035578~azurophil granule lumen;GO:0070062~extracellular exosome		0.706838	0.601335	0.583598	0.128137	0.120479	0.105218	0.187039	0.0045513	0.0494181
P42704;B8ZZ38;C9JCA9;H7C3W8	Leucine-rich PPR motif-containing protein, mitochondrial	LRPPRC	GO:0000794~condensed nuclear chromosome;GO:0005634~nucleus;GO:0005637~nuclear inner membrane;GO:0005640~nuclear outer membrane;GO:0005654~nucleoplasm;GO:0005739~mitochondrion;GO:0005856~cytoskeleton;GO:0005874~microtubule;GO:0016020~membrane;GO:0030529~intracellular ribonucleoprotein complex;GO:0042645~mitochondrial nucleoid;GO:0048471~perinuclear region of cytoplasm	Mitochondrion. Nucleus, nucleoplasm. Nucleus	4.29223	5.09137	4.68422	3.27548	2.70954	2.78939	0.623723	0.00458516	0.0494803
Q9Y2J2-2;Q9Y2J2-4;Q9Y2J2;Q9Y2J2-3;J3KT37;E7EUF8;F5H7W5;J3QS83;J3QS55	Band 4.1-like protein 3;Band 4.1-like protein 3, N-terminally processed	EPB41L3	GO:0005829~cytosol;GO:0005856~cytoskeleton;GO:0005886~plasma membrane;GO:0005886~plasma membrane;GO:0005886~plasma membrane;GO:0005911~cell-cell junction;GO:0014069~postsynaptic density;GO:0030673~axolemma;GO:0033270~paranode region of axon;GO:0044224~juxtaparanode region of axon	Cytoplasm, cytoskeleton {ECO:0000250}. Cell	0.194015	0.196903	0.157675	0	0	0	0	0.00473077	0.0507404
Q9Y5M8;H7C4H2;C9J5Z8	Signal recognition particle receptor subunit beta	SRPRB	GO:0005737~cytoplasm;GO:0005785~signal recognition particle receptor complex;GO:0005789~endoplasmic reticulum membrane;GO:0005881~cytoplasmic microtubule;GO:0016020~membrane;GO:0016021~integral component of membrane	Endoplasmic reticulum membrane	0.13114	0.0407415	0.17674	0.380735	0.534058	0.503585	4.06854	0.00477005	0.0508517
H0YD13;E7EPC6;P16070-18;P16070-12;P16070-14;P16070-13;P16070-11;P16070-10;P16070-16;P16070-8;P16070-17;P16070-6;P16070-4;P16070-3;P16070-7;P16070-5;P16070;H0Y2P0;H0YE40;H0YDW7;H0YCV9;H0Y5E4;P16070-15;P16070-9;E9PKC6;H0YDX6;Q86UZ1;H0YD17;J3KN83;P16070-19	CD44 antigen	CD44	GO:0005794~Golgi apparatus;GO:0005829~cytosol;GO:0005886~plasma membrane;GO:0005886~plasma membrane;GO:0005887~integral component of plasma membrane;GO:0005925~focal adhesion;GO:0009986~cell surface;GO:0016324~apical plasma membrane;GO:0030667~secretory granule membrane;GO:0031258~lamellipodium membrane;GO:0035692~macrophage migration inhibitory factor receptor complex;GO:0042995~cell projection;…	Cell membrane	7.37191	13.6842	15.5305	40.2405	40.9118	42.404	3.37709	0.00480139	0.0508773
P46940;H0YLE8;E9PDT6;F2Z2E2;Q86VI3	Ras GTPase-activating-like protein IQGAP1	IQGAP1	GO:0001726~ruffle;GO:0005634~nucleus;GO:0005737~cytoplasm;GO:0005829~cytosol;GO:0005874~microtubule;GO:0005884~actin filament;GO:0005886~plasma membrane;GO:0005925~focal adhesion;GO:0015629~actin cytoskeleton;GO:0015630~microtubule cytoskeleton;GO:0016328~lateral plasma membrane;GO:0030424~axon;GO:0030426~growth cone;GO:0030496~midbody;GO:0030667~secretory granule membrane;GO:0031234~extrinsic co…	Cell membrane {ECO:0000269|PubMed:15355962,	0.998948	1.09887	1.05104	1.83157	1.82726	1.61121	1.67364	0.00484405	0.051022
P07737;K7EJ44;CON__P02584;I3L3D5	Profilin-1	PFN1	GO:0005634~nucleus;GO:0005737~cytoplasm;GO:0005829~cytosol;GO:0005856~cytoskeleton;GO:0005925~focal adhesion;GO:0005938~cell cortex;GO:0016020~membrane;GO:0043005~neuron projection;GO:0045202~synapse;GO:0070062~extracellular exosome;GO:0072562~blood microparticle	Cytoplasm, cytoskeleton.	8.62887	7.04131	7.46694	17.9646	19.4467	15.7066	2.29578	0.00493398	0.0516258
P63092-3;P63092-2;P63092;P63092-4;Q5JWF2-2;Q5JWF2;S4R3E3;Q5JWE9;H0Y7F4;P38405;P38405-2;S4R3V9;P38405-3	Guanine nucleotide-binding protein G(s) subunit alpha isoforms short;Guanine nucleotide-binding protein G(s) subunit alpha isoforms XLas	GNAS	GO:0005829~cytosol;GO:0005829~cytosol;GO:0005834~heterotrimeric G-protein complex;GO:0016020~membrane;GO:0016020~membrane;GO:0016324~apical plasma membrane;GO:0030425~dendrite;GO:0070062~extracellular exosome	Cell membrane	1.08038	0.967642	0.840704	0.301079	0.415295	0.384672	0.381152	0.00497842	0.0516258
H0Y970;D6RAN6;F6SKB8;Q9NVZ3-3;Q9NVZ3;Q9NVZ3-2	Adaptin ear-binding coat-associated protein 2	NECAP2	GO:0005622~intracellular;GO:0005886~plasma membrane;GO:0005905~clathrin-coated pit;GO:0030125~clathrin vesicle coat	Cytoplasmic vesicle, clathrin-coated vesicle	0	0	0	0.442503	0.35534	0.365305	#DIV/0!	0.0050091	0.0516258
P20020-5;P20020-2;P20020-6;P20020-3;P20020-4;P20020;E7ERY9;H0Y7S3;Q16720-8;Q16720-7;Q16720-6;Q01814-4;Q16720-3;Q16720-5;Q01814-7;Q16720-2;Q01814-3;Q01814-6;Q01814-2;Q16720-4;Q01814-8;Q16720;Q01814-5;Q01814;F8W1V5;H0YDG5;H7BZS8;H7BY13;H0YHH6	Plasma membrane calcium-transporting ATPase 1;Calcium-transporting ATPase	ATP2B1	GO:0005634~nucleus;GO:0005886~plasma membrane;GO:0005886~plasma membrane;GO:0005887~integral component of plasma membrane;GO:0009898~cytoplasmic side of plasma membrane;GO:0016020~membrane;GO:0016323~basolateral plasma membrane;GO:0016324~apical plasma membrane;GO:0032591~dendritic spine membrane;GO:0032809~neuronal cell body membrane;GO:0043231~intracellular membrane-bounded organelle;GO:0045121…	Cell membrane	0.0864991	0.0847666	0.0970199	0.0291628	0.0122373	0	0.154313	0.00504083	0.0516258
Q86XP3;Q86XP3-2;J3QRI2;J3KTK9;J3KRE3	ATP-dependent RNA helicase DDX42	DDX42	GO:0005634~nucleus;GO:0005654~nucleoplasm;GO:0005730~nucleolus;GO:0005737~cytoplasm;GO:0005829~cytosol;GO:0015030~Cajal body;GO:0016020~membrane;GO:0016607~nuclear speck	Cytoplasm. Nucleus speckle. Nucleus, Cajal	0.248065	0.264495	0.19252	0.0881055	0.0408475	0.0871876	0.306547	0.00504812	0.0516258
C9J0K6;P30626-3;P30626-2;P30626;B4DHQ6	Sorcin	SRI	GO:0005654~nucleoplasm;GO:0005737~cytoplasm;GO:0005739~mitochondrion;GO:0005789~endoplasmic reticulum membrane;GO:0005790~smooth endoplasmic reticulum;GO:0005829~cytosol;GO:0016020~membrane;GO:0016529~sarcoplasmic reticulum;GO:0030018~Z disc;GO:0030315~T-tubule;GO:0030424~axon;GO:0033017~sarcoplasmic reticulum membrane;GO:0042584~chromaffin granule membrane;GO:0043679~axon terminus;GO:0044326~den…	Cytoplasm. Sarcoplasmic reticulum membrane	0	0.0389597	0	0.403236	0.365041	0.497345	32.4854	0.00508483	0.0517006
P62701;A6NH36	40S ribosomal protein S4, X isoform	RPS4X	GO:0005654~nucleoplasm;GO:0005829~cytosol;GO:0005840~ribosome;GO:0005844~polysome;GO:0005925~focal adhesion;GO:0015935~small ribosomal subunit;GO:0016020~membrane;GO:0022627~cytosolic small ribosomal subunit;GO:0022627~cytosolic small ribosomal subunit;GO:0030529~intracellular ribonucleoprotein complex;GO:0031012~extracellular matrix;GO:0036464~cytoplasmic ribonucleoprotein granule;GO:0070062~ext…	Cytoplasm {ECO:0000269|PubMed:17289661}.	5.91038	5.11873	4.9462	13.8166	14.8054	11.9695	2.54089	0.00529146	0.0534812
O60506;O60506-2;O60506-3;O60506-4;O60506-5;F6UXX1	Heterogeneous nuclear ribonucleoprotein Q	SYNCRIP	GO:0005634~nucleus;GO:0005654~nucleoplasm;GO:0005783~endoplasmic reticulum;GO:0016020~membrane;GO:0030529~intracellular ribonucleoprotein complex;GO:0070937~CRD-mediated mRNA stability complex;GO:0071013~catalytic step 2 spliceosome;GO:0071204~histone pre-mRNA 3'end processing complex;GO:0097452~GAIT complex	Cytoplasm {ECO:0000269|PubMed:11574476,	7.79583	8.72288	7.69553	14.1458	12.7434	12.0797	1.60934	0.00532076	0.0534812
Q96P48-3;Q96P48	Arf-GAP with Rho-GAP domain, ANK repeat and PH domain-containing protein 1	ARAP1	GO:0005654~nucleoplasm;GO:0005794~Golgi apparatus;GO:0005802~trans-Golgi network;GO:0005829~cytosol;GO:0005829~cytosol;GO:0005886~plasma membrane;GO:0031410~cytoplasmic vesicle;GO:0032580~Golgi cisterna membrane;GO:0043231~intracellular membrane-bounded organelle	Cytoplasm. Golgi apparatus, Golgi stack	0	0	0	0.00621092	0.00723513	0.0056214	#DIV/0!	0.00545694	0.0545384
P18669;P15259;Q8N0Y7	Phosphoglycerate mutase 1	PGAM1	GO:0005576~extracellular region;GO:0005737~cytoplasm;GO:0005829~cytosol;GO:0005829~cytosol;GO:0016020~membrane;GO:0034774~secretory granule lumen;GO:0043209~myelin sheath;GO:0070062~extracellular exosome;GO:1904813~ficolin-1-rich granule lumen		3.33626	2.96924	3.00563	4.09346	4.52583	4.04005	1.35959	0.00550145	0.0546726
P04075;P04075-2;H3BQN4;J3KPS3;H3BPS8;H3BUH7;H3BR04;H3BMQ8;H3BU78;H3BR68;Q5T7D5;P05062	Fructose-bisphosphate aldolase A;Fructose-bisphosphate aldolase	ALDOA	GO:0005576~extracellular region;GO:0005615~extracellular space;GO:0005634~nucleus;GO:0005829~cytosol;GO:0005829~cytosol;GO:0015629~actin cytoskeleton;GO:0016020~membrane;GO:0031093~platelet alpha granule lumen;GO:0031430~M band;GO:0031674~I band;GO:0034774~secretory granule lumen;GO:0061827~sperm head;GO:0070062~extracellular exosome;GO:1904724~tertiary granule lumen;GO:1904813~ficolin-1-rich gra…	Cytoplasm, myofibril, sarcomere, I band.	11.7674	12.5203	12.2255	39.2927	38.9092	33.259	3.05263	0.00555897	0.0547388
P10809;E7EXB4;E7ESH4;B7Z712;C9JL25;C9JL19;C9JCQ4;C9J0S9	60 kDa heat shock protein, mitochondrial	HSPD1	GO:0005615~extracellular space;GO:0005737~cytoplasm;GO:0005739~mitochondrion;GO:0005743~mitochondrial inner membrane;GO:0005759~mitochondrial matrix;GO:0005759~mitochondrial matrix;GO:0005769~early endosome;GO:0005829~cytosol;GO:0005886~plasma membrane;GO:0005905~clathrin-coated pit;GO:0009986~cell surface;GO:0016020~membrane;GO:0019907~cyclin-dependent protein kinase activating kinase holoenzyme…	Mitochondrion matrix.	32.4107	34.1808	28.9259	17.5991	19.4595	17.3887	0.570026	0.00559115	0.0547388
B3KS98;O15372;E5RJT0;E5RGU4;E5RFH0;E5RFW7;E5RHC7;E5RH59	Eukaryotic translation initiation factor 3 subunit H	EIF3H	GO:0005829~cytosol;GO:0005852~eukaryotic translation initiation factor 3 complex;GO:0016020~membrane;GO:0070062~extracellular exosome;GO:0071541~eukaryotic translation initiation factor 3 complex, eIF3m	Cytoplasm {ECO:0000255|HAMAP-Rule:MF_03007}.	0.254619	0.326045	0.565274	1.21549	1.63932	1.2534	3.58502	0.00560146	0.0547388
P11021	78 kDa glucose-regulated protein	HSPA5	GO:0005634~nucleus;GO:0005634~nucleus;GO:0005739~mitochondrion;GO:0005783~endoplasmic reticulum;GO:0005783~endoplasmic reticulum;GO:0005783~endoplasmic reticulum;GO:0005788~endoplasmic reticulum lumen;GO:0005789~endoplasmic reticulum membrane;GO:0005790~smooth endoplasmic reticulum;GO:0005793~endoplasmic reticulum-Golgi intermediate compartment;GO:0005886~plasma membrane;GO:0005925~focal adhesion…	Endoplasmic reticulum lumen	61.8196	56.6976	49.2089	15.3528	15.1425	12.7852	0.258043	0.00570361	0.0551325
P46783;F6U211;S4R435;Q9NQ39	40S ribosomal protein S10	RPS10;RPS10-NUDT3	GO:0005654~nucleoplasm;GO:0005730~nucleolus;GO:0005829~cytosol;GO:0005829~cytosol;GO:0005840~ribosome;GO:0005925~focal adhesion;GO:0016020~membrane;GO:0022627~cytosolic small ribosomal subunit;GO:0031012~extracellular matrix;GO:0070062~extracellular exosome	Cytoplasm {ECO:0000269|PubMed:20159986}.	7.97428	7.35132	8.64281	12.669	13.8311	11.6655	1.59233	0.00570444	0.0551325
Q9BZE4;B7Z7A3;B4DY13;Q5T3R7	Nucleolar GTP-binding protein 1	GTPBP4	GO:0005634~nucleus;GO:0005730~nucleolus;GO:0005737~cytoplasm;GO:0005794~Golgi apparatus;GO:0005829~cytosol;GO:0016020~membrane;GO:0031965~nuclear membrane;GO:0048471~perinuclear region of cytoplasm	Nucleus, nucleolus	0.213146	0.201055	0.103231	0.57882	0.514247	0.419477	2.92317	0.00574471	0.0552183
Q9H7Z7;A6NHH0;X6RJ95	Prostaglandin E synthase 2;Prostaglandin E synthase 2 truncated form	PTGES2	GO:0000139~Golgi membrane;GO:0005576~extracellular region;GO:0005634~nucleus;GO:0005739~mitochondrion;GO:0005829~cytosol;GO:0016021~integral component of membrane;GO:0035578~azurophil granule lumen;GO:0048471~perinuclear region of cytoplasm	Golgi apparatus membrane	1.94533	1.74066	1.61486	0.937913	0.700717	0.427273	0.38973	0.00581053	0.0555474
O43813;H7C2E3;E9PHS0;F8WDS9	LanC-like protein 1	LANCL1	GO:0005737~cytoplasm;GO:0005886~plasma membrane;GO:0070062~extracellular exosome	Cytoplasm {ECO:0000269|PubMed:15811525}.	0.235963	0.286364	0.293896	0.145531	0.0630737	0.0994063	0.37736	0.00592388	0.0559858
Q16643;Q16643-3;Q16643-2;D6R9W4;D6RFI1;F8W9Z3;D6R9Q9;D6RCR4	Drebrin	DBN1	GO:0005737~cytoplasm;GO:0005886~plasma membrane;GO:0005921~gap junction;GO:0015629~actin cytoskeleton;GO:0030425~dendrite;GO:0030426~growth cone;GO:0030863~cortical cytoskeleton;GO:0042641~actomyosin	Cytoplasm {ECO:0000269|PubMed:20215400}.	2.6609	3.02396	2.37664	0.57915	0.492861	0.464778	0.190633	0.00596942	0.0559858
P09496-5;P09496-2;C9J8P9;P09496-4;P09496-3;P09496;F8WF69	Clathrin light chain A	CLTA	GO:0005819~spindle;GO:0005829~cytosol;GO:0005886~plasma membrane;GO:0016020~membrane;GO:0030118~clathrin coat;GO:0030118~clathrin coat;GO:0030125~clathrin vesicle coat;GO:0030130~clathrin coat of trans-Golgi network vesicle;GO:0030132~clathrin coat of coated pit;GO:0030672~synaptic vesicle membrane;GO:0031410~cytoplasmic vesicle;GO:0032588~trans-Golgi network membrane;GO:0036020~endolysosome memb…	Cytoplasmic vesicle membrane	0.71654	0.340695	0.312555	1.59742	1.70813	1.52724	3.52813	0.00598291	0.0559858
Q15758;M0QXM4;Q15758-3;Q15758-2;M0QX44	Neutral amino acid transporter B(0);Amino acid transporter	SLC1A5	GO:0005886~plasma membrane;GO:0005886~plasma membrane;GO:0005887~integral component of plasma membrane;GO:0016020~membrane;GO:0042470~melanosome;GO:0070062~extracellular exosome	Cell membrane {ECO:0000269|PubMed:8702519,	0.685525	0.862271	0.724553	0.330697	0.461156	0.288813	0.475572	0.00600746	0.0559858
P46063;F8WA66;F8WD97;F5H2L2;F5H4P4;F5H3W0	ATP-dependent DNA helicase Q1	RECQL	GO:0005634~nucleus;GO:0005634~nucleus;GO:0005654~nucleoplasm;GO:0005694~chromosome;GO:0005737~cytoplasm;GO:0016020~membrane	Nucleus {ECO:0000269|PubMed:7961977}.	0.810092	0.712021	1.02412	1.88926	1.48318	1.66218	1.97728	0.00604053	0.0559858
Q14980-2;Q14980;Q14980-4;Q14980-3;F5H4J1;F5H6Y5;H0YFY6;Q14980-5;K4DIE0;F5H2F3;F5H3L6;F5H0Z7;F5H763;F5GZW1;F5GWK2;F5H073;F5H068;F8W6T3;F5H1L0;F5H7R5;F5H4Y4;F5GWA2	Nuclear mitotic apparatus protein 1	NUMA1	GO:0000139~Golgi membrane;GO:0000922~spindle pole;GO:0005634~nucleus;GO:0005654~nucleoplasm;GO:0005654~nucleoplasm;GO:0005694~chromosome;GO:0005813~centrosome;GO:0005819~spindle;GO:0005829~cytosol;GO:0005829~cytosol;GO:0005876~spindle microtubule;GO:0005938~cell cortex;GO:0016328~lateral plasma membrane;GO:0016363~nuclear matrix;GO:0019897~extrinsic component of plasma membrane;GO:0030425~dendrit…	Nucleus {ECO:0000269|PubMed:1541630,	0.624898	0.625285	0.638083	0.437704	0.379031	0.435691	0.663267	0.00604736	0.0559858
Q6NUK1-2;Q6NUK1	Calcium-binding mitochondrial carrier protein SCaMC-1	SLC25A24	GO:0005739~mitochondrion;GO:0005743~mitochondrial inner membrane;GO:0016021~integral component of membrane	Mitochondrion inner membrane	0.117222	0.134251	0.1038	0.0458141	0.0108781	0	0.159574	0.00621389	0.0571852
P42126-2;P42126;Q96DC0;H3BS70	Enoyl-CoA delta isomerase 1, mitochondrial	ECI1;DCI	GO:0005739~mitochondrion;GO:0005743~mitochondrial inner membrane;GO:0005759~mitochondrial matrix;GO:0005759~mitochondrial matrix;GO:0070062~extracellular exosome	Mitochondrion matrix.	0.387945	0.431477	0.316205	0.174334	0.0743183	0.159825	0.359693	0.00624194	0.0571852
M0R0W6;P30530-2;P30530	Receptor protein-tyrosine kinase;Tyrosine-protein kinase receptor UFO	AXL	GO:0005615~extracellular space;GO:0005622~intracellular;GO:0005886~plasma membrane;GO:0005887~integral component of plasma membrane;GO:0009986~cell surface;GO:0044228~host cell surface;GO:0070062~extracellular exosome	Cell membrane {ECO:0000269|PubMed:7896447}	0.0837132	0.0778221	0.0482802	0.610029	0.677002	0.508903	8.55959	0.00630672	0.0574132
P36542;B4DL14;P36542-2	ATP synthase subunit gamma, mitochondrial;ATP synthase subunit gamma	ATP5C1	GO:0000275~mitochondrial proton-transporting ATP synthase complex, catalytic core F(1);GO:0005739~mitochondrion;GO:0005739~mitochondrion;GO:0005743~mitochondrial inner membrane;GO:0005753~mitochondrial proton-transporting ATP synthase complex;GO:0005759~mitochondrial matrix;GO:0016020~membrane;GO:0043209~myelin sheath;GO:0070062~extracellular exosome	Mitochondrion inner membrane	4.0826	4.39423	3.42331	2.34533	2.02047	1.51862	0.494483	0.00633209	0.0574132
P23284	Peptidyl-prolyl cis-trans isomerase B	PPIB	GO:0005634~nucleus;GO:0005783~endoplasmic reticulum;GO:0005788~endoplasmic reticulum lumen;GO:0005788~endoplasmic reticulum lumen;GO:0005790~smooth endoplasmic reticulum;GO:0005925~focal adhesion;GO:0016020~membrane;GO:0032991~macromolecular complex;GO:0034663~endoplasmic reticulum chaperone complex;GO:0042470~melanosome;GO:0048471~perinuclear region of cytoplasm;GO:0070062~extracellular exosome	Endoplasmic reticulum lumen	48.4356	43.7828	40.7103	27.5534	26.5182	24.0639	0.5878	0.00636904	0.057452
P53007;B4DP62	Tricarboxylate transport protein, mitochondrial	SLC25A1	GO:0005634~nucleus;GO:0005743~mitochondrial inner membrane;GO:0005743~mitochondrial inner membrane;GO:0016021~integral component of membrane;GO:0070062~extracellular exosome	Mitochondrion inner membrane	0.0855718	0.112908	0.0880318	0.0360045	0	0	0.125665	0.0064061	0.0574915
P09429;Q5T7C4;Q5T7C6;Q5T7C0;B2RPK0;P23497	High mobility group protein B1	HMGB1	GO:0000793~condensed chromosome;GO:0005576~extracellular region;GO:0005615~extracellular space;GO:0005634~nucleus;GO:0005654~nucleoplasm;GO:0005769~early endosome;GO:0005793~endoplasmic reticulum-Golgi intermediate compartment;GO:0005886~plasma membrane;GO:0009986~cell surface;GO:0017053~transcriptional repressor complex;GO:0034774~secretory granule lumen;GO:0043005~neuron projection;GO:1904813~f…	Nucleus {ECO:0000269|PubMed:12231511,	56.5946	48.104	57.1635	38.0884	28.5643	31.6049	0.607045	0.00644122	0.0575132
P15880;H0YEN5;E9PMM9;E9PQD7;I3L404;E9PPT0;E9PM36;H3BNG3;H0YE27	40S ribosomal protein S2	RPS2	GO:0005634~nucleus;GO:0005654~nucleoplasm;GO:0005654~nucleoplasm;GO:0005829~cytosol;GO:0005925~focal adhesion;GO:0016020~membrane;GO:0022627~cytosolic small ribosomal subunit;GO:0070062~extracellular exosome		5.21488	5.73859	4.34732	9.73415	10.7948	8.55976	1.90112	0.00652219	0.0575283
P22314-2;P22314;Q5JRR6;Q5JRR9;Q5JRS0;Q5JRS1;Q5JRS3;Q5JRS2	Ubiquitin-like modifier-activating enzyme 1	UBA1	GO:0000792~heterochromatin;GO:0005634~nucleus;GO:0005654~nucleoplasm;GO:0005654~nucleoplasm;GO:0005737~cytoplasm;GO:0005739~mitochondrion;GO:0005765~lysosomal membrane;GO:0005829~cytosol;GO:0005829~cytosol;GO:0010008~endosome membrane;GO:0030057~desmosome;GO:0030867~rough endoplasmic reticulum membrane;GO:0070062~extracellular exosome	Cytoplasm {ECO:0000269|PubMed:1376922}.	0.817573	1.03748	0.840644	0.265918	0.228746	0.191103	0.254393	0.0065404	0.0575283
Q15223-3;Q15223-2;Q15223	Nectin-1	PVRL1		Isoform Alpha: Cell membrane	0.0733061	0	0	0.26048	0.325234	0.405575	13.5226	0.00654103	0.0575283
F8W7G7;P02751-4;P02751-10;P02751-6;P02751-5;P02751-9;P02751-14;P02751-13;P02751-8;P02751-17;P02751-3;P02751;P02751-7;P02751-15;H0Y7Z1;P02751-2;P02751-16;P02751-12;P02751-11	Fibronectin;Anastellin;Ugl-Y1;Ugl-Y2;Ugl-Y3	FN1	GO:0005576~extracellular region;GO:0005576~extracellular region;GO:0005576~extracellular region;GO:0005577~fibrinogen complex;GO:0005578~proteinaceous extracellular matrix;GO:0005605~basal lamina;GO:0005615~extracellular space;GO:0005788~endoplasmic reticulum lumen;GO:0005793~endoplasmic reticulum-Golgi intermediate compartment;GO:0016324~apical plasma membrane;GO:0031012~extracellular matrix;GO:…	Secreted, extracellular space, extracellular	0.00714826	0.00864454	0.00954401	0	0	0	0	0.00677491	0.0585553
Q13308;Q13308-6;Q13308-4;Q13308-2;Q13308-3;Q13308-5;H0Y8F1;C9JQR6;Q86X91;C9J9E8;F8WDG7;H7C5L0	Inactive tyrosine-protein kinase 7	PTK7	GO:0005887~integral component of plasma membrane;GO:0005911~cell-cell junction;GO:0005925~focal adhesion	Membrane {ECO:0000269|PubMed:20837484}	0.238605	0.385176	0.292191	1.30642	1.52362	1.12387	4.31662	0.00680719	0.0585553
Q99460-2;Q99460;C9J9M4;H7C378;H7BZR6;F8WCE3	26S proteasome non-ATPase regulatory subunit 1	PSMD1	GO:0000502~proteasome complex;GO:0005576~extracellular region;GO:0005634~nucleus;GO:0005654~nucleoplasm;GO:0005829~cytosol;GO:0005838~proteasome regulatory particle;GO:0008540~proteasome regulatory particle, base subcomplex;GO:0016020~membrane;GO:0022624~proteasome accessory complex;GO:0034515~proteasome storage granule;GO:0035578~azurophil granule lumen;GO:0070062~extracellular exosome		0.429534	0.601838	0.426857	1.30823	1.38801	1.0439	2.56486	0.00681159	0.0585553
Q15056;Q15056-2	Eukaryotic translation initiation factor 4H	EIF4H	GO:0005829~cytosol;GO:0005844~polysome;GO:0016020~membrane;GO:0016281~eukaryotic translation initiation factor 4F complex;GO:0048471~perinuclear region of cytoplasm	Cytoplasm, perinuclear region {ECO:0000250}.	0.673446	0.911851	0.915624	1.56198	1.31154	1.63479	1.80266	0.00681923	0.0585553
P29323-2;P29323-3;P29323;B1AKC9;Q6NVW1;B3KTB2;P54762	Ephrin type-B receptor 2;Receptor protein-tyrosine kinase	EPHB2	GO:0005576~extracellular region;GO:0005634~nucleus;GO:0005829~cytosol;GO:0005886~plasma membrane;GO:0005886~plasma membrane;GO:0005887~integral component of plasma membrane;GO:0030424~axon;GO:0030425~dendrite;GO:0043025~neuronal cell body;GO:0098794~postsynapse	Cell membrane	0.0159981	0.0426116	0	0.695509	0.64428	0.505262	31.4803	0.00685731	0.0585553
C9JR67;B7Z2R4;O43556;O43556-3;O43556-4;E9PEH6	Epsilon-sarcoglycan	SGCE	GO:0005794~Golgi apparatus;GO:0005856~cytoskeleton;GO:0005886~plasma membrane;GO:0005887~integral component of plasma membrane;GO:0016010~dystrophin-associated glycoprotein complex;GO:0016012~sarcoglycan complex;GO:0032590~dendrite membrane;GO:0042383~sarcolemma	Cell membrane, sarcolemma {ECO:0000250}	0	0	0	0.0356688	0.0436491	0.0476649	#DIV/0!	0.00686586	0.0585553
P04792;F8WE04;C9J3N8	Heat shock protein beta-1	HSPB1	GO:0000502~proteasome complex;GO:0005615~extracellular space;GO:0005634~nucleus;GO:0005737~cytoplasm;GO:0005737~cytoplasm;GO:0005819~spindle;GO:0005829~cytosol;GO:0005856~cytoskeleton;GO:0005886~plasma membrane;GO:0005925~focal adhesion;GO:0030018~Z disc;GO:0031012~extracellular matrix;GO:0070062~extracellular exosome;GO:1904115~axon cytoplasm	Cytoplasm {ECO:0000269|PubMed:10777697,	25.8687	23.6191	17.5417	50.3869	48.9362	49.7085	2.22337	0.006911	0.0585553
Q709F0;F8WEV0;D6RDI8;Q709F0-2;Q08AE9;Q709F0-3	Acyl-CoA dehydrogenase family member 11	ACAD11	GO:0005634~nucleus;GO:0005743~mitochondrial inner membrane;GO:0005777~peroxisome;GO:0031966~mitochondrial membrane	Peroxisome {ECO:0000250}. Mitochondrion	0.199906	0.192331	0.158776	0.0539559	0.0486139	0.0452626	0.268292	0.00693074	0.0585553
Q9Y678;H0Y8X7;H0Y8G2	Coatomer subunit gamma-1	COPG1	GO:0000139~Golgi membrane;GO:0000139~Golgi membrane;GO:0005789~endoplasmic reticulum membrane;GO:0005794~Golgi apparatus;GO:0005829~cytosol;GO:0030126~COPI vesicle coat;GO:0030133~transport vesicle	Cytoplasm {ECO:0000269|PubMed:11056392}.	0.513345	0.360029	0.38328	1.17944	0.886819	1.09788	2.5179	0.00700701	0.0585553
P00387-2;P00387;P00387-3;B1AHF3	NADH-cytochrome b5 reductase 3;NADH-cytochrome b5 reductase 3 membrane-bound form;NADH-cytochrome b5 reductase 3 soluble form	CYB5R3	GO:0005576~extracellular region;GO:0005737~cytoplasm;GO:0005739~mitochondrion;GO:0005741~mitochondrial outer membrane;GO:0005743~mitochondrial inner membrane;GO:0005783~endoplasmic reticulum;GO:0005789~endoplasmic reticulum membrane;GO:0005811~lipid droplet;GO:0005833~hemoglobin complex;GO:0016020~membrane;GO:0035578~azurophil granule lumen;GO:0070062~extracellular exosome	Isoform 1: Endoplasmic reticulum membrane	1.04995	0.909612	1.3086	0.218736	0.306698	0.10272	0.192204	0.00701736	0.0585553
Q96HE7;G3V2H0;G3V3E6;G3V503	ERO1-like protein alpha	ERO1L		Endoplasmic reticulum membrane	0.423573	0.465847	0.325432	0.165131	0.143667	0.0631985	0.306207	0.00703007	0.0585553
P55082-2;P55082;D6RAB5;O75121-2;O75121	Microfibril-associated glycoprotein 3	MFAP3	GO:0005576~extracellular region;GO:0005886~plasma membrane;GO:0016021~integral component of membrane	Cell membrane {ECO:0000305}	0	0	0	0.187291	0.141951	0.182726	#DIV/0!	0.00705727	0.0585553
P49368;B4DUR8;P49368-2;E9PRC8;Q5SZX6;E9PQ35;E9PM09;Q5SZW8;Q5SZX9	T-complex protein 1 subunit gamma	CCT3	GO:0002199~zona pellucida receptor complex;GO:0005829~cytosol;GO:0005829~cytosol;GO:0005832~chaperonin-containing T-complex;GO:0005832~chaperonin-containing T-complex;GO:0005856~cytoskeleton;GO:0005874~microtubule;GO:0005886~plasma membrane;GO:0043209~myelin sheath;GO:0044297~cell body;GO:0070062~extracellular exosome	Cytoplasm {ECO:0000305}.	6.31444	6.52761	6.25576	14.2872	12.3243	12.6042	2.05341	0.00740828	0.0611792
Q66K14-2;Q66K14	TBC1 domain family member 9B	TBC1D9B	GO:0005622~intracellular;GO:0012505~endomembrane system;GO:0016021~integral component of membrane	Membrane {ECO:0000305}	0	0	0	0.0109572	0.00921932	0.00814557	#DIV/0!	0.00744479	0.0611934
P23919;P23919-2;H7C312;H7BZ20;G5E9E9;H7C3A4	Thymidylate kinase	DTYMK	GO:0005737~cytoplasm;GO:0005758~mitochondrial intermembrane space;GO:0005759~mitochondrial matrix;GO:0005829~cytosol		0.832496	1.16742	0.244923	2.73877	2.88841	2.08626	3.43609	0.00769367	0.0629449
P22413;E9PE72	Ectonucleotide pyrophosphatase/phosphodiesterase family member 1;Alkaline phosphodiesterase I;Nucleotide pyrophosphatase	ENPP1	GO:0005615~extracellular space;GO:0005765~lysosomal membrane;GO:0005886~plasma membrane;GO:0005886~plasma membrane;GO:0005887~integral component of plasma membrane;GO:0009986~cell surface;GO:0016021~integral component of membrane;GO:0016323~basolateral plasma membrane	Cell membrane {ECO:0000269|PubMed:27467858}	0.0415741	0.0360084	0.0312399	0.318962	0.415479	0.339391	9.86774	0.00773737	0.0630094
P62899;H7C2W9;C9JU56;B7Z4E3;B7Z4C8;P62899-3;P62899-2;B8ZZK4	60S ribosomal protein L31	RPL31	GO:0005829~cytosol;GO:0005925~focal adhesion;GO:0016020~membrane;GO:0022625~cytosolic large ribosomal subunit;GO:0070062~extracellular exosome		3.21636	1.92745	2.02244	4.80702	4.71469	5.81974	2.14079	0.00799303	0.0642857
Q96T76-9;Q96T76;Q96T76-8;Q96T76-5;H0Y746;Q5T454;Q96T76-7;H7C1W5;F8WCH8;B0QZ77;H0Y7V3	MMS19 nucleotide excision repair protein homolog	MMS19	GO:0005634~nucleus;GO:0005634~nucleus;GO:0005654~nucleoplasm;GO:0005675~holo TFIIH complex;GO:0005737~cytoplasm;GO:0005819~spindle;GO:0005829~cytosol;GO:0016020~membrane;GO:0071817~MMXD complex;GO:0097361~CIA complex	Nucleus {ECO:0000269|PubMed:20797633}.	0.0586051	0.114604	0.0166316	0.364107	0.349133	0.355651	5.63047	0.00809725	0.0642857
O15173;O15173-2;U3KQM0;D3DNX8	Membrane-associated progesterone receptor component 2	PGRMC2	GO:0005635~nuclear envelope;GO:0016020~membrane;GO:0016020~membrane;GO:0016021~integral component of membrane	Membrane {ECO:0000305}	1.35811	1.7744	1.53881	0.470498	0.580942	0.46572	0.324782	0.00811319	0.0642857
P51648;P51648-2;J3QRD1;I3L1M4;J3QS00;J3QKK9;K7EN73;J3KTG1;C9JGJ2;I3L0X1	Fatty aldehyde dehydrogenase	ALDH3A2	GO:0005743~mitochondrial inner membrane;GO:0005778~peroxisomal membrane;GO:0005789~endoplasmic reticulum membrane;GO:0016021~integral component of membrane;GO:0043231~intracellular membrane-bounded organelle;GO:0070062~extracellular exosome	Microsome membrane	0.397506	0.315038	0.2986	0	0	0	0	0.00814167	0.0642857
O43464-3;O43464;O43464-2;O43464-4;P83110-2;P83110	Serine protease HTRA2, mitochondrial	HTRA2	GO:0000785~chromatin;GO:0005634~nucleus;GO:0005739~mitochondrion;GO:0005739~mitochondrion;GO:0005739~mitochondrion;GO:0005758~mitochondrial intermembrane space;GO:0005783~endoplasmic reticulum;GO:0005789~endoplasmic reticulum membrane;GO:0005829~cytosol;GO:0005856~cytoskeleton;GO:0009898~cytoplasmic side of plasma membrane;GO:0016020~membrane;GO:0031966~mitochondrial membrane;GO:0035631~CD40 rece…	Mitochondrion intermembrane space.	0.835184	0.623103	0.642152	0.129024	0.180612	0.0993127	0.194696	0.00816993	0.0642857
H0Y818;P40692;P40692-2;P40692-3	DNA mismatch repair protein Mlh1	MLH1	GO:0000795~synaptonemal complex;GO:0001673~male germ cell nucleus;GO:0005634~nucleus;GO:0005654~nucleoplasm;GO:0005654~nucleoplasm;GO:0005712~chiasma;GO:0005715~late recombination nodule;GO:0016020~membrane;GO:0032389~MutLalpha complex	Nucleus {ECO:0000269|PubMed:11429708,	0	0	0	0.0139063	0.0174355	0.013031	#DIV/0!	0.00818222	0.0642857
H0YD37;Q9GZP0-2;Q9GZP0	Platelet-derived growth factor D;Platelet-derived growth factor D, latent form;Platelet-derived growth factor D, receptor-binding form	PDGFD	GO:0000139~Golgi membrane;GO:0005576~extracellular region;GO:0005615~extracellular space;GO:0005788~endoplasmic reticulum lumen;GO:0070062~extracellular exosome	Secreted {ECO:0000269|PubMed:11331882}.	0	0	0	0.22888	0.302341	0.236397	#DIV/0!	0.00821475	0.0642857
P07355;P07355-2;H0YN42;H0YMD0;H0YMU9;A6NMY6;H0YM50;H0YKS4;H0YNP5;H0YN28;H0YL33;H0YMM1;H0YKZ7;H0YLV6;H0YMT9;H0YKX9;H0YNA0;H0YKL9;H0YMW4;H0YN52;H0YKV8;H0YMD9;H0YNB8;H0YKN4;H0YLE2	Annexin A2;Annexin;Putative annexin A2-like protein	ANXA2;ANXA2P2	GO:0001726~ruffle;GO:0005576~extracellular region;GO:0005576~extracellular region;GO:0005604~basement membrane;GO:0005615~extracellular space;GO:0005634~nucleus;GO:0005737~cytoplasm;GO:0005765~lysosomal membrane;GO:0005768~endosome;GO:0005769~early endosome;GO:0005811~lipid droplet;GO:0005829~cytosol;GO:0005886~plasma membrane;GO:0005913~cell-cell adherens junction;GO:0005938~cell cortex;GO:00099…	Secreted, extracellular space, extracellular	48.4746	46.6731	46.5747	23.6581	31.304	27.167	0.579507	0.00825799	0.0642857
P52292;J3QLL0;J3KS65;J3QL07	Importin subunit alpha-1	KPNA2	GO:0005643~nuclear pore;GO:0005654~nucleoplasm;GO:0005654~nucleoplasm;GO:0005654~nucleoplasm;GO:0005737~cytoplasm;GO:0005829~cytosol;GO:0005829~cytosol;GO:0005829~cytosol;GO:0016020~membrane;GO:0043657~host cell	Cytoplasm {ECO:0000269|PubMed:7604027}.	2.28786	2.85155	2.6464	6.06231	5.19897	4.81379	2.06466	0.00826315	0.0642857
E9PH64;Q9Y6M9;E7EWZ0;E9PF49	NADH dehydrogenase [ubiquinone] 1 beta subcomplex subunit 9	NDUFB9	GO:0005739~mitochondrion;GO:0005743~mitochondrial inner membrane;GO:0005747~mitochondrial respiratory chain complex I;GO:0005747~mitochondrial respiratory chain complex I;GO:0070062~extracellular exosome	Mitochondrion inner membrane	0.380592	0.44597	0.391981	0	0	0.14142	0.116057	0.00828167	0.0642857
O60271-4;O60271;O60271-2;O60271-5;O60271-3;O60271-9;E9PFH7;Q9UPT6;H0YBE9;D6RHI8;H0YBS5;Q9UPT6-2	C-Jun-amino-terminal kinase-interacting protein 4	SPAG9	GO:0001669~acrosomal vesicle;GO:0005737~cytoplasm;GO:0005815~microtubule organizing center;GO:0005829~cytosol;GO:0005829~cytosol;GO:0016021~integral component of membrane;GO:0048471~perinuclear region of cytoplasm;GO:0070062~extracellular exosome	Cytoplasm. Cytoplasm, perinuclear region.	0.0793415	0.101174	0.109563	0.210689	0.212525	0.267188	2.38006	0.00832764	0.0642857
Q92896;Q92896-3;Q92896-2;H3BM42;H3BQU9;H3BQT1;H3BRD8	Golgi apparatus protein 1	GLG1	GO:0000139~Golgi membrane;GO:0005578~proteinaceous extracellular matrix;GO:0005794~Golgi apparatus;GO:0005886~plasma membrane;GO:0016020~membrane;GO:0016021~integral component of membrane;GO:0070062~extracellular exosome	Golgi apparatus membrane	0.0188069	0.0708384	0.0347418	0.241562	0.333262	0.234948	6.51009	0.00833988	0.0642857
P02786;G3V0E5;F5H6B1;H7C3V5;F8WBE5	Transferrin receptor protein 1;Transferrin receptor protein 1, serum form	TFRC	GO:0005576~extracellular region;GO:0005615~extracellular space;GO:0005768~endosome;GO:0005769~early endosome;GO:0005886~plasma membrane;GO:0005887~integral component of plasma membrane;GO:0005905~clathrin-coated pit;GO:0009897~external side of plasma membrane;GO:0009986~cell surface;GO:0010008~endosome membrane;GO:0010008~endosome membrane;GO:0016020~membrane;GO:0016323~basolateral plasma membran…	Cell membrane {ECO:0000269|PubMed:17081065}	5.52776	5.44777	4.40847	10.2967	10.7415	8.515	1.92103	0.0083692	0.0642857
P49411;H3BNU3	Elongation factor Tu, mitochondrial	TUFM	GO:0005739~mitochondrion;GO:0005743~mitochondrial inner membrane;GO:0016020~membrane;GO:0042645~mitochondrial nucleoid;GO:0043209~myelin sheath;GO:0070062~extracellular exosome	Mitochondrion {ECO:0000269|PubMed:22749352}.	14.3592	10.8527	11.1561	4.26178	2.68907	3.88827	0.29804	0.00847305	0.0646118
P15144;H0YKT6;H0YMC1;H0YLZ8	Aminopeptidase N	ANPEP	GO:0005615~extracellular space;GO:0005634~nucleus;GO:0005765~lysosomal membrane;GO:0005793~endoplasmic reticulum-Golgi intermediate compartment;GO:0005886~plasma membrane;GO:0005886~plasma membrane;GO:0009897~external side of plasma membrane;GO:0016021~integral component of membrane;GO:0030667~secretory granule membrane;GO:0070062~extracellular exosome	Cell membrane {ECO:0000269|PubMed:2564851,	0.652757	0.67895	0.551242	35.3726	29.826	25.8643	48.3619	0.00848512	0.0646118
P00533;E9PFD7;Q504U8;P00533-4;P00533-3;P00533-2;C9JYS6;Q15303-4;Q15303-3;Q15303-2;Q15303;J3KTI5;H3BLT0	Epidermal growth factor receptor;Receptor protein-tyrosine kinase	EGFR	GO:0000139~Golgi membrane;GO:0005615~extracellular space;GO:0005634~nucleus;GO:0005737~cytoplasm;GO:0005768~endosome;GO:0005789~endoplasmic reticulum membrane;GO:0005886~plasma membrane;GO:0005886~plasma membrane;GO:0005925~focal adhesion;GO:0009986~cell surface;GO:0010008~endosome membrane;GO:0016020~membrane;GO:0016021~integral component of membrane;GO:0016323~basolateral plasma membrane;GO:001…	Cell membrane {ECO:0000269|PubMed:17182860,	0.478706	0.73351	0.535246	3.60827	2.9829	2.64789	5.28713	0.00861195	0.0647599
P62277;J3KMX5;E9PS50	40S ribosomal protein S13	RPS13	GO:0005634~nucleus;GO:0005654~nucleoplasm;GO:0005730~nucleolus;GO:0005829~cytosol;GO:0005840~ribosome;GO:0005925~focal adhesion;GO:0016020~membrane;GO:0022627~cytosolic small ribosomal subunit;GO:0031012~extracellular matrix;GO:0070062~extracellular exosome		9.05007	6.66863	8.32146	14.6797	14.7411	14.2188	1.81528	0.00861731	0.0647599
H0Y984;A6NC48;Q10588-2;Q10588;H0Y9Q9;H0Y8G4	ADP-ribosyl cyclase/cyclic ADP-ribose hydrolase 2	BST1	GO:0001931~uropod;GO:0005576~extracellular region;GO:0005886~plasma membrane;GO:0008305~integrin complex;GO:0019898~extrinsic component of membrane;GO:0031225~anchored component of membrane;GO:0035579~specific granule membrane;GO:0070062~extracellular exosome	Cell membrane	0.0495149	0.0687847	0.0611454	0	0	0	0	0.00865865	0.0647599
Q9H9B4;D6RDG7;S4R2X2;D6RFI0;D6RAE9	Sideroflexin-1	SFXN1	GO:0005739~mitochondrion;GO:0005743~mitochondrial inner membrane;GO:0016021~integral component of membrane	Mitochondrion membrane {ECO:0000250}	0.967972	1.079	0.969481	0.387836	0.133568	0.049977	0.189421	0.00866366	0.0647599
Q9ULC4-2;Q9ULC4;Q9ULC4-3	Malignant T-cell-amplified sequence 1	MCTS1	GO:0005829~cytosol;GO:0005886~plasma membrane;GO:0022627~cytosolic small ribosomal subunit	Cytoplasm {ECO:0000269|PubMed:11709712,	0.696006	0.76065	0.648854	1.35386	1.12446	1.16549	1.7306	0.00868866	0.0647599
P06576;F8VPV9;H0YH81;F8W079;F8W0P7;H0YI37;F8VQY0	ATP synthase subunit beta, mitochondrial;ATP synthase subunit beta	ATP5B	GO:0005634~nucleus;GO:0005739~mitochondrion;GO:0005753~mitochondrial proton-transporting ATP synthase complex;GO:0005754~mitochondrial proton-transporting ATP synthase, catalytic core;GO:0005759~mitochondrial matrix;GO:0005759~mitochondrial matrix;GO:0005886~plasma membrane;GO:0009986~cell surface;GO:0016020~membrane;GO:0031012~extracellular matrix;GO:0031966~mitochondrial membrane;GO:0042645~mit…	Mitochondrion inner membrane	16.7917	17.9807	15.2857	11.8698	8.89699	8.30991	0.580857	0.00874756	0.0649238
J9JID7;Q03252	Lamin-B2	LMNB2	GO:0005637~nuclear inner membrane;GO:0005638~lamin filament	Nucleus inner membrane	2.07126	2.22	1.67782	1.04866	1.12881	0.731317	0.487308	0.00883603	0.0652157
Q9UNM6;Q9UNM6-2;J3KNQ3;E9PL38;H0YD73;E9PQG3;E9PPD2	26S proteasome non-ATPase regulatory subunit 13	PSMD13	GO:0000502~proteasome complex;GO:0005576~extracellular region;GO:0005634~nucleus;GO:0005654~nucleoplasm;GO:0005829~cytosol;GO:0005829~cytosol;GO:0005838~proteasome regulatory particle;GO:0008541~proteasome regulatory particle, lid subcomplex;GO:0016020~membrane;GO:0022624~proteasome accessory complex;GO:0034774~secretory granule lumen;GO:0070062~extracellular exosome;GO:1904813~ficolin-1-rich gra…		0.857393	1.0574	0.839387	1.62351	1.64649	1.63032	1.77923	0.00890454	0.0652157
Q9H307;Q9H307-2;G3V5F0;G3V579	Pinin	PNN	GO:0005882~intermediate filament;GO:0005886~plasma membrane;GO:0005911~cell-cell junction;GO:0016020~membrane;GO:0016607~nuclear speck;GO:0030057~desmosome;GO:0035145~exon-exon junction complex;GO:0071013~catalytic step 2 spliceosome	Nucleus speckle. Cell junction, desmosome.	0.307489	0.233718	0.243672	0.0952664	0.0832098	0.153405	0.422844	0.00895542	0.0652157
P12814;P12814-3;P12814-2;P12814-4;H9KV75;G3V2N5;P35609-2;P35609;G3V2W4;H7C5W8;H0YJW3;H0YJ11;G3V2X9;G3V5M4;G3V2E8;G3V380	Alpha-actinin-1	ACTN1	GO:0001725~stress fiber;GO:0001726~ruffle;GO:0005576~extracellular region;GO:0005615~extracellular space;GO:0005622~intracellular;GO:0005737~cytoplasm;GO:0005829~cytosol;GO:0005884~actin filament;GO:0005886~plasma membrane;GO:0005903~brush border;GO:0005911~cell-cell junction;GO:0005916~fascia adherens;GO:0005925~focal adhesion;GO:0005925~focal adhesion;GO:0030018~Z disc;GO:0031093~platelet alpha…	Cytoplasm, cytoskeleton	2.47746	2.84406	2.25408	1.69127	1.37999	1.26422	0.572295	0.00896844	0.0652157
O95071-2;O95071;E7EMW7;E7ET84;H0YBB4	E3 ubiquitin-protein ligase UBR5	UBR5	GO:0005634~nucleus;GO:0005654~nucleoplasm;GO:0005829~cytosol;GO:0016020~membrane;GO:0043234~protein complex;GO:0048471~perinuclear region of cytoplasm	Nucleus.	0.00334584	0.00146349	0.00423416	0.0226068	0.0154452	0.0206963	6.49619	0.00898264	0.0652157
B8ZZN6;P63165;B8ZZJ0;B9A032;B8ZZ67;P63165-2	Small ubiquitin-related modifier 1	SUMO1	GO:0000792~heterochromatin;GO:0001650~fibrillar center;GO:0001741~XY body;GO:0005634~nucleus;GO:0005643~nuclear pore;GO:0005654~nucleoplasm;GO:0005730~nucleolus;GO:0005737~cytoplasm;GO:0005886~plasma membrane;GO:0008076~voltage-gated potassium channel complex;GO:0016604~nuclear body;GO:0016605~PML body;GO:0016607~nuclear speck;GO:0030425~dendrite;GO:0031510~SUMO activating enzyme complex;GO:00319…	Nucleus membrane. Nucleus speckle.	0.224824	0	0.236072	0.696609	0.792083	0.697581	4.74353	0.00903959	0.0652157
Q12904;Q12904-2;D6R937	Aminoacyl tRNA synthase complex-interacting multifunctional protein 1;Endothelial monocyte-activating polypeptide 2	AIMP1	GO:0005615~extracellular space;GO:0005634~nucleus;GO:0005783~endoplasmic reticulum;GO:0005794~Golgi apparatus;GO:0005829~cytosol;GO:0005829~cytosol;GO:0009986~cell surface;GO:0016020~membrane;GO:0017101~aminoacyl-tRNA synthetase multienzyme complex;GO:0017102~methionyl glutamyl tRNA synthetase complex;GO:0030133~transport vesicle	Nucleus {ECO:0000269|PubMed:14500886}.	0.862614	1.06719	1.80534	3.56154	3.25847	3.59533	2.78847	0.0090464	0.0652157
P12931;P12931-2	Proto-oncogene tyrosine-protein kinase Src	SRC	GO:0002102~podosome;GO:0005654~nucleoplasm;GO:0005737~cytoplasm;GO:0005739~mitochondrion;GO:0005743~mitochondrial inner membrane;GO:0005764~lysosome;GO:0005770~late endosome;GO:0005829~cytosol;GO:0005829~cytosol;GO:0005884~actin filament;GO:0005886~plasma membrane;GO:0005886~plasma membrane;GO:0005901~caveola;GO:0014069~postsynaptic density;GO:0031234~extrinsic component of cytoplasmic side of pl…	Cell membrane {ECO:0000269|PubMed:7525268}.	0.0434911	0.0309945	0.0391437	0	0	0	0	0.00922188	0.0661304
S4R3H4;E7EQT4;Q9UKV3-5;Q9UKV3;G3V3B0;Q9UKV3-3;Q9UKV3-2;G3V3T3	Apoptotic chromatin condensation inducer in the nucleus	ACIN1	GO:0005634~nucleus;GO:0005654~nucleoplasm;GO:0005730~nucleolus;GO:0005829~cytosol;GO:0005829~cytosol;GO:0005886~plasma membrane;GO:0016607~nuclear speck;GO:0061574~ASAP complex	Nucleus. Nucleus speckle. Nucleus,	0.224609	0.226124	0.29781	0.0803941	0.0497206	0.0772002	0.276958	0.00927669	0.0661304
Q9UBS4;H7C2Y5	DnaJ homolog subfamily B member 11	DNAJB11	GO:0005634~nucleus;GO:0005783~endoplasmic reticulum;GO:0005783~endoplasmic reticulum;GO:0005788~endoplasmic reticulum lumen;GO:0016020~membrane;GO:0034663~endoplasmic reticulum chaperone complex	Endoplasmic reticulum lumen	2.09975	1.77983	2.31895	0.583223	0.569202	0.666156	0.293389	0.00928608	0.0661304
B8ZZG1;Q9NZW5;C9J4Q3;Q14168-5;Q14168-6;Q14168-2;Q14168-3;Q14168;Q14168-4	MAGUK p55 subfamily member 6	MPP6	GO:0005886~plasma membrane;GO:0016020~membrane;GO:0070062~extracellular exosome	Membrane {ECO:0000250}	0.0760803	0.070553	0.0978936	0.0413518	0.0215834	0.0260661	0.363974	0.00935059	0.0663213
P62826;B5MDF5;J3KQE5;F5H018;H0YFC6;B4DV51	GTP-binding nuclear protein Ran	RAN	GO:0000785~chromatin;GO:0005634~nucleus;GO:0005635~nuclear envelope;GO:0005643~nuclear pore;GO:0005654~nucleoplasm;GO:0005654~nucleoplasm;GO:0005730~nucleolus;GO:0005737~cytoplasm;GO:0005814~centriole;GO:0005829~cytosol;GO:0016020~membrane;GO:0030496~midbody;GO:0031012~extracellular matrix;GO:0042470~melanosome;GO:0042565~RNA nuclear export complex;GO:0043234~protein complex;GO:0043234~protein co…	Nucleus {ECO:0000269|PubMed:10679025,	13.3902	10.7027	11.6043	18.1126	16.5157	15.881	1.41493	0.00939065	0.066338
P07099;B1AQP9;B1AQP8	Epoxide hydrolase 1	EPHX1	GO:0005789~endoplasmic reticulum membrane;GO:0005886~plasma membrane;GO:0016021~integral component of membrane;GO:0031090~organelle membrane	Microsome membrane	1.66464	1.22908	1.37742	0.166254	0.13347	0.176272	0.111445	0.00950058	0.0667969
P12270;Q5SWX9	Nucleoprotein TPR	TPR	GO:0000776~kinetochore;GO:0005634~nucleus;GO:0005635~nuclear envelope;GO:0005643~nuclear pore;GO:0005654~nucleoplasm;GO:0005737~cytoplasm;GO:0005868~cytoplasmic dynein complex;GO:0019898~extrinsic component of membrane;GO:0031965~nuclear membrane;GO:0034399~nuclear periphery;GO:0042405~nuclear inclusion body;GO:0043657~host cell;GO:0044615~nuclear pore nuclear basket;GO:0072686~mitotic spindle	Nucleus {ECO:0000269|PubMed:12802065}.	2.84415	2.64014	2.45952	1.62918	1.60531	1.56592	0.604295	0.00954342	0.0667969
O75746;O75746-2;F8W9J0;H0YFB2;B4DGK6	Calcium-binding mitochondrial carrier protein Aralar1	SLC25A12	GO:0005739~mitochondrion;GO:0005743~mitochondrial inner membrane;GO:0005743~mitochondrial inner membrane;GO:0016021~integral component of membrane;GO:0016021~integral component of membrane;GO:0043209~myelin sheath	Mitochondrion inner membrane	0.105615	0.0802899	0.0692418	0	0	0.0124398	0.0487556	0.00956954	0.0667969
H0Y783;M0QXT1;C9JME2;Q9Y4F1;Q9Y4F1-2	FERM, RhoGEF and pleckstrin domain-containing protein 1	FARP1	GO:0005829~cytosol;GO:0005856~cytoskeleton;GO:0030054~cell junction;GO:0030175~filopodium;GO:0030425~dendrite;GO:0031234~extrinsic component of cytoplasmic side of plasma membrane;GO:0043197~dendritic spine	Cell membrane	0.0833314	0.0694954	0.0591957	0	0	0	0	0.00964699	0.0670714
P61019;P61019-2;E9PKL7;Q8WUD1;H7C125;Q8WUD1-2;E9PE37;H0YD31;H0YDL5;Q6PIK3	Ras-related protein Rab-2A;Ras-related protein Rab-2B	RAB2A;RAB2B	GO:0000139~Golgi membrane;GO:0005634~nucleus;GO:0005765~lysosomal membrane;GO:0005789~endoplasmic reticulum membrane;GO:0005794~Golgi apparatus;GO:0005829~cytosol;GO:0033116~endoplasmic reticulum-Golgi intermediate compartment membrane;GO:0042470~melanosome;GO:0070062~extracellular exosome	Endoplasmic reticulum-Golgi intermediate	1.04831	1.37642	1.42278	0.188573	0.206214	0.141627	0.139418	0.00972543	0.0673505
Q9Y295;H0YI06;F8WEE0	Developmentally-regulated GTP-binding protein 1	DRG1	GO:0005829~cytosol;GO:0005844~polysome;GO:0016020~membrane;GO:0016604~nuclear body	Cytoplasm {ECO:0000269|PubMed:15676025,	0.086803	0.224339	0.114948	0.492261	0.40682	0.346699	2.92375	0.0101065	0.069613
Q9Y624;B7Z941	Junctional adhesion molecule A	F11R	GO:0005886~plasma membrane;GO:0005886~plasma membrane;GO:0005911~cell-cell junction;GO:0005923~bicellular tight junction;GO:0016021~integral component of membrane;GO:0030054~cell junction;GO:0031410~cytoplasmic vesicle;GO:0036057~slit diaphragm;GO:0070062~extracellular exosome	Cell junction, tight junction	0.0769569	0.242532	0.223607	0.516358	0.552601	0.424554	2.75	0.0101313	0.069613
P55072;C9IZA5;C9JUP7	Transitional endoplasmic reticulum ATPase	VCP	GO:0000502~proteasome complex;GO:0005576~extracellular region;GO:0005634~nucleus;GO:0005634~nucleus;GO:0005654~nucleoplasm;GO:0005654~nucleoplasm;GO:0005737~cytoplasm;GO:0005783~endoplasmic reticulum;GO:0005789~endoplasmic reticulum membrane;GO:0005789~endoplasmic reticulum membrane;GO:0005811~lipid droplet;GO:0005829~cytosol;GO:0005829~cytosol;GO:0034098~VCP-NPL4-UFD1 AAA ATPase complex;GO:00340…	Cytoplasm, cytosol	2.15223	2.12879	1.47556	3.66347	3.74165	3.86348	1.95752	0.0103304	0.0705201
P24539;Q5QNZ2	ATP synthase F(0) complex subunit B1, mitochondrial	ATP5F1	GO:0000276~mitochondrial proton-transporting ATP synthase complex, coupling factor F(o);GO:0005634~nucleus;GO:0005654~nucleoplasm;GO:0005739~mitochondrion;GO:0005743~mitochondrial inner membrane;GO:0005753~mitochondrial proton-transporting ATP synthase complex;GO:0005759~mitochondrial matrix;GO:0016020~membrane;GO:0043209~myelin sheath;GO:0070062~extracellular exosome	Mitochondrion. Mitochondrion inner membrane.	1.71802	1.25992	1.35348	0.780273	0.295619	0.296782	0.316911	0.0103634	0.0705201
P62805	Histone H4	HIST1H4A	GO:0000228~nuclear chromosome;GO:0000784~nuclear chromosome, telomeric region;GO:0000786~nucleosome;GO:0000786~nucleosome;GO:0000788~nuclear nucleosome;GO:0005576~extracellular region;GO:0005634~nucleus;GO:0005654~nucleoplasm;GO:0016020~membrane;GO:0031012~extracellular matrix;GO:0043234~protein complex;GO:0070062~extracellular exosome	Nucleus. Chromosome.	352.593	359.223	330.483	291.193	253.281	247.707	0.760034	0.0104362	0.0705201
Q9BTZ2-8;Q9BTZ2-4;Q9BTZ2;J3QST2;F5GWZ1;H7BYG2;E2QRI3;Q9BTZ2-3;Q9BTZ2-7;Q9BTZ2-2;Q9BTZ2-5;F6TD35;P0CG22;H0YNP7;H0YKN3	Dehydrogenase/reductase SDR family member 4	DHRS4	GO:0005634~nucleus;GO:0005739~mitochondrion;GO:0005777~peroxisome;GO:0005778~peroxisomal membrane;GO:0005789~endoplasmic reticulum membrane;GO:0070062~extracellular exosome	Peroxisome {ECO:0000269|PubMed:10333503}.	4.01208	2.80046	3.2323	0.664575	0.386366	0.356212	0.140087	0.0104461	0.0705201
F8VPD4;P27708;H7C2E4;H7C3Z5;H7BZB3	CAD protein;Glutamine-dependent carbamoyl-phosphate synthase;Aspartate carbamoyltransferase;Dihydroorotase	CAD	GO:0005634~nucleus;GO:0005654~nucleoplasm;GO:0005829~cytosol;GO:0005829~cytosol;GO:0016020~membrane;GO:0016363~nuclear matrix;GO:0042995~cell projection;GO:0043025~neuronal cell body;GO:0043195~terminal bouton;GO:0070062~extracellular exosome	Cytoplasm {ECO:0000269|PubMed:15890648}.	0.313793	0.305614	0.246706	1.56121	1.2005	1.222	4.59953	0.0104965	0.0705201
P51659;E7EWE5;P51659-3;P51659-2;G5E9S2;E7ET17;E7ER27;E7EPL9	Peroxisomal multifunctional enzyme type 2;(3R)-hydroxyacyl-CoA dehydrogenase;Enoyl-CoA hydratase 2	HSD17B4	GO:0005739~mitochondrion;GO:0005777~peroxisome;GO:0005777~peroxisome;GO:0005778~peroxisomal membrane;GO:0005782~peroxisomal matrix;GO:0016020~membrane	Peroxisome.	8.10325	8.39328	7.37299	6.61328	5.88394	5.91207	0.771246	0.010504	0.0705201
P08237;P08237-3;P08237-2;F8VX13;F8VNX2;F8VZQ1;F8VSL1;F8VP00;F8W1J8;F8VSF7;F8VW30;F8VUB8;F8VYK8;F8VTQ3;F8VZI0;F8VVE3;H0YIS9	ATP-dependent 6-phosphofructokinase, muscle type	PFKM	GO:0005634~nucleus;GO:0005829~cytosol;GO:0005945~6-phosphofructokinase complex;GO:0016324~apical plasma membrane;GO:0070062~extracellular exosome;GO:0097228~sperm principal piece	Cytoplasm {ECO:0000255|HAMAP-Rule:MF_03184}.	0.257323	0.453564	0.262887	0.631385	0.755377	0.759042	2.2036	0.0105439	0.0705201
E9PIM6;E9PNQ8;P04216;J3QRJ3	Thy-1 membrane glycoprotein	THY1	GO:0005576~extracellular region;GO:0005783~endoplasmic reticulum;GO:0005829~cytosol;GO:0005886~plasma membrane;GO:0005886~plasma membrane;GO:0005887~integral component of plasma membrane;GO:0005925~focal adhesion;GO:0009897~external side of plasma membrane;GO:0009986~cell surface;GO:0016324~apical plasma membrane;GO:0030425~dendrite;GO:0030426~growth cone;GO:0030673~axolemma;GO:0031362~anchored c…	Cell membrane {ECO:0000250}	1.77869	2.28995	1.62456	3.86383	3.70335	2.98105	1.85278	0.0106449	0.0708727
J3KQN4;Q969Q0;P83881;R4GN19;H7BZ11;H0Y5B4	60S ribosomal protein L36a-like;60S ribosomal protein L36a	RPL36A;RPL36AL;RPL36A-HNRNPH2	GO:0005829~cytosol;GO:0005829~cytosol;GO:0005840~ribosome;GO:0005886~plasma membrane;GO:0022625~cytosolic large ribosomal subunit	Cytoplasm {ECO:0000305}.	0.577596	0.52978	0.645204	1.19364	1.54403	1.3329	2.32261	0.0107782	0.0708727
Q9ULV4;Q9ULV4-2;Q9ULV4-3;B4E3S0;H0YHL7;F8W1H8;F8VUX3;F8VSA4;F8VRE9;F8VTT6;F8VVB7;J3QLV6;J3KSS5;Q6QEF8-4;Q6QEF8-3;Q6QEF8-2;Q6QEF8-5;Q6QEF8;F8VV53	Coronin-1C;Coronin	CORO1C	GO:0005737~cytoplasm;GO:0005925~focal adhesion;GO:0015629~actin cytoskeleton;GO:0016328~lateral plasma membrane;GO:0016600~flotillin complex;GO:0030027~lamellipodium;GO:0031982~vesicle	Cell membrane {ECO:0000269|PubMed:12377779,	1.28841	1.14928	1.71193	2.86118	2.7218	2.795	2.01898	0.010781	0.0708727
E9PLL6;P46776;E9PJD9;E9PLX7	60S ribosomal protein L27a	RPL27A	GO:0005783~endoplasmic reticulum;GO:0005829~cytosol;GO:0005829~cytosol;GO:0016020~membrane;GO:0022625~cytosolic large ribosomal subunit		3.42622	3.13946	1.52462	10.1222	7.75354	7.04863	3.08077	0.0107849	0.0708727
P30508;Q29960-2;Q29960;P30505;A2BF26;Q9TNN7	HLA class I histocompatibility antigen, Cw-12 alpha chain;HLA class I histocompatibility antigen, Cw-16 alpha chain;HLA class I histocompatibility antigen, Cw-8 alpha chain;HLA class I histocompatibility antigen, Cw-5 alpha chain	HLA-C	GO:0000139~Golgi membrane;GO:0005783~endoplasmic reticulum;GO:0005794~Golgi apparatus;GO:0005886~plasma membrane;GO:0005886~plasma membrane;GO:0009986~cell surface;GO:0012507~ER to Golgi transport vesicle membrane;GO:0030670~phagocytic vesicle membrane;GO:0031901~early endosome membrane;GO:0042612~MHC class I protein complex;GO:0055038~recycling endosome membrane;GO:0071556~integral component of …	Membrane	0.224185	0.104403	0.104686	0.713397	1.03456	0.770265	5.8121	0.0108354	0.0708727
P09110;H7C131;C9JDE9;P09110-2;B4DVF4;H0Y4D4;F2Z2Q6;F2Z3P7	3-ketoacyl-CoA thiolase, peroxisomal	ACAA1	GO:0005576~extracellular region;GO:0005777~peroxisome;GO:0005782~peroxisomal matrix;GO:0016020~membrane;GO:0035580~specific granule lumen;GO:0043231~intracellular membrane-bounded organelle	Peroxisome.	0.826417	0.891929	0.632817	0.260722	0.171959	0.267315	0.297723	0.0108384	0.0708727
P08670;B0YJC4;B0YJC5;Q5JVS8;H7C5W5;P41219;P17661;P41219-2;K7EKH6;F8W835;P07197-2	Vimentin	VIM	GO:0005737~cytoplasm;GO:0005777~peroxisome;GO:0005829~cytosol;GO:0005829~cytosol;GO:0005856~cytoskeleton;GO:0005856~cytoskeleton;GO:0005882~intermediate filament;GO:0005886~plasma membrane;GO:0005925~focal adhesion;GO:0031012~extracellular matrix;GO:0031252~cell leading edge;GO:0043005~neuron projection;GO:0070062~extracellular exosome	Cytoplasm {ECO:0000269|PubMed:21465480,	122.681	121.823	119.041	110.574	103.744	103.521	0.874278	0.0108961	0.0709858
H0YMF4;H0YKD8;P46779-4;P46779-5;P46779;P46779-2;P46779-3;H0YLP6	60S ribosomal protein L28	RPL28	GO:0005829~cytosol;GO:0016020~membrane;GO:0022625~cytosolic large ribosomal subunit;GO:0030425~dendrite;GO:0036464~cytoplasmic ribonucleoprotein granule;GO:0044297~cell body;GO:0070062~extracellular exosome		1.88665	1.59662	1.08737	3.36625	4.76561	3.93724	2.64057	0.010974	0.0712297
Q15233;Q15233-2;H7C367;C9JYS8;C9IZL7;C9J4X2	Non-POU domain-containing octamer-binding protein	NONO	GO:0005634~nucleus;GO:0005634~nucleus;GO:0005654~nucleoplasm;GO:0005730~nucleolus;GO:0016020~membrane;GO:0016363~nuclear matrix;GO:0016607~nuclear speck;GO:0042382~paraspeckles;GO:0090575~RNA polymerase II transcription factor complex	Nucleus. Nucleus, nucleolus. Nucleus	3.82509	3.63436	2.96398	2.17371	2.066	1.56819	0.557196	0.0110996	0.0715876
F5GXJ9;Q13740-2;Q13740;H7C543;Q13740-4;Q13740-3	CD166 antigen	ALCAM	GO:0001772~immunological synapse;GO:0005887~integral component of plasma membrane;GO:0005925~focal adhesion;GO:0009897~external side of plasma membrane;GO:0030424~axon;GO:0030425~dendrite;GO:0031226~intrinsic component of plasma membrane;GO:0042101~T cell receptor complex;GO:0043025~neuronal cell body;GO:0070062~extracellular exosome	Cell membrane {ECO:0000269|PubMed:15048703,	0.270505	0.472316	0.281569	1.55422	1.9701	2.27652	5.66273	0.0111256	0.0715876
Q99523;Q99523-2	Sortilin	SORT1	GO:0005765~lysosomal membrane;GO:0005769~early endosome;GO:0005789~endoplasmic reticulum membrane;GO:0005794~Golgi apparatus;GO:0005829~cytosol;GO:0005886~plasma membrane;GO:0005886~plasma membrane;GO:0005905~clathrin-coated pit;GO:0009986~cell surface;GO:0010008~endosome membrane;GO:0016021~integral component of membrane;GO:0030136~clathrin-coated vesicle;GO:0030140~trans-Golgi network transport…	Membrane	0.0130014	0	0	0.0432067	0.0308364	0.0270622	7.77652	0.0111512	0.0715876
P26006;P26006-1;D6R9X8;B4DDT0;K7EMU3;H0YA49	Integrin alpha-3;Integrin alpha-3 heavy chain;Integrin alpha-3 light chain	ITGA3	GO:0005886~plasma membrane;GO:0005886~plasma membrane;GO:0005925~focal adhesion;GO:0008305~integrin complex;GO:0009897~external side of plasma membrane;GO:0009986~cell surface;GO:0016323~basolateral plasma membrane;GO:0030426~growth cone;GO:0031527~filopodium membrane;GO:0034667~integrin alpha3-beta1 complex;GO:0034667~integrin alpha3-beta1 complex;GO:0043235~receptor complex;GO:0048471~perinucle…	Cell membrane {ECO:0000269|PubMed:15611341}	0.508046	0.659252	0.592646	2.94309	3.11373	2.27926	4.73656	0.0114052	0.0725131
A8MXP9;P43243;D6REM6;D6R991;H0Y8T4;B3KM87;P43243-2;D6RCM3;D6REK4;D6R8Z5;D6RBI2;D6RBK5;D6RE02;D6RIA2;D6RB45;D6RGW7;D6R9F3;D6RAM9;D6RAY2;D6RBS2	Matrin-3	MATR3	GO:0005637~nuclear inner membrane;GO:0016020~membrane;GO:0016363~nuclear matrix	Nucleus matrix.	3.02381	2.21748	1.80707	4.97297	4.77842	4.4354	2.01278	0.0114086	0.0725131
Q8TCS8;H7C3C5;H7BXF6	Polyribonucleotide nucleotidyltransferase 1, mitochondrial	PNPT1	GO:0005634~nucleus;GO:0005737~cytoplasm;GO:0005739~mitochondrion;GO:0005758~mitochondrial intermembrane space;GO:0005789~endoplasmic reticulum membrane;GO:0005829~cytosol;GO:0042788~polysomal ribosome;GO:0045025~mitochondrial degradosome	Cytoplasm. Mitochondrion. Mitochondrion	0.750127	0.641513	0.664652	0.444276	0.343532	0.249291	0.504354	0.0114322	0.0725131
P25705;P25705-2;P25705-3;K7EK77;K7ERX7;K7ENJ4;K7EJP1;K7EQH4;K7ESA0	ATP synthase subunit alpha, mitochondrial	ATP5A1	GO:0005739~mitochondrion;GO:0005739~mitochondrion;GO:0005743~mitochondrial inner membrane;GO:0005753~mitochondrial proton-transporting ATP synthase complex;GO:0005759~mitochondrial matrix;GO:0005886~plasma membrane;GO:0008180~COP9 signalosome;GO:0016020~membrane;GO:0031012~extracellular matrix;GO:0043209~myelin sheath;GO:0045259~proton-transporting ATP synthase complex;GO:0045261~proton-transport…	Mitochondrion {ECO:0000269|PubMed:30146159}.	12.9776	14.0524	11.2196	7.76475	8.82836	7.00988	0.617079	0.0114676	0.0725131
P54289-4;P54289-5;P54289;P54289-3;P54289-2;E7ERK3;H0Y715;C9JE82;C9JHE6;C9JVC9;C9JGM2;Q9NY47-4;Q9NY47-2;Q9NY47-3;Q9NY47;Q9NY47-5	Voltage-dependent calcium channel subunit alpha-2/delta-1;Voltage-dependent calcium channel subunit alpha-2-1;Voltage-dependent calcium channel subunit delta-1	CACNA2D1	GO:0005886~plasma membrane;GO:0005891~voltage-gated calcium channel complex;GO:0016529~sarcoplasmic reticulum;GO:0070062~extracellular exosome;GO:1990454~L-type voltage-gated calcium channel complex	Membrane {ECO:0000305}	0.0905864	0.113031	0.0621926	0.166661	0.234316	0.21377	2.31273	0.0115858	0.0725131
Q16658;J3KNT0;C9JPH9;C9JFC0	Fascin	FSCN1	GO:0001725~stress fiber;GO:0001726~ruffle;GO:0002102~podosome;GO:0005737~cytoplasm;GO:0005829~cytosol;GO:0005829~cytosol;GO:0005856~cytoskeleton;GO:0005902~microvillus;GO:0005911~cell-cell junction;GO:0015629~actin cytoskeleton;GO:0030027~lamellipodium;GO:0030027~lamellipodium;GO:0030175~filopodium;GO:0030426~growth cone;GO:0030426~growth cone;GO:0031253~cell projection membrane;GO:0031941~filame…	Cytoplasm, cytosol	0.207189	0.36502	0.13594	0.729745	0.775844	0.53475	2.88123	0.0116061	0.0725131
P39748;P39748-2;I3L3E9;F5H1Y3	Flap endonuclease 1	FEN1	GO:0000784~nuclear chromosome, telomeric region;GO:0005634~nucleus;GO:0005654~nucleoplasm;GO:0005730~nucleolus;GO:0005739~mitochondrion;GO:0016020~membrane;GO:0043234~protein complex	Isoform 1: Nucleus, nucleolus. Nucleus,	1.19205	1.41162	1.59907	2.45277	2.04161	2.0703	1.562	0.0116704	0.0725131
Q14697-2;E9PKU7;E9PNH1	Neutral alpha-glucosidase AB	GANAB	GO:0005788~endoplasmic reticulum lumen;GO:0005794~Golgi apparatus;GO:0016020~membrane;GO:0017177~glucosidase II complex;GO:0031012~extracellular matrix;GO:0042470~melanosome;GO:0070062~extracellular exosome	Endoplasmic reticulum	14.6897	12.8079	11.1723	7.00793	6.61989	5.41965	0.492567	0.0116719	0.0725131
Q14344-2;Q14344	Guanine nucleotide-binding protein subunit alpha-13	GNA13	GO:0005634~nucleus;GO:0005829~cytosol;GO:0005834~heterotrimeric G-protein complex;GO:0005886~plasma membrane;GO:0005925~focal adhesion;GO:0016020~membrane;GO:0031526~brush border membrane;GO:0042470~melanosome;GO:0070062~extracellular exosome	Cell membrane {ECO:0000269|PubMed:10747909}	0.655094	0.472103	0.533086	0.171609	0.184558	0.125721	0.290245	0.0116996	0.0725131
P52597	Heterogeneous nuclear ribonucleoprotein F;Heterogeneous nuclear ribonucleoprotein F, N-terminally processed	HNRNPF	GO:0005634~nucleus;GO:0005654~nucleoplasm;GO:0005654~nucleoplasm;GO:0005829~cytosol;GO:0005886~plasma membrane;GO:0016020~membrane;GO:0071013~catalytic step 2 spliceosome	Nucleus, nucleoplasm.	9.02747	8.2808	7.85052	5.34032	3.22201	3.24346	0.469251	0.0117214	0.0725131
P21589;P21589-2;Q96B60;H0Y7R7;H0Y3X5	5-nucleotidase	NT5E	GO:0005829~cytosol;GO:0005886~plasma membrane;GO:0005886~plasma membrane;GO:0009986~cell surface;GO:0016020~membrane;GO:0031225~anchored component of membrane;GO:0070062~extracellular exosome	Cell membrane	0.216832	0.434823	0.255933	5.91259	4.90686	4.07379	16.4097	0.0117573	0.0725131
Q9UJ83-2;Q9UJ83;Q9UJ83-4;Q9UJ83-3;C9J306;B3KPX4;C9JJM7;Q7Z773;F8WCH9	2-hydroxyacyl-CoA lyase 1	HACL1	GO:0005777~peroxisome;GO:0005782~peroxisomal matrix;GO:0043231~intracellular membrane-bounded organelle	Peroxisome.	1.05677	0.874918	0.937227	0.551959	0.543459	0.29572	0.484901	0.0118173	0.0725131
Q7Z3B4-3;Q7Z3B4;E7EUM5;Q7Z3B4-2	Nucleoporin p54	NUP54	GO:0005635~nuclear envelope;GO:0031965~nuclear membrane;GO:0043657~host cell;GO:0044613~nuclear pore central transport channel	Nucleus, nuclear pore complex	0.11871	0.149007	0.121764	0.223828	0.252687	0.197303	1.73004	0.0118313	0.0725131
P46777;Q5T7N0	60S ribosomal protein L5	RPL5	GO:0005634~nucleus;GO:0005654~nucleoplasm;GO:0005730~nucleolus;GO:0005737~cytoplasm;GO:0005829~cytosol;GO:0005925~focal adhesion;GO:0016020~membrane;GO:0022625~cytosolic large ribosomal subunit;GO:0030529~intracellular ribonucleoprotein complex;GO:0043234~protein complex;GO:0070062~extracellular exosome	Cytoplasm {ECO:0000269|PubMed:15469983,	4.04364	4.031	5.17162	12.4802	11.6901	9.22848	2.52137	0.0119549	0.073016
Q9H4B8	Dipeptidase 3	DPEP3	GO:0001669~acrosomal vesicle;GO:0005886~plasma membrane;GO:0031225~anchored component of membrane	Membrane {ECO:0000250}	0.114222	0.0749178	0.0550829	0.238166	0.233789	0.233217	2.88742	0.0120365	0.0732602
E7EX73;E9PGM1;E7EUU4;Q04637-6;Q04637-7;Q04637-5;Q04637-4;Q04637-3;Q04637;Q04637-8;Q04637-9;C9JF13;C9J6B6;C9K073;C9J2Z7;H7C044;H7C0V6	Eukaryotic translation initiation factor 4 gamma 1	EIF4G1	GO:0005634~nucleus;GO:0005737~cytoplasm;GO:0005737~cytoplasm;GO:0005829~cytosol;GO:0005844~polysome;GO:0016020~membrane;GO:0016281~eukaryotic translation initiation factor 4F complex;GO:0022627~cytosolic small ribosomal subunit		0.291837	0.362698	0.236569	0.623679	0.476794	0.6203	1.93106	0.0122302	0.0741823
P05534	HLA class I histocompatibility antigen, A-24 alpha chain	HLA-A	GO:0000139~Golgi membrane;GO:0005783~endoplasmic reticulum;GO:0005794~Golgi apparatus;GO:0005886~plasma membrane;GO:0005886~plasma membrane;GO:0009986~cell surface;GO:0012507~ER to Golgi transport vesicle membrane;GO:0030670~phagocytic vesicle membrane;GO:0031901~early endosome membrane;GO:0042612~MHC class I protein complex;GO:0055038~recycling endosome membrane;GO:0071556~integral component of …	Membrane	4.8498	4.44381	2.82933	8.17977	7.82033	6.90299	1.88924	0.0122785	0.0742194
Q9BX67-2;Q9BX67;H0YD98	Junctional adhesion molecule C	JAM3	GO:0005615~extracellular space;GO:0005886~plasma membrane;GO:0005923~bicellular tight junction;GO:0016021~integral component of membrane;GO:0030057~desmosome;GO:0033010~paranodal junction;GO:0043220~Schmidt-Lanterman incisure;GO:0044291~cell-cell contact zone	Cell membrane {ECO:0000269|PubMed:11590146,	0.258905	0	0.391497	1.87588	1.17011	1.83634	7.50664	0.0123435	0.0743568
P21964-2;P21964;E7EMS6;E7EUU8;H7BZ45;F8WBW9	Catechol O-methyltransferase	COMT	GO:0005739~mitochondrion;GO:0005829~cytosol;GO:0005886~plasma membrane;GO:0016020~membrane;GO:0016021~integral component of membrane;GO:0030424~axon;GO:0043197~dendritic spine;GO:0044297~cell body;GO:0045211~postsynaptic membrane;GO:0070062~extracellular exosome	Isoform Soluble: Cytoplasm.	1.28564	0.892041	1.32117	0.372116	0.491035	0.214605	0.308032	0.0124778	0.0747032
E9PC15;Q53H12;E9PG39	Acylglycerol kinase, mitochondrial	AGK	GO:0005739~mitochondrion;GO:0005741~mitochondrial outer membrane;GO:0005743~mitochondrial inner membrane;GO:0005758~mitochondrial intermembrane space;GO:0005829~cytosol;GO:0031305~integral component of mitochondrial inner membrane;GO:0042721~mitochondrial inner membrane protein insertion complex;GO:0043231~intracellular membrane-bounded organelle	Mitochondrion inner membrane	0.244138	0.300231	0.283364	0.138419	0.0296728	0.0901203	0.311951	0.0124859	0.0747032
Q9NR09	Baculoviral IAP repeat-containing protein 6	BIRC6	GO:0000922~spindle pole;GO:0005768~endosome;GO:0005794~Golgi apparatus;GO:0005802~trans-Golgi network;GO:0005815~microtubule organizing center;GO:0016020~membrane;GO:0030496~midbody;GO:0043231~intracellular membrane-bounded organelle;GO:0090543~Flemming body	Golgi apparatus, trans-Golgi network	0.000594428	0	0.000491628	0.00607001	0.00443569	0.0068569	15.9868	0.0126085	0.0751811
P12236;P12235;I7HJJ0;V9GYG0	ADP/ATP translocase 3;ADP/ATP translocase 3, N-terminally processed;ADP/ATP translocase 1	SLC25A6;SLC25A4	GO:0005634~nucleus;GO:0005739~mitochondrion;GO:0005743~mitochondrial inner membrane;GO:0005744~mitochondrial inner membrane presequence translocase complex;GO:0016021~integral component of membrane;GO:0031012~extracellular matrix	Mitochondrion inner membrane	5.93026	5.63227	4.43032	3.27389	2.6884	1.70367	0.479337	0.0128223	0.0761473
P78310;P78310-2;P78310-6;P78310-7;P78310-5;P78310-4;P78310-3	Coxsackievirus and adenovirus receptor	CXADR	GO:0001669~acrosomal vesicle;GO:0005576~extracellular region;GO:0005654~nucleoplasm;GO:0005737~cytoplasm;GO:0005886~plasma membrane;GO:0005886~plasma membrane;GO:0005887~integral component of plasma membrane;GO:0005911~cell-cell junction;GO:0005912~adherens junction;GO:0005913~cell-cell adherens junction;GO:0005923~bicellular tight junction;GO:0016323~basolateral plasma membrane;GO:0016327~apicol…	Isoform 1: Cell membrane	0.491603	0.280628	0.431889	2.55647	2.57216	1.80922	5.76175	0.0128766	0.0761473
Q9NR30;Q9NR30-2	Nucleolar RNA helicase 2	DDX21	GO:0005634~nucleus;GO:0005654~nucleoplasm;GO:0005730~nucleolus;GO:0005730~nucleolus;GO:0005737~cytoplasm;GO:0016020~membrane	Nucleus, nucleolus	1.45494	1.37362	1.61594	0.906374	0.957044	0.915299	0.625203	0.0129005	0.0761473
R4GMN1;Q8NHP6;Q8NHP6-2;R4GMW5	Motile sperm domain-containing protein 2	MOSPD2	GO:0005886~plasma membrane;GO:0005887~integral component of plasma membrane;GO:0016020~membrane;GO:0035579~specific granule membrane	Cell membrane {ECO:0000269|PubMed:28137892}	0.111315	0.140552	0.152091	0.650925	0.831914	0.601662	5.16018	0.0132451	0.0779201
Q8N183;D6RA56;H0YA50	Mimitin, mitochondrial	NDUFAF2	GO:0005739~mitochondrion;GO:0005743~mitochondrial inner membrane	Mitochondrion {ECO:0000269|PubMed:15774466}.	1.5758	1.01571	1.23739	0.549042	0.366217	0	0.23904	0.0133116	0.0780504
Q9UNN8	Endothelial protein C receptor	PROCR	GO:0005576~extracellular region;GO:0005813~centrosome;GO:0005886~plasma membrane;GO:0005887~integral component of plasma membrane;GO:0005925~focal adhesion;GO:0009986~cell surface;GO:0070062~extracellular exosome	Membrane	2.36813	2.14379	1.91138	6.6452	4.92352	5.81814	2.70685	0.0133736	0.0781531
B4DDG7;Q9BXS5;Q9BXS5-2;K7EJL1;E7ENJ6;K7EQX3;K7EPJ8;Q9Y6Q5;Q9Y6Q5-2;K7EK69;K7ERH5;K7ER75;K7EL08;K7ENA7;K7EPR4;K7EJJ1;K7EMG5	AP-1 complex subunit mu-1	AP1M1	GO:0000139~Golgi membrane;GO:0005765~lysosomal membrane;GO:0005829~cytosol;GO:0005886~plasma membrane;GO:0016020~membrane;GO:0030131~clathrin adaptor complex;GO:0030659~cytoplasmic vesicle membrane;GO:0030669~clathrin-coated endocytic vesicle membrane;GO:0032588~trans-Golgi network membrane;GO:0035579~specific granule membrane;GO:0070062~extracellular exosome	Golgi apparatus. Cytoplasmic vesicle,	0.386912	0.372726	0.255239	0.121169	0.152981	0.0311607	0.300835	0.0134791	0.0785091
E7EU23;P50395;P50395-2;Q5SX87;Q5SX91;V9GYF8;Q5SX90;Q5SX86;V9GYJ7	Rab GDP dissociation inhibitor beta	GDI2	GO:0005576~extracellular region;GO:0005737~cytoplasm;GO:0005829~cytosol;GO:0005925~focal adhesion;GO:0016020~membrane;GO:0031982~vesicle;GO:0034774~secretory granule lumen;GO:0035578~azurophil granule lumen;GO:0070062~extracellular exosome	Cytoplasm {ECO:0000250}. Membrane	1.75776	1.43669	1.34289	3.39993	2.95367	2.54688	1.96161	0.0136841	0.0794399
P08758;D6RBL5;D6RBE9;E9PHT9;D6RCN3	Annexin A5;Annexin	ANXA5	GO:0005576~extracellular region;GO:0005622~intracellular;GO:0005737~cytoplasm;GO:0005829~cytosol;GO:0005925~focal adhesion;GO:0009897~external side of plasma membrane;GO:0016020~membrane;GO:0070062~extracellular exosome;GO:0072563~endothelial microparticle		0.924255	0.880234	0.650948	2.19083	1.70758	1.64047	2.25576	0.0140381	0.0809267
P62979;J3QS39;J3QTR3;F5H6Q2;F5GYU3;F5H2Z3;F5H265;B4DV12;F5H388;F5H747;F5GXK7;J3QKN0;Q96C32;F5H041;P62987;P0CG47;P0CG48;M0R1M6;M0R2S1;M0R1V7;J3QLP7;J3QRK5;J3QSA3;K7EMA8;F5GZ39;J3KSM4	Ubiquitin-40S ribosomal protein S27a;Ubiquitin;40S ribosomal protein S27a;Ubiquitin-60S ribosomal protein L40;Ubiquitin;60S ribosomal protein L40;Polyubiquitin-B;Ubiquitin;Polyubiquitin-C;Ubiquitin	RPS27A;UBB;UBC;UBA52	GO:0005615~extracellular space;GO:0005634~nucleus;GO:0005654~nucleoplasm;GO:0005730~nucleolus;GO:0005737~cytoplasm;GO:0005741~mitochondrial outer membrane;GO:0005789~endoplasmic reticulum membrane;GO:0005829~cytosol;GO:0005886~plasma membrane;GO:0010008~endosome membrane;GO:0015935~small ribosomal subunit;GO:0016020~membrane;GO:0022627~cytosolic small ribosomal subunit;GO:0030666~endocytic vesicl…	Ubiquitin: Cytoplasm {ECO:0000250}. Nucleus	17.8862	17.4978	16.7267	24.1975	28.1911	28.0435	1.54348	0.01404	0.0809267
P04406;P04406-2;E7EUT5	Glyceraldehyde-3-phosphate dehydrogenase	GAPDH	GO:0005634~nucleus;GO:0005634~nucleus;GO:0005737~cytoplasm;GO:0005737~cytoplasm;GO:0005811~lipid droplet;GO:0005829~cytosol;GO:0005829~cytosol;GO:0005829~cytosol;GO:0005886~plasma membrane;GO:0015630~microtubule cytoskeleton;GO:0016020~membrane;GO:0030529~intracellular ribonucleoprotein complex;GO:0031012~extracellular matrix;GO:0031965~nuclear membrane;GO:0031982~vesicle;GO:0043231~intracellular…	Cytoplasm, cytosol	90.2708	84.4084	88.708	163.953	146.437	136.102	1.69519	0.0140782	0.0809267
Q9BUB1;P13861;H7C330;H7C1L0;C9J830;H7C4A9	cAMP-dependent protein kinase type II-alpha regulatory subunit	PRKAR2A	GO:0005737~cytoplasm;GO:0005813~centrosome;GO:0005829~cytosol;GO:0005886~plasma membrane;GO:0005925~focal adhesion;GO:0005930~axoneme;GO:0005952~cAMP-dependent protein kinase complex;GO:0016020~membrane;GO:0031588~nucleotide-activated protein kinase complex;GO:0043234~protein complex;GO:0044853~plasma membrane raft;GO:0070062~extracellular exosome;GO:0097546~ciliary base	Cytoplasm {ECO:0000269|PubMed:21423175}.	1.59832	1.55851	1.18748	0.364878	0.379846	0.395601	0.262486	0.0143483	0.0820014
B3KSH1;O00303;B4DEW9;H0YDT6;E9PQV8	Eukaryotic translation initiation factor 3 subunit F	EIF3F	GO:0005829~cytosol;GO:0005852~eukaryotic translation initiation factor 3 complex;GO:0005852~eukaryotic translation initiation factor 3 complex;GO:0016020~membrane;GO:0071541~eukaryotic translation initiation factor 3 complex, eIF3m	Cytoplasm {ECO:0000255|HAMAP-Rule:MF_03005}.	0.466355	0.474442	0.586907	1.38265	1.82358	1.39596	3.01249	0.0144396	0.0820014
Q8NC51;Q8NC51-3;Q8NC51-2;Q8NC51-4	Plasminogen activator inhibitor 1 RNA-binding protein	SERBP1	GO:0005634~nucleus;GO:0005737~cytoplasm;GO:0005829~cytosol;GO:0005886~plasma membrane;GO:0016020~membrane;GO:0048471~perinuclear region of cytoplasm;GO:0070062~extracellular exosome	Cytoplasm {ECO:0000269|PubMed:12505151}.	4.73485	4.23872	3.34432	5.94507	6.84233	7.65789	1.6598	0.0144458	0.0820014
Q6UVK1	Chondroitin sulfate proteoglycan 4	CSPG4	GO:0005576~extracellular region;GO:0005796~Golgi lumen;GO:0005887~integral component of plasma membrane;GO:0005925~focal adhesion;GO:0009986~cell surface;GO:0009986~cell surface;GO:0016324~apical plasma membrane;GO:0031012~extracellular matrix;GO:0031258~lamellipodium membrane;GO:0043202~lysosomal lumen;GO:0070062~extracellular exosome	Cell membrane	0.0168985	0.0113283	0	0.991524	1.06986	0.703393	97.9484	0.0144516	0.0820014
Q9BZE1;S4R369;A6NHR2;H0Y4J2	39S ribosomal protein L37, mitochondrial	MRPL37	GO:0005739~mitochondrion;GO:0005743~mitochondrial inner membrane;GO:0005761~mitochondrial ribosome;GO:0005762~mitochondrial large ribosomal subunit	Mitochondrion {ECO:0000269|PubMed:25278503,	0.378765	0.467727	0.447669	0.285711	0.30478	0.209	0.617768	0.0145229	0.0821243
P14927	Cytochrome b-c1 complex subunit 7	UQCRB	GO:0005743~mitochondrial inner membrane;GO:0005746~mitochondrial respiratory chain;GO:0005750~mitochondrial respiratory chain complex III	Mitochondrion inner membrane.	0.131701	0.172969	0.202926	0	0	0	0	0.0145667	0.0821243
Q14764;H3BQK6;H3BRL2;I3L155;H3BUK7;H3BNF6;H3BP76	Major vault protein	MVP	GO:0005576~extracellular region;GO:0005634~nucleus;GO:0005643~nuclear pore;GO:0005737~cytoplasm;GO:0005829~cytosol;GO:0005856~cytoskeleton;GO:0016020~membrane;GO:0030529~intracellular ribonucleoprotein complex;GO:0034774~secretory granule lumen;GO:0048471~perinuclear region of cytoplasm;GO:0070062~extracellular exosome;GO:1904813~ficolin-1-rich granule lumen	Cytoplasm {ECO:0000269|PubMed:15133037,	0.0167313	0.0241888	0.0357292	0.268252	0.194804	0.186741	8.47752	0.0147223	0.0827366
P43003-2;P43003	Excitatory amino acid transporter 1	SLC1A3	GO:0005886~plasma membrane;GO:0005887~integral component of plasma membrane;GO:0009986~cell surface;GO:0016020~membrane;GO:0043005~neuron projection;GO:0043025~neuronal cell body	Cell membrane {ECO:0000269|PubMed:20477940,	0	0	0	0.0472848	0.0522373	0.0339157	#DIV/0!	0.0147988	0.0829017
A1L0T0;M0R026;E9PJS0;M0R1B5;E9PL44;M0QZX5;E9PNL1	Acetolactate synthase-like protein	ILVBL	GO:0016020~membrane;GO:0016021~integral component of membrane	Membrane	0.605572	0.8123	0.560732	0.221598	0.17381	0.119214	0.260094	0.0148776	0.0830787
Q01518;Q01518-2;Q5T0R1;Q5T0R7;Q5T0R6;Q5T0R5;Q5T0R4;Q5T0R3;Q5T0R2;Q5T0R9;Q5T0S3;Q5T0R8	Adenylyl cyclase-associated protein 1;Adenylyl cyclase-associated protein	CAP1	GO:0005576~extracellular region;GO:0005886~plasma membrane;GO:0005925~focal adhesion;GO:0030864~cortical actin cytoskeleton;GO:0035578~azurophil granule lumen;GO:0070062~extracellular exosome	Cell membrane {ECO:0000250}	2.34822	1.84614	1.96876	3.23217	3.23586	3.1663	1.56322	0.0150179	0.0835966
Q12797-10;Q12797;E5RHJ2;E5RHK2;G3XAN5;E5RG29;E5RG56;Q12797-7;Q12797-4;Q12797-3;Q12797-9;Q12797-6;Q12797-5;Q12797-8;Q12797-2	Aspartyl/asparaginyl beta-hydroxylase	ASPH	GO:0005783~endoplasmic reticulum;GO:0005789~endoplasmic reticulum membrane;GO:0005789~endoplasmic reticulum membrane;GO:0005886~plasma membrane;GO:0016021~integral component of membrane;GO:0032541~cortical endoplasmic reticulum;GO:0033017~sarcoplasmic reticulum membrane	Isoform 1: Endoplasmic reticulum membrane	0.241208	0.152981	0.198127	0	0.0118531	0	0.0200114	0.0151449	0.0840373
O75400-2;O75400-3;O75400;F5H578	Pre-mRNA-processing factor 40 homolog A	PRPF40A	GO:0005654~nucleoplasm;GO:0005685~U1 snRNP;GO:0005829~cytosol;GO:0016020~membrane;GO:0016363~nuclear matrix;GO:0016607~nuclear speck;GO:0071004~U2-type prespliceosome	Nucleus speckle {ECO:0000250}. Nucleus	0.463394	0.471017	0.581575	0.311157	0.252313	0.324634	0.585826	0.0152381	0.0842889
P02649;H0Y7L5;E9PEV4;E7ERP7;CON__Q03247	Apolipoprotein E	APOE	GO:0005576~extracellular region;GO:0005576~extracellular region;GO:0005615~extracellular space;GO:0005615~extracellular space;GO:0005634~nucleus;GO:0005737~cytoplasm;GO:0005737~cytoplasm;GO:0005769~early endosome;GO:0005783~endoplasmic reticulum;GO:0005788~endoplasmic reticulum lumen;GO:0005794~Golgi apparatus;GO:0005886~plasma membrane;GO:0016020~membrane;GO:0030425~dendrite;GO:0030669~clathrin-…	Secreted {ECO:0000269|PubMed:2498325}.	0.0832145	0.12593	0.109658	0.0461972	0.0433311	0.0237473	0.355315	0.0153167	0.0843139
P53621;P53621-2	Coatomer subunit alpha;Xenin;Proxenin	COPA	GO:0000139~Golgi membrane;GO:0005615~extracellular space;GO:0005737~cytoplasm;GO:0005789~endoplasmic reticulum membrane;GO:0005829~cytosol;GO:0016020~membrane;GO:0030126~COPI vesicle coat;GO:0030126~COPI vesicle coat;GO:0030133~transport vesicle;GO:0070062~extracellular exosome	Cytoplasm {ECO:0000250}. Golgi apparatus	0.741944	0.770219	0.576919	1.11014	1.09994	0.922648	1.49957	0.0153385	0.0843139
P53618;E9PP73;E9PP63;E9PKQ1	Coatomer subunit beta	COPB1	GO:0000139~Golgi membrane;GO:0005789~endoplasmic reticulum membrane;GO:0005793~endoplasmic reticulum-Golgi intermediate compartment;GO:0005794~Golgi apparatus;GO:0005798~Golgi-associated vesicle;GO:0005829~cytosol;GO:0005829~cytosol;GO:0005886~plasma membrane;GO:0016020~membrane;GO:0030126~COPI vesicle coat;GO:0030126~COPI vesicle coat;GO:0030133~transport vesicle;GO:0030667~secretory granule mem…	Cytoplasm. Golgi apparatus membrane	0.570466	0.42254	0.38267	1.14729	1.06612	0.814089	2.20074	0.0153879	0.0843219
P50281;F8W1B7	Matrix metalloproteinase-14	MMP14	GO:0005615~extracellular space;GO:0005634~nucleus;GO:0005737~cytoplasm;GO:0005796~Golgi lumen;GO:0005829~cytosol;GO:0005886~plasma membrane;GO:0005886~plasma membrane;GO:0005887~integral component of plasma membrane;GO:0005925~focal adhesion;GO:0031012~extracellular matrix;GO:0031410~cytoplasmic vesicle;GO:0042470~melanosome;GO:0044354~macropinosome;GO:0045111~intermediate filament cytoskeleton	Membrane {ECO:0000305}	0	0.0291283	0.0681467	0.5137	0.505062	0.748086	18.1634	0.0154479	0.0843878
P05106;B4DTY9;H3BM21;P05106-2;P05106-3;I3L4X8	Integrin beta-3;Integrin beta	ITGB3	GO:0005634~nucleus;GO:0005886~plasma membrane;GO:0005886~plasma membrane;GO:0005887~integral component of plasma membrane;GO:0005925~focal adhesion;GO:0008305~integrin complex;GO:0009986~cell surface;GO:0031092~platelet alpha granule membrane;GO:0031258~lamellipodium membrane;GO:0031527~filopodium membrane;GO:0031528~microvillus membrane;GO:0032587~ruffle membrane;GO:0034683~integrin alphav-beta3…	Cell membrane {ECO:0000269|PubMed:20020534,	0	0	0.0371121	0.51572	0.321074	0.406717	33.5069	0.0155548	0.0844607
J3KMZ9;H0YMD1;P01130-6;P01130-4;P01130-5;P01130;P01130-2;P01130-3;H0YM92;H0YMQ3	Low-density lipoprotein receptor	LDLR	GO:0005622~intracellular;GO:0005764~lysosome;GO:0005769~early endosome;GO:0005770~late endosome;GO:0005794~Golgi apparatus;GO:0005886~plasma membrane;GO:0005887~integral component of plasma membrane;GO:0005905~clathrin-coated pit;GO:0009897~external side of plasma membrane;GO:0009986~cell surface;GO:0009986~cell surface;GO:0010008~endosome membrane;GO:0016020~membrane;GO:0016323~basolateral plasm…	Cell membrane {ECO:0000269|PubMed:17461796,	0	0	0	0.267723	0.182952	0.191117	#DIV/0!	0.0155573	0.0844607
Q05639	Elongation factor 1-alpha 2	EEF1A2	GO:0005737~cytoplasm;GO:0005853~eukaryotic translation elongation factor 1 complex;GO:0043025~neuronal cell body;GO:0043209~myelin sheath;GO:0098574~cytoplasmic side of lysosomal membrane	Nucleus {ECO:0000250}.	2.17011	2.66258	2.77482	3.85618	3.65433	3.7109	1.47504	0.0156832	0.0847058
P13612;E7EP60;Q7Z4L6	Integrin alpha-4	ITGA4	GO:0005886~plasma membrane;GO:0005886~plasma membrane;GO:0005925~focal adhesion;GO:0009986~cell surface;GO:0016020~membrane;GO:0034669~integrin alpha4-beta7 complex;GO:0070062~extracellular exosome	Membrane	0	0	0	0.683069	0.529806	0.443333	#DIV/0!	0.0157413	0.0847058
Q92538	Golgi-specific brefeldin A-resistance guanine nucleotide exchange factor 1	GBF1	GO:0000139~Golgi membrane;GO:0005739~mitochondrion;GO:0005777~peroxisome;GO:0005788~endoplasmic reticulum lumen;GO:0005793~endoplasmic reticulum-Golgi intermediate compartment;GO:0005794~Golgi apparatus;GO:0005795~Golgi stack;GO:0005801~cis-Golgi network;GO:0005802~trans-Golgi network;GO:0005811~lipid droplet;GO:0005829~cytosol;GO:0016020~membrane;GO:0031252~cell leading edge	Golgi apparatus, cis-Golgi network	0.0219568	0.0506675	0.0238149	0.123475	0.148085	0.09155	3.76518	0.0159066	0.0847058
P35998;B7Z5E2;C9JLS9	26S protease regulatory subunit 7	PSMC2	GO:0000502~proteasome complex;GO:0000932~P-body;GO:0005576~extracellular region;GO:0005634~nucleus;GO:0005654~nucleoplasm;GO:0005737~cytoplasm;GO:0005829~cytosol;GO:0005829~cytosol;GO:0008540~proteasome regulatory particle, base subcomplex;GO:0016020~membrane;GO:0022624~proteasome accessory complex;GO:0031595~nuclear proteasome complex;GO:0031597~cytosolic proteasome complex;GO:0034774~secretory …	Cytoplasm {ECO:0000269|PubMed:22078707}.	1.02965	1.22645	0.874574	2.39729	1.84129	1.8628	1.9489	0.015927	0.0847058
Q9NZ08;Q9NZ08-2;H0Y9X5	Endoplasmic reticulum aminopeptidase 1	ERAP1	GO:0005576~extracellular region;GO:0005615~extracellular space;GO:0005783~endoplasmic reticulum;GO:0005788~endoplasmic reticulum lumen;GO:0005789~endoplasmic reticulum membrane;GO:0005829~cytosol;GO:0005886~plasma membrane;GO:0016020~membrane;GO:0016021~integral component of membrane;GO:0070062~extracellular exosome	Endoplasmic reticulum membrane	0.258067	0.381472	0.366884	0.0332585	0.0388572	0.0303116	0.101773	0.0159727	0.0847058
P63241;I3L397;I3L504;P63241-2;Q6IS14;F8WCJ1;C9J7B5;C9J4W5;Q9GZV4	Eukaryotic translation initiation factor 5A-1;Eukaryotic translation initiation factor 5A;Eukaryotic translation initiation factor 5A-1-like;Eukaryotic translation initiation factor 5A-2	EIF5A;EIF5AL1;EIF5A2	GO:0005634~nucleus;GO:0005642~annulate lamellae;GO:0005643~nuclear pore;GO:0005737~cytoplasm;GO:0005789~endoplasmic reticulum membrane;GO:0005829~cytosol;GO:0016020~membrane;GO:0030425~dendrite;GO:0043025~neuronal cell body;GO:0070062~extracellular exosome	Cytoplasm. Nucleus. Endoplasmic reticulum	6.20378	6.31552	7.17073	14.6345	13.3078	11.2166	1.98877	0.0160244	0.0847058
Q16352	Alpha-internexin	INA	GO:0005615~extracellular space;GO:0005654~nucleoplasm;GO:0005883~neurofilament;GO:0031965~nuclear membrane;GO:0036464~cytoplasmic ribonucleoprotein granule;GO:0043209~myelin sheath;GO:0045111~intermediate filament cytoskeleton		0.536411	0.53621	0.551218	2.25094	2.05111	1.62584	3.65054	0.0160527	0.0847058
B7Z8M7;P62820;E7END7;P62820-2;E7ETK2;P62820-3	Ras-related protein Rab-1A	RAB1A	GO:0000139~Golgi membrane;GO:0000139~Golgi membrane;GO:0005769~early endosome;GO:0005789~endoplasmic reticulum membrane;GO:0005794~Golgi apparatus;GO:0005829~cytosol;GO:0030658~transport vesicle membrane;GO:0042470~melanosome;GO:0070062~extracellular exosome	Golgi apparatus	0.229827	0.222806	0.15552	0.0904723	0.0731295	0	0.269014	0.0160571	0.0847058
Q8TEQ6	Gem-associated protein 5	GEMIN5	GO:0005654~nucleoplasm;GO:0005654~nucleoplasm;GO:0005737~cytoplasm;GO:0005829~cytosol;GO:0005829~cytosol;GO:0016020~membrane;GO:0016604~nuclear body;GO:0022625~cytosolic large ribosomal subunit;GO:0032797~SMN complex;GO:0034718~SMN-Gemin2 complex;GO:0034719~SMN-Sm protein complex;GO:0097504~Gemini of coiled bodies	Nucleus, nucleoplasm	0.0854744	0.0689358	0.122315	0.177169	0.192371	0.158108	1.90676	0.016079	0.0847058
Q9UJS0;Q9UJS0-2;F5GX33;R4GN64	Calcium-binding mitochondrial carrier protein Aralar2	SLC25A13	GO:0005739~mitochondrion;GO:0005743~mitochondrial inner membrane;GO:0005743~mitochondrial inner membrane;GO:0005743~mitochondrial inner membrane;GO:0005887~integral component of plasma membrane;GO:0016021~integral component of membrane	Mitochondrion inner membrane	0.308132	0.394829	0.430154	0.163078	0.144568	0.123343	0.380357	0.016084	0.0847058
P08473;C9JR96;C9IYX7;C9J9X7;C9JDZ3	Neprilysin	MME	GO:0005737~cytoplasm;GO:0005886~plasma membrane;GO:0005886~plasma membrane;GO:0005887~integral component of plasma membrane;GO:0005903~brush border;GO:0005925~focal adhesion;GO:0008021~synaptic vesicle;GO:0016021~integral component of membrane;GO:0030424~axon;GO:0030425~dendrite;GO:0030667~secretory granule membrane;GO:0044306~neuron projection terminus;GO:0045202~synapse;GO:0070062~extracellular…	Cell membrane	0	0	0	1.27692	1.38783	0.885838	#DIV/0!	0.0161486	0.0847114
Q5TAQ0;V5IRT4;Q9BRT2	Ubiquinol-cytochrome-c reductase complex assembly factor 2	UQCC2	GO:0005739~mitochondrion;GO:0005743~mitochondrial inner membrane;GO:0005758~mitochondrial intermembrane space;GO:0005759~mitochondrial matrix;GO:0016604~nuclear body;GO:0042645~mitochondrial nucleoid	Mitochondrion matrix, mitochondrion	0.169706	0.170568	0.230291	0.0911933	0	0	0.15983	0.0161814	0.0847114
H3BUX2;J3KNF8;O43169;D6RFH4;J3QR91	Cytochrome b5 type B	CYB5B	GO:0005741~mitochondrial outer membrane;GO:0016020~membrane;GO:0016021~integral component of membrane	Mitochondrion outer membrane {ECO:0000250}.	1.79462	1.22796	1.09138	0	0.596054	0	0.144886	0.0162981	0.0850692
P60842;J3KT12;P60842-2;J3QS69;J3KTB5;J3KSZ0;J3QL43;J3KTN0;J3QR64;J3QLN6;J3QKZ9;J3KS25;J3QL52;B4E102;J3KT04;J3KS93;J3KSN7;J3QQP0;E7EMV8	Eukaryotic initiation factor 4A-I	EIF4A1	GO:0005737~cytoplasm;GO:0005829~cytosol;GO:0016020~membrane;GO:0016281~eukaryotic translation initiation factor 4F complex;GO:0031012~extracellular matrix;GO:0070062~extracellular exosome		3.03869	2.94361	2.9237	7.70751	7.12605	5.94627	2.33324	0.0163485	0.0850797
D6RBR6;D6RFG3;D6REL6;B4DIQ9;I6L9I8;F6QWW5;Q9H201-2;Q9H201	Epsin-3	EPN3	GO:0005634~nucleus;GO:0005654~nucleoplasm;GO:0005905~clathrin-coated pit;GO:0019897~extrinsic component of plasma membrane;GO:0030136~clathrin-coated vesicle;GO:0043231~intracellular membrane-bounded organelle;GO:0048471~perinuclear region of cytoplasm;GO:0070062~extracellular exosome	Cytoplasm {ECO:0000269|PubMed:11359770}.	0.336821	0.397806	0.303034	0.139553	0.143814	0	0.273082	0.0164889	0.0855573
Q6YN16;Q6YN16-2;B4E136;B4DWC7	Hydroxysteroid dehydrogenase-like protein 2	HSDL2	GO:0005739~mitochondrion;GO:0005777~peroxisome;GO:0016020~membrane	Peroxisome {ECO:0000269|PubMed:19703561}.	0.891993	0.873015	0.833882	0.656979	0.578743	0.492809	0.665104	0.0166521	0.0861502
A2A2D0;P16949;P16949-2;E5RGX5;Q93045;Q93045-2	Stathmin	STMN1	GO:0005622~intracellular;GO:0005737~cytoplasm;GO:0005829~cytosol;GO:0005874~microtubule;GO:0016020~membrane;GO:0043005~neuron projection;GO:0070062~extracellular exosome	Cytoplasm, cytoskeleton.	0.524839	0.421807	0.342421	0.645586	0.680311	0.783693	1.63652	0.0169443	0.0874049
P25398	40S ribosomal protein S12	RPS12	GO:0005654~nucleoplasm;GO:0005829~cytosol;GO:0005829~cytosol;GO:0016020~membrane;GO:0022627~cytosolic small ribosomal subunit;GO:0022627~cytosolic small ribosomal subunit	Cytoplasm.	23.0306	19.5257	15.7286	32.8748	30.3125	27.6353	1.55825	0.0170449	0.0876667
Q92692;K7EKE8	Nectin-2	PVRL2		Cell membrane	0.633197	0.7954	0.159709	1.96378	1.65703	1.26021	3.0731	0.0171885	0.0881474
C9JXB8;C9JNW5;P83731	60S ribosomal protein L24	RPL24	GO:0005737~cytoplasm;GO:0005829~cytosol;GO:0016020~membrane;GO:0022625~cytosolic large ribosomal subunit;GO:0070062~extracellular exosome		4.00545	1.5941	1.47986	7.1747	7.39567	6.13633	2.92492	0.0175147	0.0895591
P02545;P02545-6;P02545-3;P02545-5;P02545-4;H0YAB0	Prelamin-A/C;Lamin-A/C	LMNA	GO:0005634~nucleus;GO:0005635~nuclear envelope;GO:0005635~nuclear envelope;GO:0005635~nuclear envelope;GO:0005638~lamin filament;GO:0005654~nucleoplasm;GO:0005654~nucleoplasm;GO:0005829~cytosol;GO:0016607~nuclear speck;GO:0031012~extracellular matrix;GO:0031965~nuclear membrane	Nucleus {ECO:0000269|PubMed:15372542}.	12.0047	13.5113	10.5888	5.81297	5.86635	5.71279	0.481712	0.0175837	0.0896516
F8W9B5;O43663-3;O43663-2;O43663-4;O43663;H0YLA0;H0YM42;H0YL53	Protein regulator of cytokinesis 1	PRC1	GO:0000922~spindle pole;GO:0005634~nucleus;GO:0005654~nucleoplasm;GO:0005819~spindle;GO:0005829~cytosol;GO:0005876~spindle microtubule;GO:0005886~plasma membrane;GO:0015630~microtubule cytoskeleton;GO:0030496~midbody;GO:0070938~contractile ring	Nucleus {ECO:0000269|PubMed:17409436}.	0.127773	0.0898309	0.0831309	0.0407161	0.0371481	0	0.258913	0.0176691	0.0896735
O95297-2;O95297;O95297-4;Q9UEL6;O95297-3	Myelin protein zero-like protein 1	MPZL1	GO:0005887~integral component of plasma membrane;GO:0005925~focal adhesion;GO:0009986~cell surface	Membrane {ECO:0000305}	0	0	0.145174	1.1452	1.49329	0.886773	24.2831	0.0177146	0.0896735
P04818;P04818-2;P04818-3	Thymidylate synthase	TYMS	GO:0005634~nucleus;GO:0005730~nucleolus;GO:0005737~cytoplasm;GO:0005739~mitochondrion;GO:0005743~mitochondrial inner membrane;GO:0005759~mitochondrial matrix;GO:0005829~cytosol	Nucleus {ECO:0000269|PubMed:21876188}.	0	0	0	0.16168	0.205466	0.128326	#DIV/0!	0.0178032	0.0896735
Q8N5N7;B7Z358	39S ribosomal protein L50, mitochondrial	MRPL50	GO:0005743~mitochondrial inner membrane;GO:0005762~mitochondrial large ribosomal subunit	Mitochondrion {ECO:0000269|PubMed:25278503,	0.68046	0.815601	0.842798	0.557794	0.468779	0.338656	0.583716	0.017826	0.0896735
P17931;G3V3R6	Galectin-3;Galectin	LGALS3	GO:0001772~immunological synapse;GO:0005576~extracellular region;GO:0005615~extracellular space;GO:0005634~nucleus;GO:0005681~spliceosomal complex;GO:0005737~cytoplasm;GO:0005743~mitochondrial inner membrane;GO:0005886~plasma membrane;GO:0016020~membrane;GO:0030667~secretory granule membrane;GO:0031012~extracellular matrix;GO:0070062~extracellular exosome;GO:0101003~ficolin-1-rich granule membrane	Cytoplasm. Nucleus. Secreted. Note=Secreted	3.64111	3.16442	2.22722	0.220674	0.561297	0.68736	0.162667	0.017843	0.0896735
P41252;J3KR24;Q5TCD1;Q5TCC4;Q5TCC5;Q5TCD2;Q5TCC6;Q5TCC9	Isoleucine--tRNA ligase, cytoplasmic	IARS	GO:0005737~cytoplasm;GO:0005829~cytosol;GO:0005829~cytosol;GO:0016020~membrane;GO:0017101~aminoacyl-tRNA synthetase multienzyme complex;GO:0070062~extracellular exosome	Cytoplasm {ECO:0000269|PubMed:27426735,	1.71335	1.65817	1.13362	3.81726	3.8707	2.74129	2.31497	0.0179352	0.0896735
Q9Y265;Q9Y265-2;E7ETR0;H7C4G5;J3QLR1;H7C4I3	RuvB-like 1	RUVBL1	GO:0000812~Swr1 complex;GO:0005634~nucleus;GO:0005654~nucleoplasm;GO:0005654~nucleoplasm;GO:0005815~microtubule organizing center;GO:0005829~cytosol;GO:0016020~membrane;GO:0016363~nuclear matrix;GO:0030529~intracellular ribonucleoprotein complex;GO:0031011~Ino80 complex;GO:0035267~NuA4 histone acetyltransferase complex;GO:0070062~extracellular exosome;GO:0071339~MLL1 complex;GO:0097255~R2TP compl…	Nucleus matrix. Nucleus, nucleoplasm.	4.82681	4.9499	4.69403	8.37737	7.67143	6.94641	1.58908	0.0179467	0.0896735
Q9NZJ6	Ubiquinone biosynthesis O-methyltransferase, mitochondrial	COQ3	GO:0005739~mitochondrion;GO:0005743~mitochondrial inner membrane;GO:0005759~mitochondrial matrix	Mitochondrion inner membrane	0.210625	0.178224	0.129681	0	0	0	0	0.0180194	0.0896735
C9K0W8;G8JLE0;H3BU86;O14662-2;O14662-4;O14662-5;O14662;Q96NX8;F8W9Z6;O14662-6;B7ZBM4;B7ZBM5;B7ZBM8;O14662-3	Syntaxin-16	STX16;STX16-NPEPL1	GO:0000139~Golgi membrane;GO:0005737~cytoplasm;GO:0005794~Golgi apparatus;GO:0005802~trans-Golgi network;GO:0005829~cytosol;GO:0005925~focal adhesion;GO:0016021~integral component of membrane;GO:0031201~SNARE complex;GO:0031201~SNARE complex;GO:0031985~Golgi cisterna;GO:0032588~trans-Golgi network membrane;GO:0043231~intracellular membrane-bounded organelle;GO:0048471~perinuclear region of cytopl…	Golgi apparatus membrane	0.0936256	0.136624	0.111884	0.0538612	0.0444231	0.0350668	0.389763	0.0180469	0.0896735
Q9Y613;J3KTH7	FH1/FH2 domain-containing protein 1	FHOD1	GO:0001725~stress fiber;GO:0005634~nucleus;GO:0005737~cytoplasm;GO:0005829~cytosol;GO:0014704~intercalated disc;GO:0016020~membrane;GO:0032059~bleb	Cytoplasm. Cytoplasm, cytoskeleton. Cell	0.00839704	0	0	0.0753027	0.0857528	0.0501594	25.1535	0.0181289	0.0897106
P04843;B7Z4L4;F8WF32	Dolichyl-diphosphooligosaccharide--protein glycosyltransferase subunit 1	RPN1	GO:0005783~endoplasmic reticulum;GO:0005789~endoplasmic reticulum membrane;GO:0005791~rough endoplasmic reticulum;GO:0005829~cytosol;GO:0008250~oligosaccharyltransferase complex;GO:0016020~membrane;GO:0016021~integral component of membrane;GO:0031012~extracellular matrix;GO:0042470~melanosome	Endoplasmic reticulum	1.0729	1.11258	0.856322	0.452934	0.428954	0.456013	0.439839	0.0181616	0.0897106
J3QL56;O75880	Protein SCO1 homolog, mitochondrial	SCO1	GO:0005739~mitochondrion;GO:0005743~mitochondrial inner membrane;GO:0030016~myofibril;GO:0072492~host cell mitochondrial intermembrane space	Mitochondrion {ECO:0000269|PubMed:9878253}.	0.90111	0.573467	0.664832	0	0	0	0	0.0182267	0.0897106
M0R2B7;P28340;M0QZR8;M0QXE6;M0QXQ2;M0R3H8;M0QZB4	DNA polymerase;DNA polymerase delta catalytic subunit	POLD1	GO:0000109~nucleotide-excision repair complex;GO:0000784~nuclear chromosome, telomeric region;GO:0005634~nucleus;GO:0005654~nucleoplasm;GO:0005654~nucleoplasm;GO:0005829~cytosol;GO:0016020~membrane;GO:0016235~aggresome;GO:0043625~delta DNA polymerase complex	Nucleus {ECO:0000269|PubMed:11595739,	0.050302	0.0488152	0.0124259	0.146246	0.133887	0.0898331	3.3168	0.0182583	0.0897106
O60763;O60763-2;F5H4X1;F5GYR8;H0Y7C0;REV__R4GMN2;REV__Q5VZ89-5;REV__Q5VZ89-6;REV__Q5VZ89;REV__R4GNB2;REV__R4GN35	General vesicular transport factor p115	USO1	GO:0000139~Golgi membrane;GO:0001650~fibrillar center;GO:0005783~endoplasmic reticulum;GO:0005794~Golgi apparatus;GO:0005795~Golgi stack;GO:0005829~cytosol;GO:0012507~ER to Golgi transport vesicle membrane;GO:0012507~ER to Golgi transport vesicle membrane;GO:0016020~membrane;GO:0030133~transport vesicle;GO:0048471~perinuclear region of cytoplasm	Cytoplasm, cytosol	0.290169	0.242476	0.269164	0.33843	0.382162	0.330025	1.31031	0.0183291	0.0898075
Q9Y2Q5;Q9Y2Q5-2;Q9Y2Q5-3	Ragulator complex protein LAMTOR2	LAMTOR2	GO:0005765~lysosomal membrane;GO:0005765~lysosomal membrane;GO:0005770~late endosome;GO:0005886~plasma membrane;GO:0010008~endosome membrane;GO:0035579~specific granule membrane;GO:0070062~extracellular exosome;GO:0070821~tertiary granule membrane;GO:0071986~Ragulator complex	Late endosome membrane {ECO:0000250}	0.109289	0.196298	0.19483	0.0662869	0	0	0.132463	0.0184424	0.0901118
Q7Z417	Nuclear fragile X mental retardation-interacting protein 2	NUFIP2	GO:0005634~nucleus;GO:0005654~nucleoplasm;GO:0005737~cytoplasm;GO:0005829~cytosol;GO:0010494~cytoplasmic stress granule;GO:0016020~membrane;GO:0016604~nuclear body;GO:0042788~polysomal ribosome	Nucleus {ECO:0000269|PubMed:12837692,	0	0.0335407	0.0271809	0.0768494	0.0801397	0.0599851	3.57327	0.0186958	0.0908602
Q8NBJ5;M0QYH0;M0QX72	Procollagen galactosyltransferase 1	COLGALT1	GO:0005788~endoplasmic reticulum lumen;GO:0005788~endoplasmic reticulum lumen;GO:0016020~membrane	Endoplasmic reticulum lumen	0.804325	0.830151	0.519903	0.128402	0.113267	0.243071	0.225002	0.0186989	0.0908602
Q14315-2;Q14315	Filamin-C	FLNC	GO:0005737~cytoplasm;GO:0005829~cytosol;GO:0005829~cytosol;GO:0005856~cytoskeleton;GO:0005886~plasma membrane;GO:0005925~focal adhesion;GO:0016528~sarcoplasm;GO:0030018~Z disc;GO:0042383~sarcolemma;GO:0043034~costamere	Cytoplasm {ECO:0000269|PubMed:11038172,	0.307002	0.33638	0.357543	0.950517	0.743183	0.728044	2.41951	0.0188295	0.0912429
P32969;H0Y9V9;D6RAN4;E7ESE0;H0Y9R4	60S ribosomal protein L9	RPL9	GO:0005634~nucleus;GO:0005829~cytosol;GO:0005840~ribosome;GO:0005925~focal adhesion;GO:0016020~membrane;GO:0022625~cytosolic large ribosomal subunit;GO:0031012~extracellular matrix		2.64231	1.5368	1.98893	7.51266	6.73203	4.88788	3.10189	0.0190821	0.0922126
Q9HD33-2;Q9HD33;Q9HD33-3	39S ribosomal protein L47, mitochondrial	MRPL47	GO:0005739~mitochondrion;GO:0005743~mitochondrial inner membrane;GO:0005762~mitochondrial large ribosomal subunit	Mitochondrion {ECO:0000269|PubMed:25278503,	0.598558	0.515964	0.653761	0.274268	0.425706	0.379254	0.610325	0.0191632	0.092351
O14967;D6RAZ4	Calmegin	CLGN	GO:0005635~nuclear envelope;GO:0005783~endoplasmic reticulum;GO:0005789~endoplasmic reticulum membrane;GO:0016021~integral component of membrane	Endoplasmic reticulum membrane	0.111377	0.0804018	0.132972	0	0	0	0	0.0192894	0.092488
H7BZK2;Q9Y5S1	Transient receptor potential cation channel subfamily V member 2	TRPV2	GO:0005886~plasma membrane;GO:0005886~plasma membrane;GO:0005887~integral component of plasma membrane;GO:0009986~cell surface;GO:0032584~growth cone membrane;GO:0042470~melanosome;GO:0044295~axonal growth cone;GO:0044297~cell body	Cell membrane {ECO:0000250}	0.0751763	0.0731607	0.0650769	0.229216	0.185318	0.1673	2.72632	0.0193525	0.092488
P22570;P22570-2;P22570-7;P22570-4;P22570-5;P22570-3;J3QQX3;P22570-6;G3V0F2;J3QKZ8;J3QQW7	NADPH:adrenodoxin oxidoreductase, mitochondrial	FDXR	GO:0005739~mitochondrion;GO:0005739~mitochondrion;GO:0005759~mitochondrial matrix	Mitochondrion inner membrane	0.276626	0.234591	0.166944	0	0	0	0	0.0193958	0.092488
Q9BTX1-4;Q9BTX1-3;Q9BTX1-6;Q9BTX1-5;Q9BTX1-2;Q9BTX1	Nucleoporin NDC1	NDC1	GO:0005635~nuclear envelope;GO:0005643~nuclear pore;GO:0005737~cytoplasm;GO:0005886~plasma membrane;GO:0015629~actin cytoskeleton;GO:0016020~membrane;GO:0016021~integral component of membrane;GO:0031965~nuclear membrane;GO:0043657~host cell;GO:0070762~nuclear pore transmembrane ring	Nucleus, nuclear pore complex. Nucleus	0	0.0154715	0	0.0290357	0.0453073	0.0279553	6.61204	0.019402	0.092488
O00743;O00743-3;O00743-2;B7Z3E2;Q5T1S7	Serine/threonine-protein phosphatase 6 catalytic subunit;Serine/threonine-protein phosphatase 6 catalytic subunit, N-terminally processed	PPP6C	GO:0000139~Golgi membrane;GO:0005829~cytosol;GO:0005829~cytosol	Mitochondrion {ECO:0000269|PubMed:29053956}.	0.259299	0.199986	0.152929	0.755889	0.545714	0.524816	2.9833	0.0195122	0.0927553
P40926;P40926-2;G3XAL0	Malate dehydrogenase, mitochondrial;Malate dehydrogenase	MDH2	GO:0005634~nucleus;GO:0005739~mitochondrion;GO:0005743~mitochondrial inner membrane;GO:0005759~mitochondrial matrix;GO:0043209~myelin sheath;GO:0070062~extracellular exosome	Mitochondrion matrix	21.3298	25.6085	23.0872	14.9675	15.9752	15.4915	0.663105	0.0195635	0.0927553
P51148;P51148-2;K7ERI8;K7ERQ8;F8VVK3;K7ENY4;F8VVZ0;F8VUA5;F8VWU4;K7EIP6;F8WCY6;F8WD79;F8VPW9;F8VSF8;F8VWZ7	Ras-related protein Rab-5C	RAB5C	GO:0005765~lysosomal membrane;GO:0005769~early endosome;GO:0005811~lipid droplet;GO:0005886~plasma membrane;GO:0005886~plasma membrane;GO:0030139~endocytic vesicle;GO:0031901~early endosome membrane;GO:0035577~azurophil granule membrane;GO:0042470~melanosome;GO:0070062~extracellular exosome	Cell membrane {ECO:0000250}	1.84208	1.80255	1.63485	0.958609	0.353435	0.339979	0.312914	0.0197345	0.0933145
P10644;K7EM13;P10644-2;K7EPB2	cAMP-dependent protein kinase type I-alpha regulatory subunit;cAMP-dependent protein kinase type I-alpha regulatory subunit, N-terminally processed	PRKAR1A	GO:0001772~immunological synapse;GO:0005737~cytoplasm;GO:0005829~cytosol;GO:0005930~axoneme;GO:0005952~cAMP-dependent protein kinase complex;GO:0016020~membrane;GO:0031588~nucleotide-activated protein kinase complex;GO:0031594~neuromuscular junction;GO:0043234~protein complex;GO:0044853~plasma membrane raft;GO:0097546~ciliary base	Cell membrane {ECO:0000269|PubMed:23115245}.	0.177121	0.129293	0.128203	0.0653677	0.0830443	0.0479221	0.451741	0.0199711	0.0941035
Q7L5N7;H3BU68;Q7L5N7-2	Lysophosphatidylcholine acyltransferase 2	LPCAT2	GO:0000139~Golgi membrane;GO:0005783~endoplasmic reticulum;GO:0005783~endoplasmic reticulum;GO:0005789~endoplasmic reticulum membrane;GO:0005795~Golgi stack;GO:0005811~lipid droplet;GO:0016021~integral component of membrane	Endoplasmic reticulum membrane	0.00978103	0.0119047	0	0.0205917	0.0339249	0.026998	3.75891	0.0200084	0.0941035
Q9P258	Protein RCC2	RCC2	GO:0005730~nucleolus;GO:0005829~cytosol;GO:0005874~microtubule;GO:0005886~plasma membrane;GO:0016020~membrane;GO:0030496~midbody;GO:0031901~early endosome membrane;GO:0034506~chromosome, centromeric core domain;GO:1990023~mitotic spindle midzone	Nucleus, nucleolus	1.92967	1.57938	1.5172	2.48145	2.32104	2.39811	1.4326	0.0201511	0.0941104
M0R0F0;P46782;M0R0R2;M0QZN2	40S ribosomal protein S5;40S ribosomal protein S5, N-terminally processed	RPS5	GO:0005654~nucleoplasm;GO:0005829~cytosol;GO:0005925~focal adhesion;GO:0016020~membrane;GO:0022627~cytosolic small ribosomal subunit;GO:0030529~intracellular ribonucleoprotein complex;GO:0031012~extracellular matrix;GO:0070062~extracellular exosome		7.57335	9.14593	9.01741	14.8607	14.6044	11.7297	1.60063	0.0201961	0.0941104
P11142;E9PKE3;E9PNE6;P11142-2;A8K7Q2;E9PN89;E9PLF4;E9PQQ4;E9PQK7;E9PK54;E9PS65;E9PPY6;E9PN25;E9PM13;E9PI65	Heat shock cognate 71 kDa protein	HSPA8	GO:0000151~ubiquitin ligase complex;GO:0000974~Prp19 complex;GO:0005576~extracellular region;GO:0005615~extracellular space;GO:0005622~intracellular;GO:0005622~intracellular;GO:0005634~nucleus;GO:0005654~nucleoplasm;GO:0005681~spliceosomal complex;GO:0005730~nucleolus;GO:0005765~lysosomal membrane;GO:0005770~late endosome;GO:0005829~cytosol;GO:0005829~cytosol;GO:0005886~plasma membrane;GO:0005925…	Cytoplasm. Melanosome. Nucleus, nucleolus.	47.6018	48.1599	45.9996	39.2201	32.8715	33.1	0.742033	0.0202237	0.0941104
Q96EY7;Q96EY7-2;B8ZZQ4;B4DF73;F8WE76	Pentatricopeptide repeat domain-containing protein 3, mitochondrial	PTCD3	GO:0005654~nucleoplasm;GO:0005739~mitochondrion;GO:0005743~mitochondrial inner membrane;GO:0005829~cytosol;GO:0005840~ribosome;GO:0005886~plasma membrane	Mitochondrion {ECO:0000269|PubMed:19427859,	0.346768	0.42207	0.373951	0.285166	0.251939	0.258824	0.696479	0.020266	0.0941104
E9PFW3;Q96CW1-2;Q96CW1;C9JJ47;C9JTK4;C9JGT8;C9JJD3;C9JPV8;H7C4C3	AP-2 complex subunit mu	AP2M1	GO:0005765~lysosomal membrane;GO:0005829~cytosol;GO:0005886~plasma membrane;GO:0005886~plasma membrane;GO:0030122~AP-2 adaptor complex;GO:0030666~endocytic vesicle membrane;GO:0030669~clathrin-coated endocytic vesicle membrane;GO:0036020~endolysosome membrane;GO:0045334~clathrin-coated endocytic vesicle;GO:0070062~extracellular exosome	Cell membrane. Membrane, coated pit	0.216259	0.160389	0.151158	0.330031	0.249372	0.315882	1.69624	0.0202773	0.0941104
Q9Y490;Q5TCU6	Talin-1	TLN1	GO:0001726~ruffle;GO:0005576~extracellular region;GO:0005829~cytosol;GO:0005856~cytoskeleton;GO:0005911~cell-cell junction;GO:0005925~focal adhesion;GO:0005925~focal adhesion;GO:0005925~focal adhesion;GO:0009986~cell surface;GO:0032587~ruffle membrane;GO:0070062~extracellular exosome	Cell projection, ruffle membrane	0.221672	0.196668	0.16528	0.0976387	0.126797	0.110429	0.573772	0.0203309	0.0941105
Q6P4Q7;Q6P4Q7-2	Metal transporter CNNM4	CNNM4	GO:0016021~integral component of membrane;GO:0016323~basolateral plasma membrane;GO:0030425~dendrite;GO:0043025~neuronal cell body;GO:0043234~protein complex	Cell membrane {ECO:0000269|PubMed:22399287}	0.0140643	0	0	0.0567481	0.0293498	0.0483543	9.55984	0.0204199	0.0942744
G3V1L9;Q07157;G5E9E7;Q07157-2;H0Y3R8;H0YKB1	Tight junction protein ZO-1	TJP1	GO:0005737~cytoplasm;GO:0005829~cytosol;GO:0005829~cytosol;GO:0005886~plasma membrane;GO:0005886~plasma membrane;GO:0005913~cell-cell adherens junction;GO:0005921~gap junction;GO:0005923~bicellular tight junction;GO:0016323~basolateral plasma membrane;GO:0030054~cell junction;GO:0030054~cell junction;GO:0043296~apical junction complex;GO:0045177~apical part of cell	Cell membrane {ECO:0000269|PubMed:7798316}	0.0696474	0.0678446	0.102214	0.0156302	0.0390208	0.021695	0.318498	0.0205788	0.0944834
P16615-5;P16615-2;P16615-3;P16615;P16615-4;H7C5W9;O14983-3;O14983-2;O14983;J3QSY6	Sarcoplasmic/endoplasmic reticulum calcium ATPase 2	ATP2A2	GO:0005654~nucleoplasm;GO:0005783~endoplasmic reticulum;GO:0005789~endoplasmic reticulum membrane;GO:0005789~endoplasmic reticulum membrane;GO:0005887~integral component of plasma membrane;GO:0012506~vesicle membrane;GO:0016020~membrane;GO:0016529~sarcoplasmic reticulum;GO:0031095~platelet dense tubular network membrane;GO:0031234~extrinsic component of cytoplasmic side of plasma membrane;GO:0033…	Endoplasmic reticulum membrane	0.481785	0.725787	0.525426	0.320432	0.155677	0.166673	0.370907	0.0205928	0.0944834
F5GXE0;H0YGE9;F5GXU0;F5H883;P20645	Cation-dependent mannose-6-phosphate receptor	M6PR	GO:0005765~lysosomal membrane;GO:0005768~endosome;GO:0005770~late endosome;GO:0005802~trans-Golgi network;GO:0005886~plasma membrane;GO:0005887~integral component of plasma membrane;GO:0016020~membrane;GO:0030133~transport vesicle;GO:0030665~clathrin-coated vesicle membrane;GO:0030904~retromer complex;GO:0030904~retromer complex;GO:0032588~trans-Golgi network membrane;GO:0048471~perinuclear regio…	Lysosome membrane	0.0657043	0	0	0.159908	0.168466	0.153245	7.33009	0.0206263	0.0944834
O15355	Protein phosphatase 1G	PPM1G	GO:0005634~nucleus;GO:0005654~nucleoplasm;GO:0005737~cytoplasm;GO:0016020~membrane	Cytoplasm {ECO:0000305}. Membrane	0.48081	0.393184	0.376255	0.79563	1.13083	1.02914	2.364	0.0207342	0.0947312
P61313;E7EQV9;E7ENU7;E7EX53;P61313-2;E7ERA2	60S ribosomal protein L15;Ribosomal protein L15	RPL15	GO:0005634~nucleus;GO:0005829~cytosol;GO:0005840~ribosome;GO:0016020~membrane;GO:0022625~cytosolic large ribosomal subunit;GO:0031672~A band;GO:0070062~extracellular exosome	Membrane {ECO:0000305}	2.46678	1.50171	1.97935	6.33531	6.98572	4.55358	3.00522	0.0208673	0.0947769
Q5TAE8;Q86YB8	ERO1-like protein beta	ERO1LB		Endoplasmic reticulum membrane	0.0416521	0.0331198	0.0247723	0	0	0	0	0.0208929	0.0947769
P62906	60S ribosomal protein L10a	RPL10A	GO:0005634~nucleus;GO:0005829~cytosol;GO:0005925~focal adhesion;GO:0016020~membrane;GO:0022625~cytosolic large ribosomal subunit;GO:0070062~extracellular exosome		1.39147	1.83965	1.72743	8.226	6.17195	5.65807	4.04474	0.0209059	0.0947769
Q96S59;Q96S59-2;B2R8E1	Ran-binding protein 9	RANBP9	GO:0005634~nucleus;GO:0005737~cytoplasm;GO:0005829~cytosol;GO:0005875~microtubule associated complex;GO:0005886~plasma membrane	Cytoplasm {ECO:0000269|PubMed:11470507,	0	0	0	0.120575	0.0762914	0.0832995	#DIV/0!	0.0209762	0.0948513
F8W1A4;P54819-2;P54819;P54819-3;P54819-5;F8VZG5;P54819-6;F8VY04;P54819-4;G3V213;F8VPP1	Adenylate kinase 2, mitochondrial;Adenylate kinase 2, mitochondrial;Adenylate kinase 2, mitochondrial, N-terminally processed	AK2	GO:0005743~mitochondrial inner membrane;GO:0005758~mitochondrial intermembrane space;GO:0070062~extracellular exosome;GO:0097226~sperm mitochondrial sheath	Mitochondrion intermembrane space	13.3879	9.4884	9.70379	3.52983	3.35449	2.56586	0.29006	0.0212409	0.0958019
P62136;P62136-2;F8W0W8;P62136-3;E9PMD7;F5H1L6;F5H037;H0Y3Y6;F8WE71;F8W1A0;F8W0V8	Serine/threonine-protein phosphatase PP1-alpha catalytic subunit;Serine/threonine-protein phosphatase	PPP1CA;PPP1CC	GO:0000784~nuclear chromosome, telomeric region;GO:0005634~nucleus;GO:0005654~nucleoplasm;GO:0005730~nucleolus;GO:0005737~cytoplasm;GO:0005829~cytosol;GO:0005829~cytosol;GO:0005886~plasma membrane;GO:0005913~cell-cell adherens junction;GO:0070062~extracellular exosome;GO:0072357~PTW/PP1 phosphatase complex	Cytoplasm. Nucleus. Nucleus, nucleoplasm.	4.57237	3.60974	3.56609	2.26233	2.43624	1.93849	0.564942	0.0214303	0.096409
P45880-2;P45880;P45880-1;B4DKM5;Q5JSD2;Q5JSD1;A2A3S1	Voltage-dependent anion-selective channel protein 2	VDAC2	GO:0001669~acrosomal vesicle;GO:0005634~nucleus;GO:0005739~mitochondrion;GO:0005741~mitochondrial outer membrane;GO:0005743~mitochondrial inner membrane;GO:0008021~synaptic vesicle;GO:0042645~mitochondrial nucleoid;GO:0043209~myelin sheath;GO:0046930~pore complex;GO:0070062~extracellular exosome	Mitochondrion outer membrane	1.1963	1.36003	0.855604	0.660062	0.329714	0.266252	0.368128	0.0215452	0.0966786
Q9Y5L0-3;Q9Y5L0;C9J7E5;Q9Y5L0-1;Q9Y5L0-5;E9PFH4	Transportin-3	TNPO3	GO:0005737~cytoplasm;GO:0031965~nuclear membrane;GO:0043231~intracellular membrane-bounded organelle	Cytoplasm {ECO:0000269|PubMed:10713112}.	0.0183203	0.0291373	0.05405	0.106467	0.102997	0.159818	3.63798	0.0216565	0.0969308
E9PG40;P05067-7;P05067-11;P05067-8;P05067-9;P05067;H7C0V9;E9PEV0;P05067-10;P05067-3;P05067-4;P05067-5;P05067-6;H7C104;P05067-2	Amyloid beta A4 protein;N-APP;Soluble APP-alpha;Soluble APP-beta;C99;Beta-amyloid protein 42;Beta-amyloid protein 40;C83;P3(42);P3(40);C80;Gamma-secretase C-terminal fragment 59;Gamma-secretase C-terminal fragment 57;Gamma-secretase C-terminal fragment 50;C31	APP	GO:0005576~extracellular region;GO:0005615~extracellular space;GO:0005641~nuclear envelope lumen;GO:0005737~cytoplasm;GO:0005737~cytoplasm;GO:0005768~endosome;GO:0005788~endoplasmic reticulum lumen;GO:0005790~smooth endoplasmic reticulum;GO:0005791~rough endoplasmic reticulum;GO:0005794~Golgi apparatus;GO:0005794~Golgi apparatus;GO:0005796~Golgi lumen;GO:0005829~cytosol;GO:0005886~plasma membrane…	Cell membrane {ECO:0000269|PubMed:10383380,	0.0576544	0.0565521	0.0647059	0.100451	0.081016	0.0867133	1.49895	0.0217859	0.0970566
F5GZY0;Q06481-4;Q06481-2;Q06481-3;Q06481-6;Q06481;E9PQS3;F5H845;Q06481-5	Amyloid-like protein 2	APLP2	GO:0005634~nucleus;GO:0005788~endoplasmic reticulum lumen;GO:0005886~plasma membrane;GO:0016020~membrane;GO:0016021~integral component of membrane;GO:0031092~platelet alpha granule membrane;GO:0070062~extracellular exosome	Cell membrane {ECO:0000305}	0.0176762	0.0164771	0.0233152	0.0437929	0.0653717	0.0527267	2.81704	0.021795	0.0970566
P78347-2;P78347-4;P78347-3;P78347;P78347-5;C9J6M0;H7BYM4;G8JLD9;Q86UP8-3;Q86UP8;Q6EKJ0	General transcription factor II-I	GTF2I	GO:0005634~nucleus;GO:0005654~nucleoplasm;GO:0005654~nucleoplasm;GO:0005737~cytoplasm;GO:0016020~membrane;GO:0042995~cell projection;GO:0043025~neuronal cell body	Cytoplasm {ECO:0000269|PubMed:10373551}.	0.463472	0.276426	0.337933	0.607001	0.718671	0.556849	1.74658	0.021958	0.0975357
Q9Y2G5-2;Q9Y2G5-1;Q9Y2G5	GDP-fucose protein O-fucosyltransferase 2	POFUT2	GO:0005789~endoplasmic reticulum membrane;GO:0005794~Golgi apparatus	Endoplasmic reticulum	0.0345128	0.0364293	0.027385	0.0165192	0	0	0.168002	0.0222889	0.0984683
P54920;M0R0Y2;M0R2M1;M0R0I4;M0R213;M0R058;M0QZM9;M0QZN5;M0R031;Q9H115-3;Q9H115-2;Q9H115	Alpha-soluble NSF attachment protein	NAPA	GO:0000139~Golgi membrane;GO:0005774~vacuolar membrane;GO:0005829~cytosol;GO:0005886~plasma membrane;GO:0016020~membrane;GO:0031201~SNARE complex;GO:0043195~terminal bouton;GO:0043209~myelin sheath;GO:0070044~synaptobrevin 2-SNAP-25-syntaxin-1a complex;GO:0070062~extracellular exosome	Cell membrane {ECO:0000269|PubMed:15980433}	0.523125	0.764007	0.482981	0.091397	0.288198	0.148281	0.298216	0.0222983	0.0984683
Q9BRK5;Q9BRK5-6;G3V1E2;Q9BRK5-4;Q9BRK5-3;H0Y3T6;Q9BRK5-2;Q9BRK5-5	45 kDa calcium-binding protein	SDF4	GO:0005737~cytoplasm;GO:0005770~late endosome;GO:0005794~Golgi apparatus;GO:0005796~Golgi lumen;GO:0005886~plasma membrane;GO:0016020~membrane;GO:0032059~bleb;GO:0070062~extracellular exosome	Isoform 1: Golgi apparatus lumen	0.143172	0.0875813	0.0820478	0.82893	0.533538	0.857045	7.09561	0.0223359	0.0984683
Q9HB90;Q9NQL2;Q9NQL2-2	Ras-related GTP-binding protein C;Ras-related GTP-binding protein D	RRAGC;RRAGD	GO:0005634~nucleus;GO:0005737~cytoplasm;GO:0005764~lysosome;GO:0005829~cytosol;GO:0034448~EGO complex;GO:0043231~intracellular membrane-bounded organelle;GO:1990131~Gtr1-Gtr2 GTPase complex	Cytoplasm {ECO:0000269|PubMed:11073942}.	0.0889071	0.0523222	0.0938065	0.0257271	0	0.0234346	0.209167	0.0224106	0.0985507
Q5VTU8;P56381	ATP synthase subunit epsilon-like protein, mitochondrial;ATP synthase subunit epsilon, mitochondrial	ATP5EP2;ATP5E	GO:0000275~mitochondrial proton-transporting ATP synthase complex, catalytic core F(1);GO:0005739~mitochondrion;GO:0005743~mitochondrial inner membrane	Mitochondrion. Mitochondrion inner membrane	1.70037	1.96438	1.13093	0	0.716894	0.512644	0.256384	0.022493	0.0986662
E7EPB3;P50914	60S ribosomal protein L14	RPL14	GO:0005829~cytosol;GO:0016020~membrane;GO:0022625~cytosolic large ribosomal subunit;GO:0070062~extracellular exosome		1.92348	2.85307	2.31135	8.37902	5.70096	6.30248	2.87567	0.0228743	0.100089
B5MCF9;O00541-2;O00541;B3KXD6;H7C267	Pescadillo homolog	PES1	GO:0000793~condensed chromosome;GO:0005634~nucleus;GO:0005654~nucleoplasm;GO:0005654~nucleoplasm;GO:0005730~nucleolus;GO:0005829~cytosol;GO:0016020~membrane;GO:0030687~preribosome, large subunit precursor;GO:0070545~PeBoW complex	Nucleus, nucleolus. Nucleus, nucleoplasm.	0.307991	0.245089	0.258835	0.190109	0.201887	0.148268	0.665419	0.0235361	0.102629
P26038;V9GZ54	Moesin	MSN	GO:0001931~uropod;GO:0005615~extracellular space;GO:0005634~nucleus;GO:0005737~cytoplasm;GO:0005829~cytosol;GO:0005829~cytosol;GO:0005856~cytoskeleton;GO:0005886~plasma membrane;GO:0005902~microvillus;GO:0005925~focal adhesion;GO:0009986~cell surface;GO:0016323~basolateral plasma membrane;GO:0016324~apical plasma membrane;GO:0030175~filopodium;GO:0031143~pseudopodium;GO:0031528~microvillus membra…	Cell membrane {ECO:0000269|PubMed:18586956}	2.1045	2.36645	1.81144	3.80724	3.76169	2.90249	1.66679	0.0237268	0.102629
Q9NR28-2;Q9NR28;F5GXT8;F5H796;Q9NR28-3;F5GYH3;F5GX50;H7BZK7;F5H0Q4;H7BZQ7	Diablo homolog, mitochondrial	DIABLO	GO:0005739~mitochondrion;GO:0005758~mitochondrial intermembrane space;GO:0005829~cytosol;GO:0009898~cytoplasmic side of plasma membrane;GO:0035631~CD40 receptor complex	Mitochondrion {ECO:0000269|PubMed:14523016}.	2.8517	2.74937	1.84112	0.818362	0.552515	0.912026	0.306751	0.0238181	0.102629
Q9NRR5;H0YDS0;Q9NRR5-2	Ubiquilin-4	UBQLN4	GO:0005634~nucleus;GO:0005737~cytoplasm;GO:0005776~autophagosome;GO:0005789~endoplasmic reticulum membrane;GO:0005829~cytosol;GO:0031410~cytoplasmic vesicle;GO:0031595~nuclear proteasome complex;GO:0031597~cytosolic proteasome complex;GO:0048471~perinuclear region of cytoplasm	Nucleus {ECO:0000269|PubMed:11001934,	0.379883	0.530681	0.362211	0.190324	0.147564	0.116148	0.356729	0.0238414	0.102629
Q53EU6	Glycerol-3-phosphate acyltransferase 3	AGPAT9		Endoplasmic reticulum membrane	0.0921605	0.0595235	0.0604572	0.351723	0.581347	0.486957	6.69378	0.0239118	0.102629
O95202;O95202-2;O95202-3	LETM1 and EF-hand domain-containing protein 1, mitochondrial	LETM1	GO:0005739~mitochondrion;GO:0005743~mitochondrial inner membrane;GO:0016021~integral component of membrane	Mitochondrion inner membrane	1.14113	1.09853	1.04512	1.31374	1.21074	1.22187	1.14052	0.0239589	0.102629
Q9P032	NADH dehydrogenase [ubiquinone] 1 alpha subcomplex assembly factor 4	NDUFAF4	GO:0005739~mitochondrion;GO:0005743~mitochondrial inner membrane;GO:0031966~mitochondrial membrane	Mitochondrion {ECO:0000269|PubMed:18179882}.	0.0611416	0.0530597	0.0346945	0	0	0	0	0.0239647	0.102629
Q9Y6N7-6;Q9Y6N7-5;Q9Y6N7-4;Q9Y6N7-3;Q9Y6N7;Q9Y6N7-2;F8WBR3;R4GMM8;F8W703;Q9HCK4-2;Q9HCK4;Q9HCK4-3	Roundabout homolog 1	ROBO1	GO:0005737~cytoplasm;GO:0005886~plasma membrane;GO:0005886~plasma membrane;GO:0005887~integral component of plasma membrane;GO:0009986~cell surface;GO:0030424~axon	Cell membrane {ECO:0000269|PubMed:24560577}	0.00778141	0.00690533	0.00539752	0.0630009	0.0599069	0.0388793	8.05541	0.0239871	0.102629
P82663;E7EPW2;B4DQG6;B4DFJ5	28S ribosomal protein S25, mitochondrial	MRPS25	GO:0005739~mitochondrion;GO:0005739~mitochondrion;GO:0005743~mitochondrial inner membrane;GO:0005840~ribosome	Mitochondrion {ECO:0000269|PubMed:25838379}.	0.310758	0.32102	0.230028	0.876596	0.688829	0.597373	2.50961	0.0240301	0.102629
P06396-2;P06396-4;P06396-3;P06396;CON__Q3SX14;Q5T0I1;Q5T0I0;Q5T0H8;Q5T0H9;Q5T0H7	Gelsolin	GSN	GO:0001726~ruffle;GO:0002102~podosome;GO:0005576~extracellular region;GO:0005576~extracellular region;GO:0005576~extracellular region;GO:0005576~extracellular region;GO:0005615~extracellular space;GO:0005634~nucleus;GO:0005737~cytoplasm;GO:0005829~cytosol;GO:0005829~cytosol;GO:0005829~cytosol;GO:0005886~plasma membrane;GO:0005925~focal adhesion;GO:0015629~actin cytoskeleton;GO:0016528~sarcoplasm;…	Isoform 2: Cytoplasm, cytoskeleton.	0.277195	0.357203	0.326827	0.71747	0.514057	0.648258	1.95562	0.0240382	0.102629
F5H698;Q9P2J5;B4DER1;B4DJ10	Leucine--tRNA ligase, cytoplasmic	LARS	GO:0005737~cytoplasm;GO:0005764~lysosome;GO:0005783~endoplasmic reticulum;GO:0005829~cytosol;GO:0005829~cytosol;GO:0012505~endomembrane system;GO:0016604~nuclear body;GO:0017101~aminoacyl-tRNA synthetase multienzyme complex	Cytoplasm {ECO:0000250}.	1.46121	1.62281	1.32685	2.32255	2.31227	1.86908	1.47452	0.0242023	0.103079
P54760;Q96L35;P54753	Ephrin type-B receptor 4;Receptor protein-tyrosine kinase	EPHB4	GO:0005576~extracellular region;GO:0005829~cytosol;GO:0005886~plasma membrane;GO:0005887~integral component of plasma membrane;GO:0070062~extracellular exosome	Cell membrane {ECO:0000269|PubMed:8188704}	0.07248	0.0582085	0.0287637	0.451464	0.326288	0.274256	6.59764	0.0244502	0.103702
O60220	Mitochondrial import inner membrane translocase subunit Tim8 A	TIMM8A	GO:0005739~mitochondrion;GO:0005743~mitochondrial inner membrane;GO:0005758~mitochondrial intermembrane space	Mitochondrion inner membrane	7.18099	10.3076	8.197	2.9159	2.71028	2.91411	0.332493	0.0244663	0.103702
Q13642-1;Q13642-5;Q13642-4;Q5JXI8;Q13642;Q5JXH9;Q5JXH8;Q5JXH7;Q5JXI3;Q5JXI2;Q13642-3;Q5JXI0	Four and a half LIM domains protein 1	FHL1	GO:0005634~nucleus;GO:0005737~cytoplasm;GO:0005829~cytosol;GO:0005886~plasma membrane;GO:0005925~focal adhesion	Isoform 1: Cytoplasm.	0.0650146	0.0756844	0	0.143478	0.242735	0.263741	4.61946	0.0245871	0.103963
P26373;P26373-2;J3QSB4;J3KS98;H3BUK8;H3BTH3	60S ribosomal protein L13	RPL13	GO:0005634~nucleus;GO:0005829~cytosol;GO:0016020~membrane;GO:0022625~cytosolic large ribosomal subunit;GO:0022626~cytosolic ribosome		3.71931	4.60022	4.37125	13.2893	10.125	9.47032	2.59122	0.0247457	0.104383
K7EM09;K7EPR0;K7ELQ9;Q6UW68	Transmembrane protein 205	TMEM205	GO:0016021~integral component of membrane;GO:0070062~extracellular exosome	Membrane {ECO:0000269|PubMed:20589834}	0.522696	0.910508	0.672072	0	0	0	0	0.0249327	0.104673
P25205;B4DWW4;J3KQ69;Q7Z6P5	DNA replication licensing factor MCM3	MCM3	GO:0000784~nuclear chromosome, telomeric region;GO:0005634~nucleus;GO:0005654~nucleoplasm;GO:0005654~nucleoplasm;GO:0005658~alpha DNA polymerase:primase complex;GO:0005813~centrosome;GO:0016020~membrane;GO:0042555~MCM complex;GO:0048471~perinuclear region of cytoplasm	Nucleus.	1.12398	1.07906	1.09533	0.821995	0.69367	0.583858	0.636535	0.0249853	0.104673
Q96A33-2;Q96A33	Coiled-coil domain-containing protein 47	CCDC47	GO:0005783~endoplasmic reticulum;GO:0005783~endoplasmic reticulum;GO:0005791~rough endoplasmic reticulum;GO:0016020~membrane;GO:0016021~integral component of membrane	Membrane {ECO:0000305}	0.227442	0.122673	0.169379	0	0	0.026191	0.0504163	0.0249931	0.104673
O15111	Inhibitor of nuclear factor kappa-B kinase subunit alpha	CHUK	GO:0005654~nucleoplasm;GO:0005737~cytoplasm;GO:0005829~cytosol;GO:0005829~cytosol;GO:0008385~IkappaB kinase complex;GO:0009898~cytoplasmic side of plasma membrane;GO:0035631~CD40 receptor complex;GO:0043231~intracellular membrane-bounded organelle	Cytoplasm {ECO:0000269|PubMed:12789342}.	0	0	0	0.0147765	0.0136234	0.00835133	#DIV/0!	0.0250876	0.10482
Q6PKG0;Q6PKG0-3;E5RH50;H0YBW1;H0YC73;H0YC33;Q659C4-7;Q659C4-6;Q659C4-5;Q659C4-2;Q659C4;E5RHK4;H0YAN4;Q659C4-9;H0YBR8	La-related protein 1	LARP1	GO:0005737~cytoplasm;GO:0005844~polysome;GO:0010494~cytoplasmic stress granule;GO:0016020~membrane;GO:0031931~TORC1 complex	Cytoplasm {ECO:0000269|PubMed:20430826,	0.247341	0.165224	0.143289	0.433669	0.308573	0.337066	1.94171	0.0253656	0.10573
E7EX90;Q14203-3;Q14203-4;Q14203-6;Q14203;Q14203-5;Q14203-2;Q6AWB1;E7EWF7;C9J1B7;C9JZA4;C9JTE5;C9JJN7;C9JJD0;C9JKG6;E9PCY0	Dynactin subunit 1	DCTN1;DKFZp686E0752	GO:0000776~kinetochore;GO:0000922~spindle pole;GO:0005635~nuclear envelope;GO:0005737~cytoplasm;GO:0005813~centrosome;GO:0005814~centriole;GO:0005819~spindle;GO:0005829~cytosol;GO:0005829~cytosol;GO:0005869~dynactin complex;GO:0005874~microtubule;GO:0005938~cell cortex;GO:0015629~actin cytoskeleton;GO:0016020~membrane;GO:0030286~dynein complex;GO:0030904~retromer complex;GO:0031252~cell leading e…	Cytoplasm {ECO:0000269|PubMed:17828277}.	0.0751062	0.0419854	0.0717851	0.143769	0.115179	0.101758	1.90974	0.0254376	0.105779
E7EP00;P53992;G5EA31;B4DZT4;F6RFB3;O94855;O94855-2	Protein transport protein Sec24C	SEC24C	GO:0000139~Golgi membrane;GO:0005789~endoplasmic reticulum membrane;GO:0005829~cytosol;GO:0005829~cytosol;GO:0012507~ER to Golgi transport vesicle membrane;GO:0030127~COPII vesicle coat;GO:0030127~COPII vesicle coat	Cytoplasmic vesicle, COPII-coated vesicle	0.102416	0.223399	0.15853	0.360287	0.308475	0.322409	2.04641	0.0256365	0.105782
Q9UDR5;F8WAH1;F8WE53	Alpha-aminoadipic semialdehyde synthase, mitochondrial;Lysine ketoglutarate reductase;Saccharopine dehydrogenase	AASS	GO:0005739~mitochondrion;GO:0005739~mitochondrion;GO:0005759~mitochondrial matrix;GO:0043231~intracellular membrane-bounded organelle	Mitochondrion {ECO:0000250}.	0.25968	0.293935	0.175531	0.0424499	0.0288602	0.0514294	0.168333	0.025671	0.105782
P04844-2;P04844;Q5JYR4;Q5JYR7;F2Z3K5;Q5JYR3;H0Y5M1	Dolichyl-diphosphooligosaccharide--protein glycosyltransferase subunit 2	RPN2	GO:0000421~autophagosome membrane;GO:0005789~endoplasmic reticulum membrane;GO:0005791~rough endoplasmic reticulum;GO:0008250~oligosaccharyltransferase complex;GO:0016020~membrane;GO:0016021~integral component of membrane	Endoplasmic reticulum	0.749036	0.754606	0.780624	0.563628	0.38867	0.447569	0.61283	0.0256722	0.105782
O14980;C9JKM9;C9J673;C9IZS4;C9JQ02;C9JV99;F8WF71;C9JF49;C9IYM2;H7BZC5	Exportin-1	XPO1	GO:0000776~kinetochore;GO:0005634~nucleus;GO:0005635~nuclear envelope;GO:0005642~annulate lamellae;GO:0005654~nucleoplasm;GO:0005730~nucleolus;GO:0005737~cytoplasm;GO:0005829~cytosol;GO:0005829~cytosol;GO:0015030~Cajal body;GO:0016020~membrane;GO:0030529~intracellular ribonucleoprotein complex;GO:0031965~nuclear membrane;GO:0043231~intracellular membrane-bounded organelle;GO:0043234~protein compl…	Cytoplasm. Nucleus, nucleoplasm. Nucleus,	0.863355	0.846267	0.717013	2.42756	2.12593	1.66171	2.56125	0.0256787	0.105782
P54578-2;P54578;A6NJA2;B7Z4N8;J3QQT6;J3KS55	Ubiquitin carboxyl-terminal hydrolase 14;Ubiquitin carboxyl-terminal hydrolase	USP14	GO:0000502~proteasome complex;GO:0005634~nucleus;GO:0005829~cytosol;GO:0005829~cytosol;GO:0005886~plasma membrane;GO:0009986~cell surface;GO:0031410~cytoplasmic vesicle;GO:0045202~synapse;GO:0070062~extracellular exosome	Cytoplasm {ECO:0000269|PubMed:19106094}.	0.558426	0.54194	0.626115	1.08862	1.52895	1.28006	2.25756	0.0257918	0.105832
P15531;P15531-2	Nucleoside diphosphate kinase A	NME1	GO:0005634~nucleus;GO:0005634~nucleus;GO:0005737~cytoplasm;GO:0005741~mitochondrial outer membrane;GO:0005813~centrosome;GO:0005829~cytosol;GO:0005829~cytosol;GO:0005882~intermediate filament;GO:0016020~membrane;GO:0032587~ruffle membrane;GO:0043209~myelin sheath;GO:0048471~perinuclear region of cytoplasm;GO:0070062~extracellular exosome	Cytoplasm {ECO:0000269|PubMed:16442775}.	1.29718	1.35141	1.63485	2.00655	1.96826	1.73607	1.33325	0.0258848	0.105832
Q7KZF4;H7C597	Staphylococcal nuclease domain-containing protein 1	SND1	GO:0005634~nucleus;GO:0005737~cytoplasm;GO:0005739~mitochondrion;GO:0005829~cytosol;GO:0005829~cytosol;GO:0016020~membrane;GO:0016442~RISC complex;GO:0042470~melanosome;GO:0070062~extracellular exosome;GO:0097433~dense body	Cytoplasm {ECO:0000269|PubMed:14508492,	1.59532	1.14089	1.65442	2.39085	2.09713	2.10817	1.50232	0.0258853	0.105832
Q9H488;B4DUV4;Q9H488-2	GDP-fucose protein O-fucosyltransferase 1	POFUT1	GO:0005783~endoplasmic reticulum;GO:0016020~membrane	Endoplasmic reticulum	1	0.570669	0.804321	0.244474	0.0953306	0.141487	0.20265	0.0259315	0.105832
Q96IX5	Up-regulated during skeletal muscle growth protein 5	USMG5	GO:0005739~mitochondrion;GO:0005753~mitochondrial proton-transporting ATP synthase complex;GO:0005753~mitochondrial proton-transporting ATP synthase complex;GO:0016021~integral component of membrane;GO:0070062~extracellular exosome	Mitochondrion membrane {ECO:0000250}	1.73427	2.29208	1.81503	1.04679	0.638703	0	0.288543	0.0260196	0.105946
Q14789;Q14789-2;E7EU81;H0Y867	Golgin subfamily B member 1	GOLGB1	GO:0000139~Golgi membrane;GO:0005793~endoplasmic reticulum-Golgi intermediate compartment;GO:0005794~Golgi apparatus;GO:0005795~Golgi stack;GO:0005801~cis-Golgi network;GO:0016020~membrane;GO:0016021~integral component of membrane	Golgi apparatus membrane	0.0616443	0.0358887	0.0452618	0.00694683	0.00754397	0.0156264	0.210913	0.0264005	0.107248
Q01813;Q01813-2;B1APP6;B1APP8;H0Y757;Q5VSR5;V9GY25;V9GYV7;H0Y3Y3	ATP-dependent 6-phosphofructokinase, platelet type	PFKP	GO:0005634~nucleus;GO:0005737~cytoplasm;GO:0005829~cytosol;GO:0016020~membrane;GO:0031012~extracellular matrix;GO:0070062~extracellular exosome	Cytoplasm {ECO:0000255|HAMAP-Rule:MF_03184}.	2.40768	3.2708	2.45569	6.43384	6.30124	4.46841	2.11497	0.0265769	0.107716
B1ALK7;B7Z6G2;Q14155-1;Q14155-5;E7EUY6;Q14155-6;Q14155-2;Q14155-3;Q14155	Rho guanine nucleotide exchange factor 7	ARHGEF7	GO:0000322~storage vacuole;GO:0001726~ruffle;GO:0005829~cytosol;GO:0005886~plasma membrane;GO:0005925~focal adhesion;GO:0005938~cell cortex;GO:0030027~lamellipodium;GO:0043005~neuron projection;GO:0043025~neuronal cell body;GO:0043234~protein complex	Cell junction, focal adhesion {ECO:0000250}.	0.0162961	0.0190417	0.0125384	0	0.00880569	0	0.183926	0.0268421	0.108188
P01116-2;P01112-2;P01116;P01112;G3V4K2;G3V5T7;P01111	GTPase KRas;GTPase KRas, N-terminally processed;GTPase HRas;GTPase HRas, N-terminally processed	KRAS;HRAS	GO:0005737~cytoplasm;GO:0005739~mitochondrion;GO:0005829~cytosol;GO:0005886~plasma membrane;GO:0005925~focal adhesion;GO:0016020~membrane;GO:0031234~extrinsic component of cytoplasmic side of plasma membrane;GO:0045121~membrane raft	Cell membrane {ECO:0000269|PubMed:22431598,	0.253816	0.158901	0.274071	0.0965103	0.096691	0	0.281311	0.026862	0.108188
P62333;H0YJC0;H0YJS8;H0YJX2;H0YJE9;H0YJT1	26S protease regulatory subunit 10B	PSMC6	GO:0000502~proteasome complex;GO:0005634~nucleus;GO:0005654~nucleoplasm;GO:0005829~cytosol;GO:0008540~proteasome regulatory particle, base subcomplex;GO:0016020~membrane;GO:0022624~proteasome accessory complex;GO:0031595~nuclear proteasome complex;GO:0031597~cytosolic proteasome complex;GO:0070062~extracellular exosome	Cytoplasm {ECO:0000250}. Nucleus	1.2323	1.27984	0.853091	1.76855	1.86427	1.66038	1.57291	0.026878	0.108188
P50897;E9PIA8;E9PMG2;P50897-2;E9PSE5;E9PP28;E9PK48;Q5T0S4	Palmitoyl-protein thioesterase 1	PPT1	GO:0005576~extracellular region;GO:0005576~extracellular region;GO:0005634~nucleus;GO:0005764~lysosome;GO:0005764~lysosome;GO:0005794~Golgi apparatus;GO:0005829~cytosol;GO:0008021~synaptic vesicle;GO:0016020~membrane;GO:0030424~axon;GO:0043202~lysosomal lumen;GO:0045121~membrane raft;GO:0070062~extracellular exosome	Lysosome {ECO:0000269|PubMed:19941651}.	0.637795	0.398489	0.497092	0.123596	0.0986274	0.0999006	0.210075	0.0269646	0.108289
J3KNP4;Q9NPR2-2;Q9NPR2;H0YMZ3;H0YN49;H0YMR1;H0YLN3;H0YMD6;H0YKP2	Semaphorin-4B	SEMA4B	GO:0005615~extracellular space;GO:0016021~integral component of membrane	Membrane	0.0220105	0.0348971	0.0246454	0.186966	0.22945	0.134893	6.76013	0.0271167	0.108562
M0R3B2;Q9Y314;M0QX85;M0R1K2	Nitric oxide synthase-interacting protein	NOSIP	GO:0000139~Golgi membrane;GO:0005634~nucleus;GO:0005737~cytoplasm;GO:0005829~cytosol	Cytoplasm {ECO:0000269|PubMed:15548660,	0	0.0350129	0	0.0883036	0.0572192	0.0536106	5.68742	0.0271868	0.108562
Q96E22	Dehydrodolichyl diphosphate syntase complex subunit NUS1	NUS1	GO:0005789~endoplasmic reticulum membrane;GO:0005789~endoplasmic reticulum membrane;GO:0016021~integral component of membrane	Endoplasmic reticulum membrane	0	0	0	0.0287973	0.0312666	0.0481579	#DIV/0!	0.0272842	0.108562
Q9BXY0;H0YBV6	Protein MAK16 homolog	MAK16	GO:0005730~nucleolus;GO:0005730~nucleolus;GO:0030687~preribosome, large subunit precursor;GO:0043231~intracellular membrane-bounded organelle	Nucleus, nucleolus	0.214798	0.268368	0.188511	0.0440109	0.140701	0.0314319	0.321797	0.0273374	0.108562
Q9BVK6;F8W7F7	Transmembrane emp24 domain-containing protein 9	TMED9	GO:0000139~Golgi membrane;GO:0005783~endoplasmic reticulum;GO:0005789~endoplasmic reticulum membrane;GO:0005793~endoplasmic reticulum-Golgi intermediate compartment;GO:0005794~Golgi apparatus;GO:0016021~integral component of membrane;GO:0030133~transport vesicle;GO:0030140~trans-Golgi network transport vesicle;GO:0033116~endoplasmic reticulum-Golgi intermediate compartment membrane;GO:0070062~ext…	Endoplasmic reticulum membrane	0.549971	0.865237	0.625396	0.288628	0.321423	0.150111	0.372518	0.027341	0.108562
P62081;B5MCP9	40S ribosomal protein S7	RPS7	GO:0005634~nucleus;GO:0005654~nucleoplasm;GO:0005730~nucleolus;GO:0005813~centrosome;GO:0005829~cytosol;GO:0005840~ribosome;GO:0005925~focal adhesion;GO:0016020~membrane;GO:0022627~cytosolic small ribosomal subunit;GO:0022627~cytosolic small ribosomal subunit;GO:0030529~intracellular ribonucleoprotein complex;GO:0030686~90S preribosome;GO:0031012~extracellular matrix;GO:0032040~small-subunit proc…	Cytoplasm, cytoskeleton, microtubule	6.91915	3.14663	4.71707	9.65764	11.0834	8.46089	1.97539	0.0274471	0.108609
Q02127;I3NI32;J3QRQ3;I3L449;J3QRJ4	Dihydroorotate dehydrogenase (quinone), mitochondrial	DHODH	GO:0005654~nucleoplasm;GO:0005739~mitochondrion;GO:0005743~mitochondrial inner membrane;GO:0005829~cytosol;GO:0016021~integral component of membrane;GO:0043025~neuronal cell body	Mitochondrion inner membrane	0.219431	0.203422	0.115313	0.0504745	0.0366181	0	0.161832	0.0274765	0.108609
P17813-2;P17813;F5GX88	Endoglin	ENG	GO:0005615~extracellular space;GO:0005925~focal adhesion;GO:0009897~external side of plasma membrane;GO:0043235~receptor complex;GO:0070022~transforming growth factor beta receptor complex;GO:0072563~endothelial microparticle	Cell membrane {ECO:0000269|PubMed:10545596,	0	0	0	0.0721874	0.124223	0.0830791	#DIV/0!	0.0277293	0.109363
P35606;B4DZI8;D6RBT6;D6R997;D6RBZ7;D6RCL6;D6RBG7;H0YAC7;H0Y938	Coatomer subunit beta	COPB2	GO:0000139~Golgi membrane;GO:0005789~endoplasmic reticulum membrane;GO:0005829~cytosol;GO:0030126~COPI vesicle coat;GO:0030133~transport vesicle	Cytoplasm, cytosol {ECO:0000250}. Golgi	0.926865	0.835187	0.809287	2.15241	1.90845	1.52443	2.17213	0.0278022	0.109405
P60709;Q5T8M7;G5E9R0;E7EVS6;Q6S8J3;C9JZR7;C9JUM1;C9JTX5;A5A3E0;Q562R1;P0CG38;P0CG39;Q9BYX7;F8WCH0	Actin, cytoplasmic 1;Actin, cytoplasmic 1, N-terminally processed	ACTB	GO:0000790~nuclear chromatin;GO:0005615~extracellular space;GO:0005634~nucleus;GO:0005654~nucleoplasm;GO:0005737~cytoplasm;GO:0005829~cytosol;GO:0005856~cytoskeleton;GO:0005856~cytoskeleton;GO:0005886~plasma membrane;GO:0005886~plasma membrane;GO:0005925~focal adhesion;GO:0015629~actin cytoskeleton;GO:0016020~membrane;GO:0030529~intracellular ribonucleoprotein complex;GO:0030863~cortical cytoskel…	Cytoplasm, cytoskeleton	3.16111	4.84895	3.97918	1.40654	1.16907	1.2037	0.315225	0.0279599	0.10978
B2WTI3;B2WTI4;K7EJU9;Q6NYC1-2;Q6NYC1;Q6NYC1-3	Bifunctional arginine demethylase and lysyl-hydroxylase JMJD6	JMJD6	GO:0005634~nucleus;GO:0005654~nucleoplasm;GO:0005654~nucleoplasm;GO:0005730~nucleolus;GO:0005829~cytosol;GO:0005886~plasma membrane;GO:0030529~intracellular ribonucleoprotein complex	Nucleus, nucleoplasm. Nucleus, nucleolus.	0.0884707	0.119008	0.108282	0.0594122	0	0.0228842	0.260629	0.0281249	0.109956
Q02878;F8VZ45;U3KQR5;F8VR69;F8VZA3;F8VWR1;F8VU16	60S ribosomal protein L6	RPL6	GO:0005634~nucleus;GO:0005829~cytosol;GO:0005925~focal adhesion;GO:0016020~membrane;GO:0022625~cytosolic large ribosomal subunit;GO:0036464~cytoplasmic ribonucleoprotein granule	Cytoplasm, cytosol	1.60281	1.29506	1.38508	5.6638	7.75047	5.00799	4.30132	0.0281803	0.109956
P60228;E5RGA2;H0YBR5;E5RHS5;E5RIT4;H0YAW4;H0YBP5;E5RII3;E5RIP5;E5RJ25	Eukaryotic translation initiation factor 3 subunit E	EIF3E	GO:0000785~chromatin;GO:0005634~nucleus;GO:0005654~nucleoplasm;GO:0005737~cytoplasm;GO:0005829~cytosol;GO:0005829~cytosol;GO:0005852~eukaryotic translation initiation factor 3 complex;GO:0005852~eukaryotic translation initiation factor 3 complex;GO:0016020~membrane;GO:0016604~nuclear body;GO:0016605~PML body;GO:0070062~extracellular exosome	Cytoplasm. Nucleus, PML body.	0.362447	0.146137	0.112297	0.928831	1.34671	0.76158	4.89164	0.0282507	0.109956
P62244;I3L3P7;H3BVC7	40S ribosomal protein S15a	RPS15A	GO:0005654~nucleoplasm;GO:0005737~cytoplasm;GO:0005739~mitochondrion;GO:0005829~cytosol;GO:0016020~membrane;GO:0022627~cytosolic small ribosomal subunit;GO:0031012~extracellular matrix;GO:0070062~extracellular exosome		3.92753	5.20396	3.22829	9.74351	8.03297	6.57271	1.97003	0.0282783	0.109956
P61604;B8ZZL8;B8ZZ54	10 kDa heat shock protein, mitochondrial	HSPE1	GO:0005739~mitochondrion;GO:0005739~mitochondrion;GO:0005759~mitochondrial matrix;GO:0016020~membrane;GO:0070062~extracellular exosome	Mitochondrion matrix.	19.6762	27.2576	26.7542	15.2185	12.3261	11.8359	0.534422	0.0283172	0.109956
O00231;O00231-2;J3QRY4;J3QS13;J3KSW3	26S proteasome non-ATPase regulatory subunit 11	PSMD11	GO:0000502~proteasome complex;GO:0005576~extracellular region;GO:0005634~nucleus;GO:0005654~nucleoplasm;GO:0005829~cytosol;GO:0008541~proteasome regulatory particle, lid subcomplex;GO:0016020~membrane;GO:0022624~proteasome accessory complex;GO:0034774~secretory granule lumen;GO:0070062~extracellular exosome;GO:1904813~ficolin-1-rich granule lumen	Nucleus {ECO:0000250}. Cytoplasm, cytosol	1.46846	1.22891	0.993717	2.14806	1.63821	1.94063	1.55155	0.028458	0.110051
O15145;F8VR50;C9JZD1	Actin-related protein 2/3 complex subunit 3	ARPC3	GO:0005829~cytosol;GO:0005885~Arp2/3 protein complex;GO:0005925~focal adhesion;GO:0015629~actin cytoskeleton;GO:0016020~membrane;GO:0030027~lamellipodium;GO:0031941~filamentous actin;GO:0061850~growth cone leading edge;GO:0070062~extracellular exosome	Cytoplasm, cytoskeleton	2.45365	1.93444	1.72934	1.35722	1.01765	0.923383	0.539156	0.0285369	0.110051
H7BXH2;E9PKF6;G8JLI3;Q5H9R7-4;Q5H9R7-6;Q5H9R7-2;Q5H9R7;Q5H9R7-5;Q5H9R7-3;E9PQP7;H0YEN2;E9PK08;E9PNN8;E9PJD8;E9PKG4;H0YDW1	Serine/threonine-protein phosphatase 6 regulatory subunit 3	PPP6R3	GO:0000139~Golgi membrane;GO:0005654~nucleoplasm;GO:0005829~cytosol;GO:0005829~cytosol;GO:0005886~plasma membrane	Cytoplasm. Nucleus.	0.0246667	0	0	0.152923	0.107905	0.207958	19.0048	0.0285687	0.110051
Q9UL25	Ras-related protein Rab-21	RAB21	GO:0005768~endosome;GO:0005789~endoplasmic reticulum membrane;GO:0005802~trans-Golgi network;GO:0005829~cytosol;GO:0005925~focal adhesion;GO:0009898~cytoplasmic side of plasma membrane;GO:0012506~vesicle membrane;GO:0030659~cytoplasmic vesicle membrane;GO:0031901~early endosome membrane;GO:0032154~cleavage furrow;GO:0032580~Golgi cisterna membrane;GO:0070062~extracellular exosome;GO:0098559~cytop…	Endoplasmic reticulum membrane	0.899825	0.91851	0.551092	0.143632	0.109143	0.0957854	0.147107	0.0285921	0.110051
P68104;Q5VTE0;Q5JR01;A6PW80	Elongation factor 1-alpha 1;Putative elongation factor 1-alpha-like 3	EEF1A1;EEF1A1P5	GO:0005576~extracellular region;GO:0005615~extracellular space;GO:0005634~nucleus;GO:0005730~nucleolus;GO:0005737~cytoplasm;GO:0005737~cytoplasm;GO:0005737~cytoplasm;GO:0005829~cytosol;GO:0005829~cytosol;GO:0005853~eukaryotic translation elongation factor 1 complex;GO:0005886~plasma membrane;GO:0016020~membrane;GO:0030864~cortical actin cytoskeleton;GO:0032587~ruffle membrane;GO:0034774~secretory…	Cytoplasm {ECO:0000269|PubMed:19158340,	67.1109	60.2846	61.1334	107.865	94.9078	84.8962	1.52586	0.0287281	0.110333
I3L159;I3L1F5;P30519;P30519-2;I3L4P8;I3L1G7;I3L463;I3L276;I3L1Y2	Heme oxygenase 2	HMOX2	GO:0005789~endoplasmic reticulum membrane;GO:0005886~plasma membrane;GO:0005886~plasma membrane;GO:0016020~membrane;GO:0035579~specific granule membrane	Microsome. Endoplasmic reticulum.	1.14319	0.910843	1.14272	0.622468	0.847356	0.567665	0.637361	0.0290189	0.111207
Q07065	Cytoskeleton-associated protein 4	CKAP4	GO:0005783~endoplasmic reticulum;GO:0005788~endoplasmic reticulum lumen;GO:0005789~endoplasmic reticulum membrane;GO:0005791~rough endoplasmic reticulum;GO:0005811~lipid droplet;GO:0005829~cytosol;GO:0005856~cytoskeleton;GO:0005886~plasma membrane;GO:0016020~membrane;GO:0016021~integral component of membrane;GO:0016607~nuclear speck;GO:0031012~extracellular matrix;GO:0035577~azurophil granule mem…	Endoplasmic reticulum membrane	0.471031	0.564514	0.32314	0.0461961	0.056311	0.0543508	0.115448	0.0292101	0.111414
P53985;Q5T8R5;Q5T8R3;Q49A45	Monocarboxylate transporter 1	SLC16A1	GO:0005739~mitochondrion;GO:0005813~centrosome;GO:0005886~plasma membrane;GO:0005886~plasma membrane;GO:0005887~integral component of plasma membrane;GO:0005887~integral component of plasma membrane;GO:0016020~membrane;GO:0016021~integral component of membrane;GO:0030054~cell junction;GO:0043231~intracellular membrane-bounded organelle;GO:0070062~extracellular exosome	Cell membrane {ECO:0000269|PubMed:15505343,	0.338079	0.0200769	0.0202424	0.944573	0.560237	0.56041	5.45779	0.0292408	0.111414
P09104-2;P09104;F5H0C8;U3KQP4	Gamma-enolase;Enolase	ENO2	GO:0000015~phosphopyruvate hydratase complex;GO:0005615~extracellular space;GO:0005829~cytosol;GO:0005886~plasma membrane;GO:0016020~membrane;GO:0070062~extracellular exosome	Cytoplasm {ECO:0000250}. Cell membrane	0	0	0	0.0749229	0.0716711	0.119822	#DIV/0!	0.0292711	0.111414
Q9BSJ8;Q9BSJ8-2;F8VZB1	Extended synaptotagmin-1	ESYT1	GO:0005783~endoplasmic reticulum;GO:0005789~endoplasmic reticulum membrane;GO:0005886~plasma membrane;GO:0016020~membrane;GO:0030176~integral component of endoplasmic reticulum membrane;GO:0043231~intracellular membrane-bounded organelle;GO:0044232~organelle membrane contact site	Endoplasmic reticulum membrane	1.70851	1.54475	1.27078	0.900539	0.970648	0.811751	0.59304	0.0293261	0.111414
P30154-4;P30154;P30154-2;P30154-5;P30154-3;J3KR29;H0YDG7	Serine/threonine-protein phosphatase 2A 65 kDa regulatory subunit A beta isoform	PPP2R1B	GO:0045121~membrane raft;GO:0070062~extracellular exosome		0	0	0.0345766	0.0970112	0.0470157	0.0831392	6.56993	0.0297992	0.112567
H3BSJ9;H3BRG4;P22695;H3BP04;H3BUE4;H3BUI9	Cytochrome b-c1 complex subunit 2, mitochondrial	UQCRC2	GO:0005654~nucleoplasm;GO:0005739~mitochondrion;GO:0005743~mitochondrial inner membrane;GO:0005743~mitochondrial inner membrane;GO:0005750~mitochondrial respiratory chain complex III;GO:0005751~mitochondrial respiratory chain complex IV;GO:0043209~myelin sheath;GO:0070062~extracellular exosome	Mitochondrion inner membrane	0.520553	0.526081	0.273724	0	0	0.0721163	0.0546187	0.0298274	0.112567
P47755;F8W9N7;C9JUG7;P47755-2	F-actin-capping protein subunit alpha-2	CAPZA2	GO:0005576~extracellular region;GO:0005829~cytosol;GO:0005903~brush border;GO:0008290~F-actin capping protein complex;GO:0015629~actin cytoskeleton;GO:0016020~membrane;GO:0030863~cortical cytoskeleton;GO:0070062~extracellular exosome		3.45689	3.99541	2.66106	1.49257	1.3029	1.21218	0.396273	0.0298456	0.112567
E5RI99;P62888;E5RJH3	60S ribosomal protein L30	RPL30	GO:0005634~nucleus;GO:0005829~cytosol;GO:0005925~focal adhesion;GO:0016020~membrane;GO:0022625~cytosolic large ribosomal subunit;GO:0022625~cytosolic large ribosomal subunit;GO:0031012~extracellular matrix;GO:0070062~extracellular exosome		9.66063	10.0161	10.3507	20.2196	16.4465	15.8175	1.74786	0.0299281	0.112567
P05198;G3V4T5;H0YJS4	Eukaryotic translation initiation factor 2 subunit 1	EIF2S1	GO:0005634~nucleus;GO:0005829~cytosol;GO:0005840~ribosome;GO:0005844~polysome;GO:0005850~eukaryotic translation initiation factor 2 complex;GO:0005851~eukaryotic translation initiation factor 2B complex;GO:0010494~cytoplasmic stress granule;GO:0016020~membrane;GO:0033290~eukaryotic 48S preinitiation complex;GO:0043614~multi-eIF complex;GO:0044207~translation initiation ternary complex;GO:0070062~…	Cytoplasm, Stress granule	1.11245	0.989466	1.05996	3.34819	2.79251	2.25374	2.6549	0.0299495	0.112567
Q00341;Q00341-2;H0Y394;H7C0A4;C9JHS7;C9JHZ8;C9JES8;C9JZI8;C9J5E5;C9JIZ1;C9JT62;C9JK79;H7BZC3;C9JHS9;C9J739;C9JMQ6;C9JQ82;C9JBS3;C9JEJ8;C9JHN6;H7C2D1	Vigilin	HDLBP	GO:0005634~nucleus;GO:0005829~cytosol;GO:0005886~plasma membrane;GO:0034364~high-density lipoprotein particle	Cytoplasm {ECO:0000269|PubMed:8605996}.	0.21174	0.253656	0.12867	0.390995	0.384184	0.351349	1.8963	0.0301292	0.112789
F6RTM7;K7EK75;X6R2W0;Q5U8S2;O60499-2;O60499	Syntaxin-10	STX10	GO:0005802~trans-Golgi network;GO:0005829~cytosol;GO:0016021~integral component of membrane;GO:0031201~SNARE complex;GO:0031982~vesicle;GO:0032588~trans-Golgi network membrane;GO:0048471~perinuclear region of cytoplasm	Golgi apparatus membrane {ECO:0000305}	0.0793337	0.147743	0.107923	0	0	0	0	0.0301369	0.112789
Q9BT22;K7EPU3;B4DP08;K7EQK1;K7EID2;Q6GMV1	Chitobiosyldiphosphodolichol beta-mannosyltransferase	ALG1	GO:0005783~endoplasmic reticulum;GO:0005789~endoplasmic reticulum membrane;GO:0016020~membrane;GO:0016021~integral component of membrane	Endoplasmic reticulum membrane	0.322759	0.472176	0.251786	0.723855	0.851952	0.556996	2.0376	0.0310451	0.115941
Q9H0A0;Q9H0A0-2;E9PJN6;E9PMU0	N-acetyltransferase 10	NAT10	GO:0000784~nuclear chromosome, telomeric region;GO:0005634~nucleus;GO:0005654~nucleoplasm;GO:0005697~telomerase holoenzyme complex;GO:0005730~nucleolus;GO:0016020~membrane;GO:0030496~midbody;GO:0030686~90S preribosome	Nucleus, nucleolus {ECO:0000255|HAMAP-	0.104867	0.0527469	0.0581898	0.142668	0.15743	0.157033	2.11828	0.031465	0.117069
Q3ZCQ8;Q3ZCQ8-2;Q3ZCQ8-3;M0R0C3;M0R2F8;M0R003;M0R1Y4;M0R047;M0QXC3;M0R2Z3;M0R303;M0R2D2;M0R2Q2	Mitochondrial import inner membrane translocase subunit TIM50	TIMM50	GO:0005654~nucleoplasm;GO:0005739~mitochondrion;GO:0005743~mitochondrial inner membrane;GO:0005744~mitochondrial inner membrane presequence translocase complex;GO:0016021~integral component of membrane;GO:0016607~nuclear speck	Mitochondrion inner membrane	1.44052	0.95617	1.03082	0.600286	0.464924	0.364957	0.417261	0.0315248	0.117069
P61224-2;P61224-3;P61224;E7ESV4;F5H7Y6;A6NIZ1;F5H4H0;F5GYH7;F5H077;F5GWU8;F5H491;F5H0B7;F5H500;F5H6R7;F5H004;F5GYB5;F5GX62;P61224-4;F5H823;B7ZB78;F5GZG1;F8WBC0	Ras-related protein Rap-1b;Ras-related protein Rap-1b-like protein	RAP1B	GO:0005622~intracellular;GO:0005811~lipid droplet;GO:0005829~cytosol;GO:0005886~plasma membrane;GO:0005911~cell-cell junction;GO:0016020~membrane;GO:0035577~azurophil granule membrane;GO:0070062~extracellular exosome	Cell membrane. Cytoplasm, cytosol. Cell	0.339906	0.427588	0.197864	0	0.112868	0	0.116919	0.0315468	0.117069
P22087;M0R0P1;M0QXL5;M0R2Q4;M0R299;M0R2U2;M0R1H0;M0R2B0	rRNA 2-O-methyltransferase fibrillarin	FBL	GO:0001650~fibrillar center;GO:0001651~dense fibrillar component;GO:0001652~granular component;GO:0005634~nucleus;GO:0005654~nucleoplasm;GO:0005694~chromosome;GO:0005730~nucleolus;GO:0015030~Cajal body;GO:0016020~membrane;GO:0031428~box C/D snoRNP complex;GO:0031428~box C/D snoRNP complex;GO:0032040~small-subunit processome;GO:0070062~extracellular exosome	Nucleus, nucleolus	1.12998	1.42035	1.18874	0.852433	1.00031	0.761848	0.699261	0.0316948	0.117371
P13639	Elongation factor 2	EEF2	GO:0005576~extracellular region;GO:0005634~nucleus;GO:0005737~cytoplasm;GO:0005829~cytosol;GO:0005829~cytosol;GO:0005886~plasma membrane;GO:0016020~membrane;GO:0016235~aggresome;GO:0030529~intracellular ribonucleoprotein complex;GO:0031012~extracellular matrix;GO:0034774~secretory granule lumen;GO:0042788~polysomal ribosome;GO:0045121~membrane raft;GO:0070062~extracellular exosome;GO:1904813~fico…	Cytoplasm {ECO:0000269|PubMed:25064856}.	9.42022	9.62661	6.82903	15.9467	13.2802	11.8265	1.58655	0.0318516	0.117704
O43865-2;O43865;D7UEQ7;H0Y8B3;F8W7N8;Q96HN2-4;Q96HN2-3;Q96HN2-2;Q96HN2	Putative adenosylhomocysteinase 2;Adenosylhomocysteinase;Putative adenosylhomocysteinase 3	AHCYL1;AHCYL2	GO:0005737~cytoplasm;GO:0005789~endoplasmic reticulum membrane;GO:0005829~cytosol;GO:0016324~apical plasma membrane;GO:0070062~extracellular exosome	Endoplasmic reticulum	0.174202	0.175918	0.104662	0.339217	0.567866	0.467824	3.02322	0.0321074	0.118259
Q00610-2;Q00610;J3KS13;K7EJJ5;J3KSQ2;J3QL20;J3KRF5;F5H5N6	Clathrin heavy chain 1	CLTC	GO:0005764~lysosome;GO:0005768~endosome;GO:0005819~spindle;GO:0005829~cytosol;GO:0005886~plasma membrane;GO:0005925~focal adhesion;GO:0016020~membrane;GO:0030118~clathrin coat;GO:0030118~clathrin coat;GO:0030130~clathrin coat of trans-Golgi network vesicle;GO:0030132~clathrin coat of coated pit;GO:0030136~clathrin-coated vesicle;GO:0030669~clathrin-coated endocytic vesicle membrane;GO:0031012~ext…	Cytoplasmic vesicle membrane	5.81921	6.01614	5.20878	7.72292	8.03542	6.63604	1.3139	0.0321363	0.118259
P11233;H7C3P7;P11234;P11234-3;P11234-2;F8WEQ6;C9JPE8;C9JYR1;C9J6B1;C9JQB3	Ras-related protein Ral-A;Ras-related protein Ral-B	RALA;RALB	GO:0005886~plasma membrane;GO:0005925~focal adhesion;GO:0009986~cell surface;GO:0030139~endocytic vesicle;GO:0030659~cytoplasmic vesicle membrane;GO:0032154~cleavage furrow;GO:0043209~myelin sheath;GO:0070062~extracellular exosome;GO:0090543~Flemming body	Cell membrane {ECO:0000269|PubMed:17875936,	1.13968	1.09528	0.591185	0.141001	0	0.0553114	0.0694626	0.0324118	0.118883
O14964-2;O14964;I3L1P5	Hepatocyte growth factor-regulated tyrosine kinase substrate	HGS	GO:0005764~lysosome;GO:0005768~endosome;GO:0005769~early endosome;GO:0005829~cytosol;GO:0005829~cytosol;GO:0031901~early endosome membrane;GO:0032585~multivesicular body membrane;GO:0033565~ESCRT-0 complex;GO:0033565~ESCRT-0 complex;GO:0043231~intracellular membrane-bounded organelle;GO:0070062~extracellular exosome	Cytoplasm {ECO:0000250|UniProtKB:Q9JJ50}.	0.0770349	0.148946	0.134516	0	0.0415804	0.045779	0.24233	0.0324426	0.118883
O43852;O43852-3;O43852-2;O43852-4;O43852-6;O43852-5;O43852-15;O43852-10;H0Y875;O43852-9;O43852-13;O43852-14;O43852-11;O43852-8;O43852-12;O43852-7	Calumenin	CALU	GO:0005576~extracellular region;GO:0005783~endoplasmic reticulum;GO:0005788~endoplasmic reticulum lumen;GO:0005789~endoplasmic reticulum membrane;GO:0005794~Golgi apparatus;GO:0016020~membrane;GO:0033018~sarcoplasmic reticulum lumen;GO:0042470~melanosome	Endoplasmic reticulum membrane	3.79926	2.24295	3.16061	0.727103	0.786384	1.12827	0.28706	0.0325087	0.118883
H7BZI1;Q02818;C9JKZ2;C9JBD3;C9J3C1	Nucleobindin-1	NUCB1	GO:0005615~extracellular space;GO:0005634~nucleus;GO:0005769~early endosome;GO:0005788~endoplasmic reticulum lumen;GO:0005791~rough endoplasmic reticulum;GO:0005793~endoplasmic reticulum-Golgi intermediate compartment;GO:0005798~Golgi-associated vesicle;GO:0005801~cis-Golgi network;GO:0005802~trans-Golgi network;GO:0016020~membrane;GO:0032580~Golgi cisterna membrane;GO:0070062~extracellular exoso…	Golgi apparatus, cis-Golgi network membrane	0.811416	0.777773	0.423087	0.0643164	0.0904406	0	0.0769064	0.0330785	0.120716
Q9Y2Q3;Q9Y2Q3-3;Q9Y2Q3-2;Q9Y2Q3-4;E9PFN5;C9JNT3	Glutathione S-transferase kappa 1	GSTK1	GO:0005622~intracellular;GO:0005743~mitochondrial inner membrane;GO:0005759~mitochondrial matrix;GO:0005777~peroxisome;GO:0016020~membrane;GO:0070062~extracellular exosome	Peroxisome {ECO:0000269|PubMed:14742434}.	4.66706	3.62093	2.72186	0.816105	0.758625	0.603205	0.197817	0.0331669	0.120788
O60884;H3BMW5;I3L320	DnaJ homolog subfamily A member 2	DNAJA2	GO:0005829~cytosol;GO:0005829~cytosol;GO:0016020~membrane;GO:0070062~extracellular exosome	Membrane {ECO:0000305}	1.00803	0.653712	0.614206	1.24692	1.36393	1.38748	1.75678	0.0332392	0.120801
P62854;Q5JNZ5	40S ribosomal protein S26;Putative 40S ribosomal protein S26-like 1	RPS26;RPS26P11	GO:0005654~nucleoplasm;GO:0005829~cytosol;GO:0015935~small ribosomal subunit;GO:0016020~membrane;GO:0022627~cytosolic small ribosomal subunit;GO:0070062~extracellular exosome	Cytoplasm, cytosol	9.52932	9.57681	7.54234	23.6751	19.6967	15.7534	2.21871	0.0333718	0.121033
E7ERU0;F8W9J4;E7ERU2;E9PEB9;Q03001;E9PHM6;J3QTQ0;Q03001-8;Q5T0V7;E7ETB9;F6QMI7;E7ESK0;E7ERX3;Q03001-13	Dystonin	DST	GO:0005604~basement membrane;GO:0005634~nucleus;GO:0005635~nuclear envelope;GO:0005737~cytoplasm;GO:0005737~cytoplasm;GO:0005789~endoplasmic reticulum membrane;GO:0005829~cytosol;GO:0005829~cytosol;GO:0005882~intermediate filament;GO:0005925~focal adhesion;GO:0005938~cell cortex;GO:0009925~basal plasma membrane;GO:0015630~microtubule cytoskeleton;GO:0016021~integral component of membrane;GO:00300…	Cytoplasm, cytoskeleton	0.000818936	0.00128414	0.00120208	0.0040087	0.00248508	0.00301679	2.87749	0.0336646	0.121745
P00441;H7BYH4	Superoxide dismutase [Cu-Zn]	SOD1	GO:0005576~extracellular region;GO:0005615~extracellular space;GO:0005634~nucleus;GO:0005654~nucleoplasm;GO:0005737~cytoplasm;GO:0005739~mitochondrion;GO:0005758~mitochondrial intermembrane space;GO:0005759~mitochondrial matrix;GO:0005764~lysosome;GO:0005777~peroxisome;GO:0005777~peroxisome;GO:0005829~cytosol;GO:0005829~cytosol;GO:0005886~plasma membrane;GO:0031012~extracellular matrix;GO:0031045…	Cytoplasm {ECO:0000269|PubMed:19741096}.	0.634483	0.560093	0.69541	2.0284	1.47007	2.35569	3.09746	0.0337186	0.121745
P55795	Heterogeneous nuclear ribonucleoprotein H2	HNRNPH2	GO:0005634~nucleus;GO:0005654~nucleoplasm;GO:0005654~nucleoplasm;GO:0005829~cytosol;GO:0016020~membrane;GO:0030529~intracellular ribonucleoprotein complex	Nucleus, nucleoplasm.	4.68381	4.68578	3.99934	3.08493	2.96838	1.69084	0.579265	0.0337759	0.121745
O00567;H0Y653;H0YDU4;Q5JXT2	Nucleolar protein 56	NOP56	GO:0001650~fibrillar center;GO:0005654~nucleoplasm;GO:0005730~nucleolus;GO:0005732~small nucleolar ribonucleoprotein complex;GO:0005737~cytoplasm;GO:0016020~membrane;GO:0031428~box C/D snoRNP complex;GO:0031428~box C/D snoRNP complex;GO:0032040~small-subunit processome;GO:0070761~pre-snoRNP complex	Nucleus, nucleolus	0.41239	0.22669	0.269158	0.118384	0.0505227	0.026992	0.215691	0.0339609	0.122162
Q14152;Q14152-2	Eukaryotic translation initiation factor 3 subunit A	EIF3A	GO:0005634~nucleus;GO:0005730~nucleolus;GO:0005737~cytoplasm;GO:0005829~cytosol;GO:0005829~cytosol;GO:0005852~eukaryotic translation initiation factor 3 complex;GO:0005874~microtubule;GO:0016020~membrane;GO:0043614~multi-eIF complex;GO:0071540~eukaryotic translation initiation factor 3 complex, eIF3e;GO:0071541~eukaryotic translation initiation factor 3 complex, eIF3m	Cytoplasm {ECO:0000255|HAMAP-Rule:MF_03000,	0.334779	0.399334	0.269505	1.1512	0.88112	0.721363	2.74376	0.0344131	0.123411
P05388;F8VWS0;P05388-2;F8VU65;F8VPE8;G3V210;F8VW21;F8VQY6;F8VRK7;Q8NHW5;F8VWV4;F8VZS0;F8VS58;F8W1K8	60S acidic ribosomal protein P0;60S acidic ribosomal protein P0-like	RPLP0;RPLP0P6	GO:0005634~nucleus;GO:0005737~cytoplasm;GO:0005783~endoplasmic reticulum;GO:0005829~cytosol;GO:0005829~cytosol;GO:0005925~focal adhesion;GO:0016020~membrane;GO:0022625~cytosolic large ribosomal subunit;GO:0030529~intracellular ribonucleoprotein complex;GO:0036464~cytoplasmic ribonucleoprotein granule;GO:0070062~extracellular exosome	Nucleus {ECO:0000269|PubMed:19188445}.	2.47325	2.57238	2.68362	8.05482	7.30682	5.28089	2.6707	0.03451	0.123411
O75439;G3V0E4;E7ERZ4;F8WAZ6;F8WEA6;F8WBE1	Mitochondrial-processing peptidase subunit beta	PMPCB	GO:0005739~mitochondrion;GO:0005743~mitochondrial inner membrane;GO:0005750~mitochondrial respiratory chain complex III;GO:0005759~mitochondrial matrix	Mitochondrion matrix {ECO:0000250}.	1.05003	1.70322	1.07259	0.302416	0.173087	0.17986	0.171299	0.0345186	0.123411
Q9NP79;Q5TGM0;E7ETQ7	Vacuolar protein sorting-associated protein VTA1 homolog	VTA1	GO:0005654~nucleoplasm;GO:0005829~cytosol;GO:0005829~cytosol;GO:0010008~endosome membrane;GO:0043231~intracellular membrane-bounded organelle;GO:0070062~extracellular exosome	Cytoplasm {ECO:0000269|PubMed:15644320}.	0.0700019	0.11222	0.114727	0	0.0504381	0.0434802	0.316278	0.0346181	0.123516
E7EPS8;F8WA38;P28827;P28827-2;E7EVX9;J3KRV2;B1AJS0;B1AJR6;B1AJR8;B1AJR9;O14522;O14522-1	Protein-tyrosine-phosphatase;Receptor-type tyrosine-protein phosphatase mu	PTPRM	GO:0005737~cytoplasm;GO:0005886~plasma membrane;GO:0005887~integral component of plasma membrane;GO:0005911~cell-cell junction;GO:0005913~cell-cell adherens junction;GO:0030027~lamellipodium;GO:0048471~perinuclear region of cytoplasm	Membrane	0	0	0	0.100517	0.0775231	0.0501754	#DIV/0!	0.0346929	0.123532
P18124;A8MUD9;C9JIJ5;C9JZ88	60S ribosomal protein L7	RPL7	GO:0005634~nucleus;GO:0005730~nucleolus;GO:0005737~cytoplasm;GO:0005829~cytosol;GO:0005844~polysome;GO:0005925~focal adhesion;GO:0016020~membrane;GO:0022625~cytosolic large ribosomal subunit;GO:0030529~intracellular ribonucleoprotein complex;GO:0070062~extracellular exosome		2.95921	2.46264	1.83436	17.4818	13.2839	9.83975	5.59597	0.0349099	0.124054
P30050;P30050-2	60S ribosomal protein L12	RPL12	GO:0005829~cytosol;GO:0005925~focal adhesion;GO:0016020~membrane;GO:0022625~cytosolic large ribosomal subunit;GO:0031012~extracellular matrix;GO:0070062~extracellular exosome		4.08377	5.03283	4.54096	12.4295	9.53245	8.52035	2.2319	0.0351787	0.124757
Q9NUQ8-2;Q9NUQ8	ATP-binding cassette sub-family F member 3	ABCF3	GO:0016020~membrane		0	0.0296185	0.0167794	0.0686317	0.0605111	0.0372079	3.58531	0.0352914	0.124905
Q9BXK5;Q9BXK5-2;B7Z238;E9PDD6;F2Z2C3;Q8IZP5;Q9BXK5-4	Bcl-2-like protein 13	BCL2L13	GO:0005634~nucleus;GO:0005739~mitochondrion;GO:0005739~mitochondrion;GO:0016021~integral component of membrane;GO:0031966~mitochondrial membrane	Isoform 2: Mitochondrion membrane	0.32708	0.208486	0.411035	0.0268478	0.0637784	0.0176974	0.114434	0.0354168	0.124976
F5H0L8;Q9Y6Y8;Q9Y6Y8-2;H7C0V8	SEC23-interacting protein	SEC23IP	GO:0000139~Golgi membrane;GO:0005737~cytoplasm;GO:0005783~endoplasmic reticulum;GO:0005793~endoplasmic reticulum-Golgi intermediate compartment;GO:0005794~Golgi apparatus;GO:0005829~cytosol;GO:0012507~ER to Golgi transport vesicle membrane;GO:0030134~COPII-coated ER to Golgi transport vesicle;GO:0030134~COPII-coated ER to Golgi transport vesicle;GO:0043231~intracellular membrane-bounded organelle	Cytoplasmic vesicle, COPII-coated vesicle	0.0360179	0.104554	0.0934953	0.266678	0.170629	0.174642	2.61442	0.0354905	0.124976
J3QR09;J3KTE4;P84098;J3QL15	Ribosomal protein L19;60S ribosomal protein L19	RPL19	GO:0005829~cytosol;GO:0005925~focal adhesion;GO:0016020~membrane;GO:0022625~cytosolic large ribosomal subunit;GO:0022625~cytosolic large ribosomal subunit		3.97312	3.70778	2.9161	9.35876	7.33685	6.21196	2.1617	0.0355247	0.124976
F8VVM2;Q00325-2;Q00325;F8VWQ0;F8VZL5;F8VWR4	Phosphate carrier protein, mitochondrial	SLC25A3	GO:0005739~mitochondrion;GO:0005743~mitochondrial inner membrane;GO:0005887~integral component of plasma membrane;GO:0016020~membrane;GO:0043209~myelin sheath;GO:0070062~extracellular exosome	Mitochondrion inner membrane	1.18929	1.86242	1.85363	0.544413	0.85569	0.6427	0.416445	0.0358027	0.125691
F5H223;F5H2S7;Q13561;Q13561-3;Q13561-2;H0YI98;F8W1I6;F8VW18;H0YHL1;F8VRV7;F8VX93	Dynactin subunit 2	DCTN2	GO:0000776~kinetochore;GO:0005737~cytoplasm;GO:0005813~centrosome;GO:0005829~cytosol;GO:0005829~cytosol;GO:0005869~dynactin complex;GO:0005874~microtubule;GO:0016020~membrane;GO:0030286~dynein complex;GO:0030426~growth cone;GO:0031982~vesicle;GO:0070062~extracellular exosome	Cytoplasm, cytoskeleton, microtubule	0.109086	0.308932	0.274059	0.39127	0.60497	0.509704	2.17598	0.0359406	0.125691
P14210-3;P14210;P14210-5;P14210-2;P14210-4;P14210-6;C9JJ35;C9JDP4;C9WSJ3	Hepatocyte growth factor;Hepatocyte growth factor alpha chain;Hepatocyte growth factor beta chain	HGF	GO:0005576~extracellular region;GO:0005615~extracellular space;GO:0016020~membrane;GO:0031093~platelet alpha granule lumen		0	0	0	0.146609	0.163999	0.0805739	#DIV/0!	0.0359423	0.125691
P62249;M0R210;M0R3H0;M0R1M5;M0QX76;Q6IPX4	40S ribosomal protein S16	RPS16	GO:0005654~nucleoplasm;GO:0005829~cytosol;GO:0005925~focal adhesion;GO:0015935~small ribosomal subunit;GO:0016020~membrane;GO:0022627~cytosolic small ribosomal subunit;GO:0022627~cytosolic small ribosomal subunit;GO:0031012~extracellular matrix;GO:0070062~extracellular exosome		9.83752	7.85439	7.41966	16.5896	15.8882	11.6695	1.75805	0.0361111	0.125806
Q15042-4;Q15042;Q15042-3	Rab3 GTPase-activating protein catalytic subunit	RAB3GAP1	GO:0005789~endoplasmic reticulum membrane;GO:0005794~Golgi apparatus;GO:0005811~lipid droplet;GO:0005829~cytosol;GO:0043234~protein complex;GO:0070062~extracellular exosome;GO:0071782~endoplasmic reticulum tubular network;GO:0098794~postsynapse	Cytoplasm {ECO:0000269|PubMed:9852129}.	0.00983518	0.0371467	0.0163814	0.050005	0.0627673	0.0534449	2.62324	0.0361184	0.125806
Q6P2Q9;I3L0J9;I3L3Z8;I3L1T8	Pre-mRNA-processing-splicing factor 8	PRPF8	GO:0005634~nucleus;GO:0005654~nucleoplasm;GO:0005682~U5 snRNP;GO:0016020~membrane;GO:0016607~nuclear speck;GO:0046540~U4/U6 x U5 tri-snRNP complex;GO:0071013~catalytic step 2 spliceosome	Nucleus speckle {ECO:0000250}.	0.487162	0.490592	0.416576	0.734313	0.816104	0.609311	1.54894	0.0370209	0.128695
P23396;P23396-2;E9PL09;E9PPU1;H0YEU2;F2Z2S8;H0YCJ7;H0YF32;E9PQ96;E9PSF4;E9PJH4;E9PK82;E9PQX2;E9PJN9	40S ribosomal protein S3	RPS3	GO:0005634~nucleus;GO:0005634~nucleus;GO:0005654~nucleoplasm;GO:0005730~nucleolus;GO:0005737~cytoplasm;GO:0005737~cytoplasm;GO:0005743~mitochondrial inner membrane;GO:0005759~mitochondrial matrix;GO:0005783~endoplasmic reticulum;GO:0005829~cytosol;GO:0005829~cytosol;GO:0005840~ribosome;GO:0005844~polysome;GO:0005886~plasma membrane;GO:0005925~focal adhesion;GO:0016020~membrane;GO:0022627~cytosoli…	Cytoplasm {ECO:0000269|PubMed:16314389,	9.39879	10.1526	8.92945	17.7901	16.1916	13.1513	1.6549	0.0374485	0.12981
O60488-2;O60488;H0Y9A0;D6RD96;D6RF95;D6RFW9;D6RDA8	Long-chain-fatty-acid--CoA ligase 4	ACSL4	GO:0005737~cytoplasm;GO:0005741~mitochondrial outer membrane;GO:0005778~peroxisomal membrane;GO:0005789~endoplasmic reticulum membrane;GO:0005811~lipid droplet;GO:0016020~membrane;GO:0016021~integral component of membrane;GO:0043025~neuronal cell body;GO:0044233~ER-mitochondrion membrane contact site;GO:0070062~extracellular exosome	Mitochondrion outer membrane {ECO:0000250}	0.142221	0.154743	0.0803722	0.508108	0.289092	0.39679	3.16426	0.0374891	0.12981
Q9Y394;H0YJ66;Q9Y394-2;H0YJR8;H0YJE4;G3V5J0	Dehydrogenase/reductase SDR family member 7	DHRS7	GO:0016020~membrane		0.667952	0.989298	1.18006	0.359528	0.205405	0.499924	0.375305	0.0379298	0.131078
P30044-2;P30044;P30044-3;P30044-4	Peroxiredoxin-5, mitochondrial	PRDX5	GO:0005615~extracellular space;GO:0005634~nucleus;GO:0005737~cytoplasm;GO:0005739~mitochondrion;GO:0005759~mitochondrial matrix;GO:0005777~peroxisome;GO:0005782~peroxisomal matrix;GO:0005829~cytosol;GO:0005829~cytosol;GO:0031410~cytoplasmic vesicle;GO:0043231~intracellular membrane-bounded organelle;GO:0048471~perinuclear region of cytoplasm;GO:0070062~extracellular exosome	Isoform Mitochondrial: Mitochondrion	2.05739	2.72307	2.25785	1.38953	1.35327	1.40471	0.589276	0.0387003	0.133478
P31946-2;P31946;Q4VY20;Q4VY19	14-3-3 protein beta/alpha;14-3-3 protein beta/alpha, N-terminally processed	YWHAB	GO:0005634~nucleus;GO:0005737~cytoplasm;GO:0005739~mitochondrion;GO:0005829~cytosol;GO:0005829~cytosol;GO:0005925~focal adhesion;GO:0016020~membrane;GO:0017053~transcriptional repressor complex;GO:0030659~cytoplasmic vesicle membrane;GO:0042470~melanosome;GO:0043234~protein complex;GO:0048471~perinuclear region of cytoplasm;GO:0070062~extracellular exosome	Cytoplasm {ECO:0000269|PubMed:17081065}.	0.772726	0.612918	0.8045	1.19848	1.06404	0.908017	1.44764	0.0388867	0.133858
Q9Y5J7;G3V2F3;G3V502	Mitochondrial import inner membrane translocase subunit Tim9	TIMM9	GO:0005739~mitochondrion;GO:0005743~mitochondrial inner membrane;GO:0005743~mitochondrial inner membrane;GO:0005758~mitochondrial intermembrane space;GO:0042719~mitochondrial intermembrane space protein transporter complex;GO:0042719~mitochondrial intermembrane space protein transporter complex;GO:0042721~mitochondrial inner membrane protein insertion complex	Mitochondrion inner membrane	2.42537	1.32432	2.47753	0.192448	0.437055	0.448571	0.173123	0.0393122	0.135059
P50552;K7EM16;K7ENL7;K7EQD0;K7ENR7	Vasodilator-stimulated phosphoprotein	VASP	GO:0005829~cytosol;GO:0005829~cytosol;GO:0005886~plasma membrane;GO:0005923~bicellular tight junction;GO:0005925~focal adhesion;GO:0015629~actin cytoskeleton;GO:0031258~lamellipodium membrane;GO:0031527~filopodium membrane;GO:0070062~extracellular exosome	Cytoplasm. Cytoplasm, cytoskeleton. Cell	0.147278	0.0798198	0.682245	0.890302	1.51952	0.97362	3.72075	0.0397545	0.136312
O75947-2;O75947;F5H608	ATP synthase subunit d, mitochondrial	ATP5H	GO:0000274~mitochondrial proton-transporting ATP synthase, stator stalk;GO:0005654~nucleoplasm;GO:0005739~mitochondrion;GO:0005743~mitochondrial inner membrane;GO:0005743~mitochondrial inner membrane;GO:0005753~mitochondrial proton-transporting ATP synthase complex;GO:0005829~cytosol;GO:0070062~extracellular exosome	Mitochondrion. Mitochondrion inner membrane.	3.69067	2.94489	2.71779	2.39883	1.90618	1.51615	0.622361	0.0399826	0.136717
P05141;Q9H0C2	ADP/ATP translocase 2;ADP/ATP translocase 2, N-terminally processed	SLC25A5	GO:0005634~nucleus;GO:0005739~mitochondrion;GO:0005743~mitochondrial inner membrane;GO:0005743~mitochondrial inner membrane;GO:0005887~integral component of plasma membrane;GO:0016020~membrane;GO:0031012~extracellular matrix;GO:0042645~mitochondrial nucleoid;GO:0043209~myelin sheath;GO:0045121~membrane raft;GO:0070062~extracellular exosome;GO:0071817~MMXD complex	Mitochondrion inner membrane	1.86184	1.73126	1.34774	1.16303	0.823396	1.16422	0.637676	0.040028	0.136717
O75396	Vesicle-trafficking protein SEC22b	SEC22B	GO:0000139~Golgi membrane;GO:0005789~endoplasmic reticulum membrane;GO:0005793~endoplasmic reticulum-Golgi intermediate compartment;GO:0012507~ER to Golgi transport vesicle membrane;GO:0012507~ER to Golgi transport vesicle membrane;GO:0016021~integral component of membrane;GO:0030133~transport vesicle;GO:0030670~phagocytic vesicle membrane;GO:0031201~SNARE complex;GO:0033116~endoplasmic reticulum…	Endoplasmic reticulum membrane	0.178788	0.318339	0.175944	0	0.102439	0.0296549	0.196255	0.0402393	0.137172
E9PKG6;P80303-2;P80303;J3KQU0;E9PLR0;E9PLE9;E9PM22;E9PJP3;H0YD18;H0YEG8	Nucleobindin-2;Nesfatin-1	NUCB2;Nucb2	GO:0005615~extracellular space;GO:0005635~nuclear envelope;GO:0005783~endoplasmic reticulum;GO:0005793~endoplasmic reticulum-Golgi intermediate compartment;GO:0005794~Golgi apparatus;GO:0005829~cytosol;GO:0005886~plasma membrane;GO:0070062~extracellular exosome	Golgi apparatus	0.414222	0.745597	0.637903	0.138711	0.121601	0.130016	0.217124	0.0403461	0.13727
O15371-2;O15371-3;O15371;B0QYA5;B0QYA6;B0QYA7;B0QYA4;B0QYA8	Eukaryotic translation initiation factor 3 subunit D	EIF3D	GO:0005829~cytosol;GO:0005852~eukaryotic translation initiation factor 3 complex;GO:0016020~membrane;GO:0071541~eukaryotic translation initiation factor 3 complex, eIF3m	Cytoplasm {ECO:0000255|HAMAP-Rule:MF_03003}.	0.454315	0.606427	0.480031	1.3188	2.09713	1.43765	3.15009	0.0405319	0.137554
J3QLS3;Q9Y2R9;J3QQS1;J3QKW2;J3KSI8	28S ribosomal protein S7, mitochondrial	MRPS7	GO:0005743~mitochondrial inner membrane;GO:0005763~mitochondrial small ribosomal subunit;GO:0005763~mitochondrial small ribosomal subunit	Mitochondrion {ECO:0000269|PubMed:25838379}.	1.5285	1.70871	1.49321	1.28787	0.925547	1.22728	0.727356	0.0406177	0.137554
Q15907-2;Q15907;J3KQP6;H3BMH2;H3BSC1;P62491-2;P62491;B4DQU5;M0R2D0	Ras-related protein Rab-11B;Ras-related protein Rab-11A	RAB11B;RAB11A	GO:0005739~mitochondrion;GO:0005829~cytosol;GO:0008021~synaptic vesicle;GO:0030054~cell junction;GO:0030670~phagocytic vesicle membrane;GO:0045335~phagocytic vesicle;GO:0055037~recycling endosome;GO:0055037~recycling endosome;GO:0055038~recycling endosome membrane;GO:0070062~extracellular exosome;GO:0098993~anchored component of synaptic vesicle membrane	Recycling endosome membrane {ECO:0000250}	0.934307	0.909556	0.491981	0.250694	0.182125	0.0863191	0.222248	0.0407289	0.137554
B4DFC9;Q99747	Gamma-soluble NSF attachment protein	NAPG	GO:0005739~mitochondrion;GO:0005765~lysosomal membrane;GO:0031201~SNARE complex;GO:0043209~myelin sheath;GO:0070062~extracellular exosome	Membrane {ECO:0000250}	0.177643	0.113451	0.0846748	0	0.059503	0	0.15835	0.0407423	0.137554
P17858;P17858-2	ATP-dependent 6-phosphofructokinase, liver type	PFKL	GO:0005576~extracellular region;GO:0005829~cytosol;GO:0005829~cytosol;GO:0005945~6-phosphofructokinase complex;GO:0016020~membrane;GO:0034774~secretory granule lumen;GO:0070062~extracellular exosome;GO:1904813~ficolin-1-rich granule lumen	Cytoplasm {ECO:0000255|HAMAP-Rule:MF_03184}.	0.269277	0.256443	0.209293	1.19611	0.701452	0.872477	3.7687	0.0409235	0.137901
P31323	cAMP-dependent protein kinase type II-beta regulatory subunit	PRKAR2B	GO:0005737~cytoplasm;GO:0005743~mitochondrial inner membrane;GO:0005813~centrosome;GO:0005829~cytosol;GO:0005886~plasma membrane;GO:0005952~cAMP-dependent protein kinase complex;GO:0043025~neuronal cell body;GO:0043197~dendritic spine;GO:0043198~dendritic shaft;GO:0045121~membrane raft;GO:0048471~perinuclear region of cytoplasm;GO:0070062~extracellular exosome;GO:0097546~ciliary base	Cytoplasm {ECO:0000269|PubMed:21423175}.	0.131186	0.138717	0.0659625	0.045868	0.0245205	0	0.209573	0.0411072	0.138255
P06733;P06733-2;K7EM90;P13929-3;P13929-2;P13929;E5RI09;E5RG95;K7EPM1;K7EKN2;E5RGZ4;F5H1C3	Alpha-enolase	ENO1	GO:0000015~phosphopyruvate hydratase complex;GO:0005615~extracellular space;GO:0005634~nucleus;GO:0005634~nucleus;GO:0005737~cytoplasm;GO:0005829~cytosol;GO:0005829~cytosol;GO:0005886~plasma membrane;GO:0009986~cell surface;GO:0016020~membrane;GO:0031430~M band;GO:0070062~extracellular exosome;GO:0099738~cell cortex region	Cytoplasm {ECO:0000269|PubMed:10802057}.	14.9776	15.1637	11.9975	20.7513	19.5557	16.525	1.34868	0.0413159	0.13841
Q9NSD9;F5H6Y1	Phenylalanine--tRNA ligase beta subunit	FARSB	GO:0005737~cytoplasm;GO:0005829~cytosol;GO:0009328~phenylalanine-tRNA ligase complex;GO:0016020~membrane	Cytoplasm {ECO:0000305|PubMed:29573043}.	0.18307	0.229594	0.119299	0.405691	0.615479	0.386335	2.64587	0.0414633	0.13841
Q9H0S4;Q9H0S4-2;F5H1N9	Probable ATP-dependent RNA helicase DDX47	DDX47	GO:0005654~nucleoplasm;GO:0005730~nucleolus;GO:0005737~cytoplasm;GO:0016020~membrane	Nucleus, nucleolus	0.0910384	0.0347919	0.0606606	0.411085	0.472296	0.237312	6.00938	0.0414814	0.13841
X1WI28;P27635;H7C123;H7C2C5;B8A6G2;A6QRI9;Q96L21;H7C2U2	60S ribosomal protein L10	RPL10	GO:0005634~nucleus;GO:0005783~endoplasmic reticulum;GO:0005790~smooth endoplasmic reticulum;GO:0005829~cytosol;GO:0016020~membrane;GO:0022625~cytosolic large ribosomal subunit;GO:0043234~protein complex		3.33661	3.11798	2.10263	8.58653	7.6512	5.11107	2.49483	0.0415655	0.13841
Q92747;E9PF58;B4DLQ7;F8WFD3	Actin-related protein 2/3 complex subunit 1A	ARPC1A	GO:0005829~cytosol;GO:0005885~Arp2/3 protein complex;GO:0015629~actin cytoskeleton;GO:0036195~muscle cell projection membrane;GO:0070062~extracellular exosome	Cytoplasm, cytoskeleton	0.463783	0.570277	0.383837	0.237043	0.236209	0.208286	0.480668	0.0415721	0.13841
P50895;K7ENU8;K7ERB7	Basal cell adhesion molecule	BCAM	GO:0005576~extracellular region;GO:0005886~plasma membrane;GO:0005887~integral component of plasma membrane;GO:0009897~external side of plasma membrane;GO:0031012~extracellular matrix;GO:0070062~extracellular exosome	Membrane	0.572764	0.398304	0.425558	1.25017	0.91274	0.816027	2.13295	0.0417521	0.13841
Q13443;A0AVL1;Q13443-2;F8WC54	Disintegrin and metalloproteinase domain-containing protein 9	ADAM9	GO:0005615~extracellular space;GO:0005925~focal adhesion;GO:0009986~cell surface;GO:0016021~integral component of membrane;GO:0016323~basolateral plasma membrane;GO:0031233~intrinsic component of external side of plasma membrane;GO:0070062~extracellular exosome	Isoform 1: Cell membrane	0	0.0391886	0.0188666	0.11414	0.146774	0.230164	8.45881	0.0418518	0.13841
Q8IXI1;H3BST5;I3L2C6;Q8IXI1-2	Mitochondrial Rho GTPase 2	RHOT2	GO:0005829~cytosol;GO:0005886~plasma membrane;GO:0016020~membrane;GO:0031307~integral component of mitochondrial outer membrane;GO:0070062~extracellular exosome	Mitochondrion outer membrane	0.0309176	0.0339766	0.0181324	0.0143312	0	0.0108605	0.303418	0.0419152	0.13841
H0YE23;P25942-2;P25942	Tumor necrosis factor receptor superfamily member 5	CD40	GO:0005737~cytoplasm;GO:0005886~plasma membrane;GO:0005886~plasma membrane;GO:0005887~integral component of plasma membrane;GO:0009897~external side of plasma membrane;GO:0009986~cell surface;GO:0035631~CD40 receptor complex;GO:0043025~neuronal cell body;GO:0043196~varicosity;GO:0043231~intracellular membrane-bounded organelle;GO:0070062~extracellular exosome	Isoform I: Cell membrane	0	0	0	0.752147	0.442797	0.394171	#DIV/0!	0.0419879	0.13841
P62913;P62913-2;Q5VVC9;Q5VVC8	60S ribosomal protein L11	RPL11	GO:0005654~nucleoplasm;GO:0005730~nucleolus;GO:0005737~cytoplasm;GO:0005829~cytosol;GO:0016020~membrane;GO:0022625~cytosolic large ribosomal subunit;GO:0031012~extracellular matrix;GO:0043234~protein complex;GO:0070062~extracellular exosome	Nucleus, nucleolus	2.02314	2.76258	4.1426	5.64674	5.92015	5.30461	1.88966	0.0420624	0.13841
P04040	Catalase	CAT	GO:0005576~extracellular region;GO:0005739~mitochondrion;GO:0005758~mitochondrial intermembrane space;GO:0005764~lysosome;GO:0005777~peroxisome;GO:0005778~peroxisomal membrane;GO:0005782~peroxisomal matrix;GO:0005783~endoplasmic reticulum;GO:0005794~Golgi apparatus;GO:0005829~cytosol;GO:0005886~plasma membrane;GO:0005925~focal adhesion;GO:0016020~membrane;GO:0034774~secretory granule lumen;GO:004…	Peroxisome.	0.218648	0.126053	0.169242	0.279359	0.236019	0.30383	1.59397	0.0420697	0.13841
P49755;G3V2K7	Transmembrane emp24 domain-containing protein 10	TMED10	GO:0000139~Golgi membrane;GO:0005783~endoplasmic reticulum;GO:0005789~endoplasmic reticulum membrane;GO:0005793~endoplasmic reticulum-Golgi intermediate compartment;GO:0005794~Golgi apparatus;GO:0005801~cis-Golgi network;GO:0005886~plasma membrane;GO:0012507~ER to Golgi transport vesicle membrane;GO:0016021~integral component of membrane;GO:0030133~transport vesicle;GO:0030137~COPI-coated vesicle…	Golgi apparatus, cis-Golgi network membrane	0.976895	1.12942	0.645802	0.308482	0.281905	0.225167	0.296337	0.0420974	0.13841
E7EW20;Q9UM54-5;Q9UM54-2;Q9UM54-6;Q9UM54-4;Q9UM54-1;Q9UM54;Q5JVM0	Unconventional myosin-VI	MYO6	GO:0001726~ruffle;GO:0005634~nucleus;GO:0005654~nucleoplasm;GO:0005737~cytoplasm;GO:0005737~cytoplasm;GO:0005765~lysosomal membrane;GO:0005794~Golgi apparatus;GO:0005829~cytosol;GO:0005886~plasma membrane;GO:0005902~microvillus;GO:0005905~clathrin-coated pit;GO:0005938~cell cortex;GO:0016020~membrane;GO:0016461~unconventional myosin complex;GO:0016591~DNA-directed RNA polymerase II, holoenzyme;GO…	Golgi apparatus, trans-Golgi network	0.00760023	0	0	0.0579425	0.0481666	0.0953111	26.5018	0.0423946	0.138885
O75521-2;O75521;F1LLU7;C9J000;F8WAW4;C9JB63;F8W6J1	Enoyl-CoA delta isomerase 2, mitochondrial	ECI2	GO:0005654~nucleoplasm;GO:0005739~mitochondrion;GO:0005777~peroxisome;GO:0005782~peroxisomal matrix;GO:0016020~membrane;GO:0043231~intracellular membrane-bounded organelle	Isoform 1: Mitochondrion {ECO:0000250}.	0.795792	1.00055	0.79325	0.582618	0.702004	0.49776	0.688288	0.0423998	0.138885
Q9Y2T2	AP-3 complex subunit mu-1	AP3M1	GO:0005764~lysosome;GO:0005765~lysosomal membrane;GO:0005794~Golgi apparatus;GO:0030131~clathrin adaptor complex;GO:0030659~cytoplasmic vesicle membrane;GO:1904115~axon cytoplasm	Golgi apparatus. Cytoplasmic vesicle	0.0180483	0.0217468	0.0130357	0.0598855	0.0472958	0.0347828	2.68715	0.0425758	0.138948
E9PMR4;P48509;E9PP93;E9PK37;E9PJE8;E9PSA1;E9PJC8;E9PLZ6;E9PRJ3;K4DIB7	Tetraspanin;CD151 antigen	CD151	GO:0005604~basement membrane;GO:0005829~cytosol;GO:0005886~plasma membrane;GO:0005887~integral component of plasma membrane;GO:0005925~focal adhesion;GO:0016020~membrane	Membrane	0	0.221469	0	1.11586	0.548777	0.641545	10.4131	0.0426381	0.138948
P43246;E9PHA6;P43246-2;C9J809	DNA mismatch repair protein Msh2	MSH2	GO:0000784~nuclear chromosome, telomeric region;GO:0005654~nucleoplasm;GO:0016020~membrane;GO:0032301~MutSalpha complex;GO:0032302~MutSbeta complex	Nucleus {ECO:0000269|PubMed:26300262}.	1.24956	0.995509	1.16564	2.03682	1.72688	1.48956	1.54023	0.0426572	0.138948
Q5SY16	Polynucleotide 5-hydroxyl-kinase NOL9	NOL9	GO:0005654~nucleoplasm;GO:0005730~nucleolus;GO:0005730~nucleolus;GO:0016020~membrane;GO:0045111~intermediate filament cytoskeleton	Nucleus {ECO:0000250}. Nucleus, nucleolus	0.0782622	0.0844476	0.0409868	0.116881	0.132723	0.119782	1.81341	0.0427896	0.138948
I3L4X2;P33527-4;P33527;P33527-9;P33527-7;P33527-3;P33527-6;P33527-2;P33527-8;P33527-5	Multidrug resistance-associated protein 1	ABCC1	GO:0005886~plasma membrane;GO:0005886~plasma membrane;GO:0005887~integral component of plasma membrane;GO:0016020~membrane;GO:0016323~basolateral plasma membrane;GO:0070062~extracellular exosome	Cell membrane {ECO:0000269|PubMed:16230346}	0.0992831	0.0954324	0.0460595	0	0.021782	0.0107563	0.13514	0.0428141	0.138948
P47914	60S ribosomal protein L29	RPL29	GO:0005829~cytosol;GO:0016020~membrane;GO:0022625~cytosolic large ribosomal subunit		0	2.02851	2.04063	4.36317	4.33274	4.62052	3.27254	0.0429682	0.139192
O00139-2;O00139-1;O00139-5;O00139;O00139-4	Kinesin-like protein KIF2A	KIF2A	GO:0000922~spindle pole;GO:0005634~nucleus;GO:0005730~nucleolus;GO:0005813~centrosome;GO:0005814~centriole;GO:0005829~cytosol;GO:0005871~kinesin complex;GO:0005876~spindle microtubule;GO:0016020~membrane;GO:0016604~nuclear body;GO:0097228~sperm principal piece;GO:0120103~centriolar subdistal appendage	Cytoplasm {ECO:0000250}. Cytoplasm,	0.0250177	0.0279403	0.0135833	0.0411085	0.0321503	0.0427895	1.744	0.0435153	0.140705
Q14232-2;Q14232;F5H0D0;H0YGG4	Translation initiation factor eIF-2B subunit alpha	EIF2B1	GO:0005737~cytoplasm;GO:0005829~cytosol;GO:0005851~eukaryotic translation initiation factor 2B complex;GO:0005886~plasma membrane;GO:0016020~membrane		0	0	0	0.170531	0.0756664	0.146658	#DIV/0!	0.0442134	0.142668
Q15075	Early endosome antigen 1	EEA1	GO:0005737~cytoplasm;GO:0005769~early endosome;GO:0005829~cytosol;GO:0005969~serine-pyruvate aminotransferase complex;GO:0016020~membrane;GO:0019897~extrinsic component of plasma membrane;GO:0031901~early endosome membrane;GO:0044308~axonal spine;GO:0055037~recycling endosome;GO:0070062~extracellular exosome;GO:0098793~presynapse	Cytoplasm. Early endosome membrane	0.01182	0.0191324	0.00938903	0	0	0	0	0.0442846	0.142668
Q96HY6;Q96HY6-2	DDRGK domain-containing protein 1	DDRGK1	GO:0005730~nucleolus;GO:0005737~cytoplasm;GO:0005783~endoplasmic reticulum;GO:0005789~endoplasmic reticulum membrane	Endoplasmic reticulum	0.122459	0.251972	0.262827	0.0658631	0.0196814	0.0130083	0.154651	0.0443894	0.142744
P14854	Cytochrome c oxidase subunit 6B1	COX6B1	GO:0005743~mitochondrial inner membrane;GO:0005758~mitochondrial intermembrane space	Mitochondrion intermembrane space	1.49869	1.22231	1.35031	0.0919969	0.843618	0.0984777	0.253995	0.0449526	0.144253
E9PNW4;E9PR17;P13987;H0YET2	CD59 glycoprotein	CD59	GO:0000139~Golgi membrane;GO:0005615~extracellular space;GO:0005789~endoplasmic reticulum membrane;GO:0005886~plasma membrane;GO:0005925~focal adhesion;GO:0009986~cell surface;GO:0012507~ER to Golgi transport vesicle membrane;GO:0016020~membrane;GO:0030133~transport vesicle;GO:0031362~anchored component of external side of plasma membrane;GO:0031982~vesicle;GO:0033116~endoplasmic reticulum-Golgi …	Cell membrane	8.02455	8.50911	8.33643	16.8962	13.7122	12.353	1.72743	0.0450226	0.144253
P52272-2;P52272;M0R019;M0QZM1;M0R2T0;M0R0N3;M0R2I7;M0QYQ7;M0R0Y6;M0QY96;M0QYL3	Heterogeneous nuclear ribonucleoprotein M	HNRNPM	GO:0005654~nucleoplasm;GO:0005654~nucleoplasm;GO:0005681~spliceosomal complex;GO:0005730~nucleolus;GO:0005887~integral component of plasma membrane;GO:0016020~membrane;GO:0016363~nuclear matrix;GO:0031012~extracellular matrix;GO:0042382~paraspeckles;GO:0070062~extracellular exosome;GO:0071013~catalytic step 2 spliceosome	Nucleus, nucleolus {ECO:0000269|Ref.5}.	2.61804	2.97103	2.04554	6.26156	4.60978	4.15495	1.96818	0.0453945	0.14518
E9PF63;O75116;C9JFJ0;D6REE7	Rho-associated protein kinase 2	ROCK2	GO:0005634~nucleus;GO:0005813~centrosome;GO:0005829~cytosol;GO:0005829~cytosol;GO:0005886~plasma membrane;GO:0036464~cytoplasmic ribonucleoprotein granule	Cytoplasm. Cell membrane {ECO:0000250}	0.0199548	0.0155146	0.0127281	0.0388661	0.0293627	0.0251789	1.93802	0.0455063	0.145273
Q96JB5;Q96JB5-4;J3QQY1;J3QS62;Q96JB5-2;J3QL86;J3QL95;J3KRI2;J3KRK4;J3KS63;J3QRM1;Q96JB5-3	CDK5 regulatory subunit-associated protein 3	CDK5RAP3	GO:0005634~nucleus;GO:0005730~nucleolus;GO:0005737~cytoplasm;GO:0005813~centrosome;GO:0005829~cytosol;GO:0005874~microtubule;GO:0012505~endomembrane system;GO:0016020~membrane;GO:0043234~protein complex	Nucleus {ECO:0000269|PubMed:16173922}.	0.138847	0.0948951	0.0601879	0.0246631	0	0	0.0839083	0.0457249	0.145707
Q6Y288	Beta-1,3-glucosyltransferase	B3GALTL		Endoplasmic reticulum membrane	0.0958699	0.0459333	0.0595632	0	0	0	0	0.0459251	0.14608
P07814;V9GYZ6;V9GZ76	Bifunctional glutamate/proline--tRNA ligase;Glutamate--tRNA ligase;Proline--tRNA ligase	EPRS	GO:0005737~cytoplasm;GO:0005829~cytosol;GO:0005829~cytosol;GO:0016020~membrane;GO:0017101~aminoacyl-tRNA synthetase multienzyme complex;GO:0030529~intracellular ribonucleoprotein complex;GO:0097452~GAIT complex	Cytoplasm, cytosol	2.16883	1.98313	1.86865	2.65626	2.49562	2.2311	1.22628	0.046036	0.146169
K7EM56;K7ELC2;P62841;S4R456;K7EJ78;K7EQJ5	40S ribosomal protein S15	RPS15	GO:0005634~nucleus;GO:0005654~nucleoplasm;GO:0005654~nucleoplasm;GO:0005829~cytosol;GO:0005925~focal adhesion;GO:0016020~membrane;GO:0022627~cytosolic small ribosomal subunit		1.15024	1.99113	2.6029	6.5186	4.28163	3.92294	2.56311	0.0466432	0.147829
Q08722-2;Q08722-3;Q08722-4;Q08722	Leukocyte surface antigen CD47	CD47	GO:0005886~plasma membrane;GO:0005887~integral component of plasma membrane;GO:0035579~specific granule membrane;GO:0070062~extracellular exosome;GO:0070821~tertiary granule membrane	Cell membrane {ECO:0000269|PubMed:7691831}	0.176357	0.184295	0.340099	0.430317	0.795085	0.728645	2.7885	0.046828	0.148148
Q8NBX0	Saccharopine dehydrogenase-like oxidoreductase	SCCPDH	GO:0005576~extracellular region;GO:0005634~nucleus;GO:0005739~mitochondrion;GO:0005811~lipid droplet;GO:0016020~membrane;GO:0030496~midbody;GO:0031093~platelet alpha granule lumen		1.8978	1.32858	1.95105	1.14377	0.981249	0.82411	0.569613	0.047146	0.148452
P07195;A8MW50;C9J7H8;F5H793;F5H5G7;F5H155;G3XAP5;F5H245;Q6ZMR3;P07864	L-lactate dehydrogenase B chain;L-lactate dehydrogenase	LDHB	GO:0005737~cytoplasm;GO:0005739~mitochondrion;GO:0005829~cytosol;GO:0005829~cytosol;GO:0016020~membrane;GO:0043209~myelin sheath;GO:0045121~membrane raft;GO:0070062~extracellular exosome	Cytoplasm.	5.08436	5.22897	4.6598	9.12594	6.80434	7.51626	1.56591	0.0472183	0.148452
O15439-2;O15439;B7Z3Q7;O15439-3	Multidrug resistance-associated protein 4	ABCC4	GO:0005886~plasma membrane;GO:0005886~plasma membrane;GO:0005887~integral component of plasma membrane;GO:0016020~membrane;GO:0016323~basolateral plasma membrane;GO:0031088~platelet dense granule membrane;GO:0031088~platelet dense granule membrane	Membrane	0.0198991	0.0158	0.0085327	0	0	0	0	0.0472379	0.148452
Q8NFF5-3;Q8NFF5-2;Q8NFF5;Q5T196;Q8NFF5-4;Q8NFF5-5;Q5T190;Q5T191	FAD synthase;Molybdenum cofactor biosynthesis protein-like region;FAD synthase region	FLAD1	GO:0005737~cytoplasm;GO:0005759~mitochondrial matrix;GO:0005829~cytosol;GO:0005829~cytosol;GO:0005886~plasma membrane	Isoform 1: Mitochondrion matrix	0.0556088	0.0493709	0.023308	0.00839773	0	0	0.0654602	0.0472734	0.148452
E9PB90;P52789	Hexokinase;Hexokinase-2	HK2	GO:0005741~mitochondrial outer membrane;GO:0005829~cytosol;GO:0005829~cytosol;GO:0016020~membrane	Mitochondrion outer membrane {ECO:0000250}.	0	0	0	0.0168901	0.0115798	0.00753564	#DIV/0!	0.0473461	0.148452
P61026	Ras-related protein Rab-10	RAB10	GO:0000139~Golgi membrane;GO:0000145~exocyst;GO:0005768~endosome;GO:0005789~endoplasmic reticulum membrane;GO:0005794~Golgi apparatus;GO:0005802~trans-Golgi network;GO:0005829~cytosol;GO:0005886~plasma membrane;GO:0005886~plasma membrane;GO:0005913~cell-cell adherens junction;GO:0005925~focal adhesion;GO:0005929~cilium;GO:0030659~cytoplasmic vesicle membrane;GO:0030667~secretory granule membrane;…	Cytoplasmic vesicle membrane {ECO:0000305}	2.2623	1.34839	1.23541	0.400655	0.326491	0.128887	0.176644	0.0477032	0.149306
P31930	Cytochrome b-c1 complex subunit 1, mitochondrial	UQCRC1	GO:0005739~mitochondrion;GO:0005743~mitochondrial inner membrane;GO:0005746~mitochondrial respiratory chain;GO:0005750~mitochondrial respiratory chain complex III;GO:0005829~cytosol;GO:0043209~myelin sheath	Mitochondrion inner membrane.	0.0719618	0.17152	0.125444	0	0	0.0258737	0.0701325	0.0480231	0.15004
P30419-2;P30419;Q5VUC6;F5H594;Q5VUC7;O60551;K7EN82;B4DXS1;B7Z8J4	Glycylpeptide N-tetradecanoyltransferase 1	NMT1	GO:0005737~cytoplasm;GO:0005739~mitochondrion;GO:0005829~cytosol;GO:0005829~cytosol;GO:0005886~plasma membrane;GO:0019898~extrinsic component of membrane	Cytoplasm {ECO:0000269|PubMed:9353336,	0.585583	0.642185	0.564143	1.23943	1.0698	0.857646	1.76732	0.0481387	0.150135
P29966	Myristoylated alanine-rich C-kinase substrate	MARCKS	GO:0005813~centrosome;GO:0005886~plasma membrane;GO:0005925~focal adhesion;GO:0005938~cell cortex;GO:0015629~actin cytoskeleton;GO:0032432~actin filament bundle;GO:0042585~germinal vesicle;GO:0070062~extracellular exosome	Cytoplasm, cytoskeleton {ECO:0000305}.	0	0.16392	0.206235	0.356214	0.401354	0.3918	3.10509	0.0482566	0.150185
P39019;M0R2L9;M0QXK4;M0QYF7;M0R140	40S ribosomal protein S19	RPS19	GO:0005654~nucleoplasm;GO:0005730~nucleolus;GO:0005737~cytoplasm;GO:0005829~cytosol;GO:0005829~cytosol;GO:0005840~ribosome;GO:0005925~focal adhesion;GO:0016020~membrane;GO:0022627~cytosolic small ribosomal subunit;GO:0031012~extracellular matrix;GO:0070062~extracellular exosome	Nucleus {ECO:0000269|PubMed:12586610,	8.43327	7.55893	7.90677	18.3119	12.4419	14.8689	1.90898	0.0483257	0.150185
O15084-2;O15084;O15084-4;O15084-1	Serine/threonine-protein phosphatase 6 regulatory ankyrin repeat subunit A	ANKRD28	GO:0000139~Golgi membrane;GO:0005654~nucleoplasm;GO:0005829~cytosol	Nucleus, nucleoplasm	0	0.0106831	0	0.0216749	0.0138709	0.0137318	4.61267	0.0484607	0.150339
R4GNH3;E9PM69;P17980;E9PKD5;E9PMD8;E9PN50;E9PLG2	26S protease regulatory subunit 6A	PSMC3	GO:0000502~proteasome complex;GO:0000932~P-body;GO:0005576~extracellular region;GO:0005634~nucleus;GO:0005654~nucleoplasm;GO:0005829~cytosol;GO:0008540~proteasome regulatory particle, base subcomplex;GO:0016020~membrane;GO:0022624~proteasome accessory complex;GO:0031595~nuclear proteasome complex;GO:0031597~cytosolic proteasome complex;GO:0034774~secretory granule lumen;GO:1904813~ficolin-1-rich …	Cytoplasm {ECO:0000305}. Nucleus	0.893435	1.2109	0.891748	1.54557	1.46051	1.21459	1.40873	0.0485757	0.150431
P30464;P30484;P30495;P18465;P30481	HLA class I histocompatibility antigen, B-15 alpha chain;HLA class I histocompatibility antigen, B-46 alpha chain;HLA class I histocompatibility antigen, B-56 alpha chain;HLA class I histocompatibility antigen, B-57 alpha chain;HLA class I histocompatibility antigen, B-44 alpha chain	HLA-B	GO:0000139~Golgi membrane;GO:0005783~endoplasmic reticulum;GO:0005794~Golgi apparatus;GO:0005886~plasma membrane;GO:0005886~plasma membrane;GO:0009986~cell surface;GO:0012507~ER to Golgi transport vesicle membrane;GO:0030670~phagocytic vesicle membrane;GO:0031901~early endosome membrane;GO:0042612~MHC class I protein complex;GO:0055038~recycling endosome membrane;GO:0071556~integral component of …	Membrane	0.482992	0.724109	0.558279	1.05345	1.77419	1.35869	2.37134	0.0488573	0.150911
Q8IWA5-3;Q8IWA5;Q8IWA5-2;K7EMN3;K7ESP7	Choline transporter-like protein 2	SLC44A2	GO:0005765~lysosomal membrane;GO:0005886~plasma membrane;GO:0016021~integral component of membrane;GO:0035579~specific granule membrane;GO:0070062~extracellular exosome	Membrane {ECO:0000250}	0	0.0127771	0.0134791	0.0237082	0.0275139	0.027298	2.99053	0.0489023	0.150911
P40429;M0QYS1;Q6NVV1;M0QZU1	60S ribosomal protein L13a;Putative 60S ribosomal protein L13a protein RPL13AP3	RPL13A;RPL13AP3	GO:0005634~nucleus;GO:0005730~nucleolus;GO:0005737~cytoplasm;GO:0005829~cytosol;GO:0005925~focal adhesion;GO:0015934~large ribosomal subunit;GO:0016020~membrane;GO:0022625~cytosolic large ribosomal subunit;GO:0030529~intracellular ribonucleoprotein complex;GO:0097452~GAIT complex	Cytoplasm {ECO:0000305|PubMed:14567916}.	1.16295	2.22107	1.20298	5.71224	4.87346	2.98212	2.95789	0.0491695	0.15147
J3QRI7;J3QQQ9;J3QQV1;J3QRC4;P61254;J3KTJ8;E5RIT6;Q9UNX3;J3KS10;J3KSS0;E5RHH1	60S ribosomal protein L26;60S ribosomal protein L26-like 1	RPL26;RPL26L1	GO:0005654~nucleoplasm;GO:0005730~nucleolus;GO:0005737~cytoplasm;GO:0005829~cytosol;GO:0016020~membrane;GO:0022625~cytosolic large ribosomal subunit;GO:0022626~cytosolic ribosome;GO:0070062~extracellular exosome;GO:1990904~ribonucleoprotein complex		4.89655	3.27886	3.15218	6.55823	6.01789	4.95488	1.54764	0.0494323	0.151751
P46734-2;P46734;P46734-3;J3KRV4;P52564-2;P52564	Dual specificity mitogen-activated protein kinase kinase 3	MAP2K3	GO:0005654~nucleoplasm;GO:0005737~cytoplasm;GO:0005829~cytosol;GO:0016020~membrane	Nucleus {ECO:0000269|PubMed:9768359}.	0	0	0	0.177493	0.0912617	0.0955182	#DIV/0!	0.0494777	0.151751
Q15029-2;Q15029;Q15029-3;K7EP67;K7EJ74;K7EIT3;K7EIV5	116 kDa U5 small nuclear ribonucleoprotein component	EFTUD2	GO:0005654~nucleoplasm;GO:0005654~nucleoplasm;GO:0005681~spliceosomal complex;GO:0005829~cytosol;GO:0015030~Cajal body;GO:0016020~membrane;GO:0016607~nuclear speck;GO:0031012~extracellular matrix;GO:0046540~U4/U6 x U5 tri-snRNP complex;GO:0071013~catalytic step 2 spliceosome	Nucleus {ECO:0000269|PubMed:20858735}.	1.74335	1.53831	1.6759	1.369	1.05221	0.853304	0.660509	0.0495196	0.151751
P51149;C9J592;C9J8S3;C9IZZ0;C9J4V0;C9J4S4;C9J7D1	Ras-related protein Rab-7a	RAB7A	GO:0000421~autophagosome membrane;GO:0005764~lysosome;GO:0005765~lysosomal membrane;GO:0005770~late endosome;GO:0005794~Golgi apparatus;GO:0005811~lipid droplet;GO:0005829~cytosol;GO:0005886~plasma membrane;GO:0010008~endosome membrane;GO:0010008~endosome membrane;GO:0030667~secretory granule membrane;GO:0030670~phagocytic vesicle membrane;GO:0030904~retromer complex;GO:0031902~late endosome memb…	Cytoplasmic vesicle, phagosome membrane	1.00468	1.46769	0.645024	0.0434104	0.155518	0	0.0638125	0.0503662	0.154077
Q9UBG0;E7EME3	C-type mannose receptor 2	MRC2	GO:0005887~integral component of plasma membrane;GO:0005925~focal adhesion;GO:0016020~membrane	Membrane	0.0316863	0.0911179	0.0161169	0.138766	0.154826	0.0930865	2.78344	0.0507676	0.155035
O00186	Syntaxin-binding protein 3	STXBP3	GO:0005829~cytosol;GO:0005829~cytosol;GO:0005886~plasma membrane;GO:0016323~basolateral plasma membrane;GO:0016324~apical plasma membrane;GO:0031091~platelet alpha granule;GO:0042581~specific granule;GO:0070062~extracellular exosome;GO:0070820~tertiary granule	Cytoplasm, cytosol	0.280261	0.259828	0.129202	0.0964883	0.0544016	0.0133183	0.245346	0.0511606	0.155964
E9PDF6;O43795-2;O43795;H7C2Y7;E7EPB4;E7EQD9;C9JYW1;Q9UBC5	Unconventional myosin-Ib	MYO1B	GO:0005737~cytoplasm;GO:0005769~early endosome;GO:0005884~actin filament;GO:0005886~plasma membrane;GO:0005886~plasma membrane;GO:0005903~brush border;GO:0010008~endosome membrane;GO:0016459~myosin complex;GO:0030175~filopodium;GO:0032588~trans-Golgi network membrane;GO:0045177~apical part of cell;GO:0048471~perinuclear region of cytoplasm;GO:0070062~extracellular exosome;GO:0071944~cell periphery		0.0514943	0.0199762	0.0196182	0.0751211	0.0525676	0.0917905	2.40951	0.0512594	0.155995
Q12792;Q12792-3;Q12792-4;F8VS81;F8VRG3;F8W1Q9	Twinfilin-1	TWF1	GO:0005829~cytosol;GO:0005911~cell-cell junction;GO:0005925~focal adhesion;GO:0015629~actin cytoskeleton;GO:0030016~myofibril;GO:0030175~filopodium;GO:0032587~ruffle membrane;GO:0048471~perinuclear region of cytoplasm	Cytoplasm. Cytoplasm, cytoskeleton	0.637522	0.505527	0.352827	0.151354	0.150242	0.200389	0.335579	0.0515124	0.156494
P61289;P61289-3;P61289-2;B3KQ25;K7ESG5;K7ENH2;K7EMD0;K7EPX6;K7EKR3;B7Z8D3	Proteasome activator complex subunit 3	PSME3	GO:0000502~proteasome complex;GO:0005634~nucleus;GO:0005654~nucleoplasm;GO:0005654~nucleoplasm;GO:0005737~cytoplasm;GO:0005829~cytosol;GO:0005829~cytosol;GO:0008537~proteasome activator complex;GO:0016020~membrane	Nucleus {ECO:0000269|PubMed:10657252,	1.38605	1.90523	1.63216	1.29095	1.12194	0.934806	0.679951	0.051663	0.156605
P67809;H0Y449;C9J5V9;Q9Y2T7	Nuclease-sensitive element-binding protein 1	YBX1	GO:0005634~nucleus;GO:0005654~nucleoplasm;GO:0005689~U12-type spliceosomal complex;GO:0005737~cytoplasm;GO:0005829~cytosol;GO:0010494~cytoplasmic stress granule;GO:0030529~intracellular ribonucleoprotein complex;GO:0031965~nuclear membrane;GO:0043231~intracellular membrane-bounded organelle;GO:0070062~extracellular exosome;GO:0070937~CRD-mediated mRNA stability complex;GO:0071204~histone pre-mRNA…	Cytoplasm. Nucleus. Cytoplasmic granule	3.49262	5.02741	5.57244	6.06781	8.09057	8.94523	1.63943	0.0518036	0.156605
M0R3D6;M0R1A7;Q02543;M0R117;M0R0P7	60S ribosomal protein L18a	RPL18A	GO:0005829~cytosol;GO:0016020~membrane;GO:0022625~cytosolic large ribosomal subunit		1.17822	1.57625	1.20663	5.96819	3.20063	4.5785	3.47058	0.0518157	0.156605
E9PEE8;P18564-2;P18564	Integrin beta;Integrin beta-6	ITGB6	GO:0005886~plasma membrane;GO:0005925~focal adhesion;GO:0008305~integrin complex;GO:0009897~external side of plasma membrane;GO:0034685~integrin alphav-beta6 complex;GO:0043235~receptor complex;GO:0070062~extracellular exosome	Membrane	0.306612	0	0.146287	1.64586	0.880507	0.849563	7.45405	0.052406	0.158117
Q92696;H0YLG7;H0YKZ8;H0YMG5;H0YLH3	Geranylgeranyl transferase type-2 subunit alpha	RABGGTA	GO:0005829~cytosol;GO:0005886~plasma membrane;GO:0005968~Rab-protein geranylgeranyltransferase complex;GO:0005968~Rab-protein geranylgeranyltransferase complex		0	0	0	0.0365803	0.0384742	0.0158529	#DIV/0!	0.0526927	0.15871
Q86UE4;E5RJU9;H0YBJ8;H0YB56	Protein LYRIC	MTDH	GO:0001650~fibrillar center;GO:0005634~nucleus;GO:0005737~cytoplasm;GO:0005783~endoplasmic reticulum;GO:0005789~endoplasmic reticulum membrane;GO:0005923~bicellular tight junction;GO:0016021~integral component of membrane;GO:0016324~apical plasma membrane;GO:0016604~nuclear body;GO:0031965~nuclear membrane;GO:0046581~intercellular canaliculus;GO:0048471~perinuclear region of cytoplasm	Endoplasmic reticulum membrane	0.394117	0.216701	0.0795524	0.53313	0.583657	0.620668	2.5167	0.0529157	0.159109
P62993;P62993-2;J3KT38;J3QRL5	Growth factor receptor-bound protein 2	GRB2	GO:0005634~nucleus;GO:0005654~nucleoplasm;GO:0005730~nucleolus;GO:0005737~cytoplasm;GO:0005768~endosome;GO:0005794~Golgi apparatus;GO:0005829~cytosol;GO:0005886~plasma membrane;GO:0005911~cell-cell junction;GO:0008180~COP9 signalosome;GO:0012506~vesicle membrane;GO:0031234~extrinsic component of cytoplasmic side of plasma membrane;GO:0070062~extracellular exosome;GO:0070436~Grb2-EGFR complex	Nucleus {ECO:0000269|PubMed:21179510}.	0.325147	0.217205	0.23694	0.115203	0.142	0.17521	0.55488	0.0533914	0.160003
P62191;P62191-2;G3V4X1	26S protease regulatory subunit 4	PSMC1	GO:0000502~proteasome complex;GO:0005634~nucleus;GO:0005654~nucleoplasm;GO:0005654~nucleoplasm;GO:0005829~cytosol;GO:0005829~cytosol;GO:0008540~proteasome regulatory particle, base subcomplex;GO:0016020~membrane;GO:0022624~proteasome accessory complex;GO:0031595~nuclear proteasome complex;GO:0031597~cytosolic proteasome complex	Cytoplasm. Nucleus. Membrane {ECO:0000305}	0.804442	0.619241	0.716354	2.16331	1.60702	1.31232	2.37503	0.0533949	0.160003
F8W6G1;Q9UHY1;C9JHZ6	Nuclear receptor-binding protein	NRBP1	GO:0005654~nucleoplasm;GO:0005829~cytosol;GO:0005938~cell cortex;GO:0012505~endomembrane system;GO:0016020~membrane;GO:0030027~lamellipodium	Cytoplasm, cell cortex	0.0710618	0.0314584	0	0.11386	0.0975856	0.120276	3.23567	0.0537614	0.160827
Q9UMX0-2;Q9UMX0	Ubiquilin-1	UBQLN1	GO:0000502~proteasome complex;GO:0005654~nucleoplasm;GO:0005737~cytoplasm;GO:0005737~cytoplasm;GO:0005776~autophagosome;GO:0005783~endoplasmic reticulum;GO:0005829~cytosol;GO:0005886~plasma membrane;GO:0016235~aggresome;GO:0031410~cytoplasmic vesicle;GO:0043234~protein complex;GO:0048471~perinuclear region of cytoplasm;GO:0048471~perinuclear region of cytoplasm	Cytoplasm {ECO:0000269|PubMed:16159959,	0.251412	0.145129	0.194961	0.0642834	0.138759	0.0606004	0.445716	0.0538547	0.160833
Q99536;Q99536-3;Q99536-2;K7ESA3;K7ERT7;K7ENX2;K7EM19;K7EJM4;K7ER81	Synaptic vesicle membrane protein VAT-1 homolog	VAT1	GO:0005576~extracellular region;GO:0005741~mitochondrial outer membrane;GO:0016021~integral component of membrane;GO:0035578~azurophil granule lumen;GO:0070062~extracellular exosome	Cytoplasm. Mitochondrion outer membrane	2.45486	2.41894	2.66465	4.17723	3.16753	4.23198	1.53569	0.0541884	0.161555
P24752;H0YEL7;G3XAB4;E9PRQ6;E9PKF3	Acetyl-CoA acetyltransferase, mitochondrial	ACAT1	GO:0005739~mitochondrion;GO:0005739~mitochondrion;GO:0005743~mitochondrial inner membrane;GO:0005759~mitochondrial matrix;GO:0070062~extracellular exosome	Mitochondrion.	7.74479	5.12696	5.51008	2.89702	3.65555	2.81885	0.50982	0.054987	0.163658
P51511	Matrix metalloproteinase-15	MMP15	GO:0005886~plasma membrane;GO:0005887~integral component of plasma membrane;GO:0031012~extracellular matrix	Membrane {ECO:0000305}	0	0	0	0.0742569	0.0740793	0.0302214	#DIV/0!	0.0555746	0.165128
O43264;A1A528;F5H3C1	Centromere/kinetochore protein zw10 homolog	ZW10	GO:0000776~kinetochore;GO:0000777~condensed chromosome kinetochore;GO:0000922~spindle pole;GO:0005634~nucleus;GO:0005783~endoplasmic reticulum;GO:0005789~endoplasmic reticulum membrane;GO:0005828~kinetochore microtubule;GO:0005829~cytosol;GO:0005829~cytosol;GO:0016020~membrane;GO:0070939~Dsl1/NZR complex;GO:1990423~RZZ complex	Cytoplasm {ECO:0000269|PubMed:15029241}.	0.385693	0.283236	0.298456	0.57183	0.476929	0.406564	1.50439	0.0557726	0.165437
Q9UBI6	Guanine nucleotide-binding protein G(I)/G(S)/G(O) subunit gamma-12	GNG12	GO:0005834~heterotrimeric G-protein complex;GO:0005884~actin filament;GO:0005886~plasma membrane;GO:0070062~extracellular exosome	Cell membrane {ECO:0000305}	1.19509	2.08089	0.90617	0	0.564998	0	0.135098	0.0559481	0.165678
P35241;P35241-5;P35241-4;H0YE16;P35241-3;P35241-2;E9PNV3;E9PQ82;E9PKN5;E9PNP4	Radixin	RDX	GO:0001726~ruffle;GO:0005615~extracellular space;GO:0005886~plasma membrane;GO:0005886~plasma membrane;GO:0005902~microvillus;GO:0005913~cell-cell adherens junction;GO:0005925~focal adhesion;GO:0016324~apical plasma membrane;GO:0030027~lamellipodium;GO:0030175~filopodium;GO:0030315~T-tubule;GO:0030496~midbody;GO:0030864~cortical actin cytoskeleton;GO:0032154~cleavage furrow;GO:0032420~stereociliu…	Cell membrane	0.281496	0.287181	0.319963	0.466281	0.707212	0.544503	1.93329	0.0563448	0.166392
O75054;O75054-2	Immunoglobulin superfamily member 3	IGSF3	GO:0005886~plasma membrane;GO:0009986~cell surface;GO:0016021~integral component of membrane	Membrane {ECO:0000305}	0.00776622	0.0475449	0	0.099301	0.155022	0.0656455	5.78488	0.0564342	0.166392
O75131;E5RG68;E5RHZ0;H0YB26;E5RJ85;E5RG97;E5RFT7;E7ENV7;Q86VY2;Q7Z6C8;Q8IYJ1;Q96A23;O95741;Q9UBL6-2;Q86YQ8;Q96A23-2;Q9HCH3;O95741-2;Q9UBL6	Copine-3	CPNE3	GO:0005634~nucleus;GO:0005730~nucleolus;GO:0005737~cytoplasm;GO:0005737~cytoplasm;GO:0005739~mitochondrion;GO:0005829~cytosol;GO:0005886~plasma membrane;GO:0005886~plasma membrane;GO:0005925~focal adhesion;GO:0030054~cell junction;GO:0035577~azurophil granule membrane;GO:0070062~extracellular exosome	Nucleus {ECO:0000269|PubMed:20010870,	0.394389	0.681412	0.357615	1.01519	0.738097	0.766123	1.75763	0.0564729	0.166392
Q86UP2;Q86UP2-4;Q86UP2-2;Q86UP2-3;G3V4Y7;B7Z6P3;H0YJZ8;G3V5P0;G3V5G2;H0YJP2;H0YJV5	Kinectin	KTN1	GO:0005783~endoplasmic reticulum;GO:0005788~endoplasmic reticulum lumen;GO:0005789~endoplasmic reticulum membrane;GO:0005887~integral component of plasma membrane;GO:0016020~membrane;GO:0016021~integral component of membrane	Endoplasmic reticulum membrane	3.43624	2.82581	2.64784	1.99538	2.04565	2.20584	0.701117	0.0569742	0.167588
P27348;E9PG15	14-3-3 protein theta	YWHAQ	GO:0005737~cytoplasm;GO:0005739~mitochondrion;GO:0005829~cytosol;GO:0005925~focal adhesion;GO:0016020~membrane;GO:0030659~cytoplasmic vesicle membrane;GO:0043234~protein complex;GO:0070062~extracellular exosome	Cytoplasm. Note=In neurons, axonally	1.23133	1.36377	1.01885	1.41705	1.66266	1.55356	1.28205	0.0571011	0.167681
O75534-2;O75534;O75534-3;O75534-4;E9PLT0;E9PLD4;E9PKN4;E9PNG3	Cold shock domain-containing protein E1	CSDE1	GO:0005743~mitochondrial inner membrane;GO:0005794~Golgi apparatus;GO:0005829~cytosol;GO:0005886~plasma membrane;GO:0070937~CRD-mediated mRNA stability complex	Cytoplasm.	0.0303515	0	0.11973	0.198503	0.185397	0.165731	3.66223	0.0573923	0.168255
Q5JTH9-2;Q5JTH9-3;Q5JTH9;F5H456	RRP12-like protein	RRP12	GO:0005730~nucleolus;GO:0016021~integral component of membrane;GO:0031965~nuclear membrane	Nucleus, nucleolus	0.0219299	0.0380806	0.016248	0.0541413	0.0504608	0.0380456	1.87058	0.0580565	0.169489
K7ENL3;P40763-2;P40763;K7EP08;G8JLH9	Signal transducer and activator of transcription 3;Signal transducer and activator of transcription	STAT3	GO:0000790~nuclear chromatin;GO:0005634~nucleus;GO:0005634~nucleus;GO:0005654~nucleoplasm;GO:0005654~nucleoplasm;GO:0005737~cytoplasm;GO:0005737~cytoplasm;GO:0005743~mitochondrial inner membrane;GO:0005829~cytosol;GO:0005829~cytosol;GO:0005886~plasma membrane;GO:0090575~RNA polymerase II transcription factor complex;GO:0090575~RNA polymerase II transcription factor complex	Cytoplasm. Nucleus	0	0.05518	0.0124738	0.0794089	0.0910534	0.0866999	3.80115	0.0581513	0.169489
Q9Y3U8;J3QSB5;J3KTD3	60S ribosomal protein L36	RPL36	GO:0005730~nucleolus;GO:0005737~cytoplasm;GO:0005829~cytosol;GO:0016020~membrane;GO:0022625~cytosolic large ribosomal subunit	Cytoplasm, cytosol	4.89967	5.98369	3.24265	7.85777	14.5597	12.0503	2.44003	0.0581766	0.169489
I3L1P8;Q02978;Q02978-2	Mitochondrial 2-oxoglutarate/malate carrier protein	SLC25A11	GO:0005634~nucleus;GO:0005739~mitochondrion;GO:0005743~mitochondrial inner membrane;GO:0005743~mitochondrial inner membrane;GO:0005887~integral component of plasma membrane	Mitochondrion inner membrane	0.340382	0.281535	0.17145	0.177543	0	0	0.223784	0.0581985	0.169489
P07858;R4GMQ5;E9PKQ7;E9PNL5;E9PHZ5;E9PLY3;E9PSG5;E9PQM1;E9PR54;E9PJ67;E9PCB3	Cathepsin B;Cathepsin B light chain;Cathepsin B heavy chain	CTSB	GO:0005576~extracellular region;GO:0005615~extracellular space;GO:0005615~extracellular space;GO:0005622~intracellular;GO:0005730~nucleolus;GO:0005739~mitochondrion;GO:0005764~lysosome;GO:0036021~endolysosome lumen;GO:0042470~melanosome;GO:0043231~intracellular membrane-bounded organelle;GO:0048471~perinuclear region of cytoplasm;GO:0070062~extracellular exosome;GO:1904813~ficolin-1-rich granule …	Lysosome {ECO:0000269|PubMed:16733801}.	0.188416	0.396184	0.0903237	0.80273	1.13451	0.522077	3.64384	0.0586093	0.170049
Q5ZPR3-4;Q5ZPR3;Q5ZPR3-3;Q5ZPR3-2;H0YL10;H0YLT8;H0YN85;H0YK40;H0YK59;H0YN29	CD276 antigen	CD276	GO:0009897~external side of plasma membrane;GO:0016021~integral component of membrane;GO:0070062~extracellular exosome	Membrane {ECO:0000305}	0.142431	0.227937	0.179134	0.662098	1.4776	1.26917	6.20355	0.0586162	0.170049
K7ELJ7;P04632;U3KQE2;K7EIV0;K7EKD8;K7EM73;U3KPR7;K7EMQ1	Calpain small subunit 1	CAPNS1	GO:0005829~cytosol;GO:0005829~cytosol;GO:0005886~plasma membrane;GO:0016020~membrane;GO:0070062~extracellular exosome	Cytoplasm {ECO:0000250}. Cell membrane	0.491954	0.595963	0.329364	1.23762	1.06397	0.704061	2.12072	0.0586808	0.170049
Q02952-3;Q02952-2;Q02952	A-kinase anchor protein 12	AKAP12	GO:0005737~cytoplasm;GO:0005829~cytosol;GO:0005856~cytoskeleton;GO:0005886~plasma membrane;GO:0005925~focal adhesion;GO:0005938~cell cortex	Cytoplasm, cell cortex {ECO:0000305}.	0.110921	0.0728194	0.144635	0.295354	0.257222	0.467383	3.10607	0.0590339	0.17079
F5GWS8;P48723	Heat shock 70 kDa protein 13	HSPA13	GO:0005783~endoplasmic reticulum;GO:0043231~intracellular membrane-bounded organelle;GO:0070062~extracellular exosome	Microsome. Endoplasmic reticulum.	0.0681785	0.140625	0.0706002	0	0	0	0	0.059328	0.170851
P46821;D6RA32;D6RA40;D6RCL2;D6RGJ3;J3KPX8;E9PGC8;P78559;P78559-2	Microtubule-associated protein 1B;MAP1B heavy chain;MAP1 light chain LC1	MAP1B	GO:0001750~photoreceptor outer segment;GO:0005829~cytosol;GO:0005874~microtubule;GO:0005875~microtubule associated complex;GO:0005886~plasma membrane;GO:0014069~postsynaptic density;GO:0030054~cell junction;GO:0043197~dendritic spine	Cytoplasm, cytoskeleton	0.0575492	0.0726795	0.0863623	0.0949086	0.145236	0.120931	1.66708	0.0593414	0.170851
B3KY94;O14735-3;O14735;H3BUR9;O14735-2	CDP-diacylglycerol--inositol 3-phosphatidyltransferase	CDIPT	GO:0000139~Golgi membrane;GO:0005789~endoplasmic reticulum membrane;GO:0005794~Golgi apparatus;GO:0005886~plasma membrane;GO:0016020~membrane;GO:0016021~integral component of membrane	Endoplasmic reticulum membrane	0.0786207	0.0371243	0.0405817	0	0	0	0	0.0593461	0.170851
Q8N2F6-4;Q8N2F6-3;Q8N2F6-2;Q8N2F6;H7BXQ8;Q8N2F6-6;Q8N2F6-5;C9J5N7	Armadillo repeat-containing protein 10	ARMC10	GO:0005739~mitochondrion;GO:0005783~endoplasmic reticulum;GO:0005789~endoplasmic reticulum membrane;GO:0016021~integral component of membrane	Endoplasmic reticulum membrane	0.0936372	0.25153	0.197971	0	0	0	0	0.0597504	0.171734
Q14527;Q14527-2;H7C5K0	Helicase-like transcription factor	HLTF	GO:0005634~nucleus;GO:0005654~nucleoplasm;GO:0005654~nucleoplasm;GO:0005730~nucleolus;GO:0005737~cytoplasm;GO:0016020~membrane	Cytoplasm {ECO:0000250}. Nucleus	0.0934463	0.0712637	0.0607983	0.16741	0.189289	0.110242	2.07061	0.0601686	0.172568
P48449;P48449-3;P48449-2;C9J315	Lanosterol synthase	LSS	GO:0005789~endoplasmic reticulum membrane;GO:0005811~lipid droplet;GO:0016020~membrane	Endoplasmic reticulum membrane	0.723008	0.899036	0.626354	0.472881	0.571518	0.415121	0.649138	0.060237	0.172568
Q7L1Q6;Q7L1Q6-4;Q7L1Q6-3;Q7L1Q6-2;C9IZ80;H0Y503;C9JFN4;C9J188;C9JWF5;C9JV57	Basic leucine zipper and W2 domain-containing protein 1	BZW1	GO:0005737~cytoplasm;GO:0016020~membrane		0.989636	0.850464	0.943869	3.01459	2.11373	1.80882	2.49182	0.060337	0.172574
J3QT77;G3V1K3;Q15165-3;Q15165-1;Q15165;G3XAK4	Serum paraoxonase/arylesterase 2	PON2	GO:0005576~extracellular region;GO:0005634~nucleus;GO:0005739~mitochondrion;GO:0005764~lysosome;GO:0005886~plasma membrane	Membrane {ECO:0000269|PubMed:11579088}	0.81991	0.543546	0.862306	0.332376	0.460831	0.397805	0.535103	0.0605817	0.172992
B1ALU3;O95490-3;O95490-4;O95490-2;O95490-5;O95490;O95490-7;O95490-6;B1ALU1;H0Y5C0	Latrophilin-2	ADGRL2;LPHN2	GO:0016021~integral component of membrane	Membrane {ECO:0000255}	0	0	0	0.0442245	0.0784484	0.0337868	#DIV/0!	0.0608487	0.173473
C9JG87;Q9NYK5;Q9NYK5-2	39S ribosomal protein L39, mitochondrial	MRPL39	GO:0005743~mitochondrial inner membrane;GO:0005761~mitochondrial ribosome;GO:0005762~mitochondrial large ribosomal subunit	Mitochondrion {ECO:0000269|PubMed:25278503,	0.376244	0.149198	0.13971	0.645255	0.353251	0.593879	2.39402	0.0610984	0.173903
Q9BR76;F5H390;E7EW44;F5H0D2	Coronin-1B;Coronin	CORO1B	GO:0001725~stress fiber;GO:0005737~cytoplasm;GO:0005829~cytosol;GO:0005884~actin filament;GO:0005886~plasma membrane;GO:0005925~focal adhesion;GO:0030027~lamellipodium;GO:0031252~cell leading edge;GO:0048471~perinuclear region of cytoplasm;GO:0070062~extracellular exosome;GO:0071944~cell periphery	Cytoplasm, cytoskeleton	0.603039	0.254994	0.592903	0.693967	0.948342	0.929395	1.77245	0.0627474	0.178178
Q92544;F8WCN2;F2Z2L1	Transmembrane 9 superfamily member 4	TM9SF4	GO:0005769~early endosome;GO:0005794~Golgi apparatus;GO:0016021~integral component of membrane	Membrane {ECO:0000255}	0.0466589	0.108314	0.0756867	0	0.0375967	0.0202587	0.250826	0.0628029	0.178178
Q9P2I0;G3V3T7;H0YJF4;G3V5T3	Cleavage and polyadenylation specificity factor subunit 2	CPSF2	GO:0005654~nucleoplasm;GO:0005847~mRNA cleavage and polyadenylation specificity factor complex;GO:0016020~membrane	Nucleus {ECO:0000305}.	0.378625	0.235016	0.20392	0.0770421	0.0710031	0.0621443	0.257093	0.0630387	0.178559
P19525;P19525-2	Interferon-induced, double-stranded RNA-activated protein kinase	EIF2AK2	GO:0005634~nucleus;GO:0005737~cytoplasm;GO:0005829~cytosol;GO:0005829~cytosol;GO:0005840~ribosome;GO:0016020~membrane;GO:0048471~perinuclear region of cytoplasm	Cytoplasm. Nucleus. Cytoplasm, perinuclear	0.0462887	0.0671395	0.0418724	0.205433	0.156572	0.103835	2.9996	0.063288	0.178574
Q9Y4W6;K7EP56;B7Z651;E9PHW9;I6L894;Q01484-5;Q01484-2;Q01484	AFG3-like protein 2	AFG3L2	GO:0005739~mitochondrion;GO:0005743~mitochondrial inner membrane;GO:0005743~mitochondrial inner membrane;GO:0005745~m-AAA complex	Mitochondrion {ECO:0000269|PubMed:10395799}.	0.0572531	0.0649627	0.0370337	0.0278429	0.0355028	0.0135494	0.48286	0.0633296	0.178574
P23229-4;P23229-2;P23229-5;P23229-3;P23229-9;P23229-6;P23229;P23229-7;C9JXX7;H7BZ97	Integrin alpha-6;Integrin alpha-6 heavy chain;Integrin alpha-6 light chain;Processed integrin alpha-6	ITGA6	GO:0005604~basement membrane;GO:0005886~plasma membrane;GO:0005886~plasma membrane;GO:0005913~cell-cell adherens junction;GO:0005925~focal adhesion;GO:0009897~external side of plasma membrane;GO:0009925~basal plasma membrane;GO:0009986~cell surface;GO:0030056~hemidesmosome;GO:0030175~filopodium;GO:0034676~integrin alpha6-beta4 complex	Cell membrane {ECO:0000269|PubMed:22314500}	0.611962	0.533216	0.908803	0.924703	1.08499	1.15052	1.53858	0.0633487	0.178574
G5EA30;Q92879-5;Q92879-2;Q92879-3;Q92879-6;Q92879;Q92879-4;F5H4Y5;E9PQK4;E9PSH0;F5H0D8;E9PKU1;E9PKA1;V9GYD9;Q5VZZ6;E9PC62;O95319-5;O95319-2;O95319;O95319-4;O95319-3	CUGBP Elav-like family member 1	CELF1	GO:0005634~nucleus;GO:0005634~nucleus;GO:0005654~nucleoplasm;GO:0005737~cytoplasm;GO:0016020~membrane;GO:0030529~intracellular ribonucleoprotein complex	Nucleus {ECO:0000269|PubMed:8948631}.	0.282942	0.180445	0.155496	0.286713	0.340002	0.43191	1.71054	0.064112	0.180437
Q8TC07-2;Q8TC07-3;C9JA93;A8K8E1;Q8TC07	TBC1 domain family member 15	TBC1D15	GO:0005622~intracellular;GO:0005737~cytoplasm;GO:0005739~mitochondrion;GO:0012505~endomembrane system;GO:0070062~extracellular exosome	Cytoplasm {ECO:0000250}.	0.00855095	0.00879227	0	0.0302334	0.0126288	0.0240098	3.8558	0.0646206	0.181578
Q9UHQ9;H7C0R7	NADH-cytochrome b5 reductase 1	CYB5R1	GO:0005739~mitochondrion;GO:0005789~endoplasmic reticulum membrane;GO:0005886~plasma membrane;GO:0016020~membrane;GO:0016021~integral component of membrane;GO:0031092~platelet alpha granule membrane;GO:0070062~extracellular exosome	Membrane {ECO:0000305}	0.135979	0.133154	0.0492813	0	0	0	0	0.0648889	0.181942
P50336;H0YFP3;H0YFE1;F5GZT7;F5H825;B4DQQ7	Protoporphyrinogen oxidase	PPOX	GO:0005758~mitochondrial intermembrane space;GO:0031304~intrinsic component of mitochondrial inner membrane;GO:0031305~integral component of mitochondrial inner membrane;GO:0031966~mitochondrial membrane	Mitochondrion inner membrane {ECO:0000250}	0.202579	0.366867	0.167459	0.0522809	0.0403579	0	0.125713	0.064957	0.181942
J3KN16;Q5VYK3;R4GMY1;R4GMY3;Q5VYK5;F6XAQ5	Proteasome-associated protein ECM29 homolog	KIAA0368;ECM29	GO:0000502~proteasome complex;GO:0005634~nucleus;GO:0005769~early endosome;GO:0005770~late endosome;GO:0005771~multivesicular body;GO:0005783~endoplasmic reticulum;GO:0005793~endoplasmic reticulum-Golgi intermediate compartment;GO:0005813~centrosome;GO:0016020~membrane;GO:0030134~COPII-coated ER to Golgi transport vesicle;GO:0030139~endocytic vesicle;GO:0031410~cytoplasmic vesicle	Endoplasmic reticulum	0.0397974	0.016669	0.0334307	0.127185	0.13779	0.0635292	3.65423	0.0652505	0.18246
P60903	Protein S100-A10	S100A10	GO:0005576~extracellular region;GO:0005783~endoplasmic reticulum;GO:0019897~extrinsic component of plasma membrane;GO:0045121~membrane raft;GO:0070062~extracellular exosome		19.864	19.3797	11.052	6.75418	6.81905	5.55633	0.380342	0.0653495	0.18246
J3KMZ8;Q92785-2;Q92785;E9PN04	Zinc finger protein ubi-d4	DPF2	GO:0000790~nuclear chromatin;GO:0005654~nucleoplasm;GO:0005813~centrosome;GO:0005829~cytosol;GO:0043231~intracellular membrane-bounded organelle	Nucleus {ECO:0000269|PubMed:28533407,	0.0548802	0.0731271	0.042241	0.0345294	0	0.0290403	0.373394	0.0655044	0.182603
Q96BR5	Cytochrome c oxidase assembly factor 7	COA7	GO:0005634~nucleus;GO:0005739~mitochondrion;GO:0005758~mitochondrial intermembrane space	Mitochondrion intermembrane space	0.433626	0.217887	0.301646	0.0384429	0.154305	0.16207	0.372254	0.0658309	0.182767
P82909	28S ribosomal protein S36, mitochondrial	MRPS36	GO:0005739~mitochondrion;GO:0005739~mitochondrion;GO:0005743~mitochondrial inner membrane;GO:0005763~mitochondrial small ribosomal subunit;GO:0009353~mitochondrial oxoglutarate dehydrogenase complex	Mitochondrion.	0	0.460396	0.594231	0.924648	1.02598	1.0276	2.82396	0.0658539	0.182767
P33176	Kinesin-1 heavy chain	KIF5B	GO:0005815~microtubule organizing center;GO:0005829~cytosol;GO:0005871~kinesin complex;GO:0005874~microtubule;GO:0016020~membrane;GO:0030139~endocytic vesicle;GO:0031982~vesicle;GO:0035253~ciliary rootlet;GO:0044295~axonal growth cone;GO:0048471~perinuclear region of cytoplasm	Cytoplasm, cytoskeleton	0.342443	0.461807	0.387924	0.460018	0.627551	0.595269	1.41157	0.065875	0.182767
K7EJE8;K7EKE6;P36776-2;P36776;P36776-3;K7ER27;K7ER56;K7EQF8;K7ERR6	Lon protease homolog, mitochondrial	LONP1	GO:0005634~nucleus;GO:0005654~nucleoplasm;GO:0005739~mitochondrion;GO:0005759~mitochondrial matrix;GO:0005829~cytosol;GO:0016020~membrane;GO:0042645~mitochondrial nucleoid	Mitochondrion matrix {ECO:0000255|HAMAP-	0.624742	0.59143	0.569523	0.399565	0.489325	0.284631	0.657179	0.0660983	0.183098
B4DNM9;O15228;Q5TBH8;Q5TBH6	Dihydroxyacetone phosphate acyltransferase	GNPAT	GO:0005739~mitochondrion;GO:0005777~peroxisome;GO:0005777~peroxisome;GO:0005778~peroxisomal membrane;GO:0005778~peroxisomal membrane;GO:0005782~peroxisomal matrix;GO:0016020~membrane	Peroxisome membrane {ECO:0000250}	0.0639977	0.0435254	0.110131	0	0	0	0	0.0664469	0.183556
P16885	1-phosphatidylinositol 4,5-bisphosphate phosphodiesterase gamma-2	PLCG2	GO:0005829~cytosol;GO:0005886~plasma membrane;GO:0005886~plasma membrane;GO:0070062~extracellular exosome		0	0	0	0.0112539	0.0256958	0.0326938	#DIV/0!	0.0666316	0.183556
Q15007;Q15007-2	Pre-mRNA-splicing regulator WTAP	WTAP	GO:0005634~nucleus;GO:0005654~nucleoplasm;GO:0005654~nucleoplasm;GO:0016607~nuclear speck;GO:0031965~nuclear membrane;GO:0036396~RNA N6-methyladenosine methyltransferase complex	Nucleus speckle	0.176969	0.262324	0.20915	0.0725892	0.0709909	0.17499	0.491285	0.0666383	0.183556
P18031;B4DSN5	Tyrosine-protein phosphatase non-receptor type 1;Tyrosine-protein phosphatase non-receptor type	PTPN1	GO:0005769~early endosome;GO:0005783~endoplasmic reticulum;GO:0005829~cytosol;GO:0005886~plasma membrane;GO:0097443~sorting endosome;GO:0098554~cytoplasmic side of endoplasmic reticulum membrane	Endoplasmic reticulum membrane	0.327091	0.568263	0.468033	0.315285	0.230897	0.151862	0.511992	0.0666813	0.183556
Q9UDY4;C9JUL4	DnaJ homolog subfamily B member 4	DNAJB4	GO:0005829~cytosol;GO:0005886~plasma membrane;GO:0070062~extracellular exosome	Cytoplasm {ECO:0000269|PubMed:18837411}.	0.123643	0.136042	0.160302	0.0853864	0.0396519	0.106949	0.552368	0.067084	0.184109
D6RIZ4;D6RA47;D6RE79;Q14728	Major facilitator superfamily domain-containing protein 10	MFSD10	GO:0016021~integral component of membrane;GO:0030659~cytoplasmic vesicle membrane;GO:0031526~brush border membrane	Membrane {ECO:0000255}	0.0351861	0.0605028	0.035555	0.030753	0	0	0.234319	0.0670961	0.184109
F8WJN3;Q16630-3;Q16630;Q16630-2;F8W084	Cleavage and polyadenylation specificity factor subunit 6	CPSF6	GO:0005634~nucleus;GO:0005654~nucleoplasm;GO:0005849~mRNA cleavage factor complex;GO:0016020~membrane;GO:0016607~nuclear speck;GO:0030529~intracellular ribonucleoprotein complex;GO:0042382~paraspeckles	Nucleus {ECO:0000269|PubMed:15169763,	1.18122	1.33703	1.77075	0.961636	0.801275	0.766925	0.589843	0.0671962	0.184109
Q13217;X6R9L0	DnaJ homolog subfamily C member 3	DNAJC3	GO:0005576~extracellular region;GO:0005737~cytoplasm;GO:0005783~endoplasmic reticulum;GO:0005788~endoplasmic reticulum lumen;GO:0005790~smooth endoplasmic reticulum;GO:0005829~cytosol;GO:0016020~membrane;GO:0031205~endoplasmic reticulum Sec complex;GO:0035578~azurophil granule lumen;GO:0070062~extracellular exosome;GO:1903561~extracellular vesicle	Endoplasmic reticulum {ECO:0000250}.	0.809468	0.636477	1.36012	0.131099	0.149617	0.137579	0.149068	0.0675203	0.184494
Q15021;F5GZJ1;E7EN77;F5GZK7;F5H431	Condensin complex subunit 1	NCAPD2	GO:0000228~nuclear chromosome;GO:0000779~condensed chromosome, centromeric region;GO:0000793~condensed chromosome;GO:0000796~condensin complex;GO:0000797~condensin core heterodimer;GO:0000799~nuclear condensin complex;GO:0005634~nucleus;GO:0005654~nucleoplasm;GO:0005737~cytoplasm;GO:0005737~cytoplasm;GO:0005829~cytosol;GO:0005829~cytosol;GO:0016020~membrane	Nucleus {ECO:0000269|PubMed:10958694}.	0.0982856	0.0846435	0.0282293	0.253104	0.204277	0.120189	2.73525	0.0675462	0.184494
F8VUA2;F8VVT7;Q9HD42;F5H875	Charged multivesicular body protein 1a	CHMP1A	GO:0000794~condensed nuclear chromosome;GO:0000815~ESCRT III complex;GO:0005769~early endosome;GO:0005815~microtubule organizing center;GO:0012505~endomembrane system;GO:0016363~nuclear matrix;GO:0070062~extracellular exosome	Cytoplasm. Endosome membrane	0.0629807	0.110289	0.0746694	0.183168	0.399455	0.362606	3.81233	0.0677686	0.184614
P00558;B7Z7A9;E7ERH5;P07205	Phosphoglycerate kinase 1	PGK1	GO:0005615~extracellular space;GO:0005829~cytosol;GO:0016020~membrane;GO:0045121~membrane raft;GO:0070062~extracellular exosome	Cytoplasm.	2.52632	3.51484	2.14529	4.2937	4.13273	4.13211	1.53406	0.0678746	0.184614
P17612-2;P17612;Q15136;K7ERP6;P22694-10;P22612	cAMP-dependent protein kinase catalytic subunit alpha;cAMP-dependent protein kinase catalytic subunit beta	PRKACA;KIN27;PRKACB	GO:0001669~acrosomal vesicle;GO:0005634~nucleus;GO:0005654~nucleoplasm;GO:0005737~cytoplasm;GO:0005739~mitochondrion;GO:0005813~centrosome;GO:0005829~cytosol;GO:0005829~cytosol;GO:0005930~axoneme;GO:0005952~cAMP-dependent protein kinase complex;GO:0005952~cAMP-dependent protein kinase complex;GO:0016020~membrane;GO:0016607~nuclear speck;GO:0031594~neuromuscular junction;GO:0034704~calcium channel…	Cytoplasm. Cell membrane. Nucleus	0.0531268	0.0528359	0.0370181	0.0311146	0.0236393	0	0.382946	0.067905	0.184614
C9J9K3;P08865;A6NE09;C9JQR9	40S ribosomal protein SA	RPSA;RPSAP58	GO:0005634~nucleus;GO:0005654~nucleoplasm;GO:0005737~cytoplasm;GO:0005737~cytoplasm;GO:0005829~cytosol;GO:0005886~plasma membrane;GO:0016020~membrane;GO:0022627~cytosolic small ribosomal subunit;GO:0030686~90S preribosome;GO:0070062~extracellular exosome	Cell membrane. Cytoplasm. Nucleus	6.31872	7.64455	7.00616	23.5337	17.9	12.7778	2.58526	0.0682867	0.185143
P04899;P04899-4;P04899-6;P04899-3;P04899-5;P04899-2;F5GZL8	Guanine nucleotide-binding protein G(i) subunit alpha-2	GNAI2	GO:0005654~nucleoplasm;GO:0005737~cytoplasm;GO:0005813~centrosome;GO:0005829~cytosol;GO:0005834~heterotrimeric G-protein complex;GO:0005886~plasma membrane;GO:0005886~plasma membrane;GO:0016020~membrane;GO:0030425~dendrite;GO:0030496~midbody;GO:0044297~cell body;GO:0045121~membrane raft;GO:0070062~extracellular exosome;GO:1903561~extracellular vesicle	Cytoplasm {ECO:0000269|PubMed:17635935}.	1.63896	3.05357	2.31674	1.50787	1.03946	0.630348	0.453354	0.0683102	0.185143
Q8NBY1;B4E0Y9;Q9P289-2;Q9P289;Q9P289-3	Serine/threonine-protein kinase 26	STK26	GO:0000139~Golgi membrane;GO:0005737~cytoplasm;GO:0005794~Golgi apparatus;GO:0005798~Golgi-associated vesicle;GO:0005829~cytosol;GO:0005829~cytosol;GO:0012506~vesicle membrane;GO:0016020~membrane;GO:0016324~apical plasma membrane;GO:0048471~perinuclear region of cytoplasm;GO:0070062~extracellular exosome;GO:0071944~cell periphery	Cytoplasm {ECO:0000269|PubMed:17360971,	0.0882486	0.0935521	0.0236246	0.232871	0.111557	0.201291	2.65653	0.0685692	0.185559
Q14118	Dystroglycan;Alpha-dystroglycan;Beta-dystroglycan	DAG1	GO:0005576~extracellular region;GO:0005576~extracellular region;GO:0005604~basement membrane;GO:0005615~extracellular space;GO:0005654~nucleoplasm;GO:0005737~cytoplasm;GO:0005788~endoplasmic reticulum lumen;GO:0005796~Golgi lumen;GO:0005829~cytosol;GO:0005856~cytoskeleton;GO:0005886~plasma membrane;GO:0005886~plasma membrane;GO:0005913~cell-cell adherens junction;GO:0005925~focal adhesion;GO:0009…	Alpha-dystroglycan: Secreted, extracellular	0.0267263	0	0	0.738276	0.314407	0.385867	53.8253	0.0688639	0.18607
Q9H223	EH domain-containing protein 4	EHD4	GO:0005634~nucleus;GO:0005783~endoplasmic reticulum;GO:0005886~plasma membrane;GO:0016020~membrane;GO:0031901~early endosome membrane;GO:0048471~perinuclear region of cytoplasm;GO:0055038~recycling endosome membrane;GO:0070062~extracellular exosome	Early endosome membrane	0.0738671	0	0.0320711	0.223519	0.304516	0.113108	6.05205	0.0696756	0.187975
P49792;J3KNE0;A6NKT7;J3KNY6;Q7Z3J3;J3QTV4;F8VYC4;P0DJD0;P0DJD1;O14715;J3KQ37;Q99666;F8W705;H7BZ48;Q99666-2	E3 SUMO-protein ligase RanBP2	RANBP2	GO:0005635~nuclear envelope;GO:0005635~nuclear envelope;GO:0005642~annulate lamellae;GO:0005643~nuclear pore;GO:0005737~cytoplasm;GO:0005739~mitochondrion;GO:0005813~centrosome;GO:0005829~cytosol;GO:0016020~membrane;GO:0031965~nuclear membrane;GO:0042405~nuclear inclusion body;GO:0043231~intracellular membrane-bounded organelle;GO:0043657~host cell;GO:0044614~nuclear pore cytoplasmic filaments;GO…	Nucleus {ECO:0000269|PubMed:7775481}.	0.160105	0.136142	0.0969421	0.180378	0.182242	0.205239	1.44423	0.0700332	0.18865
Q15366-2;F8VZX2;Q15366-5	Poly(rC)-binding protein 2	PCBP2	GO:0005634~nucleus;GO:0005654~nucleoplasm;GO:0005654~nucleoplasm;GO:0005737~cytoplasm;GO:0005829~cytosol;GO:0005829~cytosol;GO:0005925~focal adhesion;GO:0016020~membrane;GO:0030529~intracellular ribonucleoprotein complex;GO:0070062~extracellular exosome	Nucleus {ECO:0000269|PubMed:19029303}.	4.21781	4.20419	4.60284	6.60612	5.3317	5.31396	1.32453	0.0703651	0.189206
P06744;P06744-2;K7EQ48;K7EPY4;K7ELR7;K7EP41;K7ENA0;K7ERK8;K7ERC6;K7EIL4	Glucose-6-phosphate isomerase	GPI	GO:0005576~extracellular region;GO:0005654~nucleoplasm;GO:0005829~cytosol;GO:0005829~cytosol;GO:0005886~plasma membrane;GO:0016020~membrane;GO:0034774~secretory granule lumen;GO:0043005~neuron projection;GO:0043209~myelin sheath;GO:0060170~ciliary membrane;GO:0070062~extracellular exosome;GO:1904813~ficolin-1-rich granule lumen	Cytoplasm {ECO:0000269|PubMed:11437381}.	0.731424	0.643136	0.899049	1.4296	1.6566	1.00749	1.80052	0.0704548	0.189206
J3KQ32;Q9NTK5;Q9NTK5-2;Q9NTK5-3;C9JTK6;C9JCJ9	Obg-like ATPase 1	OLA1	GO:0005576~extracellular region;GO:0005730~nucleolus;GO:0005737~cytoplasm;GO:0005737~cytoplasm;GO:0005813~centrosome;GO:0005829~cytosol;GO:0016020~membrane;GO:0031093~platelet alpha granule lumen;GO:0070062~extracellular exosome	Cytoplasm {ECO:0000255|HAMAP-Rule:MF_03167,	0.337838	0.0636813	0.0630722	0.382073	0.619646	0.366213	2.94438	0.0710946	0.190527
Q96TA2-3;Q96TA2-2;Q96TA2	ATP-dependent zinc metalloprotease YME1L1	YME1L1	GO:0005739~mitochondrion;GO:0005743~mitochondrial inner membrane;GO:0005743~mitochondrial inner membrane;GO:0016020~membrane;GO:0016021~integral component of membrane;GO:0016604~nuclear body	Mitochondrion inner membrane	0.0176057	0.00572908	0.0150123	0	0	0	0	0.0711634	0.190527
O43615;M0QXU7;M0R301;M0R124;M0QXM9	Mitochondrial import inner membrane translocase subunit TIM44	TIMM44	GO:0005739~mitochondrion;GO:0005743~mitochondrial inner membrane;GO:0005759~mitochondrial matrix	Mitochondrion inner membrane	0.42182	0.296588	0.354389	0.282326	0.147178	0.24571	0.629396	0.0715735	0.191334
P14384;F8W111;F8VVI6;H0YHN7	Carboxypeptidase M	CPM	GO:0005576~extracellular region;GO:0005615~extracellular space;GO:0005886~plasma membrane;GO:0009986~cell surface;GO:0031225~anchored component of membrane;GO:0070062~extracellular exosome	Cell membrane {ECO:0000269|PubMed:12457462}	0.60978	0.919909	0.50809	1.17569	1.07396	0.923917	1.55737	0.0720724	0.192375
P80723;P80723-2;U3KQP0	Brain acid soluble protein 1	BASP1	GO:0005634~nucleus;GO:0005737~cytoplasm;GO:0005856~cytoskeleton;GO:0005886~plasma membrane;GO:0008180~COP9 signalosome;GO:0016607~nuclear speck;GO:0030054~cell junction;GO:0030426~growth cone;GO:0031982~vesicle;GO:0070062~extracellular exosome	Cell membrane	3.25763	2.19085	4.28945	1.54618	0.843005	1.71516	0.42148	0.0729261	0.193978
B1AK13;P35914;P35914-3;P35914-2;H0Y2L7	Hydroxymethylglutaryl-CoA lyase, mitochondrial	HMGCL	GO:0005739~mitochondrion;GO:0005743~mitochondrial inner membrane;GO:0005759~mitochondrial matrix;GO:0005759~mitochondrial matrix;GO:0005777~peroxisome	Mitochondrion matrix. Peroxisome.	1.44652	1.06367	0.60164	0.297941	0.18324	0.151835	0.203423	0.0729563	0.193978
P06756-3;P06756;P06756-2;H7BZG1	Integrin alpha-V;Integrin alpha-V heavy chain;Integrin alpha-V light chain	ITGAV	GO:0005829~cytosol;GO:0005886~plasma membrane;GO:0005886~plasma membrane;GO:0005887~integral component of plasma membrane;GO:0005925~focal adhesion;GO:0008305~integrin complex;GO:0008305~integrin complex;GO:0009897~external side of plasma membrane;GO:0009986~cell surface;GO:0009986~cell surface;GO:0016020~membrane;GO:0031258~lamellipodium membrane;GO:0031527~filopodium membrane;GO:0031528~microvi…	Membrane	0.542724	0.77615	0.647358	1.81737	1.09639	1.21726	2.10098	0.0730036	0.193978
P35579;P35579-2;Q5BKV1;B1AH99	Myosin-9	MYH9	GO:0001725~stress fiber;GO:0001726~ruffle;GO:0001772~immunological synapse;GO:0001931~uropod;GO:0005634~nucleus;GO:0005737~cytoplasm;GO:0005819~spindle;GO:0005826~actomyosin contractile ring;GO:0005829~cytosol;GO:0005829~cytosol;GO:0005886~plasma membrane;GO:0005903~brush border;GO:0005913~cell-cell adherens junction;GO:0005925~focal adhesion;GO:0008180~COP9 signalosome;GO:0008305~integrin comple…	Cytoplasm, cytoskeleton	4.15858	3.86396	3.72898	3.69358	3.51884	3.34982	0.898798	0.0732245	0.194097
Q52LJ0;Q52LJ0-2	Protein FAM98B	FAM98B	GO:0005634~nucleus;GO:0005654~nucleoplasm;GO:0005654~nucleoplasm;GO:0005737~cytoplasm;GO:0043231~intracellular membrane-bounded organelle;GO:0072669~tRNA-splicing ligase complex	Nucleus {ECO:0000269|PubMed:24608264}.	0	0.146394	0.0329531	0.158146	0.449041	0.410726	5.67565	0.0733163	0.194097
Q9NYJ1;Q9NYJ1-2	Cytochrome c oxidase assembly factor 4 homolog, mitochondrial	COA4	GO:0005758~mitochondrial intermembrane space	Mitochondrion {ECO:0000269|PubMed:23676665}.	0.666082	0.931884	1.44713	0.222347	0.182517	0.28582	0.226818	0.0733794	0.194097
Q86Y82;B1AJQ6	Syntaxin-12	STX12	GO:0000139~Golgi membrane;GO:0000407~pre-autophagosomal structure;GO:0012505~endomembrane system;GO:0016021~integral component of membrane;GO:0031083~BLOC-1 complex;GO:0031201~SNARE complex;GO:0031901~early endosome membrane;GO:0031982~vesicle;GO:0045121~membrane raft;GO:0045335~phagocytic vesicle;GO:0055038~recycling endosome membrane;GO:0070062~extracellular exosome	Endosome membrane	0.180697	0.366178	0.187535	0.0607937	0.124321	0	0.252059	0.0744473	0.196626
Q7KYR7-3;Q7KYR7-5;Q7KYR7;Q7KYR7-1	Butyrophilin subfamily 2 member A1	BTN2A1	GO:0005886~plasma membrane;GO:0005887~integral component of plasma membrane;GO:0070062~extracellular exosome	Membrane {ECO:0000250}	0.0238325	0	0.04737	0.250616	0.116625	0.12218	6.87366	0.0748681	0.197441
P61158;B4DXW1;F5H3P5;Q9P1U1-2;Q9P1U1;F8WEW2;F8WE84;H7C4J1;C9IZN3;Q9C0K3;Q9P1U1-3	Actin-related protein 3	ACTR3	GO:0005829~cytosol;GO:0005885~Arp2/3 protein complex;GO:0005885~Arp2/3 protein complex;GO:0005903~brush border;GO:0005911~cell-cell junction;GO:0005925~focal adhesion;GO:0015629~actin cytoskeleton;GO:0016020~membrane;GO:0030027~lamellipodium;GO:0070062~extracellular exosome	Cytoplasm, cytoskeleton	2.84263	2.11665	2.46999	2.0584	1.68313	1.79626	0.745402	0.0753695	0.198355
B7Z3Z9;E7EPM6;P33121-2;P33121;P33121-3;D6RER0;H0Y9Z9;H0Y9U7	Long-chain-fatty-acid--CoA ligase 1	ACSL1	GO:0005739~mitochondrion;GO:0005741~mitochondrial outer membrane;GO:0005778~peroxisomal membrane;GO:0005789~endoplasmic reticulum membrane;GO:0005886~plasma membrane;GO:0016020~membrane;GO:0016021~integral component of membrane	Mitochondrion outer membrane {ECO:0000250}	0.0942879	0.0397913	0.0947699	0	0.0379129	0.0267716	0.282651	0.0755411	0.198355
Q07812-7;Q07812-8;Q07812;Q07812-2;Q07812-6;Q07812-5;H0YA56;Q07812-4	Apoptosis regulator BAX	BAX	GO:0005634~nucleus;GO:0005634~nucleus;GO:0005635~nuclear envelope;GO:0005737~cytoplasm;GO:0005739~mitochondrion;GO:0005741~mitochondrial outer membrane;GO:0005741~mitochondrial outer membrane;GO:0005757~mitochondrial permeability transition pore complex;GO:0005783~endoplasmic reticulum;GO:0005789~endoplasmic reticulum membrane;GO:0005829~cytosol;GO:0005829~cytosol;GO:0016020~membrane;GO:0046930~p…	Isoform Alpha: Mitochondrion outer membrane	0.464874	0.616891	0.523458	0.39596	0	0.0742006	0.292894	0.0756534	0.198355
P28482;P28482-2;E9PBK7;E9PJF0;E9PQW4;P27361-2;P27361-3;P27361;H0YDH9;B3KR49	Mitogen-activated protein kinase 1	MAPK1	GO:0005576~extracellular region;GO:0005634~nucleus;GO:0005634~nucleus;GO:0005654~nucleoplasm;GO:0005737~cytoplasm;GO:0005737~cytoplasm;GO:0005739~mitochondrion;GO:0005769~early endosome;GO:0005770~late endosome;GO:0005794~Golgi apparatus;GO:0005815~microtubule organizing center;GO:0005829~cytosol;GO:0005856~cytoskeleton;GO:0005886~plasma membrane;GO:0005901~caveola;GO:0005901~caveola;GO:0005925~f…	Cytoplasm, cytoskeleton, spindle	0.534035	0.108823	0.189001	0.861019	0.677247	0.503612	2.4546	0.0757484	0.198355
O60664-4;O60664-3;O60664;K7ERZ3;O60664-2;K7EL96;K7ER39	Perilipin-3	PLIN3	GO:0005737~cytoplasm;GO:0005768~endosome;GO:0005794~Golgi apparatus;GO:0005811~lipid droplet;GO:0005829~cytosol;GO:0005829~cytosol;GO:0010008~endosome membrane;GO:0016020~membrane;GO:0030133~transport vesicle	Cytoplasm {ECO:0000269|PubMed:15545278,	0.0716852	0.210764	0.0674167	0.270487	0.292052	0.212521	2.21531	0.0757785	0.198355
O95573;H7C260;H7BYZ7;F5GWH2;F5H062;C9JC11	Long-chain-fatty-acid--CoA ligase 3	ACSL3	GO:0005741~mitochondrial outer membrane;GO:0005778~peroxisomal membrane;GO:0005783~endoplasmic reticulum;GO:0005789~endoplasmic reticulum membrane;GO:0005794~Golgi apparatus;GO:0005811~lipid droplet;GO:0016020~membrane;GO:0016021~integral component of membrane;GO:0048471~perinuclear region of cytoplasm	Mitochondrion outer membrane {ECO:0000250}	1.67376	1.60182	1.38639	2.52169	2.8829	1.92038	1.57122	0.0762266	0.198982
Q9HCN8	Stromal cell-derived factor 2-like protein 1	SDF2L1	GO:0005788~endoplasmic reticulum lumen;GO:0005789~endoplasmic reticulum membrane;GO:0034663~endoplasmic reticulum chaperone complex	Endoplasmic reticulum lumen	1.82011	1.09747	0.766322	0.326822	0.159611	0.129382	0.167164	0.0762445	0.198982
Q9BS26	Endoplasmic reticulum resident protein 44	ERP44	GO:0005576~extracellular region;GO:0005788~endoplasmic reticulum lumen;GO:0005789~endoplasmic reticulum membrane;GO:0005793~endoplasmic reticulum-Golgi intermediate compartment;GO:0009986~cell surface;GO:0035580~specific granule lumen;GO:0070062~extracellular exosome	Endoplasmic reticulum lumen	0.320962	0.309996	0.335318	0.249714	0.0776825	0.129348	0.472685	0.0765876	0.199582
P26232-2;P26232-5;P26232;P26232-3;C9IZ88;C9J144	Catenin alpha-2	CTNNA2	GO:0005634~nucleus;GO:0005737~cytoplasm;GO:0005829~cytosol;GO:0005912~adherens junction;GO:0005913~cell-cell adherens junction;GO:0014069~postsynaptic density;GO:0015629~actin cytoskeleton;GO:0016323~basolateral plasma membrane;GO:0030027~lamellipodium;GO:0030424~axon	Cell membrane	0.218235	0.177877	0.175752	0.258818	0.213254	0.282954	1.32029	0.0773176	0.20116
O14656;O14656-2	Torsin-1A	TOR1A	GO:0005635~nuclear envelope;GO:0005783~endoplasmic reticulum;GO:0005788~endoplasmic reticulum lumen;GO:0005829~cytosol;GO:0005856~cytoskeleton;GO:0008021~synaptic vesicle;GO:0016020~membrane;GO:0030054~cell junction;GO:0030141~secretory granule;GO:0030426~growth cone;GO:0030659~cytoplasmic vesicle membrane;GO:0031965~nuclear membrane;GO:0042406~extrinsic component of endoplasmic reticulum membran…	Endoplasmic reticulum lumen. Nucleus	0.0957374	0.25566	0.157435	0.07107	0.0180556	0	0.175157	0.0774221	0.20116
Q00839-2;Q00839;Q5RI18	Heterogeneous nuclear ribonucleoprotein U	HNRNPU	GO:0000228~nuclear chromosome;GO:0000776~kinetochore;GO:0005634~nucleus;GO:0005654~nucleoplasm;GO:0005654~nucleoplasm;GO:0005697~telomerase holoenzyme complex;GO:0005813~centrosome;GO:0009986~cell surface;GO:0016020~membrane;GO:0016363~nuclear matrix;GO:0016607~nuclear speck;GO:0030496~midbody;GO:0030529~intracellular ribonucleoprotein complex;GO:0031012~extracellular matrix;GO:0032991~macromolec…	Nucleus {ECO:0000269|PubMed:10671544,	13.4409	12.3149	12.7024	11.5962	11.6974	9.85846	0.86203	0.0777059	0.2016
A6NJX6;Q96BP2	Coiled-coil-helix-coiled-coil-helix domain-containing protein 1	CHCHD1	GO:0001650~fibrillar center;GO:0005654~nucleoplasm;GO:0005739~mitochondrion;GO:0005743~mitochondrial inner membrane;GO:0005761~mitochondrial ribosome;GO:0005829~cytosol	Mitochondrion {ECO:0000269|PubMed:23908630}.	0.327243	0.363028	0.219478	0	0.196777	0.165136	0.397816	0.0779592	0.201959
G8JLB6;P31943;E9PCY7;D6RIT2;D6RIU0;D6RBM0;H0YB39;D6RAM1;D6R9T0;D6RFM3;D6RDU3;D6RJ04;D6RIH9;E7EQJ0;E5RGV0;H0YBD7;E7EN40;D6RDL0;H0YBG7;D6RF17;E5RGH4;F5GZT4;D6R9D3;H0YAQ2;E5RJ94	Heterogeneous nuclear ribonucleoprotein H;Heterogeneous nuclear ribonucleoprotein H, N-terminally processed	HNRNPH1	GO:0005634~nucleus;GO:0005654~nucleoplasm;GO:0005654~nucleoplasm;GO:0005829~cytosol;GO:0016020~membrane;GO:0071013~catalytic step 2 spliceosome	Nucleus, nucleoplasm.	27.7958	30.8239	28.9977	26.6529	27.4453	25.7154	0.910933	0.0781218	0.202083
P16455	Methylated-DNA--protein-cysteine methyltransferase	MGMT	GO:0005634~nucleus;GO:0005654~nucleoplasm;GO:0005654~nucleoplasm;GO:0016020~membrane	Nucleus.	0.0514007	0.0898812	0.0742684	0.118334	0.0894969	0.108746	1.46869	0.078951	0.203646
P48047;H7C068;H7C0C1;H7C086	ATP synthase subunit O, mitochondrial	ATP5O	GO:0005634~nucleus;GO:0005739~mitochondrion;GO:0005743~mitochondrial inner membrane;GO:0005753~mitochondrial proton-transporting ATP synthase complex;GO:0005753~mitochondrial proton-transporting ATP synthase complex;GO:0005886~plasma membrane;GO:0031012~extracellular matrix;GO:0070062~extracellular exosome	Mitochondrion {ECO:0000250}. Mitochondrion	4.32574	2.51256	3.94632	1.80091	2.08315	1.63072	0.511357	0.0789578	0.203646
Q96QK1	Vacuolar protein sorting-associated protein 35	VPS35	GO:0005739~mitochondrion;GO:0005764~lysosome;GO:0005765~lysosomal membrane;GO:0005768~endosome;GO:0005769~early endosome;GO:0005770~late endosome;GO:0005829~cytosol;GO:0005829~cytosol;GO:0010008~endosome membrane;GO:0014069~postsynaptic density;GO:0030904~retromer complex;GO:0030904~retromer complex;GO:0030904~retromer complex;GO:0030906~retromer, cargo-selective complex;GO:0030906~retromer, carg…	Cytoplasm. Membrane	0.400351	0.510541	0.537963	0.418384	0.308211	0.233204	0.662454	0.0790853	0.203677
B5MDQ0;Q2NKX8	DNA excision repair protein ERCC-6-like	ERCC6L	GO:0000777~condensed chromosome kinetochore;GO:0005829~cytosol;GO:0016020~membrane	Chromosome, centromere	0.00497175	0	0.0112525	0.0199273	0.0227545	0.00979833	3.23468	0.0793372	0.204026
O95429-2;O95429	BAG family molecular chaperone regulator 4	BAG4	GO:0005634~nucleus;GO:0005829~cytosol;GO:0005829~cytosol;GO:0005886~plasma membrane	Cytoplasm.	0.0371003	0.0273885	0.0213835	0.0180548	0.0150542	0.0116114	0.520778	0.0799137	0.204133
Q15006;H0YAS9;E5RGJ2	ER membrane protein complex subunit 2	EMC2	GO:0005634~nucleus;GO:0005737~cytoplasm;GO:0005739~mitochondrion;GO:0005783~endoplasmic reticulum;GO:0072546~ER membrane protein complex	Nucleus {ECO:0000250}. Cytoplasm	0.0307454	0.0243875	0.0625815	0	0	0	0	0.0799471	0.204133
H0YAZ4		CNGB3	GO:0001750~photoreceptor outer segment;GO:0005887~integral component of plasma membrane;GO:1902495~transmembrane transporter complex		23.0816	14.1811	14.3325	25.7987	27.9122	25.7387	1.53986	0.0799666	0.204133
A2RRP1-2;A2RRP1;H0Y5G7;H7C1U4	Neuroblastoma-amplified sequence	NBAS	GO:0005783~endoplasmic reticulum;GO:0005789~endoplasmic reticulum membrane;GO:0005829~cytosol;GO:0016020~membrane;GO:0070939~Dsl1/NZR complex	Cytoplasm {ECO:0000269|PubMed:20577004}.	0.0104037	0.00783201	0.00323637	0	0.00282609	0	0.131617	0.0799887	0.204133
P18206-2;P18206;Q5JQ13;B4DTM7;P18206-3	Vinculin	VCL	GO:0002102~podosome;GO:0005576~extracellular region;GO:0005829~cytosol;GO:0005856~cytoskeleton;GO:0005911~cell-cell junction;GO:0005912~adherens junction;GO:0005913~cell-cell adherens junction;GO:0005916~fascia adherens;GO:0005925~focal adhesion;GO:0005925~focal adhesion;GO:0030055~cell-substrate junction;GO:0034774~secretory granule lumen;GO:0035580~specific granule lumen;GO:0042383~sarcolemma;G…	Cell membrane	0.0449873	0.217412	0.106882	0.251679	0.319646	0.244287	2.20865	0.0800115	0.204133
Q9BU23-3;Q9BU23-2;Q9BU23	Lipase maturation factor 2	LMF2	GO:0005789~endoplasmic reticulum membrane;GO:0016020~membrane;GO:0016021~integral component of membrane	Endoplasmic reticulum membrane	0	0.0334338	0	0.0544039	0.0417838	0.0355104	3.93907	0.080075	0.204133
Q9ULF5;E7ENT5;E7EV45	Zinc transporter ZIP10	SLC39A10	GO:0005887~integral component of plasma membrane	Membrane {ECO:0000305}	0	0.0493071	0.029255	0.114938	0.0849378	0.049152	3.16983	0.0803252	0.204475
Q9NUP9;G3V1D4;H0YI92;H0YIA8;O14910;Q9HAP6	Protein lin-7 homolog C	LIN7C	GO:0005737~cytoplasm;GO:0005886~plasma membrane;GO:0005886~plasma membrane;GO:0005911~cell-cell junction;GO:0005923~bicellular tight junction;GO:0014069~postsynaptic density;GO:0016323~basolateral plasma membrane;GO:0043005~neuron projection;GO:0045202~synapse;GO:0045211~postsynaptic membrane;GO:0070062~extracellular exosome;GO:0097025~MPP7-DLG1-LIN7 complex;GO:0098793~presynapse	Cell membrane {ECO:0000269|PubMed:12967566}	0.36247	0.877884	1.05655	0	0.205049	0.168416	0.162595	0.0804602	0.204522
P61106;X6RFL8	Ras-related protein Rab-14	RAB14	GO:0000139~Golgi membrane;GO:0005622~intracellular;GO:0005764~lysosome;GO:0005765~lysosomal membrane;GO:0005769~early endosome;GO:0005770~late endosome;GO:0005791~rough endoplasmic reticulum;GO:0005795~Golgi stack;GO:0005802~trans-Golgi network;GO:0005829~cytosol;GO:0005829~cytosol;GO:0005886~plasma membrane;GO:0005886~plasma membrane;GO:0030140~trans-Golgi network transport vesicle;GO:0031901~ea…	Recycling endosome	0.7248	1.59684	0.938364	0.387214	0.220614	0.17853	0.241214	0.080656	0.204724
Q86V81;E9PB61	THO complex subunit 4	ALYREF	GO:0000346~transcription export complex;GO:0000784~nuclear chromosome, telomeric region;GO:0005654~nucleoplasm;GO:0005829~cytosol;GO:0016020~membrane;GO:0016607~nuclear speck;GO:0035145~exon-exon junction complex;GO:0070062~extracellular exosome;GO:0071013~catalytic step 2 spliceosome	Nucleus {ECO:0000269|PubMed:10488337,	6.5677	9.65459	7.48728	4.95696	4.99608	4.754	0.620299	0.0807751	0.204731
Q9UHG3;B7Z3Y2;B7Z9P8;F8W8W4;C9K055;C9JM55;C9JGT6	Prenylcysteine oxidase 1	PCYOX1	GO:0005764~lysosome;GO:0005774~vacuolar membrane;GO:0005886~plasma membrane;GO:0034361~very-low-density lipoprotein particle;GO:0070062~extracellular exosome	Lysosome.	0.792909	0.985325	0.32274	0.06059	0.112813	0.0183942	0.0912898	0.081091	0.205119
P55789;H3BQQ4;P55789-2;H3BRD2;H3BRW3	FAD-linked sulfhydryl oxidase ALR;Sulfhydryl oxidase	GFER	GO:0005576~extracellular region;GO:0005739~mitochondrion;GO:0005739~mitochondrion;GO:0005758~mitochondrial intermembrane space;GO:0005829~cytosol	Isoform 1: Mitochondrion intermembrane	0.395363	1.29752	0.977979	0	0.243201	0	0.0910572	0.0811614	0.205119
P51665;B4DXI8;H3BNT7;H3BTM8;H3BQV2	26S proteasome non-ATPase regulatory subunit 7	PSMD7	GO:0000502~proteasome complex;GO:0005576~extracellular region;GO:0005634~nucleus;GO:0005654~nucleoplasm;GO:0005654~nucleoplasm;GO:0005829~cytosol;GO:0005838~proteasome regulatory particle;GO:0016020~membrane;GO:0034774~secretory granule lumen;GO:0070062~extracellular exosome;GO:1904813~ficolin-1-rich granule lumen		0.824041	0.917447	1.09874	1.25727	2.17023	1.90769	1.87844	0.0816545	0.206069
O14828;O14828-2	Secretory carrier-associated membrane protein 3	SCAMP3	GO:0016021~integral component of membrane;GO:0043231~intracellular membrane-bounded organelle;GO:0070062~extracellular exosome	Membrane	0.73949	0.981631	0.719706	0.698811	0.471493	0.364897	0.628968	0.0818388	0.206115
P39656-3;P39656;E7EWT1;P39656-2;U3KQ84	Dolichyl-diphosphooligosaccharide--protein glycosyltransferase 48 kDa subunit	DDOST	GO:0005783~endoplasmic reticulum;GO:0005789~endoplasmic reticulum membrane;GO:0005886~plasma membrane;GO:0008250~oligosaccharyltransferase complex;GO:0008250~oligosaccharyltransferase complex;GO:0016020~membrane;GO:0016021~integral component of membrane;GO:0035577~azurophil granule membrane;GO:0043231~intracellular membrane-bounded organelle;GO:0043234~protein complex	Endoplasmic reticulum membrane	0.346359	0.804521	0.480827	0.319468	0.120933	0	0.269902	0.0819754	0.206115
X6R5Z6;Q5JTJ3-3;Q5JTJ3;Q5JTJ3-2	Cytochrome c oxidase assembly factor 6 homolog	COA6	GO:0005739~mitochondrion;GO:0005758~mitochondrial intermembrane space;GO:0005886~plasma membrane	Mitochondrion intermembrane space	0.539957	1.88503	1.66357	0	0	0	0	0.0820242	0.206115
Q9UBV2;G3V3B3;Q9UBV2-2	Protein sel-1 homolog 1	SEL1L	GO:0000836~Hrd1p ubiquitin ligase complex;GO:0000839~Hrd1p ubiquitin ligase ERAD-L complex;GO:0005783~endoplasmic reticulum;GO:0005789~endoplasmic reticulum membrane;GO:0016021~integral component of membrane;GO:0036513~Derlin-1 retrotranslocation complex;GO:0044322~endoplasmic reticulum quality control compartment	Endoplasmic reticulum membrane	0.159844	0.129204	0.17361	0.0758421	0.136485	0.0825981	0.637459	0.0823972	0.206536
O00148;O00148-2;B1Q2N1;K7EQN7;K7EPJ3;K7EN69;K7ENP6;F6QWI5;K7EL56;K7EIL8;F6U6E2;F6S2B7;F6SXL5;E7EMX2;K7EN25	ATP-dependent RNA helicase DDX39A	DDX39A	GO:0005634~nucleus;GO:0005654~nucleoplasm;GO:0005681~spliceosomal complex;GO:0005730~nucleolus;GO:0005737~cytoplasm;GO:0016020~membrane;GO:0016607~nuclear speck	Nucleus {ECO:0000269|PubMed:21859714}.	7.79466	7.05082	6.86973	6.71125	5.18678	4.8695	0.772156	0.0824265	0.206536
Q5SWX3;Q13555-10;Q13555-3;Q13555-5;Q13555-4;Q13555-7;Q13555-9;Q13555-2;Q13555-8;Q13555;Q13555-6;Q8WU40;H0Y6G2;Q13554-7;Q13554-4;Q13554-6;Q13554-3;Q13554-8;Q13554-5;Q13554-2;Q13554;B7Z1Z6;H7BXS4;Q9UQM7;Q9UQM7-2;D6RHX9;E9PBE8;E7EQE4;B4DVQ3;H7C394	Calcium/calmodulin-dependent protein kinase type II subunit gamma	CAMK2G	GO:0005654~nucleoplasm;GO:0005737~cytoplasm;GO:0005829~cytosol;GO:0005886~plasma membrane;GO:0014069~postsynaptic density;GO:0016020~membrane;GO:0030666~endocytic vesicle membrane;GO:0033017~sarcoplasmic reticulum membrane;GO:0043005~neuron projection	Sarcoplasmic reticulum membrane	0.0501461	0.0687847	0.0162887	0.0819628	0.183651	0.204952	3.48001	0.082858	0.207322
Q03135;C9JKI3;E9PCT5;Q03135-2;P56539	Caveolin-1;Caveolin	CAV1	GO:0000139~Golgi membrane;GO:0000139~Golgi membrane;GO:0002080~acrosomal membrane;GO:0005622~intracellular;GO:0005768~endosome;GO:0005783~endoplasmic reticulum;GO:0005789~endoplasmic reticulum membrane;GO:0005811~lipid droplet;GO:0005886~plasma membrane;GO:0005886~plasma membrane;GO:0005887~integral component of plasma membrane;GO:0005901~caveola;GO:0005925~focal adhesion;GO:0005929~cilium;GO:000…	Golgi apparatus membrane	2.1954	0.830598	1.77003	0.308487	0.302157	0.265711	0.182725	0.0833176	0.208038
O94776;O94776-2	Metastasis-associated protein MTA2	MTA2	GO:0000118~histone deacetylase complex;GO:0000790~nuclear chromatin;GO:0005654~nucleoplasm;GO:0005654~nucleoplasm;GO:0005667~transcription factor complex;GO:0016020~membrane;GO:0016581~NuRD complex;GO:0043234~protein complex	Nucleus {ECO:0000255|PROSITE-	0.14277	0.138582	0.163294	0.226712	0.293848	0.397825	2.06543	0.0833808	0.208038
E7EM96;Q13671;E9PNR2;Q13671-2	Ras and Rab interactor 1	RIN1	GO:0005737~cytoplasm;GO:0005829~cytosol;GO:0005856~cytoskeleton;GO:0005886~plasma membrane	Cytoplasm {ECO:0000269|PubMed:11784866}.	0	0	0	0.131583	0.0660212	0.0482668	#DIV/0!	0.0837419	0.208643
P17252;J3KRN5;J3KN97;F5H5C4;B7Z8Q0;P05129	Protein kinase C alpha type	PRKCA	GO:0005654~nucleoplasm;GO:0005737~cytoplasm;GO:0005739~mitochondrion;GO:0005783~endoplasmic reticulum;GO:0005829~cytosol;GO:0005829~cytosol;GO:0005886~plasma membrane;GO:0005886~plasma membrane;GO:0031966~mitochondrial membrane;GO:0048471~perinuclear region of cytoplasm;GO:0070062~extracellular exosome	Cytoplasm {ECO:0000269|PubMed:23990668}.	0.333626	0.221217	0.275603	0.187291	0.195367	0.158776	0.651981	0.0845466	0.210209
Q9P0L0;Q9P0L0-2;J3QKM9	Vesicle-associated membrane protein-associated protein A	VAPA	GO:0000139~Golgi membrane;GO:0005783~endoplasmic reticulum;GO:0005789~endoplasmic reticulum membrane;GO:0005886~plasma membrane;GO:0005886~plasma membrane;GO:0005923~bicellular tight junction;GO:0015630~microtubule cytoskeleton;GO:0016021~integral component of membrane;GO:0031965~nuclear membrane;GO:0031982~vesicle;GO:0035577~azurophil granule membrane;GO:0048471~perinuclear region of cytoplasm	Endoplasmic reticulum membrane	0.952464	1.10787	0.544163	0.389239	0.271818	0.399322	0.407133	0.0846578	0.210209
Q96T51-2;Q96T51;H0Y9Y8;J3KPP6;Q96T51-3;H0YA47	RUN and FYVE domain-containing protein 1	RUFY1	GO:0005768~endosome;GO:0005829~cytosol;GO:0005829~cytosol;GO:0016607~nuclear speck;GO:0031901~early endosome membrane;GO:0043231~intracellular membrane-bounded organelle	Cytoplasm. Early endosome membrane	0.0365287	0.0213707	0.0117144	0	0	0	0	0.0847289	0.210209
D6REP8;D6RE99;D6RD60;P49773	Histidine triad nucleotide-binding protein 1	HINT1	GO:0000118~histone deacetylase complex;GO:0005634~nucleus;GO:0005829~cytosol;GO:0005856~cytoskeleton;GO:0005886~plasma membrane;GO:0070062~extracellular exosome	Cytoplasm. Nucleus. Note=Interaction with	0	0	0	0.768274	0.211465	0.620073	#DIV/0!	0.0852029	0.211087
Q14677;Q14677-3;Q14677-2;H0YD52	Clathrin interactor 1	CLINT1	GO:0005654~nucleoplasm;GO:0005794~Golgi apparatus;GO:0005829~cytosol;GO:0016020~membrane;GO:0030136~clathrin-coated vesicle;GO:0043231~intracellular membrane-bounded organelle;GO:0048471~perinuclear region of cytoplasm	Cytoplasm. Cytoplasm, perinuclear region.	0.38346	0.195196	0.166274	0.137638	0.0154182	0.0116154	0.221056	0.085745	0.211984
O15254;O15254-2;D6RJ89	Peroxisomal acyl-coenzyme A oxidase 3	ACOX3	GO:0005739~mitochondrion;GO:0005777~peroxisome;GO:0005782~peroxisomal matrix;GO:0016020~membrane	Peroxisome {ECO:0000305}.	0.15647	0.155459	0.153067	0.116138	0.12733	0.0773605	0.68996	0.0859158	0.211984
O00299	Chloride intracellular channel protein 1	CLIC1	GO:0005615~extracellular space;GO:0005634~nucleus;GO:0005634~nucleus;GO:0005635~nuclear envelope;GO:0005737~cytoplasm;GO:0005739~mitochondrion;GO:0005886~plasma membrane;GO:0005903~brush border;GO:0016020~membrane;GO:0031965~nuclear membrane;GO:0031982~vesicle;GO:0034707~chloride channel complex;GO:0048471~perinuclear region of cytoplasm;GO:0070062~extracellular exosome;GO:0072562~blood micropart…	Nucleus. Nucleus membrane {ECO:0000305}	0.0711942	0.470111	0.0785112	0.496087	1.05533	0.584687	3.44636	0.0859262	0.211984
P40222	Alpha-taxilin	TXLNA	GO:0005576~extracellular region;GO:0005737~cytoplasm;GO:0005829~cytosol;GO:0016020~membrane		0	0	0.0140829	0.0324527	0.0233703	0.0634196	8.46716	0.0868965	0.214077
Q32MZ4-3;Q32MZ4-2;Q32MZ4;C9JSU1;Q9Y608-2;Q9Y608-4;A8MXR0;Q32MZ4-4;Q9Y608	Leucine-rich repeat flightless-interacting protein 1	LRRFIP1	GO:0005634~nucleus;GO:0005737~cytoplasm;GO:0005829~cytosol;GO:0005829~cytosol;GO:0005856~cytoskeleton;GO:0005886~plasma membrane	Nucleus. Cytoplasm.	0	0.0510323	0	0.0633642	0.0477682	0.108412	4.30206	0.0873609	0.214858
H0Y3Z8;Q08334;F8WDX2;H7C0Z5	Interleukin-10 receptor subunit beta	IL10RB	GO:0005886~plasma membrane;GO:0005886~plasma membrane;GO:0016021~integral component of membrane;GO:0032002~interleukin-28 receptor complex;GO:0070062~extracellular exosome	Membrane	0	0	0	0.0396175	0.104596	0.048375	#DIV/0!	0.0875555	0.214858
P48729;U3KQ83;U3KPX3;H0Y9X2;U3KQK7;D6REM4;P48729-3;P48729-2;E7ETM0;Q8N752	Casein kinase I isoform alpha	CSNK1A1	GO:0000777~condensed chromosome kinetochore;GO:0005813~centrosome;GO:0005829~cytosol;GO:0005829~cytosol;GO:0005847~mRNA cleavage and polyadenylation specificity factor complex;GO:0005929~cilium;GO:0016020~membrane;GO:0016607~nuclear speck;GO:0030529~intracellular ribonucleoprotein complex;GO:0030877~beta-catenin destruction complex;GO:0036064~ciliary basal body;GO:0045095~keratin filament	Cytoplasm {ECO:0000269|PubMed:1409656}.	0.0199361	0.00280119	0	0.0207436	0.0295478	0.0523072	4.51235	0.0875801	0.214858
Q5JW30;O95793-2;O95793;O95793-3;Q5JW28;F6UDC6	Double-stranded RNA-binding protein Staufen homolog 1	STAU1	GO:0005737~cytoplasm;GO:0005783~endoplasmic reticulum;GO:0005791~rough endoplasmic reticulum;GO:0005829~cytosol;GO:0005875~microtubule associated complex;GO:0005886~plasma membrane;GO:0010494~cytoplasmic stress granule;GO:0016020~membrane;GO:0030425~dendrite;GO:0036464~cytoplasmic ribonucleoprotein granule;GO:0043025~neuronal cell body;GO:0044297~cell body;GO:0070062~extracellular exosome	Cytoplasm {ECO:0000269|PubMed:19029303}.	0	0.159114	0.0888457	0.255179	0.354942	0.150953	3.06935	0.0878952	0.215182
O75436;G3V1N8;F5H4L7;S4R2Y3;S4R3Q6;O75436-2	Vacuolar protein sorting-associated protein 26A	VPS26A	GO:0005764~lysosome;GO:0005768~endosome;GO:0005769~early endosome;GO:0005829~cytosol;GO:0010008~endosome membrane;GO:0030904~retromer complex;GO:0030904~retromer complex;GO:0030906~retromer, cargo-selective complex;GO:0030906~retromer, cargo-selective complex;GO:0031982~vesicle;GO:0070062~extracellular exosome;GO:0097422~tubular endosome	Cytoplasm {ECO:0000269|PubMed:15078903}.	0.195391	0.134665	0.141966	0.123343	0	0	0.261308	0.0880662	0.215182
P26641;B4DTG2	Elongation factor 1-gamma	EEF1G	GO:0005634~nucleus;GO:0005737~cytoplasm;GO:0005783~endoplasmic reticulum;GO:0005829~cytosol;GO:0016020~membrane;GO:0070062~extracellular exosome		19.1689	19.7619	18.2377	28.783	26.33	21.5033	1.34019	0.0880792	0.215182
O43504;R4GMU8;E9PLX3	Ragulator complex protein LAMTOR5	LAMTOR5	GO:0005764~lysosome;GO:0005765~lysosomal membrane;GO:0005829~cytosol;GO:0071986~Ragulator complex	Cytoplasm. Lysosome.	1.09145	0.300052	0.925678	0	0	0.0701589	0.0302778	0.0884257	0.215729
X6R631;Q7Z7F7;Q7Z7F7-2;X6RIW1	39S ribosomal protein L55, mitochondrial	MRPL55	GO:0005743~mitochondrial inner membrane;GO:0005762~mitochondrial large ribosomal subunit	Mitochondrion {ECO:0000269|PubMed:25838379,	0.24526	0.0914872	0.163928	0.0634687	0	0.0623828	0.251364	0.088808	0.216362
M0R165;Q9UBC2-3;Q9UBC2;Q9UBC2-2;Q9UBC2-4;M0R2S2;M0R1V5;K7EJR2;M0R330;M0QX30;M0R3I1	Epidermal growth factor receptor substrate 15-like 1	EPS15L1	GO:0005634~nucleus;GO:0005829~cytosol;GO:0005886~plasma membrane;GO:0016020~membrane;GO:0030132~clathrin coat of coated pit	Cell membrane {ECO:0000250}	0.0400662	0.107083	0.0929986	0.0217696	0.0171162	0.0128286	0.215344	0.0890099	0.216554
P26599;P26599-2;P26599-3;A6NLN1;K7EKJ7;K7ELW5;K7ES59;K7EK45;X6R242	Polypyrimidine tract-binding protein 1	PTBP1	GO:0005654~nucleoplasm;GO:0005730~nucleolus;GO:0016020~membrane;GO:0070062~extracellular exosome	Nucleus.	7.42607	6.67814	6.49333	10.0209	8.27257	7.88035	1.27073	0.0892416	0.216563
P51572;P51572-2;C9JSP1;C9JQ75;C9J0M4;C9JMD7;C9JM14	B-cell receptor-associated protein 31	BCAP31	GO:0005739~mitochondrion;GO:0005783~endoplasmic reticulum;GO:0005784~Sec61 translocon complex;GO:0005789~endoplasmic reticulum membrane;GO:0005811~lipid droplet;GO:0005829~cytosol;GO:0005887~integral component of plasma membrane;GO:0016020~membrane;GO:0030136~clathrin-coated vesicle;GO:0032580~Golgi cisterna membrane;GO:0033116~endoplasmic reticulum-Golgi intermediate compartment membrane;GO:0071…	Endoplasmic reticulum membrane	0.630392	1.12086	1.12956	2.57227	3.13267	1.45575	2.48566	0.08926	0.216563
Q8WYA6;Q8WYA6-3;Q8WYA6-2;Q8WYA6-4	Beta-catenin-like protein 1	CTNNBL1	GO:0000974~Prp19 complex;GO:0005634~nucleus;GO:0005654~nucleoplasm;GO:0005654~nucleoplasm;GO:0005681~spliceosomal complex;GO:0005737~cytoplasm;GO:0016020~membrane	Isoform 1: Nucleus.	0.53532	0.322491	0.308898	0.195657	0.184392	0.135027	0.441478	0.0895033	0.216854
Q96SB3	Neurabin-2	PPP1R9B	GO:0000164~protein phosphatase type 1 complex;GO:0005654~nucleoplasm;GO:0005737~cytoplasm;GO:0005856~cytoskeleton;GO:0005886~plasma membrane;GO:0005912~adherens junction;GO:0030027~lamellipodium;GO:0030175~filopodium;GO:0032587~ruffle membrane;GO:0043197~dendritic spine	Cytoplasm, cytoskeleton {ECO:0000250}.	0.101539	0.0287562	0.0892646	0.0305102	0	0	0.138961	0.0902018	0.218246
Q9UMF0	Intercellular adhesion molecule 5	ICAM5	GO:0005886~plasma membrane;GO:0005887~integral component of plasma membrane	Membrane	0.00843639	0.00472467	0.005758	0.0322567	0.0125884	0.0260801	3.74888	0.0914122	0.220871
H0YN18;P25789;H0YMZ1;H0YL69;P25789-2;H0YKT8;H0YMA1;H0YKS0;H0YLC2;H0YMI6;H0YMV3;H0YLS6	Proteasome subunit alpha type-4;Proteasome subunit alpha type;Proteasome subunit beta type	PSMA4	GO:0000502~proteasome complex;GO:0000932~P-body;GO:0005634~nucleus;GO:0005654~nucleoplasm;GO:0005829~cytosol;GO:0005829~cytosol;GO:0005839~proteasome core complex;GO:0019773~proteasome core complex, alpha-subunit complex;GO:0043231~intracellular membrane-bounded organelle;GO:0070062~extracellular exosome	Cytoplasm {ECO:0000269|PubMed:12181345}.	2.6844	2.93829	2.50548	5.18015	4.11312	3.39732	1.56131	0.0916388	0.220926
P26196	Probable ATP-dependent RNA helicase DDX6	DDX6	GO:0000792~heterochromatin;GO:0000932~P-body;GO:0000932~P-body;GO:0001520~outer dense fiber;GO:0005634~nucleus;GO:0005730~nucleolus;GO:0005737~cytoplasm;GO:0005739~mitochondrion;GO:0005829~cytosol;GO:0005829~cytosol;GO:0010494~cytoplasmic stress granule;GO:0016020~membrane;GO:0016442~RISC complex;GO:0036464~cytoplasmic ribonucleoprotein granule;GO:0043186~P granule;GO:0097227~sperm annulus	Cytoplasm, P-body	0.266791	0.416916	0.388798	0.464493	0.523617	0.718023	1.59079	0.091686	0.220926
B1AMW1;P19256-2;P19256-3;P19256;H0YDI1	Lymphocyte function-associated antigen 3	CD58	GO:0005886~plasma membrane;GO:0005887~integral component of plasma membrane;GO:0009986~cell surface;GO:0016020~membrane;GO:0030667~secretory granule membrane;GO:0031225~anchored component of membrane;GO:0070062~extracellular exosome;GO:0101003~ficolin-1-rich granule membrane	Isoform 1: Cell membrane	0	0.0696017	0	0.753743	0.24572	0.414821	20.3197	0.0920649	0.221301
E9PKZ0;P62917;G3V1A1;E9PKU4;E9PP36	60S ribosomal protein L8	RPL8	GO:0005829~cytosol;GO:0005925~focal adhesion;GO:0016020~membrane;GO:0022625~cytosolic large ribosomal subunit	Cytoplasm {ECO:0000303|PubMed:12962325}.	3.08327	2.87164	3.90372	11.6887	8.43373	5.56555	2.60563	0.0920934	0.221301
A5YKK6-2;A5YKK6;A5YKK6-3;B5MDN3;A5YKK6-4;H3BMZ2;H3BR89;H3BVC9	CCR4-NOT transcription complex subunit 1	CNOT1	GO:0000932~P-body;GO:0000932~P-body;GO:0005615~extracellular space;GO:0005634~nucleus;GO:0005829~cytosol;GO:0005829~cytosol;GO:0016020~membrane;GO:0030014~CCR4-NOT complex;GO:0030015~CCR4-NOT core complex	Cytoplasm, P-body	0.00627197	0.00469837	0	0.0126673	0.0092328	0.00638191	2.57805	0.0922618	0.221403
F5GWX5;Q14839;Q14839-2;K7EMY3;F2Z2R5;F5H6N4	Chromodomain-helicase-DNA-binding protein 4	CHD4	GO:0000790~nuclear chromatin;GO:0005634~nucleus;GO:0005654~nucleoplasm;GO:0005654~nucleoplasm;GO:0005737~cytoplasm;GO:0005813~centrosome;GO:0016020~membrane;GO:0016581~NuRD complex;GO:0032993~protein-DNA complex;GO:0043234~protein complex	Nucleus {ECO:0000269|PubMed:17626165,	0.273988	0.203914	0.178643	0.170751	0.138158	0.112707	0.642174	0.0924587	0.221573
P06748-2;P06748;P06748-3;E5RI98;E5RGW4	Nucleophosmin	NPM1	GO:0001652~granular component;GO:0005634~nucleus;GO:0005634~nucleus;GO:0005654~nucleoplasm;GO:0005654~nucleoplasm;GO:0005730~nucleolus;GO:0005737~cytoplasm;GO:0005737~cytoplasm;GO:0005813~centrosome;GO:0005813~centrosome;GO:0005829~cytosol;GO:0005925~focal adhesion;GO:0015934~large ribosomal subunit;GO:0015935~small ribosomal subunit;GO:0016020~membrane;GO:0016607~nuclear speck;GO:0030529~intrace…	Nucleus, nucleolus	68.0187	66.2945	51.3123	46.6144	46.1045	44.815	0.740921	0.0928113	0.222116
B9A067;Q16891-3;Q16891-2;Q16891-4;Q16891;H7C463;C9J406;D6RAW4	MICOS complex subunit MIC60	IMMT	GO:0005739~mitochondrion;GO:0005743~mitochondrial inner membrane;GO:0016020~membrane;GO:0043209~myelin sheath;GO:0061617~MICOS complex	Mitochondrion inner membrane	0.671732	0.780795	0.672671	0.439399	0.646424	0.548124	0.768845	0.0931965	0.222735
O75340-2;O75340;H0Y9X3;E7EPW6;O75340-3	Programmed cell death protein 6	PDCD6	GO:0000139~Golgi membrane;GO:0005634~nucleus;GO:0005737~cytoplasm;GO:0005768~endosome;GO:0005783~endoplasmic reticulum;GO:0005789~endoplasmic reticulum membrane;GO:0030127~COPII vesicle coat;GO:0031410~cytoplasmic vesicle;GO:0031463~Cul3-RING ubiquitin ligase complex;GO:0070062~extracellular exosome;GO:0070971~endoplasmic reticulum exit site;GO:0070971~endoplasmic reticulum exit site	Endoplasmic reticulum membrane	0.426963	0.479484	0.532045	0.811867	0.695202	0.553509	1.43246	0.0935907	0.223373
O14617-4;O14617;O14617-5;G5E988;O14617-2;E7EMM2;O14617-3;K7ELX8	AP-3 complex subunit delta-1	AP3D1	GO:0000139~Golgi membrane;GO:0005765~lysosomal membrane;GO:0005794~Golgi apparatus;GO:0005886~plasma membrane;GO:0010008~endosome membrane;GO:0016020~membrane;GO:0030123~AP-3 adaptor complex;GO:0043195~terminal bouton;GO:0098830~presynaptic endosome;GO:1904115~axon cytoplasm	Cytoplasm {ECO:0000250}. Golgi apparatus	0.0543503	0.0366945	0.00976842	0.110205	0.10894	0.0486476	2.65633	0.0937453	0.223439
P31689;P31689-2;B7Z5C0	DnaJ homolog subfamily A member 1	DNAJA1	GO:0000151~ubiquitin ligase complex;GO:0005634~nucleus;GO:0005739~mitochondrion;GO:0005829~cytosol;GO:0005829~cytosol;GO:0015630~microtubule cytoskeleton;GO:0016020~membrane;GO:0048471~perinuclear region of cytoplasm;GO:0070062~extracellular exosome;GO:0098554~cytoplasmic side of endoplasmic reticulum membrane	Membrane {ECO:0000305|PubMed:10816573}	1.14226	0.830934	0.485183	2.16755	2.22244	1.08886	2.22865	0.0939789	0.223693
Q9H845;H0Y8Z9	Acyl-CoA dehydrogenase family member 9, mitochondrial	ACAD9	GO:0005634~nucleus;GO:0005739~mitochondrion;GO:0005743~mitochondrial inner membrane;GO:0030425~dendrite;GO:0031966~mitochondrial membrane	Mitochondrion {ECO:0000269|PubMed:20816094}.	0.0142279	0.0182353	0.0399467	0	0	0	0	0.0943165	0.224193
P06493;E5RIU6;P06493-2	Cyclin-dependent kinase 1	CDK1	GO:0000307~cyclin-dependent protein kinase holoenzyme complex;GO:0000784~nuclear chromosome, telomeric region;GO:0005634~nucleus;GO:0005654~nucleoplasm;GO:0005739~mitochondrion;GO:0005759~mitochondrial matrix;GO:0005789~endoplasmic reticulum membrane;GO:0005813~centrosome;GO:0005829~cytosol;GO:0005829~cytosol;GO:0005876~spindle microtubule;GO:0016020~membrane;GO:0030496~midbody;GO:0070062~extrace…	Nucleus. Cytoplasm. Mitochondrion.	0.171451	0	0.279893	0.424345	0.439077	0.261676	2.49277	0.0945849	0.224527
P22307-4;P22307-8;P22307;P22307-7;P22307-2;P22307-6;H0YF61;E9PLD1;H0YCB0;P22307-3;H0YD06;P22307-5	Non-specific lipid-transfer protein	SCP2	GO:0005654~nucleoplasm;GO:0005739~mitochondrion;GO:0005777~peroxisome;GO:0005782~peroxisomal matrix;GO:0016020~membrane;GO:0043231~intracellular membrane-bounded organelle;GO:0043234~protein complex;GO:0070062~extracellular exosome	Cytoplasm {ECO:0000269|PubMed:17157249}.	1.82537	2.34065	1.10765	1.17828	0.586911	0.596732	0.447871	0.0947201	0.224545
P11413;P11413-2;P11413-3;E7EUI8;E9PD92;E7EM57	Glucose-6-phosphate 1-dehydrogenase	G6PD	GO:0005634~nucleus;GO:0005737~cytoplasm;GO:0005829~cytosol;GO:0005829~cytosol;GO:0009898~cytoplasmic side of plasma membrane;GO:0016020~membrane;GO:0070062~extracellular exosome		0.82895	0.997356	1.14344	0.215582	0.836816	0.216483	0.427269	0.0949079	0.224611
E9PF18;Q16836;Q16836-3;Q16836-2	Hydroxyacyl-coenzyme A dehydrogenase, mitochondrial	HADH	GO:0005654~nucleoplasm;GO:0005737~cytoplasm;GO:0005739~mitochondrion;GO:0005743~mitochondrial inner membrane;GO:0005759~mitochondrial matrix	Mitochondrion matrix.	2.28782	1.32287	0.931841	0.420382	0.408217	0.183935	0.222901	0.0951154	0.224611
P23786	Carnitine O-palmitoyltransferase 2, mitochondrial	CPT2	GO:0005654~nucleoplasm;GO:0005730~nucleolus;GO:0005739~mitochondrion;GO:0005743~mitochondrial inner membrane;GO:0005743~mitochondrial inner membrane	Mitochondrion inner membrane	0.110544	0.151537	0.0813835	0.0191215	0.0926711	0.0321701	0.41915	0.0951307	0.224611
P30405;R4GN99;H0Y548;Q2YDB7	Peptidyl-prolyl cis-trans isomerase F, mitochondrial;Peptidyl-prolyl cis-trans isomerase	PPIF	GO:0005739~mitochondrion;GO:0005753~mitochondrial proton-transporting ATP synthase complex;GO:0005757~mitochondrial permeability transition pore complex;GO:0005759~mitochondrial matrix;GO:0016020~membrane	Mitochondrion matrix	0.267621	0.307349	0.143259	0.128187	0.0875115	0.0855709	0.419461	0.0972269	0.229252
P35658-2;P35658-4;P35658;P35658-3;P35658-5;H0YF36;E9PKD2;B7ZAV2;H0Y837;H0YDS4	Nuclear pore complex protein Nup214	NUP214	GO:0005634~nucleus;GO:0005654~nucleoplasm;GO:0005829~cytosol;GO:0005925~focal adhesion;GO:0043231~intracellular membrane-bounded organelle;GO:0043657~host cell;GO:0044613~nuclear pore central transport channel;GO:0044615~nuclear pore nuclear basket;GO:1990876~cytoplasmic side of nuclear pore	Nucleus, nuclear pore complex	0.113914	0.132074	0.117144	0.11337	0.0974202	0.105011	0.869658	0.0975239	0.229386
P62942;Q1JUQ5;Q5W0X3	Peptidyl-prolyl cis-trans isomerase FKBP1A;Peptidyl-prolyl cis-trans isomerase	FKBP1A;FKBP12-Exip2	GO:0005737~cytoplasm;GO:0005829~cytosol;GO:0005829~cytosol;GO:0014802~terminal cisterna;GO:0016020~membrane;GO:0016529~sarcoplasmic reticulum;GO:0030018~Z disc;GO:0031312~extrinsic component of organelle membrane;GO:0043679~axon terminus;GO:0070062~extracellular exosome;GO:0098562~cytoplasmic side of membrane;GO:1990425~ryanodine receptor complex	Cytoplasm, cytosol	0	0.316839	0	0.891788	0.99663	2.30211	13.226	0.0975444	0.229386
Q9NQ88	Fructose-2,6-bisphosphatase TIGAR	TIGAR	GO:0005622~intracellular;GO:0005634~nucleus;GO:0005737~cytoplasm;GO:0005741~mitochondrial outer membrane;GO:0005829~cytosol;GO:0005829~cytosol;GO:0005829~cytosol	Cytoplasm {ECO:0000269|PubMed:23185017,	1.33045	0.642073	0.582766	0.141546	0.241228	0.0986915	0.188419	0.0981241	0.230441
H0YJ34;Q96AC1-2;Q96AC1;Q96AC1-3;H0YJB6;G3V1L6;Q9BQL6-4;Q9BQL6-2;Q9BQL6	Fermitin family homolog 2	FERMT2	GO:0001725~stress fiber;GO:0005634~nucleus;GO:0005654~nucleoplasm;GO:0005737~cytoplasm;GO:0005829~cytosol;GO:0005925~focal adhesion;GO:0005938~cell cortex;GO:0009986~cell surface;GO:0031234~extrinsic component of cytoplasmic side of plasma membrane;GO:0031258~lamellipodium membrane;GO:0031674~I band;GO:0031941~filamentous actin	Cytoplasm. Cytoplasm, cell cortex.	0.175885	0.148023	0.111454	0.10912	0.105564	0.0527348	0.614246	0.0984523	0.230725
H0YE81;E9PLC6;B4DE93;G3V0I5;P49821-2;P49821	NADH dehydrogenase [ubiquinone] flavoprotein 1, mitochondrial	NDUFV1	GO:0005739~mitochondrion;GO:0005743~mitochondrial inner membrane;GO:0005743~mitochondrial inner membrane;GO:0005747~mitochondrial respiratory chain complex I;GO:0005747~mitochondrial respiratory chain complex I;GO:0005747~mitochondrial respiratory chain complex I;GO:0005829~cytosol	Mitochondrion inner membrane	0.0612546	0.0879227	0.0885704	0	0.0487738	0.0529559	0.427889	0.0985073	0.230725
P41227-2;P41227;C9JN83;C9JW55;F8W808;A8MWP7;Q9BSU3	N-alpha-acetyltransferase 10	NAA10	GO:0005622~intracellular;GO:0005634~nucleus;GO:0005730~nucleolus;GO:0005737~cytoplasm;GO:0005829~cytosol;GO:0016020~membrane;GO:0022626~cytosolic ribosome;GO:0031415~NatA complex	Cytoplasm {ECO:0000269|PubMed:12464182,	0.184921	0.069003	0.113686	0	0	0.0834932	0.227125	0.0988544	0.23123
D6REX3;O94979-6;O94979-3;O94979-10;O94979-4;O94979-9;O94979-2;O94979;O94979-8;D6RHZ5;H7BXG7;O94979-7;H0YAB3;O94979-5;H0Y9K1;H0Y8V7;H0Y9T9;H0Y8W8;H0YAF5	Protein transport protein Sec31A	SEC31A	GO:0000139~Golgi membrane;GO:0005737~cytoplasm;GO:0005783~endoplasmic reticulum;GO:0005789~endoplasmic reticulum membrane;GO:0005829~cytosol;GO:0005829~cytosol;GO:0012507~ER to Golgi transport vesicle membrane;GO:0030120~vesicle coat;GO:0030127~COPII vesicle coat;GO:0030127~COPII vesicle coat;GO:0030134~COPII-coated ER to Golgi transport vesicle;GO:0043231~intracellular membrane-bounded organelle…	Cytoplasm {ECO:0000250}. Cytoplasmic	0.0583402	0.144855	0.158847	0.0730625	0.0200521	0.0184329	0.308106	0.0993721	0.232132
J3KTA4;P17844;B4DLW8;J3KRZ1;J3QRQ7;J3QSF1;J3KRX8;J3QR02;X6RLV5;J3QRN5;J3QLG9;J3QR62	Probable ATP-dependent RNA helicase DDX5	DDX5	GO:0005634~nucleus;GO:0005634~nucleus;GO:0005654~nucleoplasm;GO:0005730~nucleolus;GO:0005737~cytoplasm;GO:0016020~membrane;GO:0030529~intracellular ribonucleoprotein complex;GO:0031012~extracellular matrix;GO:0070062~extracellular exosome;GO:0071013~catalytic step 2 spliceosome;GO:0071141~SMAD protein complex	Nucleus, nucleolus	4.23768	3.538	2.93507	6.16248	4.46553	4.54149	1.41629	0.0996566	0.232488
Q7RTS9-2;Q7RTS9	Dymeclin	DYM	GO:0005737~cytoplasm;GO:0005794~Golgi apparatus;GO:0016020~membrane	Cytoplasm. Golgi apparatus. Membrane	0.0110929	0	0.0083831	0.01988	0.018734	0.0100489	2.4986	0.100107	0.233229
Q9H553;Q9H553-2	Alpha-1,3/1,6-mannosyltransferase ALG2	ALG2	GO:0005634~nucleus;GO:0005737~cytoplasm;GO:0005789~endoplasmic reticulum membrane;GO:0005789~endoplasmic reticulum membrane;GO:0016020~membrane;GO:0016021~integral component of membrane;GO:0048471~perinuclear region of cytoplasm	Membrane {ECO:0000305}	0.11107	0.0758523	0.0298899	0	0	0.0275766	0.127191	0.100803	0.234506
O15127;H3BV04;H3BN93;H3BUB6;H3BPL9	Secretory carrier-associated membrane protein 2	SCAMP2	GO:0005794~Golgi apparatus;GO:0016021~integral component of membrane;GO:0030133~transport vesicle;GO:0032588~trans-Golgi network membrane;GO:0043231~intracellular membrane-bounded organelle;GO:0055038~recycling endosome membrane;GO:0070062~extracellular exosome	Golgi apparatus, trans-Golgi network	0.0734035	0.137597	0	0.259863	0.145934	0.151828	2.64277	0.100922	0.234506
P43686;P43686-2	26S protease regulatory subunit 6B	PSMC4	GO:0000502~proteasome complex;GO:0005634~nucleus;GO:0005654~nucleoplasm;GO:0005829~cytosol;GO:0005829~cytosol;GO:0008540~proteasome regulatory particle, base subcomplex;GO:0016020~membrane;GO:0016234~inclusion body;GO:0022624~proteasome accessory complex;GO:0031595~nuclear proteasome complex;GO:0031597~cytosolic proteasome complex;GO:0045202~synapse	Cytoplasm. Nucleus.	1.53544	0.879283	0.613129	1.92305	1.47956	1.79252	1.71578	0.101697	0.235996
E9PNM1;B3KQ95;B4DT56;B7Z1J3;B4DJE5;P37268	Squalene synthase	FDFT1	GO:0005783~endoplasmic reticulum;GO:0005789~endoplasmic reticulum membrane;GO:0005789~endoplasmic reticulum membrane;GO:0016021~integral component of membrane	Endoplasmic reticulum membrane	0	0	0	0.0228154	0.0340297	0.0719693	#DIV/0!	0.10195	0.236095
O76021;J3QSV6;I3L3U9;I3L3C4;B4DJ58;I3L234;I3L1A3	Ribosomal L1 domain-containing protein 1	RSL1D1	GO:0005730~nucleolus;GO:0016020~membrane;GO:0030686~90S preribosome	Nucleus, nucleolus	1.66293	1.31212	1.38855	1.32766	0.933942	0.744345	0.68887	0.102008	0.236095
P00390-2;P00390;P00390-4;P00390-3;P00390-5;H0YBD4;H0YC68;E5RI06	Glutathione reductase, mitochondrial	GSR	GO:0005759~mitochondrial matrix;GO:0005829~cytosol;GO:0009897~external side of plasma membrane;GO:0070062~extracellular exosome	Isoform Mitochondrial: Mitochondrion.	0.600156	0.413805	0.393058	0.37702	0.139819	0.286915	0.571246	0.103087	0.238278
Q9HAV0;H7C5J5	Guanine nucleotide-binding protein subunit beta-4	GNB4	GO:0005765~lysosomal membrane;GO:0005829~cytosol;GO:0043209~myelin sheath;GO:0070062~extracellular exosome		0.131323	0.0970216	0.0664891	0	0.0678718	0.051704	0.40557	0.103525	0.238976
E9PHA2;Q15003;C9J470;Q15003-2;C9JZP1;H7C415	Condensin complex subunit 2	NCAPH	GO:0000796~condensin complex;GO:0000799~nuclear condensin complex;GO:0005634~nucleus;GO:0005829~cytosol;GO:0005829~cytosol;GO:0016020~membrane	Nucleus {ECO:0000269|PubMed:11694586}.	0.0236988	0.0609225	0.0195799	0.167151	0.293296	0.102753	5.40493	0.104838	0.241512
Q96MW5;H3BQV3	Conserved oligomeric Golgi complex subunit 8	COG8	GO:0000139~Golgi membrane;GO:0005794~Golgi apparatus;GO:0016020~membrane;GO:0017119~Golgi transport complex;GO:0017119~Golgi transport complex;GO:0032588~trans-Golgi network membrane	Golgi apparatus membrane	0	0.026623	0	0.0344226	0.0247148	0.0371057	3.61503	0.104898	0.241512
Q9UBB6-2;Q9UBB6;Q9UBB6-3;H7C2R2;C9J5H8	Neurochondrin	NCDN	GO:0005829~cytosol;GO:0005829~cytosol;GO:0016020~membrane;GO:0030425~dendrite;GO:0043025~neuronal cell body	Cytoplasm, cytosol. Cell projection,	0	0.00381819	0	0.0528181	0.0442956	0.0118706	28.5435	0.105237	0.241976
P51809-3;P51809;P51809-2	Vesicle-associated membrane protein 7	VAMP7	GO:0005737~cytoplasm;GO:0005765~lysosomal membrane;GO:0005765~lysosomal membrane;GO:0005765~lysosomal membrane;GO:0005789~endoplasmic reticulum membrane;GO:0005802~trans-Golgi network;GO:0005886~plasma membrane;GO:0005886~plasma membrane;GO:0009986~cell surface;GO:0016020~membrane;GO:0030027~lamellipodium;GO:0030054~cell junction;GO:0030141~secretory granule;GO:0030285~integral component of synap…	Cytoplasmic vesicle, secretory vesicle	0	0.0535549	0.0813895	0.0995101	0.112856	0.118012	2.44825	0.105494	0.242251
F8WF03;F2Z2I0;F2Z2W5;C9J647;Q9NXE4-2;Q9NXE4;Q9NXE4-4	Sphingomyelin phosphodiesterase 4	SMPD4	GO:0000139~Golgi membrane;GO:0005783~endoplasmic reticulum;GO:0005789~endoplasmic reticulum membrane;GO:0005794~Golgi apparatus;GO:0005802~trans-Golgi network;GO:0016021~integral component of membrane	Endoplasmic reticulum membrane	0	0.0604189	0	0.0931473	0.0677064	0.0555005	3.5809	0.105688	0.24238
Q92973-2;Q92973;Q92973-3;S4R398;B4DSC0;E7EW37;K7ENW1;K7ESC1	Transportin-1	TNPO1	GO:0005634~nucleus;GO:0005737~cytoplasm;GO:0005829~cytosol;GO:0005929~cilium;GO:0031965~nuclear membrane;GO:0034399~nuclear periphery;GO:0070062~extracellular exosome	Cytoplasm. Nucleus.	0.851354	0.825394	0.433888	1.05978	1.12789	1.02967	1.52434	0.105973	0.242717
P42345	Serine/threonine-protein kinase mTOR	MTOR	GO:0000139~Golgi membrane;GO:0005634~nucleus;GO:0005654~nucleoplasm;GO:0005737~cytoplasm;GO:0005741~mitochondrial outer membrane;GO:0005764~lysosome;GO:0005764~lysosome;GO:0005765~lysosomal membrane;GO:0005789~endoplasmic reticulum membrane;GO:0005829~cytosol;GO:0005942~phosphatidylinositol 3-kinase complex;GO:0012505~endomembrane system;GO:0016020~membrane;GO:0016605~PML body;GO:0030425~dendrite…	Endoplasmic reticulum membrane	0.00252133	0.00232935	0.00262629	0.00729139	0.0114339	0.00485006	3.15306	0.107581	0.24608
B1AKV2;B1AKV6;B1AKV3;Q9NVA1-2;Q9NVA1;F8WCR2;F5H4C5;B7Z314;B1AKV4;Q9NVA1-5;Q9NVA1-4	Ubiquinol-cytochrome-c reductase complex assembly factor 1	UQCC1	GO:0005743~mitochondrial inner membrane;GO:0031410~cytoplasmic vesicle	Mitochondrion inner membrane	0.123378	0.0850464	0.062025	0.0513271	0.0492714	0.0304873	0.484696	0.108481	0.247816
Q92621;U3KPX2;U3KQ97;E7ET25;U3KQ47	Nuclear pore complex protein Nup205	NUP205	GO:0005635~nuclear envelope;GO:0005643~nuclear pore;GO:0005643~nuclear pore;GO:0016020~membrane;GO:0031965~nuclear membrane;GO:0034399~nuclear periphery;GO:0043657~host cell;GO:0044611~nuclear pore inner ring	Nucleus membrane	0.0711748	0.078141	0.0621986	0.129976	0.156977	0.0874481	1.77009	0.108811	0.248248
F2Z2V0;B0QZ18;Q99829;H0Y524;Q5JX45;E7ENH5;A6PVH9;Q5JX56;Q5JX58;Q5JX59;Q5JX61;Q5JX60;Q5JX44;Q5JX52	Copine-1	CPNE1	GO:0005634~nucleus;GO:0005654~nucleoplasm;GO:0005737~cytoplasm;GO:0005829~cytosol;GO:0005886~plasma membrane;GO:0016020~membrane;GO:0031965~nuclear membrane;GO:0035577~azurophil granule membrane;GO:0070062~extracellular exosome	Nucleus {ECO:0000269|PubMed:18212740,	0.154919	0.175935	0.193651	0.0656319	0.153165	0.0426512	0.498466	0.109542	0.249291
Q92572;F5H459	AP-3 complex subunit sigma-1	AP3S1	GO:0005794~Golgi apparatus;GO:0030119~AP-type membrane coat adaptor complex;GO:0030123~AP-3 adaptor complex;GO:0030133~transport vesicle;GO:0030659~cytoplasmic vesicle membrane;GO:0043231~intracellular membrane-bounded organelle;GO:1904115~axon cytoplasm	Golgi apparatus. Cytoplasmic vesicle	0	0.14856	0	0.201993	0.135627	0.191364	3.56075	0.109663	0.249291
P61586;Q5JR08;P08134;Q5JR07;C9JNR4;E9PQH6;C9JX21;Q5JR05;Q5JR06;E9PN11;U3KQA9;U3KQV3;P62745;E9PLA2;C9J1T2;C9JRM1	Transforming protein RhoA;Rho-related GTP-binding protein RhoC	RHOA;RHOC	GO:0005768~endosome;GO:0005789~endoplasmic reticulum membrane;GO:0005829~cytosol;GO:0005829~cytosol;GO:0005856~cytoskeleton;GO:0005886~plasma membrane;GO:0005925~focal adhesion;GO:0005938~cell cortex;GO:0030027~lamellipodium;GO:0030054~cell junction;GO:0030496~midbody;GO:0030667~secretory granule membrane;GO:0031234~extrinsic component of cytoplasmic side of plasma membrane;GO:0031982~vesicle;GO:…	Cell membrane	1.19782	1.29702	0.382353	0.509759	0.162651	0	0.233704	0.109694	0.249291
Q99615;K7ESP1;K7EPP7;K7EIH8;Q99615-2;K7ER44;K7ELJ8;K7EJL5;K7EN19;K7EJV7;K7EJE9;K7EK03;K7EJ24	DnaJ homolog subfamily C member 7	DNAJC7	GO:0005654~nucleoplasm;GO:0005654~nucleoplasm;GO:0005737~cytoplasm;GO:0005829~cytosol;GO:0005829~cytosol;GO:0005856~cytoskeleton;GO:0016020~membrane;GO:0070062~extracellular exosome	Cytoplasm {ECO:0000269|PubMed:11573955,	0.228623	0.263567	0.0803602	0.375556	0.333121	0.293623	1.75059	0.11032	0.25039
O75844	CAAX prenyl protease 1 homolog	ZMPSTE24	GO:0005637~nuclear inner membrane;GO:0016020~membrane;GO:0030176~integral component of endoplasmic reticulum membrane;GO:0070062~extracellular exosome	Endoplasmic reticulum membrane	0.0620768	0.17495	0.0810245	0.053701	0	0	0.168844	0.110744	0.250893
B1AVU8;P07602;C9JIZ6;P07602-2;P07602-3	Prosaposin;Saposin-A;Saposin-B-Val;Saposin-B;Saposin-C;Saposin-D	PSAP	GO:0005576~extracellular region;GO:0005576~extracellular region;GO:0005615~extracellular space;GO:0005615~extracellular space;GO:0005739~mitochondrion;GO:0005764~lysosome;GO:0005765~lysosomal membrane;GO:0005886~plasma membrane;GO:0016021~integral component of membrane;GO:0031012~extracellular matrix;GO:0035577~azurophil granule membrane;GO:0043202~lysosomal lumen;GO:0043231~intracellular membran…	Lysosome {ECO:0000269|PubMed:14657016,	0.273668	0.222028	0.0618156	0.472661	0.313616	0.294738	1.939	0.110827	0.250893
A2A2V1;P04156-2;P04156;X6RKS3	Major prion protein	PRNP	GO:0005737~cytoplasm;GO:0005783~endoplasmic reticulum;GO:0005794~Golgi apparatus;GO:0005829~cytosol;GO:0005886~plasma membrane;GO:0005886~plasma membrane;GO:0009986~cell surface;GO:0014069~postsynaptic density;GO:0016234~inclusion body;GO:0019898~extrinsic component of membrane;GO:0030425~dendrite;GO:0031362~anchored component of external side of plasma membrane;GO:0031965~nuclear membrane;GO:004…	Cell membrane	0.304021	0.372921	0.221357	0.439966	0.386298	0.410378	1.37665	0.110981	0.250921
Q99549;Q99549-2;H0Y6J1	M-phase phosphoprotein 8	MPHOSPH8	GO:0000151~ubiquitin ligase complex;GO:0000788~nuclear nucleosome;GO:0005634~nucleus;GO:0005720~nuclear heterochromatin;GO:0005730~nucleolus;GO:0005737~cytoplasm;GO:0005829~cytosol;GO:0005886~plasma membrane;GO:0070062~extracellular exosome	Nucleus {ECO:0000269|PubMed:20871592,	0.0683811	0.0493742	0.0169433	0	0.00743244	0.00656068	0.103885	0.112302	0.253581
P23528;G3V1A4;E9PP50;E9PK25;E9PQB7;E9PLJ3;E9PS23	Cofilin-1	CFL1	GO:0005615~extracellular space;GO:0005634~nucleus;GO:0005737~cytoplasm;GO:0005737~cytoplasm;GO:0005829~cytosol;GO:0005911~cell-cell junction;GO:0005925~focal adhesion;GO:0016020~membrane;GO:0016363~nuclear matrix;GO:0030027~lamellipodium;GO:0030864~cortical actin cytoskeleton;GO:0031012~extracellular matrix;GO:0031258~lamellipodium membrane;GO:0031982~vesicle;GO:0032587~ruffle membrane;GO:0070062…	Nucleus matrix	29.8477	24.9034	32.8071	21.9094	24.7	23.2549	0.797919	0.112507	0.253718
O75915;F8WF90;C9JQU6;F8WF33	PRA1 family protein 3	ARL6IP5	GO:0005789~endoplasmic reticulum membrane;GO:0005856~cytoskeleton;GO:0005886~plasma membrane;GO:0016020~membrane;GO:0016021~integral component of membrane;GO:0070062~extracellular exosome	Endoplasmic reticulum membrane	2.39984	2.77248	2.46718	3.51965	4.6441	3.09843	1.4742	0.112687	0.253785
P12532;P12532-2;E9PCP8;F8WCN3;P17540;J3KQ93;C9JSQ1;C9JJX8;C9J995;C9J8F6;C9J6W7;C9JT96	Creatine kinase U-type, mitochondrial;Creatine kinase S-type, mitochondrial	CKMT1A;CKMT1B;CKMT2	GO:0005739~mitochondrion;GO:0005743~mitochondrial inner membrane;GO:0070062~extracellular exosome	Mitochondrion inner membrane	0.0616404	0.255033	0.304446	0.00861405	0.00890251	0	0.0282016	0.112826	0.253785
B4DJS7;Q9UNH7-2;Q9UNH7;G3V5X9	Sorting nexin-6;Sorting nexin-6, N-terminally processed	SNX6	GO:0005622~intracellular;GO:0005634~nucleus;GO:0005737~cytoplasm;GO:0005829~cytosol;GO:0019898~extrinsic component of membrane;GO:0030904~retromer complex;GO:0030905~retromer, tubulation complex;GO:0031901~early endosome membrane;GO:0097422~tubular endosome	Early endosome {ECO:0000269|PubMed:11485546,	0.179825	0.156931	0.140339	0.121433	0.14265	0.127271	0.820285	0.11339	0.254728
B7WPG3;D6W592;Q8WVV9-5;Q8WVV9-4;Q8WVV9;H7C464;Q8WVV9-3;C9JJZ7	Heterogeneous nuclear ribonucleoprotein L-like	HNRNPLL;HNRPLL	GO:0005634~nucleus;GO:0016020~membrane;GO:0030529~intracellular ribonucleoprotein complex		0.163429	0.287467	0.232571	0.514272	0.278154	0.400825	1.74588	0.113717	0.255137
P62195;P62195-2;J3QQM1;J3QSA9;J3KRP2;J3QLH6;J3QSE0;J3QRW1;J3QRR3;J3KTQ9;Q8NB90-3;Q8NB90-2;Q8NB90	26S protease regulatory subunit 8	PSMC5	GO:0000502~proteasome complex;GO:0005634~nucleus;GO:0005654~nucleoplasm;GO:0005737~cytoplasm;GO:0005829~cytosol;GO:0008540~proteasome regulatory particle, base subcomplex;GO:0016020~membrane;GO:0016234~inclusion body;GO:0022624~proteasome accessory complex;GO:0031410~cytoplasmic vesicle;GO:0031595~nuclear proteasome complex;GO:0031597~cytosolic proteasome complex;GO:0070062~extracellular exosome;…	Cytoplasm {ECO:0000305}. Nucleus	1.50555	0.675984	0.643528	1.81412	1.64777	1.53358	1.76827	0.114872	0.256699
Q8NBM8;E7EVZ5;D6R9J0	Prenylcysteine oxidase-like	PCYOX1L	GO:0005576~extracellular region;GO:0005774~vacuolar membrane;GO:0016020~membrane;GO:0031093~platelet alpha granule lumen	Secreted.	0.45903	0.106501	0.503112	0.0937748	0	0	0.0877513	0.114875	0.256699
C9J050;C9JEJ2;P49585;H7C1T3;C9J2E1;C9JVS0;C9JPY0;F8WAZ5;H7BZN1;Q9Y5K3-2;Q9Y5K3-4;Q9Y5K3-3;Q9Y5K3;F2Z2B1	Choline-phosphate cytidylyltransferase A;Choline-phosphate cytidylyltransferase B	PCYT1A;PCYT1B	GO:0005635~nuclear envelope;GO:0005789~endoplasmic reticulum membrane;GO:0005789~endoplasmic reticulum membrane;GO:0005829~cytosol;GO:0005886~plasma membrane;GO:0042587~glycogen granule	Cytoplasm, cytosol {ECO:0000250}. Membrane	0.20113	0.321976	0.258482	0.215544	0.170611	0.0902673	0.609556	0.114942	0.256699
G3V153;Q14444-2;Q14444;E9PLA9;E9PP31	Caprin-1	CAPRIN1	GO:0000932~P-body;GO:0005829~cytosol;GO:0005887~integral component of plasma membrane;GO:0010494~cytoplasmic stress granule;GO:0016020~membrane;GO:0030425~dendrite	Cytoplasm, cytosol. Cell projection,	0.101636	0.333991	0.142822	0.262671	0.584202	0.693305	2.6626	0.114996	0.256699
P62834	Ras-related protein Rap-1A	RAP1A	GO:0005737~cytoplasm;GO:0005769~early endosome;GO:0005770~late endosome;GO:0005829~cytosol;GO:0005886~plasma membrane;GO:0030054~cell junction;GO:0032045~guanyl-nucleotide exchange factor complex;GO:0035579~specific granule membrane;GO:0043005~neuron projection;GO:0043209~myelin sheath;GO:0045335~phagocytic vesicle;GO:0048471~perinuclear region of cytoplasm;GO:0070062~extracellular exosome	Cell membrane {ECO:0000269|PubMed:11359771}	2.11428	1.60182	0.693076	0.483042	0.556106	0.17507	0.275384	0.115409	0.257293
Q9BPW8;H7C2U6;C9JDV8;F8WCR5	Protein NipSnap homolog 1	NIPSNAP1	GO:0005739~mitochondrion;GO:0005739~mitochondrion;GO:0005743~mitochondrial inner membrane;GO:0097060~synaptic membrane		1.01465	1.19444	1.1359	2.04233	1.84215	1.26736	1.54016	0.115602	0.257397
Q9BSY4;Q8N8C4;F8WC14	Coiled-coil-helix-coiled-coil-helix domain-containing protein 5	CHCHD5	GO:0005758~mitochondrial intermembrane space	Mitochondrion intermembrane space	0.739606	0.812691	1.15762	0	0	0.781689	0.288455	0.116328	0.258686
P17301;E7EMF1;E7ESP4;E9PB77;D6RG08	Integrin alpha-2	ITGA2	GO:0005634~nucleus;GO:0005886~plasma membrane;GO:0005886~plasma membrane;GO:0005925~focal adhesion;GO:0008305~integrin complex;GO:0009897~external side of plasma membrane;GO:0009986~cell surface;GO:0030424~axon;GO:0034666~integrin alpha2-beta1 complex;GO:0043679~axon terminus;GO:0045178~basal part of cell;GO:0048471~perinuclear region of cytoplasm	Membrane	0.032277	0.0535751	0.0670576	0.123145	0.104731	0.0610066	1.88923	0.116966	0.259647
Q96S55-3;Q96S55-2;Q96S55	ATPase WRNIP1	WRNIP1	GO:0000784~nuclear chromosome, telomeric region;GO:0005634~nucleus;GO:0005634~nucleus;GO:0016020~membrane;GO:0048471~perinuclear region of cytoplasm	Nucleus {ECO:0000269|PubMed:18842586}.	0.00560452	0.0203758	0.0235145	0	0	0.00878222	0.177438	0.117056	0.259647
B0YIW6;P48444;P48444-2;E9PK34	Coatomer subunit delta	ARCN1	GO:0000139~Golgi membrane;GO:0005789~endoplasmic reticulum membrane;GO:0005829~cytosol;GO:0016020~membrane;GO:0030126~COPI vesicle coat;GO:0030133~transport vesicle	Cytoplasm {ECO:0000250}. Golgi apparatus	0.381036	0.714595	0.408043	1.30449	0.832404	0.708537	1.89232	0.117203	0.259647
P15311;E7EQR4	Ezrin	EZR	GO:0001650~fibrillar center;GO:0001726~ruffle;GO:0001772~immunological synapse;GO:0001931~uropod;GO:0005615~extracellular space;GO:0005737~cytoplasm;GO:0005768~endosome;GO:0005829~cytosol;GO:0005829~cytosol;GO:0005884~actin filament;GO:0005886~plasma membrane;GO:0005902~microvillus;GO:0005903~brush border;GO:0005925~focal adhesion;GO:0015629~actin cytoskeleton;GO:0016020~membrane;GO:0016323~basol…	Apical cell membrane	1.8397	1.53339	1.10729	2.36196	2.11606	1.70868	1.38084	0.117786	0.26061
Q5R363;H3BLV9;B4DS61;Q96SB4;Q96SB4-3	SRSF protein kinase 1	SRPK1	GO:0005634~nucleus;GO:0005737~cytoplasm;GO:0005783~endoplasmic reticulum;GO:0005829~cytosol;GO:0005886~plasma membrane;GO:0016363~nuclear matrix	Isoform 2: Cytoplasm. Nucleus. Nucleus	0.0186978	0.0180831	0.0483257	0.214971	0.130394	0.0673397	4.84927	0.118536	0.26194
E7ETK0;P62847-2;P62847-3;P62847;P62847-4	40S ribosomal protein S24	RPS24	GO:0005634~nucleus;GO:0005654~nucleoplasm;GO:0005829~cytosol;GO:0015935~small ribosomal subunit;GO:0015935~small ribosomal subunit;GO:0016020~membrane;GO:0022627~cytosolic small ribosomal subunit		3.4429	2.34138	3.14021	7.94749	6.89626	3.72306	2.08043	0.119113	0.262885
P46976-2;P46976;G5E9W8;C9JQ42;P46976-3;C9J8R8;C9J7C7	Glycogenin-1	GYG1	GO:0005576~extracellular region;GO:0005829~cytosol;GO:0016020~membrane;GO:0034774~secretory granule lumen;GO:0043202~lysosomal lumen;GO:0070062~extracellular exosome;GO:1904813~ficolin-1-rich granule lumen		0	0.0370034	0	0.552895	0.109467	0.615684	34.5386	0.120943	0.26659
I3L4Z6;E7EQ34;O14653;O14653-2;I3NI02;I3L1K7;I3L3V4;I3L0K1;O14653-3	Golgi SNAP receptor complex member 2	GOSR2	GO:0000139~Golgi membrane;GO:0000139~Golgi membrane;GO:0005789~endoplasmic reticulum membrane;GO:0005789~endoplasmic reticulum membrane;GO:0005794~Golgi apparatus;GO:0005829~cytosol;GO:0012507~ER to Golgi transport vesicle membrane;GO:0012507~ER to Golgi transport vesicle membrane;GO:0016020~membrane;GO:0016021~integral component of membrane;GO:0031201~SNARE complex;GO:0031201~SNARE complex;GO:00…	Golgi apparatus, cis-Golgi network membrane	0.0717047	0.0710231	0.204895	0	0	0	0	0.121289	0.266879
Q92797;M0R3C7;Q92797-2;M0QXP5;M0R180;M0R1C2;M0R033	Symplekin	SYMPK	GO:0005654~nucleoplasm;GO:0005654~nucleoplasm;GO:0005737~cytoplasm;GO:0005829~cytosol;GO:0005856~cytoskeleton;GO:0005886~plasma membrane;GO:0005923~bicellular tight junction;GO:0097165~nuclear stress granule	Cytoplasm, cytoskeleton. Cell junction,	0.171292	0.0922595	0.132254	0.0763595	0.0754152	0.0676871	0.554469	0.121378	0.266879
O00203-3;O00203;Q13367-3;Q13367;Q13367-4;F5GWU4	AP-3 complex subunit beta-1	AP3B1	GO:0005765~lysosomal membrane;GO:0005794~Golgi apparatus;GO:0016020~membrane;GO:0030123~AP-3 adaptor complex;GO:0030131~clathrin adaptor complex;GO:0030665~clathrin-coated vesicle membrane;GO:1904115~axon cytoplasm	Cytoplasmic vesicle, clathrin-coated vesicle	0.0542178	0.106333	0.121208	0.165957	0.202831	0.111906	1.70605	0.121997	0.267905
P82094;P82094-2;F8WF45	TATA element modulatory factor	TMF1	GO:0000139~Golgi membrane;GO:0005634~nucleus;GO:0005783~endoplasmic reticulum;GO:0005794~Golgi apparatus;GO:0005829~cytosol	Cytoplasm. Nucleus. Golgi apparatus	0.0088385	0.00928638	0.0234594	0.00341105	0.00190361	0	0.127805	0.122739	0.269198
I3L0H8;Q9NUU7;I3L352;B4DRZ7;H3BQK0;Q9UMR2-4;Q9UMR2-3;H3BMQ5;H3BTB3;H0YD26;E9PR46;J3QL17;Q9UHL0-2;Q9UHL0	ATP-dependent RNA helicase DDX19A;ATP-dependent RNA helicase DDX19B	DDX19A;DDX19B	GO:0005643~nuclear pore;GO:0005730~nucleolus;GO:0005737~cytoplasm;GO:0016020~membrane;GO:0031965~nuclear membrane;GO:0071013~catalytic step 2 spliceosome	Cytoplasm {ECO:0000250}. Nucleus, nuclear	0.0853809	0.0969153	0.173149	0.264278	0.140493	0.302434	1.98963	0.123348	0.270199
J3KPX7;Q99623;F5GY37;Q99623-2;F5H3X6;F5GWA7;F5H0C5;F5H2D2;U3KPZ5	Prohibitin-2	PHB2	GO:0005634~nucleus;GO:0005634~nucleus;GO:0005737~cytoplasm;GO:0005739~mitochondrion;GO:0005741~mitochondrial outer membrane;GO:0005743~mitochondrial inner membrane;GO:0005743~mitochondrial inner membrane;GO:0009986~cell surface;GO:0016363~nuclear matrix;GO:0030424~axon;GO:0043234~protein complex;GO:0070062~extracellular exosome;GO:0071944~cell periphery	Mitochondrion inner membrane	2.21294	2.2233	0.949435	0.980515	0.571898	0.719426	0.42183	0.124664	0.272742
Q9Y3D8;D6RDH4;Q9Y3D8-2	Adenylate kinase isoenzyme 6	AK6;TAF9	GO:0005654~nucleoplasm;GO:0005654~nucleoplasm;GO:0005737~cytoplasm;GO:0005829~cytosol;GO:0015030~Cajal body;GO:0016020~membrane	Nucleus, nucleoplasm. Nucleus, Cajal body.	0.0594272	0.0631441	0.0511112	0.321973	0.181757	0.121292	3.59865	0.126509	0.275743
P04114	Apolipoprotein B-100;Apolipoprotein B-48	APOB	GO:0005576~extracellular region;GO:0005576~extracellular region;GO:0005615~extracellular space;GO:0005737~cytoplasm;GO:0005769~early endosome;GO:0005788~endoplasmic reticulum lumen;GO:0005789~endoplasmic reticulum membrane;GO:0005790~smooth endoplasmic reticulum;GO:0005829~cytosol;GO:0005829~cytosol;GO:0005886~plasma membrane;GO:0010008~endosome membrane;GO:0030669~clathrin-coated endocytic vesic…	Cytoplasm {ECO:0000269|PubMed:22580899}.	0	0	0	0.0010579	0.00699798	0.00556087	#DIV/0!	0.126561	0.275743
Q14126;J3KSI6	Desmoglein-2	DSG2	GO:0001533~cornified envelope;GO:0005886~plasma membrane;GO:0005886~plasma membrane;GO:0005911~cell-cell junction;GO:0009986~cell surface;GO:0014704~intercalated disc;GO:0016021~integral component of membrane;GO:0016324~apical plasma membrane;GO:0016328~lateral plasma membrane;GO:0030057~desmosome;GO:0070062~extracellular exosome	Cell membrane	0	0.0169841	0	2.37434	0.751762	0.867199	235.12	0.126619	0.275743
Q13033-2;Q13033;G3V340	Striatin-3	STRN3	GO:0000159~protein phosphatase type 2A complex;GO:0005654~nucleoplasm;GO:0005794~Golgi apparatus;GO:0005886~plasma membrane;GO:0030425~dendrite;GO:0043025~neuronal cell body;GO:0043234~protein complex	Cytoplasm {ECO:0000250}. Membrane	0	0.0543535	0	0.196918	0.0594589	0.0925721	6.41999	0.126767	0.275743
P54886-2;P54886	Delta-1-pyrroline-5-carboxylate synthase;Glutamate 5-kinase;Gamma-glutamyl phosphate reductase	ALDH18A1	GO:0005739~mitochondrion;GO:0005743~mitochondrial inner membrane;GO:0005829~cytosol	Mitochondrion inner membrane	1.1818	1.28174	0.959847	1.0508	0.875115	0.765121	0.786074	0.12682	0.275743
Q8N1F7;H3BVG0;Q8N1F7-2;H3BPA9;H3BM93;H3BRI8;H3BP95;H3BMX0;H3BNN5;H3BV11;H3BV15;H3BVE2;H3BRD9;H3BNG7	Nuclear pore complex protein Nup93	NUP93	GO:0005635~nuclear envelope;GO:0005635~nuclear envelope;GO:0005643~nuclear pore;GO:0016020~membrane;GO:0031965~nuclear membrane;GO:0034399~nuclear periphery;GO:0043657~host cell	Nucleus membrane	0.381625	0.512069	0.343504	0.487528	0.747227	0.55892	1.44979	0.127079	0.275965
Q9BU61;Q9BU61-2	NADH dehydrogenase [ubiquinone] 1 alpha subcomplex assembly factor 3	NDUFAF3	GO:0005634~nucleus;GO:0005743~mitochondrial inner membrane;GO:0005743~mitochondrial inner membrane	Nucleus {ECO:0000250}. Mitochondrion inner	0.18459	0	0	0.187247	0.299056	0.147012	3.43093	0.128359	0.278261
G5EA06;Q92552;Q92552-2;D6RH20;D6RJC7;E5RJ73	28S ribosomal protein S27, mitochondrial	MRPS27	GO:0005737~cytoplasm;GO:0005739~mitochondrion;GO:0005739~mitochondrion;GO:0005743~mitochondrial inner membrane;GO:0005763~mitochondrial small ribosomal subunit	Cytoplasm {ECO:0000269|PubMed:28714366}.	0.596649	0.488415	0.529687	0.349527	0.450702	0.125741	0.573444	0.128452	0.278261
F5H5C2;Q8WUM0;Q5TDI3	Nuclear pore complex protein Nup133	NUP133	GO:0000777~condensed chromosome kinetochore;GO:0000940~condensed chromosome outer kinetochore;GO:0005635~nuclear envelope;GO:0005643~nuclear pore;GO:0005829~cytosol;GO:0016020~membrane;GO:0031080~nuclear pore outer ring;GO:0031080~nuclear pore outer ring;GO:0031965~nuclear membrane;GO:0043657~host cell	Nucleus, nuclear pore complex	0.222727	0.279235	0.229376	0.191122	0.212237	0.20065	0.825895	0.128954	0.279004
P21796;C9JI87	Voltage-dependent anion-selective channel protein 1	VDAC1	GO:0005634~nucleus;GO:0005739~mitochondrion;GO:0005741~mitochondrial outer membrane;GO:0005741~mitochondrial outer membrane;GO:0005743~mitochondrial inner membrane;GO:0005757~mitochondrial permeability transition pore complex;GO:0005886~plasma membrane;GO:0008021~synaptic vesicle;GO:0016020~membrane;GO:0042645~mitochondrial nucleoid;GO:0043209~myelin sheath;GO:0045121~membrane raft;GO:0046930~por…	Mitochondrion outer membrane	0.591194	1.06702	0.663635	0.375022	0.504369	0.377817	0.541468	0.129682	0.279945
O15269	Serine palmitoyltransferase 1	SPTLC1	GO:0005783~endoplasmic reticulum;GO:0005789~endoplasmic reticulum membrane;GO:0016021~integral component of membrane;GO:0017059~serine C-palmitoyltransferase complex;GO:0035339~SPOTS complex	Endoplasmic reticulum membrane	0.261297	0.432669	0.183083	0.117267	0.0556915	0.187643	0.411152	0.129707	0.279945
M0QZR4;Q92888;Q92888-3;Q92888-2;M0QYC1;Q6NX52;M0QYS3;M0QZH8;M0R2C7	Rho guanine nucleotide exchange factor 1	ARHGEF1	GO:0005737~cytoplasm;GO:0005829~cytosol;GO:0005829~cytosol;GO:0005886~plasma membrane	Cytoplasm {ECO:0000269|PubMed:10747909}.	0.0803585	0.0285984	0.0460954	0.0238507	0	0.0247507	0.313452	0.129963	0.280115
P50416;P50416-2;H3BP22;H3BUV7;H3BMD2;H3BUJ0	Carnitine O-palmitoyltransferase 1, liver isoform	CPT1A	GO:0005739~mitochondrion;GO:0005741~mitochondrial outer membrane;GO:0005743~mitochondrial inner membrane;GO:0016020~membrane;GO:0031307~integral component of mitochondrial outer membrane	Mitochondrion outer membrane	0.58196	0.624278	0.423332	0.817316	0.999081	0.606759	1.48699	0.130104	0.280115
O95782-2;O95782	AP-2 complex subunit alpha-1	AP2A1	GO:0005829~cytosol;GO:0005886~plasma membrane;GO:0016020~membrane;GO:0016323~basolateral plasma membrane;GO:0016324~apical plasma membrane;GO:0030122~AP-2 adaptor complex;GO:0030122~AP-2 adaptor complex;GO:0030130~clathrin coat of trans-Golgi network vesicle;GO:0030666~endocytic vesicle membrane;GO:0030669~clathrin-coated endocytic vesicle membrane;GO:0032433~filopodium tip;GO:0036020~endolysosom…	Cell membrane {ECO:0000250}. Membrane,	0.288782	0.321568	0.219688	0.345288	0.364195	0.336739	1.26045	0.130293	0.280178
O60888-3;O60888;O60888-2;C9IZG4;C9IZQ5	Protein CutA	CUTA	GO:0016020~membrane;GO:0070062~extracellular exosome		0.890357	0.524542	0.695949	0.592635	0.38992	0.382574	0.646721	0.131515	0.28246
B4DDF4;B4DUT8;Q99439;K7ES69;H3BVI6;Q99439-2;H3BQH0;Q15417-3	Calponin;Calponin-2	CNN2	GO:0001725~stress fiber;GO:0005576~extracellular region;GO:0005856~cytoskeleton;GO:0005911~cell-cell junction;GO:0005925~focal adhesion;GO:0016020~membrane;GO:0035580~specific granule lumen;GO:0070062~extracellular exosome;GO:1904724~tertiary granule lumen		0.0214155	0	0	0.0551299	0.328874	0.22788	28.5719	0.131717	0.28255
O75394	39S ribosomal protein L33, mitochondrial	MRPL33	GO:0005743~mitochondrial inner membrane;GO:0005762~mitochondrial large ribosomal subunit	Mitochondrion {ECO:0000269|PubMed:25278503,	0.322607	0.578503	0.338286	0.279888	0.26308	0	0.43809	0.132173	0.283181
P33992;B1AHB1;B1AHB2;B1AHA9	DNA replication licensing factor MCM5;DNA helicase	MCM5	GO:0000784~nuclear chromosome, telomeric region;GO:0005634~nucleus;GO:0005654~nucleoplasm;GO:0005654~nucleoplasm;GO:0016020~membrane;GO:0042555~MCM complex	Nucleus {ECO:0000269|PubMed:28198391}.	0.615079	0.595291	0.492257	0.534858	0.236381	0.296495	0.62711	0.132361	0.28324
Q9Y3P9;Q9Y3P9-3;Q9Y3P9-2;B7Z2B4;Q9Y3P9-4	Rab GTPase-activating protein 1	RABGAP1	GO:0005813~centrosome;GO:0005829~cytosol;GO:0005829~cytosol;GO:0005875~microtubule associated complex;GO:0012505~endomembrane system	Cytoplasm, cytosol	0	0	0	0.0445052	0.0108959	0.0191871	#DIV/0!	0.13309	0.284453
Q92575;F8WB86;Q6PJ80;C9JLR4	UBX domain-containing protein 4	UBXN4	GO:0005635~nuclear envelope;GO:0005783~endoplasmic reticulum;GO:0005789~endoplasmic reticulum membrane;GO:0005829~cytosol	Endoplasmic reticulum membrane	0.201243	0.214284	0.164377	0.181853	0.0906612	0.070513	0.591524	0.133765	0.28555
P82914	28S ribosomal protein S15, mitochondrial	MRPS15	GO:0005634~nucleus;GO:0005730~nucleolus;GO:0005739~mitochondrion;GO:0005743~mitochondrial inner membrane;GO:0005763~mitochondrial small ribosomal subunit	Mitochondrion {ECO:0000269|PubMed:25838379}.	0.13158	0.115191	0.0753695	0.0777191	0.0710767	0	0.461896	0.136114	0.290211
Q9NVI1;F8W7R3;Q9NVI1-2;Q9NVI1-1;H3BP78;H3BS60;H3BQE2;H3BT54;H3BMG4;Q9NVI1-4	Fanconi anemia group I protein	FANCI	GO:0005654~nucleoplasm;GO:0005654~nucleoplasm;GO:0005829~cytosol;GO:0016020~membrane	Nucleus {ECO:0000269|PubMed:17412408,	0.00430742	0.00405769	0.00261474	0.0390522	0.0976714	0.0290028	15.0937	0.137534	0.292535
Q96RD7-2;Q96RD7	Pannexin-1	PANX1	GO:0005783~endoplasmic reticulum;GO:0005789~endoplasmic reticulum membrane;GO:0005886~plasma membrane;GO:0005886~plasma membrane;GO:0005921~gap junction;GO:0016020~membrane;GO:0016021~integral component of membrane;GO:0032059~bleb;GO:0043234~protein complex	Cell membrane {ECO:0000305}	0.0652133	0.0842238	0.0488187	0.184924	0.10478	0.0989386	1.96031	0.137536	0.292535
Q8NFZ8	Cell adhesion molecule 4	CADM4	GO:0005887~integral component of plasma membrane;GO:0005913~cell-cell adherens junction;GO:0070062~extracellular exosome	Membrane {ECO:0000305}	0	0	0	0.055328	0.203376	0.0756035	#DIV/0!	0.138018	0.292938
G8JLC6;Q5JRA6-2;Q5JRA6;Q5JRA6-4;Q5JRA6-3	Melanoma inhibitory activity protein 3	MIA3	GO:0000139~Golgi membrane;GO:0005788~endoplasmic reticulum lumen;GO:0005789~endoplasmic reticulum membrane;GO:0005789~endoplasmic reticulum membrane;GO:0016020~membrane;GO:0016021~integral component of membrane;GO:0070971~endoplasmic reticulum exit site	Endoplasmic reticulum membrane	0.0680499	0.0429753	0.0161875	0.0204117	0.00476114	0	0.19788	0.138059	0.292938
P63104;E7EX29;B0AZS6;E7ESK7;P63104-2;B7Z2E6;H0YB80;E5RGE1;E5RIR4;E9PD24;E7EVZ2	14-3-3 protein zeta/delta	YWHAZ	GO:0005615~extracellular space;GO:0005634~nucleus;GO:0005654~nucleoplasm;GO:0005737~cytoplasm;GO:0005739~mitochondrion;GO:0005829~cytosol;GO:0005925~focal adhesion;GO:0030659~cytoplasmic vesicle membrane;GO:0031982~vesicle;GO:0042470~melanosome;GO:0070062~extracellular exosome;GO:0072562~blood microparticle	Cytoplasm {ECO:0000269|PubMed:17081065}.	7.79193	8.34292	5.49004	10.1189	8.90925	8.53237	1.27448	0.138233	0.292953
Q2TAA5	GDP-Man:Man(3)GlcNAc(2)-PP-Dol alpha-1,2-mannosyltransferase	ALG11	GO:0005789~endoplasmic reticulum membrane;GO:0016020~membrane;GO:0016021~integral component of membrane	Endoplasmic reticulum	0.0863277	0.102707	0.0394602	0.190984	0.354047	0.135955	2.98032	0.139055	0.294342
P09211;A8MX94	Glutathione S-transferase P	GSTP1	GO:0005576~extracellular region;GO:0005615~extracellular space;GO:0005622~intracellular;GO:0005634~nucleus;GO:0005737~cytoplasm;GO:0005739~mitochondrion;GO:0005829~cytosol;GO:0005829~cytosol;GO:0005886~plasma membrane;GO:0031982~vesicle;GO:0034774~secretory granule lumen;GO:0070062~extracellular exosome;GO:0097057~TRAF2-GSTP1 complex;GO:1904813~ficolin-1-rich granule lumen	Cytoplasm {ECO:0000269|PubMed:19269317}.	1.60409	2.31776	1.60661	3.97408	2.30137	2.67522	1.61901	0.13952	0.294971
P46939;P46939-2;P46939-4;Q5T097;H0Y337;P46939-3	Utrophin	UTRN	GO:0005654~nucleoplasm;GO:0005737~cytoplasm;GO:0005856~cytoskeleton;GO:0005886~plasma membrane;GO:0016010~dystrophin-associated glycoprotein complex;GO:0016020~membrane;GO:0030054~cell junction;GO:0030175~filopodium;GO:0030426~growth cone;GO:0030864~cortical actin cytoskeleton;GO:0031527~filopodium membrane;GO:0031594~neuromuscular junction;GO:0042383~sarcolemma;GO:0043234~protein complex;GO:0045…	Cell junction, synapse, postsynaptic cell	0.0620651	0.0324618	0.0798396	0.0195189	0.0292291	0.0295907	0.449277	0.139975	0.295578
O94973;O94973-2;O94973-3;E9PR62;E9PNC4;H0YDE9;H0YEG0;M0R2D9;E9PQP4;E9PPY8	AP-2 complex subunit alpha-2	AP2A2	GO:0005829~cytosol;GO:0005886~plasma membrane;GO:0030122~AP-2 adaptor complex;GO:0030666~endocytic vesicle membrane;GO:0030667~secretory granule membrane;GO:0030669~clathrin-coated endocytic vesicle membrane;GO:0031410~cytoplasmic vesicle;GO:0036020~endolysosome membrane;GO:0045334~clathrin-coated endocytic vesicle;GO:0101003~ficolin-1-rich granule membrane	Cell membrane	0.0606819	0.0917559	0.0791036	0.129035	0.120583	0.081429	1.42975	0.14066	0.296667
P68402;J3KNE3;P68402-3;P68402-2;P68402-4	Platelet-activating factor acetylhydrolase IB subunit beta	PAFAH1B2	GO:0001650~fibrillar center;GO:0005576~extracellular region;GO:0005730~nucleolus;GO:0005737~cytoplasm;GO:0005829~cytosol;GO:0005829~cytosol;GO:0005886~plasma membrane;GO:0034774~secretory granule lumen;GO:0070062~extracellular exosome;GO:1904813~ficolin-1-rich granule lumen	Cytoplasm.	0.258184	0.257635	0.226132	0.436036	0.315093	0.295106	1.41011	0.141189	0.297428
P61758;F5H2A7	Prefoldin subunit 3	VBP1	GO:0005634~nucleus;GO:0005737~cytoplasm;GO:0005829~cytosol;GO:0005844~polysome;GO:0016272~prefoldin complex;GO:0043231~intracellular membrane-bounded organelle	Cytoplasm. Nucleus. Note=In complex with VHL	0.0943308	0	0.0723954	0.0688298	0.204743	0.178878	2.71373	0.14159	0.297914
C9JIF9;P13798;H7C393;H7C1U0;F8WEH5;C9JLK2	Acylamino-acid-releasing enzyme	APEH	GO:0005576~extracellular region;GO:0005829~cytosol;GO:0005829~cytosol;GO:0031965~nuclear membrane;GO:0070062~extracellular exosome;GO:1904813~ficolin-1-rich granule lumen	Cytoplasm.	0	0	0	0.0445597	0.006702	0.058782	#DIV/0!	0.142203	0.298848
E7ENU4;P55265-5;P55265;P55265-4;H0YCK3;P55265-3;P55265-2	Double-stranded RNA-specific adenosine deaminase	ADAR	GO:0005634~nucleus;GO:0005634~nucleus;GO:0005654~nucleoplasm;GO:0005654~nucleoplasm;GO:0005730~nucleolus;GO:0005737~cytoplasm;GO:0005737~cytoplasm;GO:0016020~membrane;GO:0044530~supraspliceosomal complex	Isoform 1: Cytoplasm	0.113115	0.0871504	0.0990844	0.227807	0.118972	0.167661	1.71852	0.144021	0.302307
P30041	Peroxiredoxin-6	PRDX6	GO:0005576~extracellular region;GO:0005615~extracellular space;GO:0005634~nucleus;GO:0005737~cytoplasm;GO:0005829~cytosol;GO:0005829~cytosol;GO:0016020~membrane;GO:0035578~azurophil granule lumen;GO:0048471~perinuclear region of cytoplasm;GO:0070062~extracellular exosome	Cytoplasm {ECO:0000269|PubMed:16186110,	2.16018	2.28844	2.03112	2.11025	1.65102	1.50439	0.812634	0.144392	0.302724
Q9NRG9;F8VZ44;Q9NRG9-2;H3BU82;F8VUB6	Aladin	AAAS	GO:0005634~nucleus;GO:0005635~nuclear envelope;GO:0005643~nuclear pore;GO:0005654~nucleoplasm;GO:0005813~centrosome;GO:0005829~cytosol;GO:0016020~membrane;GO:0031965~nuclear membrane;GO:0043657~host cell	Nucleus, nuclear pore complex	0.0785155	0.0804689	0.0786847	0.209357	0.135719	0.106334	1.89932	0.14556	0.30481
Q9H2M9	Rab3 GTPase-activating protein non-catalytic subunit	RAB3GAP2	GO:0005789~endoplasmic reticulum membrane;GO:0005829~cytosol;GO:0005829~cytosol;GO:0005886~plasma membrane;GO:0043234~protein complex	Cytoplasm. Note=In neurons, it is enriched	0.032173	0.0181665	0.0158028	0.0427444	0.0563288	0.025714	1.88665	0.146106	0.305589
Q9Y3D3;A6ND22;B4E032	28S ribosomal protein S16, mitochondrial	MRPS16	GO:0005739~mitochondrion;GO:0005743~mitochondrial inner membrane;GO:0005763~mitochondrial small ribosomal subunit;GO:0005829~cytosol	Mitochondrion {ECO:0000269|PubMed:25838379}.	0.638691	0.399328	0.234498	0.208647	0.270396	0	0.376453	0.146648	0.306357
P18754;P18754-2;C9JW69;C9JRH2;C9JMJ4;C9J3R0;C9JQZ4	Regulator of chromosome condensation	RCC1	GO:0000790~nuclear chromatin;GO:0000794~condensed nuclear chromosome;GO:0005634~nucleus;GO:0005654~nucleoplasm;GO:0005654~nucleoplasm;GO:0005737~cytoplasm;GO:0031965~nuclear membrane;GO:0043234~protein complex	Nucleus {ECO:0000269|PubMed:12194828,	2.60507	2.79078	3.60846	3.62522	3.87793	3.55177	1.22774	0.147165	0.306941
G3V2E7;F8W6L3;G3V3H3;G3V5R9;E7EVH7;Q07866-8;Q07866-2;Q07866-3;Q07866;Q07866-7;Q07866-5;Q07866-10;Q07866-6;Q07866-4;Q07866-9;G5E9S8;H0YJU9;G3V2P7;H0YJL0;H0YJT3;H0YG16;A8MZ87	Kinesin light chain 1	KLC1	GO:0005829~cytosol;GO:0005829~cytosol;GO:0005871~kinesin complex;GO:0005874~microtubule;GO:0016020~membrane;GO:0030426~growth cone;GO:0031410~cytoplasmic vesicle	Cell projection, growth cone {ECO:0000250}.	0.116801	0.073877	0.120561	0.111344	0.154783	0.168176	1.3954	0.147276	0.306941
F5H6E2;O00159-2;O00159-3;O00159;I3L204;I3L4D4;I3L501;I3L3Y6;I3L168;I3L3F5	Unconventional myosin-Ic	MYO1C	GO:0005643~nuclear pore;GO:0005654~nucleoplasm;GO:0005730~nucleolus;GO:0005737~cytoplasm;GO:0005829~cytosol;GO:0005886~plasma membrane;GO:0005902~microvillus;GO:0005903~brush border;GO:0009925~basal plasma membrane;GO:0016020~membrane;GO:0016328~lateral plasma membrane;GO:0016461~unconventional myosin complex;GO:0016604~nuclear body;GO:0031410~cytoplasmic vesicle;GO:0031941~filamentous actin;GO:0…	Isoform 1: Cytoplasm	0.389437	0.425148	0.279313	0.55229	0.381335	0.580424	1.38409	0.147663	0.307384
Q16799;Q16799-2;A8MT72;Q16799-3	Reticulon-1	RTN1	GO:0005783~endoplasmic reticulum;GO:0030176~integral component of endoplasmic reticulum membrane	Endoplasmic reticulum membrane	0.144469	0.144475	0.106223	0.135942	0.210166	0.207918	1.402	0.149349	0.310526
P33991;E5RG31;E5RFJ8	DNA replication licensing factor MCM4	MCM4	GO:0000784~nuclear chromosome, telomeric region;GO:0005634~nucleus;GO:0005654~nucleoplasm;GO:0005654~nucleoplasm;GO:0016020~membrane;GO:0042555~MCM complex	Nucleus {ECO:0000250}.	0.859848	0.517889	0.436234	0.318901	0.308248	0.300397	0.511335	0.150263	0.311605
I3L2C7;P57678	Gem-associated protein 4	GEMIN4	GO:0005654~nucleoplasm;GO:0005730~nucleolus;GO:0005737~cytoplasm;GO:0005829~cytosol;GO:0005829~cytosol;GO:0016020~membrane;GO:0016604~nuclear body;GO:0030532~small nuclear ribonucleoprotein complex;GO:0032797~SMN complex;GO:0034719~SMN-Sm protein complex;GO:0070062~extracellular exosome;GO:0097504~Gemini of coiled bodies	Cytoplasm. Nucleus. Nucleus, nucleolus.	0.0186129	0.0191766	0.01865	0.0457139	0.0927018	0.0367062	3.10283	0.150301	0.311605
O14929;O14929-2;F8W9G7	Histone acetyltransferase type B catalytic subunit	HAT1	GO:0000784~nuclear chromosome, telomeric region;GO:0000790~nuclear chromatin;GO:0005634~nucleus;GO:0005654~nucleoplasm;GO:0005654~nucleoplasm;GO:0005737~cytoplasm;GO:0016363~nuclear matrix;GO:0043231~intracellular membrane-bounded organelle;GO:0043234~protein complex	Isoform A: Nucleus matrix.	1.82856	2.07317	1.67524	2.36548	2.1043	1.97537	1.15567	0.150648	0.311605
Q07021;I3L3Q7;I3L3B0	Complement component 1 Q subcomponent-binding protein, mitochondrial	C1QBP	GO:0005615~extracellular space;GO:0005634~nucleus;GO:0005730~nucleolus;GO:0005737~cytoplasm;GO:0005739~mitochondrion;GO:0005759~mitochondrial matrix;GO:0005829~cytosol;GO:0005886~plasma membrane;GO:0005886~plasma membrane;GO:0009986~cell surface;GO:0016020~membrane	Mitochondrion matrix	8.88876	9.60199	12.3595	7.18681	8.47478	8.29521	0.776551	0.150659	0.311605
P33993;P33993-3;P33993-2;C9J8M6	DNA replication licensing factor MCM7	MCM7	GO:0000784~nuclear chromosome, telomeric region;GO:0000785~chromatin;GO:0005634~nucleus;GO:0005654~nucleoplasm;GO:0005654~nucleoplasm;GO:0005829~cytosol;GO:0016020~membrane;GO:0042555~MCM complex;GO:0042555~MCM complex	Nucleus {ECO:0000250}.	0.903916	1.33675	0.846209	0.908741	0.565292	0.568981	0.661839	0.150754	0.311605
P10909-3;P10909-4;P10909;P10909-5;P10909-2;H0YAS8;E7ERK6;H0YC35;H0YLK8	Clusterin;Clusterin beta chain;Clusterin alpha chain;Clusterin	CLU	GO:0005576~extracellular region;GO:0005576~extracellular region;GO:0005615~extracellular space;GO:0005622~intracellular;GO:0005634~nucleus;GO:0005737~cytoplasm;GO:0005739~mitochondrion;GO:0005783~endoplasmic reticulum;GO:0005794~Golgi apparatus;GO:0005829~cytosol;GO:0009986~cell surface;GO:0031012~extracellular matrix;GO:0031093~platelet alpha granule lumen;GO:0031966~mitochondrial membrane;GO:00…	Isoform 1: Secreted. Note=Can	0.0508864	0.102584	0.0800132	0.176095	0.332288	0.129856	2.73355	0.15202	0.313854
P09874;Q5VX84;Q5VX85	Poly [ADP-ribose] polymerase 1	PARP1	GO:0000784~nuclear chromosome, telomeric region;GO:0005634~nucleus;GO:0005635~nuclear envelope;GO:0005654~nucleoplasm;GO:0005667~transcription factor complex;GO:0005730~nucleolus;GO:0005739~mitochondrion;GO:0016020~membrane;GO:0032993~protein-DNA complex;GO:0043234~protein complex	Nucleus {ECO:0000269|PubMed:17177976,	2.94884	2.17731	2.03818	1.84748	1.49911	1.99173	0.745126	0.152331	0.314127
Q12905;X6R6Z1	Interleukin enhancer-binding factor 2	ILF2	GO:0005576~extracellular region;GO:0005576~extracellular region;GO:0005634~nucleus;GO:0005730~nucleolus;GO:0016020~membrane;GO:0030529~intracellular ribonucleoprotein complex;GO:0035580~specific granule lumen;GO:1904724~tertiary granule lumen;GO:1904813~ficolin-1-rich granule lumen	Nucleus, nucleolus. Cytoplasm. Nucleus.	5.51997	6.56622	5.85788	5.81572	4.99534	4.87505	0.874167	0.152919	0.314893
E7ENA9;F6Y097;Q92542-2;Q92542;H0Y6T7;Q5T205;H0Y3Z4;Q5T209	Nicastrin	NCSTN	GO:0005765~lysosomal membrane;GO:0005783~endoplasmic reticulum;GO:0005783~endoplasmic reticulum;GO:0005794~Golgi apparatus;GO:0005794~Golgi apparatus;GO:0005886~plasma membrane;GO:0005887~integral component of plasma membrane;GO:0005887~integral component of plasma membrane;GO:0005925~focal adhesion;GO:0016020~membrane;GO:0016021~integral component of membrane;GO:0016021~integral component of mem…	Membrane {ECO:0000269|PubMed:10993067,	0.10487	0.0239605	0.141954	0.194578	0.169257	0.131139	1.82792	0.153061	0.314893
Q02750-2;Q02750;P36507;G5E9C7;H3BRW9	Dual specificity mitogen-activated protein kinase kinase 1;Dual specificity mitogen-activated protein kinase kinase 2	MAP2K1;MAP2K2	GO:0005634~nucleus;GO:0005739~mitochondrion;GO:0005769~early endosome;GO:0005770~late endosome;GO:0005783~endoplasmic reticulum;GO:0005794~Golgi apparatus;GO:0005815~microtubule organizing center;GO:0005829~cytosol;GO:0005829~cytosol;GO:0005886~plasma membrane;GO:0005886~plasma membrane;GO:0005925~focal adhesion;GO:0070062~extracellular exosome	Cytoplasm, cytoskeleton, microtubule	0	0.0229392	0	0.136372	0.0705068	0.0259686	10.1506	0.154711	0.317916
P15151-3;P15151-2;P15151-4;P15151	Poliovirus receptor	PVR	GO:0005615~extracellular space;GO:0005737~cytoplasm;GO:0005886~plasma membrane;GO:0005887~integral component of plasma membrane;GO:0005913~cell-cell adherens junction;GO:0005925~focal adhesion;GO:0009986~cell surface;GO:0016021~integral component of membrane;GO:0070062~extracellular exosome	Isoform Alpha: Cell membrane	0.243515	0	0	0.619331	2.08867	0.688896	13.9495	0.155801	0.319784
Q8NFQ8	Torsin-1A-interacting protein 2	TOR1AIP2	GO:0005783~endoplasmic reticulum;GO:0005789~endoplasmic reticulum membrane;GO:0016021~integral component of membrane;GO:0031965~nuclear membrane	Endoplasmic reticulum membrane	0.130649	0.0719184	0.18808	0.0720553	0.0619278	0.0407479	0.447286	0.157455	0.322801
Q969X5-2;Q969X5	Endoplasmic reticulum-Golgi intermediate compartment protein 1	ERGIC1	GO:0000139~Golgi membrane;GO:0005654~nucleoplasm;GO:0005789~endoplasmic reticulum membrane;GO:0005793~endoplasmic reticulum-Golgi intermediate compartment;GO:0016020~membrane;GO:0016021~integral component of membrane;GO:0033116~endoplasmic reticulum-Golgi intermediate compartment membrane;GO:0043231~intracellular membrane-bounded organelle	Endoplasmic reticulum membrane	0.0358609	0	0.0269062	0.0420079	0.0356952	0.0837605	2.57242	0.158038	0.323618
P06213-2;P06213	Insulin receptor;Insulin receptor subunit alpha;Insulin receptor subunit beta	INSR	GO:0005622~intracellular;GO:0005635~nuclear envelope;GO:0005886~plasma membrane;GO:0005886~plasma membrane;GO:0005887~integral component of plasma membrane;GO:0005899~insulin receptor complex;GO:0005901~caveola;GO:0009897~external side of plasma membrane;GO:0010008~endosome membrane;GO:0016020~membrane;GO:0031981~nuclear lumen;GO:0032590~dendrite membrane;GO:0032809~neuronal cell body membrane;GO…	Cell membrane	0	0	0	0.0283322	0.0119058	0.00516672	#DIV/0!	0.158807	0.324817
Q6NUQ4-2;Q6NUQ4;H7C008;H7C085;H7BZI0	Transmembrane protein 214	TMEM214	GO:0005783~endoplasmic reticulum;GO:0005789~endoplasmic reticulum membrane;GO:0005794~Golgi apparatus;GO:0005829~cytosol;GO:0005881~cytoplasmic microtubule;GO:0016021~integral component of membrane	Endoplasmic reticulum membrane	0	0	0	0.0355367	0.0676818	0.00883634	#DIV/0!	0.159294	0.325433
P67936;P67936-2;K7ENT6;K7ERG3;K7EMU5;K7EPV9;K7EPB9	Tropomyosin alpha-4 chain	TPM4	GO:0001725~stress fiber;GO:0002102~podosome;GO:0005829~cytosol;GO:0005856~cytoskeleton;GO:0005862~muscle thin filament tropomyosin;GO:0005884~actin filament;GO:0005925~focal adhesion;GO:0016020~membrane;GO:0030863~cortical cytoskeleton;GO:0031941~filamentous actin;GO:0070062~extracellular exosome	Cytoplasm, cytoskeleton	1.66394	1.27917	0.615403	0.997798	0.28696	0.218814	0.422529	0.160677	0.327552
E9PJK1;E9PRJ8;H0YDL9;H0YDJ9;E9PIF1;A6NMH8;P60033;E9PM31;H0YEE2	Tetraspanin;CD81 antigen	CD81	GO:0001772~immunological synapse;GO:0005886~plasma membrane;GO:0005887~integral component of plasma membrane;GO:0005925~focal adhesion;GO:0016020~membrane;GO:0016323~basolateral plasma membrane;GO:0031982~vesicle;GO:0070062~extracellular exosome	Cell membrane	0.306748	0	0.420495	0.364861	0.732643	0.488407	2.18071	0.160704	0.327552
J3KNN5;Q9UJV9;H0Y8L8	Probable ATP-dependent RNA helicase DDX41	DDX41	GO:0005634~nucleus;GO:0005681~spliceosomal complex;GO:0005730~nucleolus;GO:0005737~cytoplasm;GO:0005783~endoplasmic reticulum;GO:0005829~cytosol;GO:0016020~membrane;GO:0071013~catalytic step 2 spliceosome	Nucleus {ECO:0000269|PubMed:26712909}.	0.017437	0.0216432	0	0.0188138	0.0607292	0.035825	2.95208	0.161172	0.327949
H7BZ81;G5E9N3;Q6NUM9-2;Q6NUM9;H7BZ16;H7C3J0	All-trans-retinol 13,14-reductase	RETSAT	GO:0005640~nuclear outer membrane;GO:0005789~endoplasmic reticulum membrane;GO:0005789~endoplasmic reticulum membrane;GO:0016020~membrane;GO:0031965~nuclear membrane	Endoplasmic reticulum membrane	0.0567972	0.0550367	0.0542182	0.0476794	0.0539371	0.0415709	0.862305	0.161337	0.327949
Q9Y6D5	Brefeldin A-inhibited guanine nucleotide-exchange protein 2	ARFGEF2	GO:0000139~Golgi membrane;GO:0005802~trans-Golgi network;GO:0005802~trans-Golgi network;GO:0005815~microtubule organizing center;GO:0005829~cytosol;GO:0005879~axonemal microtubule;GO:0016020~membrane;GO:0030054~cell junction;GO:0031410~cytoplasmic vesicle;GO:0032279~asymmetric synapse;GO:0032280~symmetric synapse;GO:0043197~dendritic spine;GO:0048471~perinuclear region of cytoplasm;GO:0055037~rec…	Cytoplasm. Membrane. Golgi apparatus.	0	0.0144805	0	0.0195927	0.189166	0.127899	23.249	0.161457	0.327949
P68032;P68133;Q5T8M8;A6NL76;P63267;P62736;P63267-2;F8WB63;B8ZZJ2;C9JFL5;F6UVQ4;F6QUT6	Actin, alpha cardiac muscle 1;Actin, alpha skeletal muscle;Actin, gamma-enteric smooth muscle;Actin, aortic smooth muscle	ACTC1;ACTA1;ACTG2;ACTA2	GO:0005615~extracellular space;GO:0005737~cytoplasm;GO:0005829~cytosol;GO:0005884~actin filament;GO:0005925~focal adhesion;GO:0016020~membrane;GO:0030017~sarcomere;GO:0030027~lamellipodium;GO:0030175~filopodium;GO:0031674~I band;GO:0042643~actomyosin, actin portion;GO:0044297~cell body;GO:0070062~extracellular exosome;GO:0072562~blood microparticle	Cytoplasm, cytoskeleton.	18.7878	8.15769	17.0241	8.83091	7.79398	6.40342	0.523732	0.162858	0.330182
Q9Y276;C9J1S9;C9J8G3;H7C492	Mitochondrial chaperone BCS1	BCS1L	GO:0005739~mitochondrion;GO:0005750~mitochondrial respiratory chain complex III	Mitochondrion inner membrane	0.0260846	0.0671283	0.0211172	0.0235408	0	0	0.205902	0.162965	0.330182
Q12959-8;Q12959-9;Q12959-5;Q12959-3;Q12959-6;Q12959-4;Q12959;Q12959-7;Q12959-2;E7EQD7;H7C325;H7C166;B5MCC5;B4E2H8;F5H5P1;B7Z264;E9PIW2;Q5JUW8;B7Z2T4;E9PN83;Q15700-5;Q92796-3;Q92796-2;Q15700-3;Q92796;Q15700;Q15700-4;Q15700-2	Disks large homolog 1	DLG1	GO:0001772~immunological synapse;GO:0001772~immunological synapse;GO:0005605~basal lamina;GO:0005634~nucleus;GO:0005737~cytoplasm;GO:0005783~endoplasmic reticulum;GO:0005789~endoplasmic reticulum membrane;GO:0005794~Golgi apparatus;GO:0005829~cytosol;GO:0005874~microtubule;GO:0005886~plasma membrane;GO:0005911~cell-cell junction;GO:0005923~bicellular tight junction;GO:0008328~ionotropic glutamate…	Membrane {ECO:0000269|PubMed:10859302,	0.0768868	0.0263499	0.138316	0.0192922	0	0.0153866	0.143566	0.16312	0.330182
Q13724-2;Q13724;C9J8D4	Mannosyl-oligosaccharide glucosidase	MOGS	GO:0005783~endoplasmic reticulum;GO:0005789~endoplasmic reticulum membrane;GO:0016020~membrane;GO:0016021~integral component of membrane;GO:0070062~extracellular exosome	Endoplasmic reticulum membrane	0.0860744	0.0796184	0.043983	0.0158675	0.0356382	0.0623033	0.542785	0.163927	0.331304
Q16513-5;Q16513-4;Q16513-3;Q16513-2;Q16513;H0Y5V5;B1AL79	Serine/threonine-protein kinase N2	PKN2	GO:0005634~nucleus;GO:0005737~cytoplasm;GO:0005829~cytosol;GO:0005856~cytoskeleton;GO:0016020~membrane;GO:0030027~lamellipodium;GO:0030496~midbody;GO:0032154~cleavage furrow;GO:0043234~protein complex;GO:0043296~apical junction complex;GO:0048471~perinuclear region of cytoplasm	Cytoplasm {ECO:0000269|PubMed:11356191,	0	0.0240556	0.0284687	0.0554106	0.0322998	0.0276881	2.19705	0.16423	0.331304
Q6P2E9;Q6P2E9-2;I3L2F4;I3L3M2;I3L0V0	Enhancer of mRNA-decapping protein 4	EDC4	GO:0000932~P-body;GO:0005634~nucleus;GO:0005654~nucleoplasm;GO:0005737~cytoplasm;GO:0005829~cytosol;GO:0016020~membrane;GO:0036464~cytoplasmic ribonucleoprotein granule	Cytoplasm, P-body	0.165428	0.223187	0.127012	0.253627	0.194375	0.244167	1.34238	0.164507	0.331304
H7BYW1;Q9NRW1;P20340-2;P20340;C9JU14;J3KR73;H0YGL6;P20340-4;Q9NRW1-2;C9JB90;F5H3K7;C9J0I2;F5GX61;P20340-3	Ras-related protein Rab-6B;Ras-related protein Rab-6A	RAB6B;RAB6A	GO:0000139~Golgi membrane;GO:0005793~endoplasmic reticulum-Golgi intermediate compartment;GO:0005794~Golgi apparatus;GO:0005794~Golgi apparatus;GO:0005794~Golgi apparatus;GO:0005829~cytosol;GO:0031410~cytoplasmic vesicle	Golgi apparatus membrane	1.68225	2.98429	1.21357	0.954921	0.726576	0.808878	0.423525	0.164611	0.331304
C9J0I9;Q86WB0-3;Q86WB0;Q86WB0-2;C9J672;F8WAU5	Nuclear-interacting partner of ALK	ZC3HC1	GO:0005634~nucleus;GO:0005634~nucleus;GO:0031965~nuclear membrane	Nucleus {ECO:0000269|PubMed:12748172}.	0.159119	0.0693667	0.0316618	0	0.0199767	0	0.0767898	0.16484	0.331304
Q7L014;D6RJA6	Probable ATP-dependent RNA helicase DDX46	DDX46	GO:0001650~fibrillar center;GO:0005634~nucleus;GO:0005654~nucleoplasm;GO:0005730~nucleolus;GO:0005737~cytoplasm;GO:0015030~Cajal body;GO:0016020~membrane;GO:0016607~nuclear speck	Nucleus speckle	0.115944	0.087503	0.0300545	0.128864	0.139206	0.126195	1.68849	0.165065	0.331304
O00264;O00264-2	Membrane-associated progesterone receptor component 1	PGRMC1	GO:0005783~endoplasmic reticulum;GO:0005886~plasma membrane;GO:0005887~integral component of plasma membrane;GO:0016020~membrane;GO:0030868~smooth endoplasmic reticulum membrane;GO:0035579~specific granule membrane;GO:0043005~neuron projection;GO:0043025~neuronal cell body;GO:0044297~cell body;GO:0045202~synapse;GO:0070062~extracellular exosome;GO:0106003~amyloid-beta complex	Microsome membrane	2.90824	2.37853	2.30549	1.27581	2.44396	1.77515	0.723753	0.165118	0.331304
F5H826;J3KN36;Q5JPE7-3;Q5JPE7-2;Q15155;P69849;Q5JPE7;H3BUC9;H3BPS9	Nodal modulator 2;Nodal modulator 1;Nodal modulator 3	NOMO3;NOMO2;NOMO1	GO:0005575~cellular_component;GO:0016021~integral component of membrane	Endoplasmic reticulum membrane	0.0966102	0.150423	0.0826462	0.0857992	0.0630247	0.0535879	0.613965	0.165181	0.331304
Q9H4M9;C9JC03;C9J2Z4;C9JIJ3;C9IZH1;C9JDQ8	EH domain-containing protein 1	EHD1	GO:0005811~lipid droplet;GO:0005886~plasma membrane;GO:0010008~endosome membrane;GO:0010008~endosome membrane;GO:0016020~membrane;GO:0020018~ciliary pocket membrane;GO:0031095~platelet dense tubular network membrane;GO:0031901~early endosome membrane;GO:0055038~recycling endosome membrane;GO:0070062~extracellular exosome	Recycling endosome membrane	0.146706	0.276459	0.287182	0.358064	0.294405	0.33583	1.39129	0.165628	0.331555
P22234;E9PBS1;P22234-2;D6RF62	Multifunctional protein ADE2;Phosphoribosylaminoimidazole-succinocarboxamide synthase;Phosphoribosylaminoimidazole carboxylase	PAICS	GO:0005737~cytoplasm;GO:0005829~cytosol;GO:0016020~membrane;GO:0070062~extracellular exosome		4.34561	4.16693	3.06852	5.82893	4.65004	4.25971	1.27265	0.165683	0.331555
F8WBK6;F2Z3L6;P08236-3;P08236-2;P08236	Beta-glucuronidase	GUSB	GO:0005576~extracellular region;GO:0005615~extracellular space;GO:0005764~lysosome;GO:0016020~membrane;GO:0035578~azurophil granule lumen;GO:0043202~lysosomal lumen;GO:0043231~intracellular membrane-bounded organelle;GO:0070062~extracellular exosome;GO:1904813~ficolin-1-rich granule lumen	Lysosome.	0.0528307	0.0638212	0.0496942	0.0538353	0	0	0.323634	0.165951	0.331714
H3BNX8;P20674;H3BRI0;H3BRM5;H3BV69	Cytochrome c oxidase subunit 5A, mitochondrial	COX5A	GO:0005743~mitochondrial inner membrane;GO:0005743~mitochondrial inner membrane;GO:0005751~mitochondrial respiratory chain complex IV;GO:0043209~myelin sheath;GO:0070062~extracellular exosome	Mitochondrion inner membrane.	0.0943113	0.207619	0.0728263	0.298872	0.607102	0.210216	2.97844	0.166701	0.332835
Q13505-3;Q13505;Q13505-2	Metaxin-1	MTX1	GO:0005741~mitochondrial outer membrane;GO:0016021~integral component of membrane	Membrane {ECO:0000305}	0.0643912	0.198721	0.0602178	0.0418169	0	0	0.129332	0.166931	0.332915
B4DKG8;Q01780-2;Q01780;K7EJ37	Exosome component 10	EXOSC10	GO:0000176~nuclear exosome (RNase complex);GO:0000178~exosome (RNase complex);GO:0005634~nucleus;GO:0005654~nucleoplasm;GO:0005730~nucleolus;GO:0005737~cytoplasm;GO:0005829~cytosol;GO:0016020~membrane;GO:0035327~transcriptionally active chromatin	Cytoplasm. Nucleus, nucleolus. Nucleus.	0.0325315	0.0457755	0.0486434	0.0469177	0.111324	0.0846223	1.91306	0.16774	0.33415
Q5HY81;P11441;F8WB70	Ubiquitin-like protein 4A	UBL4A	GO:0005634~nucleus;GO:0005737~cytoplasm;GO:0005829~cytosol;GO:0016020~membrane;GO:0071818~BAT3 complex	Cytoplasm, cytosol	0.0621859	0.0938599	0	0.115329	0.0965133	0.115894	2.10026	0.168047	0.334383
Q29RF7;H0Y9L6;Q29RF7-3	Sister chromatid cohesion protein PDS5 homolog A	PDS5A	GO:0000775~chromosome, centromeric region;GO:0000785~chromatin;GO:0005634~nucleus;GO:0005654~nucleoplasm;GO:0005654~nucleoplasm;GO:0005694~chromosome;GO:0005829~cytosol;GO:0005886~plasma membrane	Nucleus {ECO:0000269|PubMed:11076961,	0.00886772	0.0345905	0.0159949	0.0452257	0.0375176	0.0256853	1.82377	0.16836	0.334627
O60279;H7C2K7	Sushi domain-containing protein 5	SUSD5	GO:0016021~integral component of membrane	Membrane	0	0	0	0.0805317	0.0523163	0.00562093	#DIV/0!	0.168948	0.335417
Q9UQE7	Structural maintenance of chromosomes protein 3	SMC3	GO:0000775~chromosome, centromeric region;GO:0000785~chromatin;GO:0000800~lateral element;GO:0005604~basement membrane;GO:0005622~intracellular;GO:0005634~nucleus;GO:0005654~nucleoplasm;GO:0005654~nucleoplasm;GO:0005694~chromosome;GO:0005829~cytosol;GO:0008278~cohesin complex;GO:0008278~cohesin complex;GO:0016363~nuclear matrix;GO:0030893~meiotic cohesin complex;GO:0034991~nuclear meiotic cohesin…	Nucleus {ECO:0000250|UniProtKB:Q9CW03}.	0.0594039	0.0553305	0.0559996	0.0740698	0.0640664	0.0593131	1.15647	0.169561	0.336254
P78527;E7EUY0;P78527-2;F5GX40;H0YG84	DNA-dependent protein kinase catalytic subunit	PRKDC	GO:0000784~nuclear chromosome, telomeric region;GO:0005634~nucleus;GO:0005654~nucleoplasm;GO:0005654~nucleoplasm;GO:0005667~transcription factor complex;GO:0005730~nucleolus;GO:0005829~cytosol;GO:0005958~DNA-dependent protein kinase-DNA ligase 4 complex;GO:0016020~membrane;GO:0031012~extracellular matrix;GO:0032993~protein-DNA complex;GO:0043234~protein complex;GO:0070419~nonhomologous end joinin…	Nucleus {ECO:0000269|PubMed:12231622,	1.12749	1.12399	0.959787	1.46219	1.38722	1.0767	1.2226	0.170148	0.337039
O95487-2;O95487;O95487-3	Protein transport protein Sec24B	SEC24B	GO:0000139~Golgi membrane;GO:0005789~endoplasmic reticulum membrane;GO:0005829~cytosol;GO:0005829~cytosol;GO:0012507~ER to Golgi transport vesicle membrane;GO:0030127~COPII vesicle coat	Cytoplasmic vesicle, COPII-coated vesicle	0.00954335	0.0155661	0.00233643	0.0257221	0.0191513	0.0111324	2.04059	0.170534	0.337423
Q9UBV8	Peflin	PEF1	GO:0000139~Golgi membrane;GO:0005737~cytoplasm;GO:0005783~endoplasmic reticulum;GO:0030127~COPII vesicle coat;GO:0031463~Cul3-RING ubiquitin ligase complex;GO:0070062~extracellular exosome	Cytoplasm {ECO:0000269|PubMed:11278427}.	0.483226	0.712973	0.576213	2.19573	0.995956	1.02894	2.38129	0.171305	0.338567
H9KV31;O15394;B7Z841	Neural cell adhesion molecule 2	NCAM2	GO:0005886~plasma membrane;GO:0016021~integral component of membrane;GO:0016604~nuclear body;GO:0030424~axon	Cell membrane	0	0	0.0326103	0.0853974	0.070372	0.0119495	5.14313	0.171628	0.338826
P51116;I3L1Z2	Fragile X mental retardation syndrome-related protein 2	FXR2	GO:0005634~nucleus;GO:0005737~cytoplasm;GO:0005829~cytosol;GO:0005844~polysome;GO:0016020~membrane;GO:0022625~cytosolic large ribosomal subunit;GO:0070062~extracellular exosome	Cytoplasm.	0.115613	0.108655	0.151852	0.126354	0.188326	0.189199	1.33968	0.172464	0.340094
P07910-2;G3V4W0;B4DY08;G3V4C1;P07910-4;G3V2D6;G3V251;G3V5X6;G3V3K6	Heterogeneous nuclear ribonucleoproteins C1/C2	HNRNPC	GO:0000790~nuclear chromatin;GO:0005576~extracellular region;GO:0005634~nucleus;GO:0005654~nucleoplasm;GO:0005654~nucleoplasm;GO:0005681~spliceosomal complex;GO:0005697~telomerase holoenzyme complex;GO:0005829~cytosol;GO:0015629~actin cytoskeleton;GO:0016020~membrane;GO:0043234~protein complex;GO:0070062~extracellular exosome;GO:0071013~catalytic step 2 spliceosome	Nucleus. Note=Component of ribonucleosomes.	20.6791	17.8537	19.5093	23.7164	21.3328	19.9387	1.11967	0.173208	0.341011
P22830;P22830-2;K7EKP7;K7ELX4;K7EPN2;K7EJM8	Ferrochelatase, mitochondrial	FECH	GO:0005739~mitochondrion;GO:0005743~mitochondrial inner membrane;GO:0005759~mitochondrial matrix	Mitochondrion inner membrane	0.0869394	0.0101224	0.0883669	0	0	0.0302668	0.163226	0.173345	0.341011
O14763-2;O14763;B7Z588;O14763-3	Tumor necrosis factor receptor superfamily member 10B	TNFRSF10B	GO:0005622~intracellular;GO:0005886~plasma membrane;GO:0005887~integral component of plasma membrane;GO:0009986~cell surface;GO:0016021~integral component of membrane	Membrane	0.125583	0.0778221	0.201711	0.0674978	0.0581206	0.0557978	0.447812	0.173511	0.341011
Q4KMQ2-3;Q4KMQ2;Q4KMQ2-4;Q4KMQ2-2	Anoctamin-6	ANO6	GO:0005622~intracellular;GO:0005829~cytosol;GO:0005886~plasma membrane;GO:0005886~plasma membrane;GO:0009986~cell surface;GO:0016020~membrane;GO:0034707~chloride channel complex;GO:0035579~specific granule membrane;GO:0070062~extracellular exosome;GO:0070821~tertiary granule membrane	Cell membrane {ECO:0000269|PubMed:20056604,	0.0387859	0.0539192	0.0222997	0.0177482	0.0179968	0.0236183	0.516182	0.174742	0.342611
P13674-2;P13674;P13674-3	Prolyl 4-hydroxylase subunit alpha-1	P4HA1	GO:0005739~mitochondrion;GO:0005783~endoplasmic reticulum;GO:0005788~endoplasmic reticulum lumen;GO:0016020~membrane;GO:0016222~procollagen-proline 4-dioxygenase complex;GO:0043231~intracellular membrane-bounded organelle	Endoplasmic reticulum lumen.	0.471537	0.445987	0.401789	0.675804	0.704516	0.442398	1.38157	0.174746	0.342611
D6RFM5;P31040;P31040-2;P31040-3;H0Y8X1	Succinate dehydrogenase [ubiquinone] flavoprotein subunit, mitochondrial	SDHA	GO:0005730~nucleolus;GO:0005739~mitochondrion;GO:0005743~mitochondrial inner membrane;GO:0005743~mitochondrial inner membrane;GO:0005749~mitochondrial respiratory chain complex II, succinate dehydrogenase complex (ubiquinone);GO:0005749~mitochondrial respiratory chain complex II, succinate dehydrogenase complex (ubiquinone);GO:0043209~myelin sheath	Mitochondrion inner membrane	0.644302	0.304282	0.337712	0.250391	0.18286	0.192747	0.486667	0.174909	0.342611
B7Z817;Q15392;F5H0H1;H7C4B7	Delta(24)-sterol reductase	DHCR24	GO:0000139~Golgi membrane;GO:0005634~nucleus;GO:0005783~endoplasmic reticulum;GO:0005789~endoplasmic reticulum membrane;GO:0005789~endoplasmic reticulum membrane;GO:0005829~cytosol;GO:0005856~cytoskeleton;GO:0016020~membrane;GO:0016021~integral component of membrane	Endoplasmic reticulum membrane	0	0.0918902	0.0987553	0.117768	0.145432	0.118927	2.00438	0.175702	0.343782
J3QQY2;J3KS45;J9JIE6;Q9UM00-2;Q9UM00	Transmembrane and coiled-coil domain-containing protein 1	TMCO1	GO:0000139~Golgi membrane;GO:0005783~endoplasmic reticulum;GO:0030176~integral component of endoplasmic reticulum membrane	Endoplasmic reticulum membrane	0.287968	0.253942	0.218557	0.197584	0.182628	0	0.499971	0.175977	0.343937
F8W7Q4;Q96A26;E9PH05	Protein FAM162A	FAM162A	GO:0005739~mitochondrion;GO:0005829~cytosol;GO:0016021~integral component of membrane;GO:0070062~extracellular exosome	Membrane {ECO:0000305}	1.29453	0.972398	0.811202	0.198662	1.00441	0.440681	0.534012	0.176372	0.344327
E5KLJ5;O60313-2;E5KLK1;E5KLJ9;E5KLJ6;O60313;H7C141;H7C321;C9JY58;H7C3G2;C9JMB8	Dynamin-like 120 kDa protein, mitochondrial;Dynamin-like 120 kDa protein, form S1	OPA1	GO:0005654~nucleoplasm;GO:0005739~mitochondrion;GO:0005741~mitochondrial outer membrane;GO:0005743~mitochondrial inner membrane;GO:0005743~mitochondrial inner membrane;GO:0005743~mitochondrial inner membrane;GO:0005758~mitochondrial intermembrane space;GO:0005758~mitochondrial intermembrane space;GO:0005829~cytosol;GO:0016020~membrane;GO:0016021~integral component of membrane;GO:0030061~mitochond…	Mitochondrion inner membrane	1.17849	0.863446	1.00634	0.877642	0.886696	0.74401	0.822873	0.177274	0.345703
P62258;P62258-2;K7EM20;B4DJF2;I3L3T1;K7EIT4;I3L0W5	14-3-3 protein epsilon	YWHAE	GO:0005634~nucleus;GO:0005737~cytoplasm;GO:0005739~mitochondrion;GO:0005829~cytosol;GO:0005871~kinesin complex;GO:0005886~plasma membrane;GO:0005925~focal adhesion;GO:0016020~membrane;GO:0030424~axon;GO:0030659~cytoplasmic vesicle membrane;GO:0042470~melanosome;GO:0070062~extracellular exosome;GO:0090724~central region of growth cone	Nucleus {ECO:0000269|PubMed:12917326}.	3.50731	4.15668	2.57878	4.58075	5.60016	3.6465	1.34997	0.178417	0.347548
Q8N8S7-3;Q8N8S7-2;Q8N8S7	Protein enabled homolog	ENAH	GO:0005829~cytosol;GO:0005829~cytosol;GO:0005856~cytoskeleton;GO:0005886~plasma membrane;GO:0005925~focal adhesion;GO:0030027~lamellipodium;GO:0030054~cell junction;GO:0030175~filopodium;GO:0045202~synapse	Cytoplasm. Cytoplasm, cytoskeleton	0.0752036	0.0368713	0.0611035	0.0619441	0.101348	0.0886974	1.45509	0.178836	0.347582
P82664	28S ribosomal protein S10, mitochondrial	MRPS10	GO:0005743~mitochondrial inner membrane;GO:0005763~mitochondrial small ribosomal subunit	Mitochondrion {ECO:0000269|PubMed:25838379}.	0.0682992	0.186461	0.206995	0.212511	0.211196	0.361777	1.70108	0.179237	0.347582
Q8TEM1;Q8TEM1-2	Nuclear pore membrane glycoprotein 210	NUP210	GO:0005635~nuclear envelope;GO:0005643~nuclear pore;GO:0005789~endoplasmic reticulum membrane;GO:0016020~membrane;GO:0016021~integral component of membrane;GO:0031965~nuclear membrane;GO:0043657~host cell	Nucleus, nuclear pore complex	0.0179821	0.0262537	0.00567542	0.0115533	0	0.00294378	0.290457	0.18017	0.347582
Q02809;B4DR87;Q5JXB7;Q5JXB9;Q5JXB8	Procollagen-lysine,2-oxoglutarate 5-dioxygenase 1	PLOD1	GO:0005789~endoplasmic reticulum membrane;GO:0030867~rough endoplasmic reticulum membrane;GO:0070062~extracellular exosome;GO:1902494~catalytic complex	Rough endoplasmic reticulum membrane	0.3815	0.391007	0.238579	0.62478	0.37824	0.450234	1.43732	0.180198	0.347582
O14561;I3L505;H3BNK3	Acyl carrier protein, mitochondrial;Acyl carrier protein	NDUFAB1	GO:0005654~nucleoplasm;GO:0005739~mitochondrion;GO:0005743~mitochondrial inner membrane;GO:0005747~mitochondrial respiratory chain complex I;GO:0005747~mitochondrial respiratory chain complex I;GO:0005747~mitochondrial respiratory chain complex I;GO:0005759~mitochondrial matrix;GO:0005829~cytosol;GO:0031966~mitochondrial membrane;GO:0031966~mitochondrial membrane	Mitochondrion {ECO:0000269|PubMed:12611891,	1.77241	0.7245	0.302214	0.183653	0	0	0.0656106	0.182035	0.347582
P43121;P43121-2	Cell surface glycoprotein MUC18	MCAM	GO:0005576~extracellular region;GO:0005615~extracellular space;GO:0005634~nucleus;GO:0005886~plasma membrane;GO:0005925~focal adhesion;GO:0009897~external side of plasma membrane;GO:0016021~integral component of membrane	Membrane	0.263842	0.153579	0.0993956	0.0897897	0.0470017	0.0967942	0.45197	0.182321	0.347582
P55084-2;P55084;F5GZQ3;B5MD38;C9JEY0;C9JE81;C9K0M0	Trifunctional enzyme subunit beta, mitochondrial;3-ketoacyl-CoA thiolase	HADHB	GO:0005739~mitochondrion;GO:0005739~mitochondrion;GO:0005740~mitochondrial envelope;GO:0005741~mitochondrial outer membrane;GO:0005743~mitochondrial inner membrane;GO:0005743~mitochondrial inner membrane;GO:0005783~endoplasmic reticulum;GO:0042645~mitochondrial nucleoid;GO:0070062~extracellular exosome	Mitochondrion {ECO:0000269|PubMed:21527675}.	4.78979	4.07879	3.24319	5.18764	4.69729	4.83303	1.21518	0.18333	0.347582
H7C1X9;Q9H9A5-4;Q9H9A5-3;Q9H9A5-2;Q9H9A5;Q9H9A5-6	CCR4-NOT transcription complex subunit 10	CNOT10	GO:0005634~nucleus;GO:0005829~cytosol;GO:0016020~membrane;GO:0030014~CCR4-NOT complex	Cytoplasm {ECO:0000305}. Nucleus	0.0480226	0	0.0478128	0	0	0	0	0.183505	0.347582
P61225	Ras-related protein Rap-2b	RAP2B	GO:0005829~cytosol;GO:0005886~plasma membrane;GO:0005886~plasma membrane;GO:0005923~bicellular tight junction;GO:0016020~membrane;GO:0035579~specific granule membrane;GO:0044291~cell-cell contact zone;GO:0045121~membrane raft;GO:0055038~recycling endosome membrane;GO:0070062~extracellular exosome;GO:0070821~tertiary granule membrane	Recycling endosome membrane	0.0597312	0.0609449	0	0	0	0	0	0.183545	0.347582
Q9Y4W2-2;Q9Y4W2;Q9Y4W2-3;Q9Y4W2-4	Ribosomal biogenesis protein LAS1L	LAS1L	GO:0005654~nucleoplasm;GO:0005730~nucleolus;GO:0005737~cytoplasm;GO:0016020~membrane;GO:0030687~preribosome, large subunit precursor;GO:0071339~MLL1 complex	Nucleus, nucleolus	0.0507384	0.0785328	0.047823	0.186223	0.136387	0.0634109	2.17975	0.183551	0.347582
Q9UMX5	Neudesin	NENF	GO:0005615~extracellular space;GO:0012505~endomembrane system;GO:0016020~membrane	Secreted, extracellular space {ECO:0000250}.	0.0885681	0.0864453	0	0	0	0	0	0.183563	0.347582
Q8NE01-2;Q8NE01-3;Q8NE01	Metal transporter CNNM3	CNNM3	GO:0005886~plasma membrane;GO:0016020~membrane;GO:0016021~integral component of membrane	Cell membrane {ECO:0000250}	0	0	0	0	0.0108781	0.0112073	#DIV/0!	0.183594	0.347582
B4DJC7;O75569-3;O75569-2;O75569	Interferon-inducible double-stranded RNA-dependent protein kinase activator A	PRKRA	GO:0005654~nucleoplasm;GO:0005737~cytoplasm;GO:0005829~cytosol;GO:0005829~cytosol;GO:0016020~membrane;GO:0048471~perinuclear region of cytoplasm;GO:0070578~RISC-loading complex	Cytoplasm, perinuclear region. Cytoplasm.	0.118344	0.114184	0	0	0	0	0	0.183634	0.347582
[truncated: 846 more rows]

## Sheet: 2b
GSE47788 differential microRNA expression between 95D and 95C cell lines
No.	ID_REF	log2FC(95D/95C)	FC(95D/95C)
42	hsa-let-7a	0.49	1.40444
20	hsa-let-7b	0.94	1.91853
45	hsa-let-7c	0.46	1.37554
34	hsa-let-7d	0.55	1.46409
37	hsa-let-7e	0.54	1.45397
[truncated: 59 more rows]

## Sheet: 2c
Protein IDs	Protein names	Gene names	GO cellular componet	subcellular localization	iBAQ 95C-1	iBAQ 95C-2	iBAQ 95C-3	iBAQ 95D-1	iBAQ 95D-2	iBAQ 95D-3	FC(95D/95C)	p.value	FDR	Mark
[truncated: 430 more rows]
