# Supplementary material for: Integrative Analysis of Membrane Proteome and MicroRNA Reveals Novel Lung Cancer Metastasis Biomarkers
Source: Front Genet. 2020 Aug 28;11:1023. doi: 10.3389/fgene.2020.01023 (PMC7483668; doi:10.3389/fgene.2020.01023)
Supplement: TABLE S3 — Validated microRNA-regulated targets network. [file Table_3.XLS]

## Sheet: s3
validated MicroRNAs and targets
miRNA	MIMATid	Gene	EntrezID	PMID
hsa-miR-127-3p	MIMAT0000446	BCL6	604	16766263
hsa-miR-127-3p	MIMAT0000446	BCL6	604	17581274
hsa-miR-127-3p	MIMAT0000446	PRDM1	639	19530237
hsa-miR-127-3p	MIMAT0000446	XBP1	7494	19530237
hsa-miR-127-3p	MIMAT0000446	SETD8	387893	22720056
hsa-miR-127-3p	MIMAT0000446	SEPT7	989	24604520
hsa-miR-127-3p	MIMAT0000446	BOLA1	51027	23824327
hsa-miR-127-3p	MIMAT0000446	BCL6	604	24282530
hsa-miR-127-3p	MIMAT0000446	USP35	57558	24374217
hsa-miR-127-3p	MIMAT0000446	TGM2	7052	24374217
hsa-miR-127-3p	MIMAT0000446	SLC29A1	2030	24374217
hsa-miR-127-3p	MIMAT0000446	SEC31A	22872	24374217
hsa-miR-127-3p	MIMAT0000446	NBEA	26960	24374217
hsa-miR-127-3p	MIMAT0000446	LGALS8	3964	24374217
hsa-miR-127-3p	MIMAT0000446	KCNA6	3742	24374217
hsa-miR-127-3p	MIMAT0000446	DAGLA	747	24374217
hsa-miR-127-3p	MIMAT0000446	ACTR3C	653857	24374217
hsa-miR-127-3p	MIMAT0000446	ACTR3B	57180	24374217
hsa-miR-127-3p	MIMAT0000446	MMP13	4322	23762330
hsa-miR-127-3p	MIMAT0000446	MAPK4	5596	23880861
hsa-miR-127-3p	MIMAT0000446	SKI	6497	24517116
hsa-miR-127-3p	MIMAT0000446	RGMA	56963	24517116
hsa-miR-127-3p	MIMAT0000446	ZWINT	11130	24517116
hsa-miR-127-3p	MIMAT0000446	SFRP1	6422	24517116
hsa-miR-127-3p	MIMAT0000446	SERPINB9	5272	24517116
hsa-miR-137	MIMAT0000429	E2F6	1876	18381414
hsa-miR-137	MIMAT0000429	CDK6	1021	18381414
hsa-miR-137	MIMAT0000429	NCOA2	10499	18381414
hsa-miR-137	MIMAT0000429	CDK6	1021	18577219
hsa-miR-137	MIMAT0000429	CDC42	998	20473940
hsa-miR-137	MIMAT0000429	CDK6	1021	20682795
hsa-miR-137	MIMAT0000429	KDM1A	23028	20682795
hsa-miR-137	MIMAT0000429	CDK6	1021	21051724
hsa-miR-137	MIMAT0000429	CDC42	998	21221794
hsa-miR-137	MIMAT0000429	CDK6	1021	23178712
hsa-miR-137	MIMAT0000429	CDC42	998	23178712
hsa-miR-137	MIMAT0000429	KDM1A	23028	23400681
hsa-miR-137	MIMAT0000429	CDK6	1021	24465609
hsa-miR-137	MIMAT0000429	CDC42	998	24465609
hsa-miR-137	MIMAT0000429	CDK6	1021	25342326
hsa-miR-137	MIMAT0000429	KDM1A	23028	24084696
hsa-miR-137	MIMAT0000429	COQ7	10229	19536157
hsa-miR-137	MIMAT0000429	RBM27	54439	19536157
hsa-miR-137	MIMAT0000429	TXNDC17	84817	19536157
hsa-miR-137	MIMAT0000429	YTHDF3	253943	19536157
hsa-miR-137	MIMAT0000429	ADAMTS15	170689	19536157
hsa-miR-137	MIMAT0000429	VMA21	203547	20371350
hsa-miR-137	MIMAT0000429	FOXK1	221937	20371350
hsa-miR-137	MIMAT0000429	KLHL15	80311	20371350
hsa-miR-137	MIMAT0000429	BCL11B	64919	20371350
hsa-miR-137	MIMAT0000429	PAPD7	11044	20371350
hsa-miR-137	MIMAT0000429	AKT2	208	20371350
hsa-miR-137	MIMAT0000429	ZC3H11A	9877	20371350
hsa-miR-137	MIMAT0000429	H3F3C	440093	20371350
hsa-miR-137	MIMAT0000429	H3F3B	3021	20371350
hsa-miR-137	MIMAT0000429	FUT11	170384	20371350
hsa-miR-137	MIMAT0000429	EIF1	10209	20371350
hsa-miR-137	MIMAT0000429	SNRK	54861	20371350
hsa-miR-137	MIMAT0000429	UBXN4	23190	20371350
hsa-miR-137	MIMAT0000429	SSFA2	6744	20371350
hsa-miR-137	MIMAT0000429	ASGR2	433	20371350
hsa-miR-137	MIMAT0000429	RPL9	6133	20371350
hsa-miR-137	MIMAT0000429	BCAT1	586	20371350
hsa-miR-137	MIMAT0000429	LYPD6	130574	20371350
hsa-miR-137	MIMAT0000429	COX20	116228	20371350
hsa-miR-137	MIMAT0000429	ZFP62	643836	20371350
hsa-miR-137	MIMAT0000429	TRAM2	9697	20371350
hsa-miR-137	MIMAT0000429	ZNF772	400720	20371350
hsa-miR-137	MIMAT0000429	AP5Z1	9907	20371350
hsa-miR-137	MIMAT0000429	SUPT7L	9913	20371350
hsa-miR-137	MIMAT0000429	SFXN5	94097	20371350
hsa-miR-137	MIMAT0000429	LHFPL2	10184	20371350
hsa-miR-137	MIMAT0000429	GPBP1L1	60313	20371350
hsa-miR-137	MIMAT0000429	GLO1	2739	20371350
hsa-miR-137	MIMAT0000429	TLR3	7098	20371350
hsa-miR-137	MIMAT0000429	TMEM41A	90407	20371350
hsa-miR-137	MIMAT0000429	TEF	7008	20371350
hsa-miR-137	MIMAT0000429	LIMCH1	22998	20371350
hsa-miR-137	MIMAT0000429	ATOX1	475	20371350
hsa-miR-137	MIMAT0000429	MITF	4286	21051724
hsa-miR-137	MIMAT0000429	CTBP1	1487	21278922
hsa-miR-137	MIMAT0000429	ZC3H11A	9877	22012620
hsa-miR-137	MIMAT0000429	SNRK	54861	22012620
hsa-miR-137	MIMAT0000429	PCMTD1	115294	22012620
hsa-miR-137	MIMAT0000429	LYPD6	130574	22012620
hsa-miR-137	MIMAT0000429	COX20	116228	22012620
hsa-miR-137	MIMAT0000429	ZNF772	400720	22012620
hsa-miR-137	MIMAT0000429	SLC39A14	23516	22012620
hsa-miR-137	MIMAT0000429	ZNF326	284695	22012620
hsa-miR-137	MIMAT0000429	ZNF24	7572	22012620
hsa-miR-137	MIMAT0000429	LMOD2	442721	22012620
hsa-miR-137	MIMAT0000429	GRAMD4	23151	22012620
hsa-miR-137	MIMAT0000429	GOLGA3	2802	22012620
hsa-miR-137	MIMAT0000429	BTBD1	53339	22012620
hsa-miR-137	MIMAT0000429	PTGS2	5743	22406049
hsa-miR-137	MIMAT0000429	ESRRA	2101	22723937
hsa-miR-137	MIMAT0000429	ZNF804A	91752	22883350
hsa-miR-137	MIMAT0000429	YBX1	4904	23178914
hsa-miR-137	MIMAT0000429	FMNL2	114793	23201162
hsa-miR-137	MIMAT0000429	CSE1L	1434	23252729
hsa-miR-137	MIMAT0000429	PXN	5829	23275153
hsa-miR-137	MIMAT0000429	AGO4	192670	22100165
hsa-miR-137	MIMAT0000429	CCDC59	29080	22100165
hsa-miR-137	MIMAT0000429	JAG1	182	22100165
hsa-miR-137	MIMAT0000429	SREK1IP1	285672	22100165
hsa-miR-137	MIMAT0000429	SLCO4C1	353189	22100165
hsa-miR-137	MIMAT0000429	FKBP1A	2280	22100165
hsa-miR-137	MIMAT0000429	VMA21	203547	23446348
hsa-miR-137	MIMAT0000429	BCL11B	64919	23446348
hsa-miR-137	MIMAT0000429	PAPD7	11044	23446348
hsa-miR-137	MIMAT0000429	SNRPE	6635	23446348
hsa-miR-137	MIMAT0000429	ZC3H11A	9877	23446348
hsa-miR-137	MIMAT0000429	H3F3C	440093	23446348
hsa-miR-137	MIMAT0000429	H3F3B	3021	23446348
hsa-miR-137	MIMAT0000429	FUT11	170384	23446348
hsa-miR-137	MIMAT0000429	EIF1	10209	23446348
hsa-miR-137	MIMAT0000429	SNRK	54861	23446348
hsa-miR-137	MIMAT0000429	UBXN4	23190	23446348
hsa-miR-137	MIMAT0000429	SSFA2	6744	23446348
hsa-miR-137	MIMAT0000429	ASGR2	433	23446348
hsa-miR-137	MIMAT0000429	RPL9	6133	23446348
hsa-miR-137	MIMAT0000429	PCMTD1	115294	23446348
hsa-miR-137	MIMAT0000429	BCAT1	586	23446348
hsa-miR-137	MIMAT0000429	XKR7	343702	23446348
hsa-miR-137	MIMAT0000429	LYPD6	130574	23446348
hsa-miR-137	MIMAT0000429	COX20	116228	23446348
hsa-miR-137	MIMAT0000429	ZFP62	643836	23446348
hsa-miR-137	MIMAT0000429	TRAM2	9697	23446348
hsa-miR-137	MIMAT0000429	PAFAH1B2	5049	23446348
hsa-miR-137	MIMAT0000429	CHRM3	1131	23446348
hsa-miR-137	MIMAT0000429	ZNF267	10308	23313552
hsa-miR-137	MIMAT0000429	SFT2D3	84826	23313552
hsa-miR-137	MIMAT0000429	NR3C1	2908	23313552
hsa-miR-137	MIMAT0000429	PLS1	5357	21572407
hsa-miR-137	MIMAT0000429	TMA16	55319	21572407
hsa-miR-137	MIMAT0000429	RREB1	6239	21572407
hsa-miR-137	MIMAT0000429	KLHL15	80311	21572407
hsa-miR-137	MIMAT0000429	ZNF678	339500	21572407
hsa-miR-137	MIMAT0000429	BCL11B	64919	21572407
hsa-miR-137	MIMAT0000429	DR1	1810	21572407
hsa-miR-137	MIMAT0000429	PAPD7	11044	21572407
hsa-miR-137	MIMAT0000429	ZC3H11A	9877	21572407
hsa-miR-137	MIMAT0000429	H3F3C	440093	21572407
hsa-miR-137	MIMAT0000429	H3F3B	3021	21572407
hsa-miR-137	MIMAT0000429	FUT11	170384	21572407
hsa-miR-137	MIMAT0000429	EOGT	285203	21572407
hsa-miR-137	MIMAT0000429	EIF1	10209	21572407
hsa-miR-137	MIMAT0000429	SNRK	54861	21572407
hsa-miR-137	MIMAT0000429	UBXN4	23190	21572407
hsa-miR-137	MIMAT0000429	UBE2Z	65264	21572407
hsa-miR-137	MIMAT0000429	SSFA2	6744	21572407
hsa-miR-137	MIMAT0000429	ASGR2	433	21572407
hsa-miR-137	MIMAT0000429	RPL9	6133	21572407
hsa-miR-137	MIMAT0000429	PCMTD1	115294	21572407
hsa-miR-137	MIMAT0000429	COX20	116228	21572407
hsa-miR-137	MIMAT0000429	ZFP62	643836	21572407
hsa-miR-137	MIMAT0000429	TRAM2	9697	21572407
hsa-miR-137	MIMAT0000429	PAFAH1B2	5049	21572407
hsa-miR-137	MIMAT0000429	CHRM3	1131	21572407
hsa-miR-137	MIMAT0000429	ZNF772	400720	21572407
hsa-miR-137	MIMAT0000429	ZNF24	7572	21572407
hsa-miR-137	MIMAT0000429	GOLGA3	2802	21572407
hsa-miR-137	MIMAT0000429	AURKA	6790	21572407
hsa-miR-137	MIMAT0000429	HOXC8	3224	21572407
hsa-miR-137	MIMAT0000429	AP5Z1	9907	21572407
hsa-miR-137	MIMAT0000429	RFTN2	130132	21572407
hsa-miR-137	MIMAT0000429	GTF2E1	2960	21572407
hsa-miR-137	MIMAT0000429	SLC1A5	6510	21572407
hsa-miR-137	MIMAT0000429	MARCH9	92979	21572407
hsa-miR-137	MIMAT0000429	GIGYF1	64599	21572407
hsa-miR-137	MIMAT0000429	FNIP1	96459	21572407
hsa-miR-137	MIMAT0000429	CIDEC	63924	21572407
hsa-miR-137	MIMAT0000429	USP28	57646	21572407
hsa-miR-137	MIMAT0000429	SUPT7L	9913	21572407
hsa-miR-137	MIMAT0000429	SPCS3	60559	21572407
hsa-miR-137	MIMAT0000429	SLX4	84464	21572407
hsa-miR-137	MIMAT0000429	SLC35E2B	728661	21572407
hsa-miR-137	MIMAT0000429	SFXN5	94097	21572407
hsa-miR-137	MIMAT0000429	PPP1R37	284352	21572407
hsa-miR-137	MIMAT0000429	PAX9	5083	21572407
hsa-miR-137	MIMAT0000429	PAIP1	10605	21572407
hsa-miR-137	MIMAT0000429	NUP43	348995	21572407
hsa-miR-137	MIMAT0000429	NFYB	4801	21572407
hsa-miR-137	MIMAT0000429	LONRF3	79836	21572407
hsa-miR-137	MIMAT0000429	LHFPL2	10184	21572407
hsa-miR-137	MIMAT0000429	HNRNPDL	9987	21572407
hsa-miR-137	MIMAT0000429	DBN1	1627	21572407
hsa-miR-137	MIMAT0000429	VMA21	203547	23592263
hsa-miR-137	MIMAT0000429	PAPD7	11044	23592263
hsa-miR-137	MIMAT0000429	SNRPE	6635	23592263
hsa-miR-137	MIMAT0000429	MRPS21	54460	23592263
hsa-miR-137	MIMAT0000429	ZC3H11A	9877	23592263
hsa-miR-137	MIMAT0000429	PTGES2	80142	23592263
hsa-miR-137	MIMAT0000429	H3F3C	440093	23592263
hsa-miR-137	MIMAT0000429	H3F3B	3021	23592263
hsa-miR-137	MIMAT0000429	FUT11	170384	23592263
hsa-miR-137	MIMAT0000429	EOGT	285203	23592263
hsa-miR-137	MIMAT0000429	EIF1	10209	23592263
hsa-miR-137	MIMAT0000429	DDI2	84301	23592263
hsa-miR-137	MIMAT0000429	CNN2	1265	23592263
hsa-miR-137	MIMAT0000429	CTPS2	56474	23592263
hsa-miR-137	MIMAT0000429	SNRK	54861	23592263
hsa-miR-137	MIMAT0000429	NCOA3	8202	24398324
hsa-miR-137	MIMAT0000429	BCL11B	64919	24398324
hsa-miR-137	MIMAT0000429	ZC3H11A	9877	24398324
hsa-miR-137	MIMAT0000429	H3F3C	440093	24398324
hsa-miR-137	MIMAT0000429	FUT11	170384	24398324
hsa-miR-137	MIMAT0000429	EIF1	10209	24398324
hsa-miR-137	MIMAT0000429	SNRK	54861	24398324
hsa-miR-137	MIMAT0000429	UBE2Z	65264	24398324
hsa-miR-137	MIMAT0000429	SSFA2	6744	24398324
hsa-miR-137	MIMAT0000429	FKBP1A	2280	22291592
hsa-miR-137	MIMAT0000429	NBEAL1	65065	22291592
hsa-miR-137	MIMAT0000429	UBXN4	23190	22291592
hsa-miR-137	MIMAT0000429	YBX1	4904	24465609
hsa-miR-137	MIMAT0000429	KIT	3815	24465609
hsa-miR-137	MIMAT0000429	AKT2	208	24465609
hsa-miR-137	MIMAT0000429	TGFB2	7042	24465609
hsa-miR-137	MIMAT0000429	TBX3	6926	24084696
hsa-miR-137	MIMAT0000429	KLF4	9314	24084696
hsa-miR-137	MIMAT0000429	YBX1	4904	23151846
hsa-miR-137	MIMAT0000429	MET	4233	23151846
hsa-miR-137	MIMAT0000429	GLIPR1	11010	23714687
hsa-miR-137	MIMAT0000429	FUNDC1	139341	24573672
hsa-miR-137	MIMAT0000429	BNIP3L	665	24573672
hsa-miR-137	MIMAT0000429	RORA	6095	24500708
hsa-miR-137	MIMAT0000429	AKT2	208	26102366
hsa-miR-137	MIMAT0000429	SERPINA3	12	23640964
hsa-miR-137	MIMAT0000429	TRIM13	10206	23934188
hsa-miR-137	MIMAT0000429	MTDH	92140	24144591
hsa-miR-483-5p	MIMAT0004761	PTMA	5757	20371350
hsa-miR-483-5p	MIMAT0004761	NUCB1	4924	20371350
hsa-miR-483-5p	MIMAT0004761	FOXC1	2296	20371350
hsa-miR-483-5p	MIMAT0004761	TROVE2	6738	20371350
hsa-miR-483-5p	MIMAT0004761	CBS	875	20371350
hsa-miR-483-5p	MIMAT0004761	FAM83H	286077	20371350
hsa-miR-483-5p	MIMAT0004761	PRRT2	112476	20371350
hsa-miR-483-5p	MIMAT0004761	FN3K	64122	20371350
hsa-miR-483-5p	MIMAT0004761	BARHL1	56751	20371350
hsa-miR-483-5p	MIMAT0004761	IGDCC3	9543	20371350
hsa-miR-483-5p	MIMAT0004761	SRF	6722	21893058
hsa-miR-483-5p	MIMAT0004761	MAPK3	5595	22465663
hsa-miR-483-5p	MIMAT0004761	ALCAM	214	24710410
hsa-miR-483-5p	MIMAT0004761	PTMA	5757	23446348
hsa-miR-483-5p	MIMAT0004761	NUCB1	4924	23446348
hsa-miR-483-5p	MIMAT0004761	BARHL1	56751	23446348
hsa-miR-483-5p	MIMAT0004761	NUCB1	4924	21572407
hsa-miR-483-5p	MIMAT0004761	HIC2	23119	23592263
hsa-miR-483-5p	MIMAT0004761	PTMA	5757	23592263
hsa-miR-483-5p	MIMAT0004761	NUCB1	4924	23592263
hsa-miR-483-5p	MIMAT0004761	FOXC1	2296	23592263
hsa-miR-483-5p	MIMAT0004761	TROVE2	6738	23592263
hsa-miR-483-5p	MIMAT0004761	STX6	10228	23592263
hsa-miR-483-5p	MIMAT0004761	PGAM4	441531	23592263
hsa-miR-483-5p	MIMAT0004761	G3BP1	10146	23592263
hsa-miR-483-5p	MIMAT0004761	SYT7	9066	23592263
hsa-miR-483-5p	MIMAT0004761	GFRA1	2674	23592263
hsa-miR-483-5p	MIMAT0004761	CBS	875	23592263
hsa-miR-483-5p	MIMAT0004761	FAM83H	286077	23592263
hsa-miR-483-5p	MIMAT0004761	HAND2	9464	23592263
hsa-miR-483-5p	MIMAT0004761	ETV7	51513	23592263
hsa-miR-483-5p	MIMAT0004761	PRRT2	112476	23592263
hsa-miR-483-5p	MIMAT0004761	FN3K	64122	23592263
hsa-miR-483-5p	MIMAT0004761	BARHL1	56751	23592263
hsa-miR-483-5p	MIMAT0004761	IGDCC3	9543	23592263
hsa-miR-483-5p	MIMAT0004761	NUCB1	4924	23706177
hsa-miR-483-5p	MIMAT0004761	FAM160B2	64760	22971576
hsa-miR-483-5p	MIMAT0004761	NAV1	89796	19536157
hsa-miR-483-5p	MIMAT0004761	C19orf52	90580	19536157
hsa-miR-483-5p	MIMAT0004761	PCSK9	255738	20371350
hsa-miR-483-5p	MIMAT0004761	CLSPN	63967	20371350
hsa-miR-483-5p	MIMAT0004761	IL21R	50615	20371350
hsa-miR-483-5p	MIMAT0004761	SUSD1	64420	20371350
hsa-miR-483-5p	MIMAT0004761	PEX26	55670	20371350
hsa-miR-483-5p	MIMAT0004761	PLEKHG2	64857	22012620
hsa-miR-483-5p	MIMAT0004761	ILDR1	286676	22012620
hsa-miR-483-5p	MIMAT0004761	GPC6	10082	22012620
hsa-miR-483-5p	MIMAT0004761	PCSK9	255738	23446348
hsa-miR-483-5p	MIMAT0004761	PDGFRA	5156	23446348
hsa-miR-483-5p	MIMAT0004761	LAYN	143903	23446348
hsa-miR-483-5p	MIMAT0004761	NTMT1	28989	23446348
hsa-miR-483-5p	MIMAT0004761	PARK2	5071	23446348
hsa-miR-483-5p	MIMAT0004761	HINFP	25988	23446348
hsa-miR-483-5p	MIMAT0004761	THAP1	55145	23446348
hsa-miR-483-5p	MIMAT0004761	NDUFV3	4731	23446348
hsa-miR-483-5p	MIMAT0004761	ABHD15	116236	23446348
hsa-miR-483-5p	MIMAT0004761	ZYG11B	79699	23446348
hsa-miR-483-5p	MIMAT0004761	SRSF10	10772	23446348
hsa-miR-483-5p	MIMAT0004761	ALG10B	144245	23446348
hsa-miR-483-5p	MIMAT0004761	PDGFRA	5156	23313552
hsa-miR-483-5p	MIMAT0004761	MLLT6	4302	23313552
hsa-miR-483-5p	MIMAT0004761	WDPCP	51057	23313552
hsa-miR-483-5p	MIMAT0004761	GPR156	165829	23313552
hsa-miR-483-5p	MIMAT0004761	IFNAR1	3454	23313552
hsa-miR-483-5p	MIMAT0004761	MIOX	55586	23313552
hsa-miR-483-5p	MIMAT0004761	BACE2	25825	23313552
hsa-miR-483-5p	MIMAT0004761	EMC8	10328	23313552
hsa-miR-483-5p	MIMAT0004761	ZNF101	94039	23313552
hsa-miR-483-5p	MIMAT0004761	AKAP6	9472	23313552
hsa-miR-483-5p	MIMAT0004761	FLYWCH2	114984	23313552
hsa-miR-483-5p	MIMAT0004761	LARS	51520	23313552
hsa-miR-483-5p	MIMAT0004761	ZNF70	7621	23313552
hsa-miR-483-5p	MIMAT0004761	APOBEC3F	200316	23313552
hsa-miR-483-5p	MIMAT0004761	TRAT1	50852	23313552
hsa-miR-483-5p	MIMAT0004761	MAP4K2	5871	23313552
hsa-miR-483-5p	MIMAT0004761	CACNG8	59283	23313552
hsa-miR-483-5p	MIMAT0004761	ORMDL2	29095	23313552
hsa-miR-483-5p	MIMAT0004761	ZYG11A	440590	23313552
hsa-miR-483-5p	MIMAT0004761	HEATR5A	25938	23313552
hsa-miR-483-5p	MIMAT0004761	PCSK9	255738	21572407
hsa-miR-483-5p	MIMAT0004761	LAYN	143903	21572407
hsa-miR-483-5p	MIMAT0004761	ZNF662	389114	21572407
hsa-miR-483-5p	MIMAT0004761	KIAA1549	57670	21572407
hsa-miR-483-5p	MIMAT0004761	RNF20	56254	21572407
hsa-miR-483-5p	MIMAT0004761	C9orf64	84267	21572407
hsa-miR-483-5p	MIMAT0004761	TRAF1	7185	21572407
hsa-miR-483-5p	MIMAT0004761	NCBP2	22916	21572407
hsa-miR-483-5p	MIMAT0004761	CAPZB	832	23592263
hsa-miR-483-5p	MIMAT0004761	PCSK9	255738	24398324
hsa-miR-483-5p	MIMAT0004761	NTMT1	28989	23824327
hsa-miR-483-5p	MIMAT0004761	ZNF556	80032	23824327
hsa-miR-483-5p	MIMAT0004761	API5	8539	23824327
hsa-miR-483-5p	MIMAT0004761	CCS	9973	23824327
hsa-miR-483-5p	MIMAT0004761	ZNF793	390927	23824327
hsa-miR-483-5p	MIMAT0004761	MACC1	346389	23824327
hsa-miR-483-5p	MIMAT0004761	GNE	10020	23824327
hsa-miR-483-5p	MIMAT0004761	ZNF813	126017	23824327
hsa-miR-483-5p	MIMAT0004761	PHF20	51230	23824327
hsa-miR-483-5p	MIMAT0004761	PPDPF	79144	23824327
hsa-miR-483-5p	MIMAT0004761	ZNF708	7562	23824327
hsa-miR-483-5p	MIMAT0004761	SLC26A2	1836	23824327
hsa-miR-483-5p	MIMAT0004761	YIPF4	84272	23824327
hsa-miR-483-5p	MIMAT0004761	GUCA1B	2979	23824327
hsa-miR-483-5p	MIMAT0004761	ART4	420	23824327
hsa-miR-483-5p	MIMAT0004761	ZMYM1	79830	23824327
hsa-miR-483-5p	MIMAT0004761	TAOK1	57551	23824327
hsa-miR-483-5p	MIMAT0004761	RNF19B	127544	23824327
hsa-miR-483-5p	MIMAT0004761	KREMEN1	83999	23824327
hsa-miR-483-5p	MIMAT0004761	IPO9	55705	23824327
hsa-miR-483-5p	MIMAT0004761	FAM63A	55793	23824327
hsa-miR-483-5p	MIMAT0004761	DPP8	54878	23824327
hsa-miR-483-5p	MIMAT0004761	ZFAND4	93550	23824327
hsa-miR-483-5p	MIMAT0004761	MLLT6	4302	23824327
hsa-miR-483-5p	MIMAT0004761	PLIN3	10226	23824327
hsa-miR-483-5p	MIMAT0004761	ZNF677	342926	23824327
hsa-miR-483-5p	MIMAT0004761	IPP	3652	23824327
hsa-miR-483-5p	MIMAT0004761	POLR3A	11128	23824327
hsa-miR-483-5p	MIMAT0004761	LYPLA1	10434	23824327
hsa-miR-483-5p	MIMAT0004761	NEK8	284086	23824327
hsa-miR-483-5p	MIMAT0004761	VHL	7428	23824327
hsa-miR-483-5p	MIMAT0004761	RRP36	88745	23824327
hsa-miR-483-5p	MIMAT0004761	ZNF384	171017	23824327
hsa-miR-483-5p	MIMAT0004761	UTP6	55813	23824327
hsa-miR-483-5p	MIMAT0004761	MLXIP	22877	23824327
hsa-miR-483-5p	MIMAT0004761	GMEB1	10691	23824327
hsa-miR-483-5p	MIMAT0004761	DENND6A	201627	23824327
hsa-miR-483-5p	MIMAT0004761	ADRBK2	157	23824327
hsa-miR-483-5p	MIMAT0004761	MAVS	57506	23824327
hsa-miR-483-5p	MIMAT0004761	FAHD1	81889	23824327
hsa-miR-483-5p	MIMAT0004761	C10orf32	119032	23824327
hsa-miR-483-5p	MIMAT0004761	WDPCP	51057	23824327
hsa-miR-483-5p	MIMAT0004761	RHOBTB3	22836	23824327
hsa-miR-483-5p	MIMAT0004761	GPR156	165829	23824327
hsa-miR-483-5p	MIMAT0004761	RSBN1L	222194	23824327
hsa-miR-483-5p	MIMAT0004761	IFNAR1	3454	23824327
hsa-miR-483-5p	MIMAT0004761	SPPL3	121665	23824327
hsa-miR-483-5p	MIMAT0004761	LMOD3	56203	23824327
hsa-miR-483-5p	MIMAT0004761	MIOX	55586	23824327
hsa-miR-483-5p	MIMAT0004761	PURB	5814	23824327
hsa-miR-483-5p	MIMAT0004761	RASSF9	9182	23824327
hsa-miR-483-5p	MIMAT0004761	ATP5G1	516	23824327
hsa-miR-483-5p	MIMAT0004761	GDE1	51573	23824327
hsa-miR-483-5p	MIMAT0004761	BACE2	25825	23824327
hsa-miR-483-5p	MIMAT0004761	SLC35B2	347734	22291592
hsa-miR-483-5p	MIMAT0004761	KIAA1456	57604	23706177
hsa-miR-638	MIMAT0003308	HIST2H4A	8370	20371350
hsa-miR-638	MIMAT0003308	HIST2H4B	554313	20371350
hsa-miR-638	MIMAT0003308	PPP1R15B	84919	20371350
hsa-miR-638	MIMAT0003308	PDE4C	5143	20371350
hsa-miR-638	MIMAT0003308	STC2	8614	20371350
hsa-miR-638	MIMAT0003308	MIER3	166968	20371350
hsa-miR-638	MIMAT0003308	SOD2	6648	22012620
hsa-miR-638	MIMAT0003308	BUB1	699	22012620
hsa-miR-638	MIMAT0003308	SULT1B1	27284	22012620
hsa-miR-638	MIMAT0003308	GPR137C	283554	22012620
hsa-miR-638	MIMAT0003308	OSCP1	127700	23554459
hsa-miR-638	MIMAT0003308	HIST2H4A	8370	23446348
hsa-miR-638	MIMAT0003308	HIST2H4B	554313	23446348
hsa-miR-638	MIMAT0003308	PPP1R15B	84919	23446348
hsa-miR-638	MIMAT0003308	HMGN5	79366	23313552
hsa-miR-638	MIMAT0003308	DCTN5	84516	23313552
hsa-miR-638	MIMAT0003308	ISCA2	122961	23313552
hsa-miR-638	MIMAT0003308	ZNF275	10838	21572407
hsa-miR-638	MIMAT0003308	PPP1R15B	84919	21572407
hsa-miR-638	MIMAT0003308	NUP155	9631	21572407
hsa-miR-638	MIMAT0003308	OTUD7B	56957	21572407
hsa-miR-638	MIMAT0003308	STC2	8614	21572407
hsa-miR-638	MIMAT0003308	HIST2H4A	8370	23592263
hsa-miR-638	MIMAT0003308	HIST2H4B	554313	23592263
hsa-miR-638	MIMAT0003308	FUT10	84750	23592263
hsa-miR-638	MIMAT0003308	ZNF275	10838	23592263
hsa-miR-638	MIMAT0003308	PPP1R15B	84919	23592263
hsa-miR-638	MIMAT0003308	LMBR1L	55716	23592263
hsa-miR-638	MIMAT0003308	CNNM4	26504	23592263
hsa-miR-638	MIMAT0003308	PPM1F	9647	23592263
hsa-miR-638	MIMAT0003308	FAM26E	254228	23824327
hsa-miR-638	MIMAT0003308	HMGN5	79366	23824327
hsa-miR-638	MIMAT0003308	ZNF439	90594	23824327
hsa-miR-638	MIMAT0003308	SP110	3431	23824327
hsa-miR-638	MIMAT0003308	TCEB1	6921	23824327
hsa-miR-638	MIMAT0003308	FAM46B	115572	23824327
hsa-miR-638	MIMAT0003308	LDHA	3939	23824327
hsa-miR-638	MIMAT0003308	GALNT10	55568	23824327
hsa-miR-638	MIMAT0003308	THAP1	55145	23824327
hsa-miR-638	MIMAT0003308	CNGA2	1260	22291592
hsa-miR-638	MIMAT0003308	PDE4C	5143	22291592
hsa-miR-638	MIMAT0003308	CNGA2	1260	23708386
hsa-miR-638	MIMAT0003308	SP2	6668	24623314
hsa-miR-638	MIMAT0003308	SOX2	6657	24885288
hsa-miR-638	MIMAT0003308	NCAPG2	54892	19536157
hsa-miR-638	MIMAT0003308	RAB21	23011	19536157
hsa-miR-638	MIMAT0003308	ABHD12	26090	19536157
hsa-miR-638	MIMAT0003308	CD4	920	19536157
hsa-miR-638	MIMAT0003308	RPS6KA1	6195	19536157
hsa-miR-638	MIMAT0003308	PEAK1	79834	19536157
hsa-miR-638	MIMAT0003308	TMED2	10959	23313552
hsa-miR-638	MIMAT0003308	NR4A3	8013	23313552
