# Supplementary material for: Integrative Analysis of Membrane Proteome and MicroRNA Reveals Novel Lung Cancer Metastasis Biomarkers
Source: Front Genet. 2020 Aug 28;11:1023. doi: 10.3389/fgene.2020.01023 (PMC7483668; doi:10.3389/fgene.2020.01023)
Supplement: TABLE S4 — GO and KEGG pathway the enrichment results. [file Table_4.XLS]

## Sheet: GO-enrichment
Gene Ontology Enrichment
Ontology	ID	Description	pvalue	p.adjust	qvalue	geneID	Count
CC	GO:0005925	focal adhesion	2.07498e-45	1.15366e-42	7.20263e-43	CD46/ITGA4/MME/ENG/CSPG4/ITGB3/MPZL1/MMP14/CD151/ADAM9/CDH2/ITGA5/ALCAM/RPL7/CD9/EGFR/ITGB1/ITGA3/FHL1/EPHA2/RPLP2/PTK7/RPL6/RPL10A/VASP/PPIA/CD44/MARCKS/RPL9/RPL13A/RPL7A/DST/CTNNB1/PROCR/RPS11/RPLP0/RPS14/RPL4/RPS15/RPS4X/RPL27/RPL5/CTNNA1/IGF2R/FLNC/B2M/PFN1/ANXA5/RPL12/HSPB1/RPL19/RPL31/RPS18/CORO1C/HSP90B1/AHNAK/CALR/GNB2/P4HB/STX16/ACTG1/HYOU1/ACTB/FLNB/GNA13/KRAS/PRKAR2A/HSPA5/PDIA3/ARHGEF…	73
CC	GO:0005924	cell-substrate adherens junction	3.61082e-45	1.15366e-42	7.20263e-43	CD46/ITGA4/MME/ENG/CSPG4/ITGB3/MPZL1/MMP14/CD151/ADAM9/CDH2/ITGA5/ALCAM/RPL7/CD9/EGFR/ITGB1/ITGA3/FHL1/EPHA2/RPLP2/PTK7/RPL6/RPL10A/VASP/PPIA/CD44/MARCKS/RPL9/RPL13A/RPL7A/DST/CTNNB1/PROCR/RPS11/RPLP0/RPS14/RPL4/RPS15/RPS4X/RPL27/RPL5/CTNNA1/IGF2R/FLNC/B2M/PFN1/ANXA5/RPL12/HSPB1/RPL19/RPL31/RPS18/CORO1C/HSP90B1/AHNAK/CALR/GNB2/P4HB/STX16/ACTG1/HYOU1/ACTB/FLNB/GNA13/KRAS/PRKAR2A/HSPA5/PDIA3/ARHGEF…	73
CC	GO:0030055	cell-substrate junction	8.98842e-45	1.91453e-42	1.1953e-42	CD46/ITGA4/MME/ENG/CSPG4/ITGB3/MPZL1/MMP14/CD151/ADAM9/CDH2/ITGA5/ALCAM/RPL7/CD9/EGFR/ITGB1/ITGA3/FHL1/EPHA2/RPLP2/PTK7/RPL6/RPL10A/VASP/PPIA/CD44/MARCKS/RPL9/RPL13A/RPL7A/DST/CTNNB1/PROCR/RPS11/RPLP0/RPS14/RPL4/RPS15/RPS4X/RPL27/RPL5/CTNNA1/IGF2R/FLNC/B2M/PFN1/ANXA5/RPL12/HSPB1/RPL19/RPL31/RPS18/CORO1C/HSP90B1/AHNAK/CALR/GNB2/P4HB/STX16/ACTG1/HYOU1/ACTB/FLNB/GNA13/KRAS/PRKAR2A/HSPA5/PDIA3/ARHGEF…	73
CC	GO:0005743	mitochondrial inner membrane	1.428e-22	1.14061e-20	7.1212e-21	TYMS/MCCC1/PARK7/MRPS25/ATP5C1/SHMT2/SLC25A6/GPD2/TIMM50/SLC25A3/SLC25A13/VDAC2/CPOX/ECI1/AIFM1/CYCS/IDH2/TIMM8A/ATP5F1/AGK/TUFM/AK2/USMG5/GOT2/PMPCA/ACAD11/ATP5EP2/COX6B1/NDUFAF2/PRKAR2B/GSTK1/CYB5R3/SFXN1/TIMM9/PMPCB/LGALS3/DHODH/UQCC2/SLC25A24/ACAA2/TRAP1/SLC25A1/NDUFB9/UQCRC1/L2HGDH/UQCRC2/SLC25A12/CPS1/ALDH3A2/SRC/UQCRB/COQ3/SCO1/NDUFAF4	54
BP	GO:0006413	translational initiation	1.54777e-35	3.90039e-32	3.18597e-32	EIF2B1/EIF3K/RPL35A/RPL7/EIF3E/RPLP2/RPL6/RPL10A/EIF3H/RPL29/EIF4G2/EIF3D/RPL9/RPL27A/EIF3F/RPL15/RPL13A/RPL7A/RPL24/RPL14/RPL32/EIF3A/RPS11/RPLP0/EIF2S1/RPL28/RPS23/RPS14/RPL4/RPL13/RPL21/RPS15/RPS4X/RPL27/RPL5/RPL10/EIF3L/EIF4A1/RPL36A/RPS6/RPL12/HSPB1/RPS26/RPL19/RPL31/RPL35/RPS18/ABCE1	48
BP	GO:0006605	protein targeting	8.32343e-21	2.99644e-18	2.44759e-18	STOM/RPL35A/RPL7/RPLP2/RPL6/TOMM34/RPL10A/RPL29/RPL9/RPL27A/RPL15/RPL13A/RPL7A/RPL24/RPL14/RPL32/AP3M1/RPS11/RPLP0/RPL28/RPS23/RPS14/RPL4/RPL13/RPL21/RPS15/RPS4X/RPL27/RPL5/RPL10/RPL36A/RPS6/RPL12/RPS26/RPL19/RPL31/RPL35/RPS18/SLC25A6/TIMM50/AGK/PMPCA/HGS/HTRA2/TIMM9/FIS1/NUCB1/UQCRC2	48
BP	GO:0022613	ribonucleoprotein complex biogenesis	3.27418e-17	9.16771e-15	7.4885e-15	DDX47/RPL35A/RPL7/RPLP2/RPL6/RPL10A/RPL29/EIF3D/RPL9/PA2G4/RPL27A/RPL15/RPL13A/RPL7A/RPL24/GTPBP4/RPL14/RPL32/EIF3A/RPS11/RPLP0/RPL28/RPS23/RPS14/RPL4/RPL13/RPL21/RPS15/XPO1/RPS4X/RPL27/RPL5/RPL10/RPL36A/RPS6/RPL12/RPS26/DYNC1H1/RPL19/RUVBL2/RPL31/NAT10/RPL35/RPS18/ABCE1/MAK16/NOP56	47
BP	GO:0090150	establishment of protein localization to membrane	5.54357e-25	2.79396e-22	2.2822e-22	STOM/MACF1/RPL35A/RPL7/EGFR/RPLP2/RPL6/RPL10A/ATP1B1/RPL29/RPL9/RPL27A/RPL15/RPL13A/RPL7A/RPL24/RPL14/RPL32/RPS11/RPLP0/RPL28/RPS23/RPS14/RAB3GAP1/RPL4/RPL13/RPL21/RPS15/RPS4X/RPL27/RPL5/RPL10/RPL36A/RPS6/RPL12/RPS26/RPL19/RPL31/RPL35/RPS18/AGK/RAB11B/RAB10/TIMM9/FIS1	45
CC	GO:0044445	cytosolic part	2.93617e-27	3.12702e-25	1.95229e-25	CHUK/ENO2/RPL35A/MMS19/RPL7/RPLP2/RPL6/RPL10A/PFKL/RPL29/RPL9/RPL27A/RPL15/RPL13A/RPL7A/RPL24/RPL14/RPL32/RPS11/RPLP0/RPL28/RPS23/RPS14/RPL4/RPL13/RPL21/PSMD1/RPS15/RPS4X/RPL27/RPL5/RPL10/RPL36A/RPS6/RPL12/RPS26/PFKM/RPL19/RPL31/RPL35/RPS18/CCT3/UBQLN4/CYB5R3	44
BP	GO:0042254	ribosome biogenesis	3.82067e-20	1.20351e-17	9.83067e-18	DDX47/RPL35A/RPL7/RPLP2/RPL6/RPL10A/RPL29/RPL9/PA2G4/RPL27A/RPL15/RPL13A/RPL7A/RPL24/GTPBP4/RPL14/RPL32/RPS11/RPLP0/RPL28/RPS23/RPS14/RPL4/RPL13/RPL21/RPS15/XPO1/RPS4X/RPL27/RPL5/RPL10/RPL36A/RPS6/RPL12/RPS26/RPL19/RPL31/NAT10/RPL35/RPS18/ABCE1/MAK16/NOP56	43
BP	GO:0070972	protein localization to endoplasmic reticulum	3.9329e-37	1.98218e-33	1.61911e-33	BCAP29/RPL35A/RPL7/RPLP2/RPL6/RPL10A/GBF1/RPL29/RPL9/RPL27A/RPL15/RPL13A/RPL7A/RPL24/RPL14/RPL32/RPS11/RPLP0/RPL28/RPS23/RPS14/RAB3GAP1/RPL4/RPL13/RPL21/RPS15/RPS4X/RPL27/RPL5/RPL10/RPL36A/RPS6/RPL12/RPS26/RPL19/RPL31/RPL35/RPS18/HSPA5/PDIA3/RAB10/DDRGK1	42
BP	GO:0006402	mRNA catabolic process	1.59534e-18	4.72972e-16	3.8634e-16	MLH1/RPL35A/RPL7/EIF3E/RPLP2/RPL6/RPL10A/RPL29/RPL9/RPL27A/RPL15/RPL13A/RPL7A/RPL24/RPL14/RPL32/RPS11/RPLP0/RPL28/RPS23/RPS14/RPL4/RPL13/RPL21/PSMD1/RPS15/XPO1/RPS4X/RPL27/RPL5/RPL10/PSMD3/EIF4A1/RPL36A/RPS6/RPL12/HSPB1/RPS26/RPL19/RPL31/RPL35/RPS18	42
BP	GO:0006401	RNA catabolic process	5.29144e-17	1.40362e-14	1.14653e-14	MLH1/RPL35A/RPL7/EIF3E/RPLP2/RPL6/RPL10A/RPL29/RPL9/RPL27A/RPL15/RPL13A/RPL7A/RPL24/RPL14/RPL32/RPS11/RPLP0/RPL28/RPS23/RPS14/RPL4/RPL13/RPL21/PSMD1/RPS15/XPO1/RPS4X/RPL27/RPL5/RPL10/PSMD3/EIF4A1/RPL36A/RPS6/RPL12/HSPB1/RPS26/RPL19/RPL31/RPL35/RPS18	42
BP	GO:0034470	ncRNA processing	4.93939e-16	1.24473e-13	1.01673e-13	DDX47/RPL35A/RPL7/RPLP2/RPL6/RPL10A/RPL29/RPL9/PA2G4/RPL27A/RPL15/RPL13A/RPL7A/RPL24/RPL14/RPL32/RPS11/RPLP0/RPL28/RPS23/RPS14/RPL4/RPL13/RPL21/RPS15/RPS4X/RPL27/RPL5/RPL10/KARS/RPL36A/RPS6/RPL12/RPS26/RPL19/RPL31/NAT10/RPL35/RPS18/MAK16/NOP56/HSD17B10	42
BP	GO:0019080	viral gene expression	1.25922e-27	7.9331e-25	6.48002e-25	NDC1/RPL35A/RPL7/RPLP2/RPL6/RPL10A/RPL29/EIF3D/RPL9/RPL27A/EIF3F/RPL15/RPL13A/RPL7A/RPL24/RPL14/RPL32/EIF3A/RPS11/RPLP0/RPL28/RPS23/RPS14/RPL4/RPL13/RPL21/RPS15/RPS4X/RPL27/RPL5/RPL10/EIF3L/RPL36A/PFN1/RPS6/RPL12/RPS26/RPL19/RPL31/RPL35/RPS18	41
BP	GO:0016072	rRNA metabolic process	2.86159e-20	9.61494e-18	7.85381e-18	DDX47/RPL35A/RPL7/RPLP2/RPL6/RPL10A/RPL29/RPL9/PA2G4/RPL27A/RPL15/RPL13A/RPL7A/RPL24/RPL14/RPL32/RPS11/RPLP0/RPL28/RPS23/RPS14/RPL4/RPL13/RPL21/RPS15/RPS4X/RPL27/RPL5/RPL10/RPL36A/RPS6/RPL12/RPS26/RPL19/RPL31/NAT10/RPL35/RPS18/NCL/MAK16/NOP56	41
BP	GO:0006364	rRNA processing	1.79607e-21	6.96321e-19	5.68779e-19	DDX47/RPL35A/RPL7/RPLP2/RPL6/RPL10A/RPL29/RPL9/PA2G4/RPL27A/RPL15/RPL13A/RPL7A/RPL24/RPL14/RPL32/RPS11/RPLP0/RPL28/RPS23/RPS14/RPL4/RPL13/RPL21/RPS15/RPS4X/RPL27/RPL5/RPL10/RPL36A/RPS6/RPL12/RPS26/RPL19/RPL31/NAT10/RPL35/RPS18/MAK16/NOP56	40
CC	GO:0005840	ribosome	1.36227e-23	1.24356e-21	7.76393e-22	RPL35A/RPL7/RPLP2/RPL6/RPL10A/NUFIP2/RPL29/RPL9/RPL27A/RPL15/RPL13A/RPL7A/RPL24/RPL14/RPL32/RPS11/RPLP0/EIF2S1/RPL28/RPS23/RPS14/RPL4/RPL13/RPL21/RPS15/RPS4X/RPL27/RPL5/MRPS25/RPL10/RPL36A/RPS6/RPL12/RPS26/RPL19/RPL31/RPL35/RPS18/CANX/RRBP1	40
BP	GO:0000956	nuclear-transcribed mRNA catabolic process	6.36255e-23	2.67227e-20	2.1828e-20	MLH1/RPL35A/RPL7/EIF3E/RPLP2/RPL6/RPL10A/RPL29/RPL9/RPL27A/RPL15/RPL13A/RPL7A/RPL24/RPL14/RPL32/RPS11/RPLP0/RPL28/RPS23/RPS14/RPL4/RPL13/RPL21/RPS15/RPS4X/RPL27/RPL5/RPL10/EIF4A1/RPL36A/RPS6/RPL12/RPS26/RPL19/RPL31/RPL35/RPS18	38
BP	GO:0072599	establishment of protein localization to endoplasmic reticulum	7.13662e-34	1.19895e-30	9.79345e-31	RPL35A/RPL7/RPLP2/RPL6/RPL10A/RPL29/RPL9/RPL27A/RPL15/RPL13A/RPL7A/RPL24/RPL14/RPL32/RPS11/RPLP0/RPL28/RPS23/RPS14/RAB3GAP1/RPL4/RPL13/RPL21/RPS15/RPS4X/RPL27/RPL5/RPL10/RPL36A/RPS6/RPL12/RPS26/RPL19/RPL31/RPL35/RPS18/RAB10	37
BP	GO:0006612	protein targeting to membrane	6.05552e-26	3.39109e-23	2.76996e-23	STOM/RPL35A/RPL7/RPLP2/RPL6/RPL10A/RPL29/RPL9/RPL27A/RPL15/RPL13A/RPL7A/RPL24/RPL14/RPL32/RPS11/RPLP0/RPL28/RPS23/RPS14/RPL4/RPL13/RPL21/RPS15/RPS4X/RPL27/RPL5/RPL10/RPL36A/RPS6/RPL12/RPS26/RPL19/RPL31/RPL35/RPS18/FIS1	37
BP	GO:0019083	viral transcription	1.38218e-24	6.3329e-22	5.17293e-22	NDC1/RPL35A/RPL7/RPLP2/RPL6/RPL10A/RPL29/RPL9/RPL27A/RPL15/RPL13A/RPL7A/RPL24/RPL14/RPL32/RPS11/RPLP0/RPL28/RPS23/RPS14/RPL4/RPL13/RPL21/RPS15/RPS4X/RPL27/RPL5/RPL10/RPL36A/PFN1/RPS6/RPL12/RPS26/RPL19/RPL31/RPL35/RPS18	37
BP	GO:0000184	nuclear-transcribed mRNA catabolic process, nonsense-mediated decay	6.03707e-30	4.34669e-27	3.55052e-27	RPL35A/RPL7/EIF3E/RPLP2/RPL6/RPL10A/RPL29/RPL9/RPL27A/RPL15/RPL13A/RPL7A/RPL24/RPL14/RPL32/RPS11/RPLP0/RPL28/RPS23/RPS14/RPL4/RPL13/RPL21/RPS15/RPS4X/RPL27/RPL5/RPL10/RPL36A/RPS6/RPL12/RPS26/RPL19/RPL31/RPL35/RPS18	36
BP	GO:0006614	SRP-dependent cotranslational protein targeting to membrane	1.71037e-33	2.15507e-30	1.76033e-30	RPL35A/RPL7/RPLP2/RPL6/RPL10A/RPL29/RPL9/RPL27A/RPL15/RPL13A/RPL7A/RPL24/RPL14/RPL32/RPS11/RPLP0/RPL28/RPS23/RPS14/RPL4/RPL13/RPL21/RPS15/RPS4X/RPL27/RPL5/RPL10/RPL36A/RPS6/RPL12/RPS26/RPL19/RPL31/RPL35/RPS18	35
BP	GO:0006613	cotranslational protein targeting to membrane	1.57894e-32	1.59157e-29	1.30005e-29	RPL35A/RPL7/RPLP2/RPL6/RPL10A/RPL29/RPL9/RPL27A/RPL15/RPL13A/RPL7A/RPL24/RPL14/RPL32/RPS11/RPLP0/RPL28/RPS23/RPS14/RPL4/RPL13/RPL21/RPS15/RPS4X/RPL27/RPL5/RPL10/RPL36A/RPS6/RPL12/RPS26/RPL19/RPL31/RPL35/RPS18	35
BP	GO:0045047	protein targeting to ER	8.39426e-32	7.05118e-29	5.75964e-29	RPL35A/RPL7/RPLP2/RPL6/RPL10A/RPL29/RPL9/RPL27A/RPL15/RPL13A/RPL7A/RPL24/RPL14/RPL32/RPS11/RPLP0/RPL28/RPS23/RPS14/RPL4/RPL13/RPL21/RPS15/RPS4X/RPL27/RPL5/RPL10/RPL36A/RPS6/RPL12/RPS26/RPL19/RPL31/RPL35/RPS18	35
CC	GO:0022626	cytosolic ribosome	2.86216e-30	4.57229e-28	2.85462e-28	RPL35A/RPL7/RPLP2/RPL6/RPL10A/RPL29/RPL9/RPL27A/RPL15/RPL13A/RPL7A/RPL24/RPL14/RPL32/RPS11/RPLP0/RPL28/RPS23/RPS14/RPL4/RPL13/RPL21/RPS15/RPS4X/RPL27/RPL5/RPL10/RPL36A/RPS6/RPL12/RPS26/RPL19/RPL31/RPL35/RPS18	35
CC	GO:0044391	ribosomal subunit	2.37766e-22	1.68814e-20	1.05396e-20	RPL35A/RPL7/RPLP2/RPL6/RPL10A/RPL29/RPL9/RPL27A/RPL15/RPL13A/RPL7A/RPL24/RPL14/RPL32/RPS11/RPLP0/RPL28/RPS23/RPS14/RPL4/RPL13/RPL21/RPS15/RPS4X/RPL27/RPL5/RPL10/RPL36A/RPS6/RPL12/RPS26/RPL19/RPL31/RPL35/RPS18	35
BP	GO:0043312	neutrophil degranulation	1.80804e-08	2.45836e-06	2.00807e-06	STOM/MME/ANPEP/MVP/UBR4/MOSPD2/PFKL/PPIA/CD44/PA2G4/ALDOA/SLC44A2/CD47/PSMD1/IGF2R/B2M/PSMD3/COPB1/DYNC1H1/KPNB1/PTGES2/CD55/RAB5C/AP1M1/ACAA1/CYB5R3/PYGB/RAB10/RAB18/LGALS3/LAMTOR2/RAP1B/CKAP4/BST1	34
BP	GO:0002283	neutrophil activation involved in immune response	1.9023e-08	2.45836e-06	2.00807e-06	STOM/MME/ANPEP/MVP/UBR4/MOSPD2/PFKL/PPIA/CD44/PA2G4/ALDOA/SLC44A2/CD47/PSMD1/IGF2R/B2M/PSMD3/COPB1/DYNC1H1/KPNB1/PTGES2/CD55/RAB5C/AP1M1/ACAA1/CYB5R3/PYGB/RAB10/RAB18/LGALS3/LAMTOR2/RAP1B/CKAP4/BST1	34
BP	GO:0042119	neutrophil activation	3.1357e-08	3.76284e-06	3.07362e-06	STOM/MME/ANPEP/MVP/UBR4/MOSPD2/PFKL/PPIA/CD44/PA2G4/ALDOA/SLC44A2/CD47/PSMD1/IGF2R/B2M/PSMD3/COPB1/DYNC1H1/KPNB1/PTGES2/CD55/RAB5C/AP1M1/ACAA1/CYB5R3/PYGB/RAB10/RAB18/LGALS3/LAMTOR2/RAP1B/CKAP4/BST1	34
BP	GO:0002446	neutrophil mediated immunity	3.63229e-08	4.25739e-06	3.47758e-06	STOM/MME/ANPEP/MVP/UBR4/MOSPD2/PFKL/PPIA/CD44/PA2G4/ALDOA/SLC44A2/CD47/PSMD1/IGF2R/B2M/PSMD3/COPB1/DYNC1H1/KPNB1/PTGES2/CD55/RAB5C/AP1M1/ACAA1/CYB5R3/PYGB/RAB10/RAB18/LGALS3/LAMTOR2/RAP1B/CKAP4/BST1	34
CC	GO:0098589	membrane region	9.18e-12	3.91068e-10	2.44156e-10	CD46/STOM/NECAP2/LDLR/MYO6/CDH2/SORT1/PPP2R1B/CXADR/EGFR/ITGB1/ATP2B4/ATP1B1/CLTA/ATP1B3/ATP1A1/CTNNB1/PARK7/XPO1/CTNNA1/CORO1C/AHNAK/PRKAR1A/CD55/KRAS/EPN3/PRKAR2A/PPT1/PRKAR2B/MYOF/ATP2B1/LAMTOR2/SERPINH1/SRC	34
BP	GO:0051656	establishment of organelle localization	9.93045e-09	1.66832e-06	1.36274e-06	IL13RA2/MLH1/ITGA4/FHOD1/PPP6R3/ANKRD28/GBF1/PPP6C/CTNNB1/AP3M1/RAB3GAP1/SEC23IP/RPS15/XPO1/COPG1/DYNC1H1/DCTN2/ABCE1/SEC24C/KPNB1/CANX/TMED9/ATP2A2/SCFD1/RHOT2/NAPA/TMED10/RAB1A/RAB1B/RAB11B/SEC22B/RAP1B/KIF3B	33
BP	GO:0006091	generation of precursor metabolites and energy	1.30038e-08	2.11417e-06	1.72692e-06	ENO2/HK2/ENPP1/NDC1/PFKL/ALDOA/PARK7/PFKM/PFKP/ATP5C1/GPD2/PTGES2/GNAS/SLC25A13/CYCS/POR/IDH2/COX6B1/NDUFAF2/PYGB/PMPCB/AASS/UQCC2/TRAP1/NDUFB9/ADPGK/UQCRC1/UQCRC2/SLC25A12/ASPH/UQCRB/SCO1/FDXR	33
CC	GO:0098552	side of membrane	2.19859e-07	5.20333e-06	3.2486e-06	SDC1/LDLR/CHUK/ENG/CD40/ANPEP/ADAM9/ITGA5/HLA-C/ALCAM/CD9/ITGB1/ITGA3/B2M/HLA-B/ANXA5/BCAM/CALR/CANX/P4HB/GNAS/ATP2A2/DIABLO/GNA13/KRAS/HTRA2/ATP2B1/RAB21/NUCB1/SRC/FARP1	31
BP	GO:0048193	Golgi vesicle transport	4.98544e-10	1.09246e-07	8.9236e-08	PPP6R3/MACF1/BCAP29/SORT1/PITPNB/ANKRD28/GBF1/PPP6C/SEC23IP/COPG1/COPE/COPB1/DYNC1H1/DCTN2/COPB2/SEC24C/CAPZA2/CD55/TMED9/HYOU1/SCFD1/NAPA/TMED10/RAB1A/RAB1B/GOLGB1/SEC22B/RAB10/NAPG/KIF3B	30
BP	GO:0050900	leukocyte migration	9.84483e-07	8.13409e-05	6.6442e-05	SDC1/PDGFD/ITGA4/ITGB3/MMP14/JAM3/GLG1/ITGA5/SLC16A3/CXADR/SLC16A1/MOSPD2/ITGB1/ITGA3/ATP1B1/GBF1/PPIA/CD44/ATP1B3/CD47/AIMP1/F11R/PROCR/KARS/CALR/KRAS/LGALS3/FN1/BST1/SRC	30
BP	GO:0009123	nucleoside monophosphate metabolic process	2.29484e-09	4.81917e-07	3.93646e-07	TYMS/ENO2/HK2/NT5E/ENPP1/NDC1/CAD/ATP1B1/PFKL/DTYMK/ALDOA/PARK7/PFKM/PFKP/ATP5C1/SLC25A13/CYCS/ATP5F1/AK2/ATP5EP2/COX6B1/PMPCB/DHODH/UQCC2/NDUFB9/ADPGK/UQCRC1/UQCRC2/UQCRB	29
CC	GO:0030667	secretory granule membrane	3.07316e-10	1.03355e-08	6.4528e-09	CD46/STOM/MME/ANPEP/ITGB3/SRI/UBR4/CD9/MOSPD2/CD44/SLC44A2/APLP2/CD47/CD109/IGF2R/COPB1/CD55/RAB5C/AP1M1/TMED10/RAB10/RAB18/LGALS3/LAMTOR2/RAP1B/CKAP4/BST1/ABCC4	28
CC	GO:0044297	cell body	1.20843e-05	0.000160873	0.000100438	RPTOR/SLC1A3/CD40/EPHB2/CNNM4/SORT1/CXADR/ALCAM/CAD/PTPRF/ACSL4/SOD1/TRPV2/RPL28/PARK7/RPS6/CCT3/CANX/GNB2/APOE/COMT/FLNB/GOT2/PRKAR2B/ARHGEF7/DHODH/ATP2B1/RAC3	28
BP	GO:0009161	ribonucleoside monophosphate metabolic process	1.44244e-08	2.27185e-06	1.85572e-06	ENO2/HK2/NT5E/ENPP1/NDC1/CAD/ATP1B1/PFKL/ALDOA/PARK7/PFKM/PFKP/ATP5C1/SLC25A13/CYCS/ATP5F1/AK2/ATP5EP2/COX6B1/PMPCB/DHODH/UQCC2/NDUFB9/ADPGK/UQCRC1/UQCRC2/UQCRB	27
CC	GO:0022625	cytosolic large ribosomal subunit	1.46177e-28	1.86814e-26	1.16634e-26	RPL35A/RPL7/RPLP2/RPL6/RPL10A/RPL29/RPL9/RPL27A/RPL15/RPL13A/RPL7A/RPL24/RPL14/RPL32/RPLP0/RPL28/RPL4/RPL13/RPL21/RPL27/RPL5/RPL10/RPL36A/RPL12/RPL19/RPL31/RPL35	27
CC	GO:0015934	large ribosomal subunit	4.36108e-20	2.78673e-18	1.73984e-18	RPL35A/RPL7/RPLP2/RPL6/RPL10A/RPL29/RPL9/RPL27A/RPL15/RPL13A/RPL7A/RPL24/RPL14/RPL32/RPLP0/RPL28/RPL4/RPL13/RPL21/RPL27/RPL5/RPL10/RPL36A/RPL12/RPL19/RPL31/RPL35	27
CC	GO:0043209	myelin sheath	4.75012e-16	2.33487e-14	1.45773e-14	NDRG1/JAM3/ITGB1/ATP1B1/INA/SOD1/ATP1A1/FSCN1/CCT3/ATP5C1/CANX/GNB2/SLC25A3/ACTG1/VDAC2/ATP5F1/ACTB/NAPA/TUFM/GOT2/HSPA5/PDIA3/NAPG/UQCRC1/RALA/UQCRC2/SLC25A12	27
CC	GO:0005759	mitochondrial matrix	5.40386e-06	8.85402e-05	5.52784e-05	TYMS/DTYMK/SOD1/MCCC1/PARK7/KARS/ABCE1/ATP5C1/SHMT2/VDAC2/ECI1/IDH2/ATP5F1/TUFM/GOT2/PMPCA/GSTK1/HSD17B10/PMPCB/AASS/UQCC2/ACAA2/TRAP1/FLAD1/CPS1/COQ3/FDXR	27
BP	GO:0042493	response to drug	5.95312e-06	0.000389659	0.000318286	SLC1A3/TYMS/CHUK/ENG/PTPRM/MYO6/EGFR/ITGA3/SOD1/ATP1A1/CTNNB1/XPO1/B2M/CALR/GNAS/POR/COMT/HSPA5/PRKAR2B/DHODH/ABCC1/RAP1B/CPS1/ALDH3A1/SRC/ABCC4	26
BP	GO:0051186	cofactor metabolic process	9.12464e-06	0.000560831	0.000458106	TYMS/ENO2/HK2/NT5E/NDC1/MMS19/PFKL/MTHFD1/ACSL4/ALDOA/AHCYL1/MCCC1/PFKM/PFKP/SHMT2/GPD2/CPOX/IDH2/PPT1/AASS/SLC25A1/ADPGK/FLAD1/BST1/COQ3/FDXR	26
BP	GO:0071900	regulation of protein serine/threonine kinase activity	0.000138613	0.00597104	0.00487735	RPTOR/PDGFD/HGF/CD40/MAP2K3/CSPG4/EPHB2/ADAM9/ROBO1/EGFR/ATP2B4/SOD1/GTPBP4/KARS/SPAG9/HSPB1/PRKAR1A/APOE/ERP29/KRAS/PRKAR2A/HGS/PRKAR2B/LAMTOR2/CDK5RAP3/SRC	26
CC	GO:0045121	membrane raft	6.43158e-09	1.95704e-07	1.22184e-07	STOM/CDH2/PPP2R1B/CXADR/EGFR/ITGB1/ATP2B4/ATP1B1/ATP1B3/ATP1A1/CTNNB1/PARK7/CTNNA1/CORO1C/AHNAK/PRKAR1A/CD55/KRAS/PRKAR2A/PPT1/PRKAR2B/MYOF/ATP2B1/LAMTOR2/SERPINH1/SRC	26
CC	GO:0098857	membrane microdomain	6.89202e-09	2.00182e-07	1.2498e-07	STOM/CDH2/PPP2R1B/CXADR/EGFR/ITGB1/ATP2B4/ATP1B1/ATP1B3/ATP1A1/CTNNB1/PARK7/CTNNA1/CORO1C/AHNAK/PRKAR1A/CD55/KRAS/PRKAR2A/PPT1/PRKAR2B/MYOF/ATP2B1/LAMTOR2/SERPINH1/SRC	26
CC	GO:0030133	transport vesicle	1.71019e-07	4.20313e-06	2.62414e-06	MME/SORT1/M6PR/HLA-C/CLTA/AIMP1/SEC23IP/COPG1/COPE/IGF2R/B2M/HLA-B/COPB1/COPB2/SEC24C/CD55/TMED9/VDAC2/TMED10/ERP29/RAB1A/RAB1B/RAB11B/PPT1/SEC22B/RAB10	26
CC	GO:0005911	cell-cell junction	4.85258e-06	8.38054e-05	5.23223e-05	NDRG1/PTPRM/FHOD1/CDH2/JAM3/ITGA5/CXADR/ITGB1/PTK7/ATP1B1/VASP/EIF4G2/ATP1A1/FSCN1/CTNNB1/F11R/PARK7/CTNNA1/AHNAK/PNN/TJP1/UBA1/DBN1/RAB10/RAP1B/EPB41L3	26
CC	GO:0005635	nuclear envelope	9.77546e-06	0.000138812	8.66643e-05	IPO9/MYO6/MVP/SORT1/NDC1/SLC16A3/EGFR/SUMO1/INA/TNPO3/IPO7/GTPBP4/DST/XPO1/IGF2R/KPNA2/MATR3/KPNB1/LMNB2/LMNA/TOR1AIP1/PGRMC2/CBX3/NUCB2/MYOF/CLGN	26
BP	GO:0051648	vesicle localization	4.72465e-09	9.15856e-07	7.48102e-07	ITGA4/PPP6R3/CDH2/ANKRD28/GBF1/PPP6C/CTNNB1/AP3M1/RAB3GAP1/SEC23IP/DYNC1H1/DCTN2/SEC24C/CANX/TMED9/ATP2A2/SCFD1/NAPA/TMED10/RAB1A/RAB1B/RAB11B/SEC22B/RAP1B/KIF3B	25
BP	GO:0009167	purine ribonucleoside monophosphate metabolic process	1.0662e-07	1.11951e-05	9.14455e-06	ENO2/HK2/NT5E/ENPP1/NDC1/ATP1B1/PFKL/ALDOA/PARK7/PFKM/PFKP/ATP5C1/SLC25A13/CYCS/ATP5F1/AK2/ATP5EP2/COX6B1/PMPCB/UQCC2/NDUFB9/ADPGK/UQCRC1/UQCRC2/UQCRB	25
BP	GO:0009126	purine nucleoside monophosphate metabolic process	1.13445e-07	1.16686e-05	9.53133e-06	ENO2/HK2/NT5E/ENPP1/NDC1/ATP1B1/PFKL/ALDOA/PARK7/PFKM/PFKP/ATP5C1/SLC25A13/CYCS/ATP5F1/AK2/ATP5EP2/COX6B1/PMPCB/UQCC2/NDUFB9/ADPGK/UQCRC1/UQCRC2/UQCRB	25
BP	GO:0019058	viral life cycle	1.28326e-07	1.26816e-05	1.03587e-05	CD46/STOM/LDLR/ANPEP/ITGB3/AXL/NDC1/ITGA5/CXADR/EGFR/ITGB1/EPHA2/PPIA/F11R/XPO1/KPNA2/KPNB1/SLC1A5/P4HB/CD55/APOE/VTA1/RAB1A/RAB1B/EEA1	25
BP	GO:0009141	nucleoside triphosphate metabolic process	2.20463e-07	2.10793e-05	1.72183e-05	TYMS/ENO2/HK2/ENPP1/NDC1/ATP1B1/PFKL/DTYMK/ALDOA/PARK7/PFKM/PFKP/ATP5C1/SLC25A13/CYCS/ATP5F1/ATP5EP2/COX6B1/PMPCB/UQCC2/NDUFB9/ADPGK/UQCRC1/UQCRC2/UQCRB	25
BP	GO:0010256	endomembrane system organization	9.32198e-06	0.000566057	0.000462375	NDRG1/NDC1/SUMO1/GBF1/SOD1/RAB3GAP1/SEC23IP/LMNA/STX16/TMED9/ATP2A2/TOR1AIP1/ATL2/VTA1/TMED10/RAB1A/HGS/GOLGB1/MYOF/ARHGEF7/RAB10/RAB18/RAB2A/CCDC47/EPB41L3	25
BP	GO:0001525	angiogenesis	0.000148107	0.00627278	0.00512382	NUS1/ENG/PTPRM/HGF/CD40/CSPG4/ANPEP/ITGB3/EPHB2/MMP14/ROBO1/JAM3/EPHB4/ITGA5/ITGB1/EPHA2/AIMP1/CTNNB1/HSPB1/NCL/GNA13/JMJD6/POFUT1/ERAP1/FN1	25
BP	GO:0006888	ER to Golgi vesicle-mediated transport	1.19782e-11	2.87477e-09	2.34821e-09	PPP6R3/BCAP29/ANKRD28/GBF1/PPP6C/SEC23IP/COPG1/COPE/COPB1/DYNC1H1/DCTN2/COPB2/SEC24C/CAPZA2/CD55/TMED9/HYOU1/SCFD1/NAPA/TMED10/RAB1A/RAB1B/GOLGB1/SEC22B	24
BP	GO:0051650	establishment of vesicle localization	7.41253e-09	1.38367e-06	1.13023e-06	ITGA4/PPP6R3/ANKRD28/GBF1/PPP6C/CTNNB1/AP3M1/RAB3GAP1/SEC23IP/DYNC1H1/DCTN2/SEC24C/CANX/TMED9/ATP2A2/SCFD1/NAPA/TMED10/RAB1A/RAB1B/RAB11B/SEC22B/RAP1B/KIF3B	24
BP	GO:0006520	cellular amino acid metabolic process	7.13742e-06	0.000449658	0.000367296	SLC1A3/CAD/ATP2B4/MTHFD1/AHCYL1/AIMP1/MCCC1/FARSB/PARK7/PSMD1/KARS/FARSA/RARS/PSMD3/IARS/DARS/SHMT2/P4HB/COMT/PLOD3/GOT2/HSD17B10/AASS/CPS1	24
BP	GO:0060627	regulation of vesicle-mediated transport	0.000321779	0.0106695	0.00871522	SDC1/IL13RA2/TBC1D9B/LDLR/AXL/CD47/RAB3GAP1/B2M/CALR/ATP2A2/APOE/SCFD1/RAB5C/NAPA/HGS/RAB11B/PPT1/RAB10/LRPAP1/LGALS3/RAB21/RAP1B/RALA/SRC	24
CC	GO:0042470	melanosome	1.3427e-17	7.14988e-16	4.46389e-16	STOM/ITGB3/MMP14/ITGB1/ATP1B3/ATP1A1/TRPV2/NAP1L1/GANAB/HSP90B1/SLC1A5/CANX/RPN1/P4HB/RAB5C/TMED10/ERP29/GNA13/CALU/RAB1A/HSPA5/PDIA3/SEC22B/RAB2A	24
CC	GO:0048770	pigment granule	1.3427e-17	7.14988e-16	4.46389e-16	STOM/ITGB3/MMP14/ITGB1/ATP1B3/ATP1A1/TRPV2/NAP1L1/GANAB/HSP90B1/SLC1A5/CANX/RPN1/P4HB/RAB5C/TMED10/ERP29/GNA13/CALU/RAB1A/HSPA5/PDIA3/SEC22B/RAB2A	24
CC	GO:0030135	coated vesicle	7.92368e-09	2.2014e-07	1.3744e-07	NECAP2/LDLR/MYO6/SORT1/M6PR/HLA-C/CD9/EGFR/CLTA/SEC23IP/COPG1/COPE/IGF2R/B2M/HLA-B/COPB1/COPB2/SEC24C/TMED9/APOE/AP1M1/TMED10/EPN3/SEC22B	24
CC	GO:0005788	endoplasmic reticulum lumen	1.0006e-07	2.66411e-06	1.66329e-06	PDGFD/CDH2/GBF1/APLP2/B2M/GANAB/HSP90B1/CALR/CANX/P4HB/HYOU1/APOE/ERP29/DNAJB11/CALU/HSPA5/PDIA3/COLGALT1/LRPAP1/CKAP4/ERAP1/NUCB1/SERPINH1/FN1	24
CC	GO:0005774	vacuolar membrane	1.54329e-05	0.00019513	0.000121826	RPTOR/STOM/LDLR/ANPEP/MYO6/ENPP1/SORT1/M6PR/CLTA/SLC44A2/AP3M1/IGF2R/AHNAK/GNB2/RAB5C/AP1M1/NAPA/UBA1/RRAGC/NAPG/RAB2A/LAMTOR2/RAP1B/CKAP4	24
BP	GO:0034330	cell junction organization	9.24896e-08	1.03588e-05	8.46144e-06	ITGB3/MMP14/MACF1/CD151/CDH2/ITGA5/CXADR/CD9/VASP/FSCN1/CTNNB1/F11R/CTNNA1/FLNC/CORO1C/ACTG1/TJP1/ACTB/ARHGEF7/RAP1B/EPB41L3/FN1/SRC	23
BP	GO:0046034	ATP metabolic process	9.90657e-08	1.06232e-05	8.6774e-06	ENO2/HK2/ENPP1/NDC1/ATP1B1/PFKL/ALDOA/PARK7/PFKM/PFKP/ATP5C1/SLC25A13/CYCS/ATP5F1/ATP5EP2/COX6B1/PMPCB/UQCC2/NDUFB9/ADPGK/UQCRC1/UQCRC2/UQCRB	23
BP	GO:0009205	purine ribonucleoside triphosphate metabolic process	6.67267e-07	5.79832e-05	4.73627e-05	ENO2/HK2/ENPP1/NDC1/ATP1B1/PFKL/ALDOA/PARK7/PFKM/PFKP/ATP5C1/SLC25A13/CYCS/ATP5F1/ATP5EP2/COX6B1/PMPCB/UQCC2/NDUFB9/ADPGK/UQCRC1/UQCRC2/UQCRB	23
BP	GO:0009199	ribonucleoside triphosphate metabolic process	8.93109e-07	7.50212e-05	6.12798e-05	ENO2/HK2/ENPP1/NDC1/ATP1B1/PFKL/ALDOA/PARK7/PFKM/PFKP/ATP5C1/SLC25A13/CYCS/ATP5F1/ATP5EP2/COX6B1/PMPCB/UQCC2/NDUFB9/ADPGK/UQCRC1/UQCRC2/UQCRB	23
BP	GO:0009144	purine nucleoside triphosphate metabolic process	1.00163e-06	8.1423e-05	6.65091e-05	ENO2/HK2/ENPP1/NDC1/ATP1B1/PFKL/ALDOA/PARK7/PFKM/PFKP/ATP5C1/SLC25A13/CYCS/ATP5F1/ATP5EP2/COX6B1/PMPCB/UQCC2/NDUFB9/ADPGK/UQCRC1/UQCRC2/UQCRB	23
BP	GO:0006732	coenzyme metabolic process	1.40502e-05	0.000794285	0.000648799	TYMS/ENO2/HK2/NT5E/NDC1/PFKL/MTHFD1/ACSL4/ALDOA/AHCYL1/PFKM/PFKP/SHMT2/GPD2/IDH2/PPT1/AASS/SLC25A1/ADPGK/FLAD1/BST1/COQ3/FDXR	23
BP	GO:0016050	vesicle organization	5.01461e-05	0.00260553	0.00212828	SDC1/TBC1D9B/PPP6R3/SORT1/ANKRD28/GBF1/PPP6C/SEC23IP/SEC24C/CALR/STX16/TMED9/SCFD1/VTA1/AP1M1/NAPA/TMED10/RAB1A/RAB1B/HGS/SEC22B/STX10/EEA1	23
BP	GO:0052547	regulation of peptidase activity	0.000225562	0.00874485	0.00714309	HGF/MMP14/BIRC6/ROBO1/CD44/APLP2/ADRM1/CD109/PARK7/KARS/USP14/AIFM1/CYCS/POR/DIABLO/HTRA2/DDRGK1/FIS1/BCL2L13/ASPH/SERPINH1/FN1/SRC	23
CC	GO:0031252	cell leading edge	1.3709e-05	0.000178777	0.000111616	SGCE/PTPRM/CSPG4/ITGB3/MYO6/MACF1/CDH2/ITGA5/ITGB1/EPHA2/GBF1/VASP/CD44/FSCN1/DST/CTNNB1/CTNNA1/CORO1C/ARHGEF7/ATP2B1/RAC3/EPB41L3/SRC	23
BP	GO:0031589	cell-substrate adhesion	7.01242e-06	0.000447375	0.000365431	SGCE/ITGA4/ITGB3/MMP14/MACF1/AXL/ADAM9/JAM3/ITGA5/ITGB1/ITGA3/CD44/CTNNB1/BCAM/CORO1C/CALR/RAB1A/ARHGEF7/RAC3/FN1/BST1/SRC	22
BP	GO:0006979	response to oxidative stress	0.000561524	0.0162282	0.0132557	SDC1/PDGFD/CHUK/HGF/MMP14/AXL/ADAM9/EGFR/SOD1/CTNNB1/PARK7/HSPB1/P4HB/ATP2A2/AIFM1/APOE/CYCS/DIABLO/HTRA2/SLC25A24/TRAP1/SRC	22
BP	GO:0030335	positive regulation of cell migration	0.000912349	0.0222137	0.0181449	PDGFD/ITGA4/HGF/CD40/ITGB3/MMP14/ADAM9/ITGA5/EGFR/MOSPD2/ITGA3/KARS/SPAG9/PFN1/HSPB1/CALR/HSPA5/ARHGEF7/LGALS3/DDRGK1/FN1/SRC	22
BP	GO:0009991	response to extracellular stimulus	0.00139933	0.0300584	0.0245527	RPTOR/LDLR/TYMS/CD40/AXL/SLC16A1/EGFR/ACSL4/SOD1/EIF2S1/AIFM1/APOE/POR/COMT/HSPA5/RRAGC/DHODH/ATP2B1/FIS1/CPS1/ALDH3A1/SRC	22
BP	GO:2000147	positive regulation of cell motility	0.00151973	0.0317733	0.0259535	PDGFD/ITGA4/HGF/CD40/ITGB3/MMP14/ADAM9/ITGA5/EGFR/MOSPD2/ITGA3/KARS/SPAG9/PFN1/HSPB1/CALR/HSPA5/ARHGEF7/LGALS3/DDRGK1/FN1/SRC	22
BP	GO:0051272	positive regulation of cellular component movement	0.00214934	0.0395352	0.0322937	PDGFD/ITGA4/HGF/CD40/ITGB3/MMP14/ADAM9/ITGA5/EGFR/MOSPD2/ITGA3/KARS/SPAG9/PFN1/HSPB1/CALR/HSPA5/ARHGEF7/LGALS3/DDRGK1/FN1/SRC	22
BP	GO:0016049	cell growth	0.00298797	0.0490532	0.0400683	RPTOR/ITGB3/MMP14/MACF1/ENPP1/PLXNA1/BRAT1/ALCAM/DCBLD2/EGFR/ITGB1/FHL1/EIF4G2/CTNNB1/TRPV2/APOE/PPT1/RRAGC/RAB21/LAMTOR2/EPB41L3/FN1	22
BP	GO:0040017	positive regulation of locomotion	0.0032958	0.0495845	0.0405023	PDGFD/ITGA4/HGF/CD40/ITGB3/MMP14/ADAM9/ITGA5/EGFR/MOSPD2/ITGA3/KARS/SPAG9/PFN1/HSPB1/CALR/HSPA5/ARHGEF7/LGALS3/DDRGK1/FN1/SRC	22
CC	GO:0005765	lysosomal membrane	1.77136e-05	0.000209612	0.000130867	RPTOR/STOM/LDLR/ANPEP/MYO6/ENPP1/SORT1/M6PR/CLTA/SLC44A2/AP3M1/IGF2R/AHNAK/GNB2/RAB5C/AP1M1/UBA1/NAPG/RAB2A/LAMTOR2/RAP1B/CKAP4	22
CC	GO:0098852	lytic vacuole membrane	1.77136e-05	0.000209612	0.000130867	RPTOR/STOM/LDLR/ANPEP/MYO6/ENPP1/SORT1/M6PR/CLTA/SLC44A2/AP3M1/IGF2R/AHNAK/GNB2/RAB5C/AP1M1/UBA1/NAPG/RAB2A/LAMTOR2/RAP1B/CKAP4	22
BP	GO:0034329	cell junction assembly	1.79708e-08	2.45836e-06	2.00807e-06	ITGB3/MMP14/MACF1/CD151/ITGA5/CD9/VASP/FSCN1/CTNNB1/F11R/CTNNA1/FLNC/CORO1C/ACTG1/TJP1/ACTB/ARHGEF7/RAP1B/EPB41L3/FN1/SRC	21
BP	GO:0051701	interaction with host	2.75216e-08	3.38315e-06	2.76347e-06	CD46/LDLR/TYMS/ANPEP/ITGB3/AXL/ITGA5/CXADR/EGFR/ITGB1/EPHA2/PPIA/CTNNB1/F11R/KPNA2/KPNB1/SLC25A6/SLC1A5/P4HB/CD55/SRC	21
BP	GO:0044282	small molecule catabolic process	0.000257573	0.00896734	0.00732482	ENO2/HK2/ATP2B4/PFKL/CD44/ALDOA/MCCC1/PFKM/PFKP/HACL1/GPD2/ECI1/APOE/ACAA1/GOT2/ACAD11/HSD17B10/AASS/ACAA2/ADPGK/ALDH3A2	21
BP	GO:2001233	regulation of apoptotic signaling pathway	0.000341611	0.0111079	0.00907328	HGF/BIRC6/PPP2R1B/CD44/SOD1/CTNNB1/PARK7/CTNNA1/HSPB1/LMNA/P4HB/VDAC2/HYOU1/ERP29/PDIA3/HTRA2/LGALS3/ACAA2/FIS1/TRAP1/SRC	21
BP	GO:0048545	response to steroid hormone	0.000495877	0.0152392	0.0124479	SDC1/TYMS/ENG/ADAM9/UBR5/EGFR/ATP1A1/RPL32/CTNNB1/PARK7/CALR/AIFM1/PGRMC2/KRAS/DDRGK1/ATP2B1/EPHX1/UFL1/CPS1/ALDH3A1/SRC	21
BP	GO:0031667	response to nutrient levels	0.00133469	0.0298901	0.0244152	RPTOR/LDLR/TYMS/CD40/SLC16A1/EGFR/ACSL4/SOD1/EIF2S1/AIFM1/APOE/POR/COMT/HSPA5/RRAGC/DHODH/ATP2B1/FIS1/CPS1/ALDH3A1/SRC	21
CC	GO:0030662	coated vesicle membrane	2.82755e-10	1.00378e-08	6.2669e-09	NECAP2/LDLR/MYO6/M6PR/HLA-C/CD9/EGFR/CLTA/SEC23IP/COPG1/COPE/IGF2R/B2M/HLA-B/COPB1/COPB2/SEC24C/APOE/AP1M1/TMED10/SEC22B	21
CC	GO:0031983	vesicle lumen	3.54232e-05	0.00038155	0.000238214	HGF/MVP/EGFR/PFKL/PPIA/PA2G4/ALDOA/PSMD1/B2M/PSMD3/DYNC1H1/KPNB1/HSP90B1/CALR/PTGES2/HYOU1/APOE/ACAA1/CYB5R3/PYGB/FN1	21
CC	GO:0030424	axon	0.00044633	0.00316894	0.00197847	MME/CD40/SRI/EPHB2/ROBO1/ALCAM/CAD/SOD1/DST/TRPV2/AP3M1/PARK7/HSPB1/CANX/COMT/NAPA/PPT1/RAB21/KIF3B/EPB41L3/EEA1	21
CC	GO:0044440	endosomal part	0.00375274	0.0164247	0.0102544	NDRG1/LDLR/SORT1/HLA-C/EGFR/CLTA/B2M/HLA-B/VTA1/RAB5C/VPS45/UBA1/HGS/PDIA3/RAB11B/RRAGC/RAB10/LRPAP1/RAB21/LAMTOR2/EEA1	21
CC	GO:0030425	dendrite	0.00484143	0.0189796	0.0118495	RPTOR/SGCE/MME/SRI/EPHB2/CNNM4/SORT1/ALCAM/ITGB1/SUMO1/SOD1/RPL28/RPS6/CANX/GNAS/APOE/COMT/PRKAR2B/DBN1/ATP2B1/FARP1	21
BP	GO:0006839	mitochondrial transport	4.70745e-05	0.00247141	0.00201873	HK2/TOMM34/RPL28/ATP5C1/SLC25A6/TIMM50/SLC25A3/SLC25A13/ATP5F1/AGK/RHOT2/PMPCA/HTRA2/TIMM9/SLC25A24/ACAA2/FIS1/SLC25A1/UQCRC2/SLC25A12	20
BP	GO:0007596	blood coagulation	0.000256714	0.00896734	0.00732482	PDGFD/CD40/ITGB3/AXL/CD9/PROCR/ANXA5/HSPB1/PRKAR1A/CAPZA2/GNAS/ACTG1/APOE/ACTB/VPS45/GNA13/PRKAR2A/PRKAR2B/PRKACB/SRC	20
BP	GO:0007599	hemostasis	0.00030898	0.0104514	0.00853706	PDGFD/CD40/ITGB3/AXL/CD9/PROCR/ANXA5/HSPB1/PRKAR1A/CAPZA2/GNAS/ACTG1/APOE/ACTB/VPS45/GNA13/PRKAR2A/PRKAR2B/PRKACB/SRC	20
BP	GO:0050817	coagulation	0.000320483	0.0106695	0.00871522	PDGFD/CD40/ITGB3/AXL/CD9/PROCR/ANXA5/HSPB1/PRKAR1A/CAPZA2/GNAS/ACTG1/APOE/ACTB/VPS45/GNA13/PRKAR2A/PRKAR2B/PRKACB/SRC	20
BP	GO:0034504	protein localization to nucleus	0.000601879	0.0167595	0.0136897	IPO9/SRI/BAG3/UBR5/EGFR/SUMO1/TNPO3/IPO7/CTNNB1/PARK7/XPO1/KPNA2/CCT3/KPNB1/LMNA/CALR/TOR1AIP1/PDIA3/CDK5RAP3/SRC	20
BP	GO:0042692	muscle cell differentiation	0.0015927	0.0325868	0.026618	SDC1/CHUK/ENG/MMP14/CDH2/SORT1/CXADR/ITGB1/DTYMK/CTNNB1/CTNNA1/FLNC/SPAG9/LMNA/CALR/PRKAR1A/ACTG1/ATP2A2/KRAS/MYOF	20
CC	GO:0030139	endocytic vesicle	5.93097e-06	9.24364e-05	5.77109e-05	LDLR/MYO6/HLA-C/CD9/EGFR/CLTA/IGF2R/B2M/HLA-B/HSP90B1/CALR/HYOU1/APOE/RAB5C/AP1M1/PDIA3/RAB11B/SEC22B/RAB10/RALA	20
CC	GO:0099568	cytoplasmic region	2.92398e-05	0.000327793	0.000204652	MYO6/CDH2/MARCKS/SOD1/DST/CTNNB1/AP3M1/PFN1/HSPB1/CANX/NCL/CAPZA2/ACTB/FLNB/DBN1/ARHGEF7/RAB10/RAB21/KIF3B/ASPH	20
CC	GO:0060205	cytoplasmic vesicle lumen	0.000101716	0.00094198	0.000588107	HGF/MVP/PFKL/PPIA/PA2G4/ALDOA/PSMD1/B2M/PSMD3/DYNC1H1/KPNB1/HSP90B1/CALR/PTGES2/HYOU1/APOE/ACAA1/CYB5R3/PYGB/FN1	20
CC	GO:0043025	neuronal cell body	0.00247898	0.0119103	0.00743595	RPTOR/SLC1A3/CD40/EPHB2/CNNM4/SORT1/ALCAM/CAD/PTPRF/ACSL4/SOD1/CANX/APOE/FLNB/GOT2/PRKAR2B/ARHGEF7/DHODH/ATP2B1/RAC3	20
CC	GO:0015629	actin cytoskeleton	0.00420409	0.0172206	0.0107514	MYO6/FHOD1/CDH2/NDC1/VASP/MARCKS/ALDOA/FSCN1/CTNNA1/DCTN2/CORO1C/ARPC1A/AHNAK/CAPZA2/ACTG1/ACTB/FLNB/DBN1/RAC3/SRC	20
BP	GO:0019882	antigen processing and presentation	1.61756e-06	0.00011989	9.79299e-05	CHUK/HLA-C/CLTA/PSMD1/B2M/HLA-B/PSMD3/DYNC1H1/DCTN2/SEC24C/CALR/CANX/CAPZA2/AP1M1/PDIA3/SEC22B/RAB10/KIF3B/ERAP1	19
BP	GO:0006457	protein folding	2.7328e-06	0.000188675	0.000154116	BAG3/PPIA/B2M/HSPB1/RUVBL2/CCT3/GANAB/HSP90B1/FKBP2/CALR/CANX/GNB2/P4HB/ERP29/DNAJB11/HSPA5/PDIA3/TRAP1/CLGN	19
BP	GO:0005996	monosaccharide metabolic process	3.11909e-05	0.00165476	0.00135166	ENO2/HK2/ENPP1/BRAT1/PFKL/ALDOA/AIMP1/PFKM/PFKP/GPD2/SLC25A13/GOT2/POFUT1/CYB5R3/POFUT2/SLC25A1/ADPGK/SLC25A12/SRC	19
BP	GO:0034976	response to endoplasmic reticulum stress	3.11909e-05	0.00165476	0.00135166	SRPRB/EIF2S1/PARK7/USP14/HSP90B1/LMNA/CALR/P4HB/ATP2A2/HYOU1/AIFM1/ERP29/DNAJB11/HSPA5/PDIA3/DDRGK1/CDK5RAP3/UFL1/CCDC47	19
BP	GO:0001101	response to acid chemical	0.000282914	0.00976635	0.00797748	RPTOR/PDGFD/LDLR/TYMS/CHUK/CD9/EGFR/PTK7/ATP2B4/IGF2R/AIFM1/RRAGC/HTRA2/DHODH/LAMTOR2/FIS1/UFL1/CPS1/SRC	19
BP	GO:0010038	response to metal ion	0.000317531	0.010669	0.00871483	SDC1/NDRG1/CHUK/ADAM9/EGFR/SUMO1/DTYMK/SOD1/AHCYL1/EIF2S1/PARK7/B2M/CALR/SLC25A13/CPOX/HSPA5/SLC25A24/SLC25A12/CPS1	19
BP	GO:0043405	regulation of MAP kinase activity	0.000460993	0.0144311	0.0117878	PDGFD/HGF/CD40/MAP2K3/CSPG4/EPHB2/ADAM9/ROBO1/EGFR/SOD1/KARS/SPAG9/APOE/ERP29/KRAS/HGS/LAMTOR2/CDK5RAP3/SRC	19
BP	GO:0031346	positive regulation of cell projection organization	0.000478033	0.0148721	0.0121481	ARAP1/HGF/NEGR1/MACF1/ROBO1/ITGA3/PTK7/FSCN1/TRPV2/PFN1/PLXNB2/CORO1C/APOE/HSPA5/ARHGEF7/RAB21/RALA/FN1/SRC	19
BP	GO:0051098	regulation of binding	0.000495617	0.0152392	0.0124479	ITGA4/SRI/EIF3E/SUMO1/PTPRF/EIF3D/GTPBP4/CTNNB1/EIF2S1/PARK7/SPAG9/B2M/RUVBL2/APOE/HSPA5/ARHGEF7/LRPAP1/DDRGK1/SRC	19
BP	GO:0045862	positive regulation of proteolysis	0.00276312	0.0459609	0.0375424	MMP14/ADAM9/ROBO1/SUMO1/ADRM1/PSMD1/KARS/PSMD3/AIFM1/APOE/CYCS/DIABLO/HTRA2/DDRGK1/FIS1/BCL2L13/ASPH/FN1/SRC	19
BP	GO:0042176	regulation of protein catabolic process	0.00326155	0.0492162	0.0402014	LDLR/ADAM9/EGFR/SUMO1/PARK7/PSMD1/XPO1/RPL5/PSMD3/USP14/UBQLN4/APOE/HGS/SEC22B/UQCC2/DDRGK1/CDK5RAP3/UFL1/SCO1	19
BP	GO:0052548	regulation of endopeptidase activity	0.00326155	0.0492162	0.0402014	HGF/BIRC6/ROBO1/CD44/APLP2/ADRM1/CD109/PARK7/USP14/AIFM1/CYCS/POR/DIABLO/HTRA2/FIS1/BCL2L13/ASPH/SERPINH1/SRC	19
CC	GO:0005793	endoplasmic reticulum-Golgi intermediate compartment	1.12363e-11	4.4875e-10	2.80169e-10	ANPEP/GBF1/SEC23IP/COPB1/CALR/P4HB/CD55/TMED9/TMED10/HSPA5/RAB1B/NUCB2/GOLGB1/SEC22B/LRPAP1/RAB2A/NUCB1/SERPINH1/FN1	19
CC	GO:0016323	basolateral plasma membrane	2.82577e-07	6.44881e-06	4.02619e-06	CD46/LDLR/ENPP1/CNNM4/ADAM9/CDH2/CXADR/EGFR/ITGA3/SLC4A7/ATP2B4/ATP1B1/ATP1A1/DST/CTNNB1/TJP1/ATP2B1/ABCC1/ABCC4	19
CC	GO:0098797	plasma membrane protein complex	2.83411e-06	5.48788e-05	3.42625e-05	SGCE/ITGA4/ITGB3/CDH2/ITGA5/HLA-C/EGFR/ITGB1/ITGA3/CLTA/CTNNB1/CTNNA1/B2M/HLA-B/CORO1C/GNAS/TMED10/GNA13/BST1	19
CC	GO:0010008	endosome membrane	0.00626686	0.0232821	0.0145357	NDRG1/LDLR/SORT1/HLA-C/EGFR/CLTA/B2M/HLA-B/VTA1/RAB5C/VPS45/UBA1/HGS/PDIA3/RAB11B/RAB10/RAB21/LAMTOR2/EEA1	19
BP	GO:0048002	antigen processing and presentation of peptide antigen	5.17403e-07	4.65662e-05	3.80369e-05	CHUK/HLA-C/CLTA/PSMD1/B2M/HLA-B/PSMD3/DYNC1H1/DCTN2/SEC24C/CALR/CANX/CAPZA2/AP1M1/PDIA3/SEC22B/KIF3B/ERAP1	18
BP	GO:0019318	hexose metabolic process	1.18891e-05	0.000704955	0.000575831	ENO2/HK2/ENPP1/BRAT1/PFKL/ALDOA/AIMP1/PFKM/PFKP/GPD2/SLC25A13/GOT2/POFUT1/POFUT2/SLC25A1/ADPGK/SLC25A12/SRC	18
BP	GO:0015980	energy derivation by oxidation of organic compounds	6.88945e-05	0.00324513	0.00265073	ENPP1/PARK7/PFKM/GPD2/GNAS/SLC25A13/CYCS/IDH2/COX6B1/NDUFAF2/PYGB/PMPCB/TRAP1/NDUFB9/UQCRC1/UQCRC2/SLC25A12/UQCRB	18
BP	GO:0034599	cellular response to oxidative stress	0.000150972	0.0063408	0.00517938	PDGFD/CHUK/HGF/AXL/EGFR/SOD1/CTNNB1/PARK7/HSPB1/P4HB/ATP2A2/AIFM1/CYCS/DIABLO/HTRA2/SLC25A24/TRAP1/SRC	18
BP	GO:0097193	intrinsic apoptotic signaling pathway	0.000222296	0.00868505	0.00709424	MLH1/EPHA2/MSH6/CD44/SOD1/PARK7/HSPB1/P4HB/VDAC2/HYOU1/AIFM1/CYCS/DIABLO/ERP29/HTRA2/FIS1/TRAP1/SRC	18
BP	GO:0032147	activation of protein kinase activity	0.000793422	0.0201962	0.0164969	RPTOR/HGF/MAP2K3/CSPG4/ITGB3/ADAM9/EGFR/SOD1/PARK7/KARS/SPAG9/PRKAR1A/ERP29/PRKAR2A/PRKAR2B/LAMTOR2/PRKACB/SRC	18
BP	GO:0001667	ameboidal-type cell migration	0.00200089	0.0374888	0.0306221	ITGA4/PTPRM/CD40/ITGB3/MACF1/ADAM9/ROBO1/EPHB4/ITGB1/ITGA3/EPHA2/PFN1/HSPB1/CORO1C/CALR/APOE/ARHGEF7/SRC	18
CC	GO:0031253	cell projection membrane	0.000304362	0.00232058	0.00144881	SGCE/CSPG4/ITGB3/MYO6/MACF1/ITGA5/ITGB1/ITGA3/EPHA2/VASP/CD44/FSCN1/CTNNB1/ARPC1A/GNA13/ATP2B1/EPB41L3/SRC	18
BP	GO:0030260	entry into host cell	1.89423e-08	2.45836e-06	2.00807e-06	CD46/LDLR/ANPEP/ITGB3/AXL/ITGA5/CXADR/EGFR/ITGB1/EPHA2/PPIA/CTNNB1/F11R/SLC1A5/P4HB/CD55/SRC	17
BP	GO:0044409	entry into host	1.89423e-08	2.45836e-06	2.00807e-06	CD46/LDLR/ANPEP/ITGB3/AXL/ITGA5/CXADR/EGFR/ITGB1/EPHA2/PPIA/CTNNB1/F11R/SLC1A5/P4HB/CD55/SRC	17
BP	GO:0051806	entry into cell of other organism involved in symbiotic interaction	1.89423e-08	2.45836e-06	2.00807e-06	CD46/LDLR/ANPEP/ITGB3/AXL/ITGA5/CXADR/EGFR/ITGB1/EPHA2/PPIA/CTNNB1/F11R/SLC1A5/P4HB/CD55/SRC	17
BP	GO:0051828	entry into other organism involved in symbiotic interaction	1.89423e-08	2.45836e-06	2.00807e-06	CD46/LDLR/ANPEP/ITGB3/AXL/ITGA5/CXADR/EGFR/ITGB1/EPHA2/PPIA/CTNNB1/F11R/SLC1A5/P4HB/CD55/SRC	17
BP	GO:0002478	antigen processing and presentation of exogenous peptide antigen	8.69746e-07	7.42969e-05	6.06882e-05	CHUK/HLA-C/CLTA/PSMD1/B2M/HLA-B/PSMD3/DYNC1H1/DCTN2/SEC24C/CALR/CANX/CAPZA2/AP1M1/PDIA3/SEC22B/KIF3B	17
BP	GO:0019884	antigen processing and presentation of exogenous antigen	1.50962e-06	0.00011356	9.27594e-05	CHUK/HLA-C/CLTA/PSMD1/B2M/HLA-B/PSMD3/DYNC1H1/DCTN2/SEC24C/CALR/CANX/CAPZA2/AP1M1/PDIA3/SEC22B/KIF3B	17
BP	GO:0007160	cell-matrix adhesion	8.74067e-06	0.000543864	0.000444246	SGCE/ITGA4/ITGB3/MMP14/MACF1/ADAM9/JAM3/ITGB1/ITGA3/CD44/CTNNB1/BCAM/CORO1C/ARHGEF7/FN1/BST1/SRC	17
CC	GO:0031970	organelle envelope lumen	8.00025e-12	3.65154e-10	2.27977e-10	DTYMK/SOD1/PARK7/IGF2R/SHMT2/CPOX/AIFM1/CYCS/TIMM8A/AGK/DIABLO/AK2/COX6B1/HTRA2/TIMM9/UQCC2/TRAP1	17
CC	GO:0005798	Golgi-associated vesicle	1.23426e-07	3.15477e-06	1.96962e-06	SORT1/HLA-C/CLTA/SEC23IP/COPG1/COPE/IGF2R/B2M/HLA-B/COPB1/COPB2/SEC24C/TMED9/SCFD1/TMED10/SEC22B/NUCB1	17
CC	GO:0044455	mitochondrial membrane part	2.61488e-06	5.22158e-05	3.25999e-05	PARK7/ATP5C1/SLC25A6/TIMM50/ATP5F1/AGK/RHOT2/USMG5/ATP5EP2/TIMM9/PMPCB/FIS1/NDUFB9/UQCRC1/L2HGDH/UQCRC2/UQCRB	17
CC	GO:0031965	nuclear membrane	0.000504742	0.00336488	0.0021008	MYO6/SORT1/NDC1/SLC16A3/EGFR/SUMO1/INA/TNPO3/GTPBP4/XPO1/MATR3/KPNB1/LMNB2/LMNA/TOR1AIP1/CBX3/MYOF	17
CC	GO:0043235	receptor complex	0.00131563	0.00694782	0.00433774	LDLR/ITGA4/CHUK/ENG/CD40/ITGB3/PLXNA1/ITGA5/ALCAM/EGFR/ITGB1/ITGA3/CD44/B2M/DIABLO/HTRA2/BST1	17
CC	GO:0045177	apical part of cell	0.00413519	0.0171584	0.0107125	LDLR/CSPG4/MYO6/CDH2/CD9/EGFR/SLC4A7/ATP1B1/CD44/AHCYL1/ATP1A1/CTNNB1/PFKM/GNAS/TJP1/ATP2B1/FN1	17
BP	GO:0006006	glucose metabolic process	1.41837e-05	0.000794285	0.000648799	ENO2/HK2/ENPP1/BRAT1/PFKL/ALDOA/AIMP1/PFKM/PFKP/GPD2/SLC25A13/GOT2/SLC25A1/ADPGK/SLC25A12/SRC	16
BP	GO:0010631	epithelial cell migration	0.000499527	0.0152583	0.0124635	PTPRM/CD40/ITGB3/MACF1/ADAM9/ROBO1/EPHB4/ITGB1/ITGA3/EPHA2/PFN1/HSPB1/CORO1C/CALR/APOE/SRC	16
BP	GO:0090132	epithelium migration	0.000565911	0.0162282	0.0132557	PTPRM/CD40/ITGB3/MACF1/ADAM9/ROBO1/EPHB4/ITGB1/ITGA3/EPHA2/PFN1/HSPB1/CORO1C/CALR/APOE/SRC	16
BP	GO:0090130	tissue migration	0.000721598	0.0189017	0.0154395	PTPRM/CD40/ITGB3/MACF1/ADAM9/ROBO1/EPHB4/ITGB1/ITGA3/EPHA2/PFN1/HSPB1/CORO1C/CALR/APOE/SRC	16
CC	GO:0005758	mitochondrial intermembrane space	1.82941e-11	6.87642e-10	4.29316e-10	DTYMK/SOD1/PARK7/SHMT2/CPOX/AIFM1/CYCS/TIMM8A/AGK/DIABLO/AK2/COX6B1/HTRA2/TIMM9/UQCC2/TRAP1	16
CC	GO:0009897	external side of plasma membrane	0.000485077	0.00336488	0.0021008	SDC1/LDLR/ENG/CD40/ANPEP/ADAM9/ITGA5/ALCAM/CD9/ITGB1/ITGA3/B2M/ANXA5/BCAM/CALR/P4HB	16
CC	GO:0034774	secretory granule lumen	0.00292148	0.0132816	0.00829212	HGF/MVP/PFKL/PPIA/PA2G4/ALDOA/PSMD1/B2M/PSMD3/DYNC1H1/KPNB1/PTGES2/ACAA1/CYB5R3/PYGB/FN1	16
BP	GO:0046718	viral entry into host cell	1.27121e-07	1.26816e-05	1.03587e-05	CD46/LDLR/ANPEP/ITGB3/AXL/ITGA5/CXADR/EGFR/ITGB1/EPHA2/PPIA/F11R/SLC1A5/P4HB/CD55	15
BP	GO:0022900	electron transport chain	1.32928e-05	0.000761316	0.000621868	PARK7/GPD2/PTGES2/SLC25A13/CYCS/POR/COX6B1/NDUFAF2/PMPCB/NDUFB9/UQCRC1/UQCRC2/SLC25A12/ASPH/UQCRB	15
BP	GO:2001234	negative regulation of apoptotic signaling pathway	0.000159976	0.00666345	0.00544293	HGF/BIRC6/CD44/CTNNB1/PARK7/CTNNA1/HSPB1/LMNA/VDAC2/HYOU1/HTRA2/LGALS3/ACAA2/TRAP1/SRC	15
BP	GO:0043406	positive regulation of MAP kinase activity	0.00158976	0.0325868	0.026618	PDGFD/HGF/CD40/MAP2K3/CSPG4/ADAM9/ROBO1/EGFR/SOD1/KARS/SPAG9/ERP29/KRAS/LAMTOR2/SRC	15
BP	GO:0051146	striated muscle cell differentiation	0.00205299	0.0381812	0.0311877	SDC1/CHUK/MMP14/CDH2/SORT1/CXADR/ITGB1/FLNC/SPAG9/LMNA/CALR/PRKAR1A/ACTG1/KRAS/MYOF	15
BP	GO:0003015	heart process	0.00253475	0.0436012	0.035615	MAP2K3/SRI/CXADR/SUMO1/ATP2B4/ATP1B1/SOD1/AHCYL1/ATP1B3/ATP1A1/CACNA2D1/ATP2A2/ATP2B1/ASPH/SRC	15
BP	GO:0002181	cytoplasmic translation	1.84479e-10	4.22625e-08	3.45214e-08	RPL35A/RPL7/RPLP2/RPL6/RPL29/EIF3D/RPL9/RPL27A/RPL15/RPL13A/EIF3A/RPL4/RPL36A/RPL31	14
BP	GO:0006890	retrograde vesicle-mediated transport, Golgi to ER	8.47981e-09	1.49681e-06	1.22264e-06	PITPNB/GBF1/COPG1/COPE/COPB1/COPB2/TMED9/SCFD1/NAPA/TMED10/RAB1A/RAB1B/SEC22B/KIF3B	14
BP	GO:0045333	cellular respiration	6.26729e-05	0.0030367	0.00248048	PARK7/GPD2/SLC25A13/CYCS/IDH2/COX6B1/NDUFAF2/PMPCB/TRAP1/NDUFB9/UQCRC1/UQCRC2/SLC25A12/UQCRB	14
BP	GO:0006733	oxidoreduction coenzyme metabolic process	0.000144921	0.00618985	0.00505608	ENO2/HK2/NT5E/NDC1/PFKL/ALDOA/PFKM/PFKP/GPD2/IDH2/ADPGK/BST1/COQ3/FDXR	14
BP	GO:0097191	extrinsic apoptotic signaling pathway	0.00072898	0.0189017	0.0154395	HGF/BIRC6/BAG3/SORT1/PPP2R1B/DDX47/PARK7/CTNNA1/LMNA/DIABLO/PDIA3/HTRA2/LGALS3/SRC	14
BP	GO:1901605	alpha-amino acid metabolic process	0.00072898	0.0189017	0.0154395	SLC1A3/CAD/ATP2B4/MTHFD1/AHCYL1/MCCC1/PARK7/SHMT2/P4HB/COMT/PLOD3/GOT2/AASS/CPS1	14
BP	GO:0009636	response to toxic substance	0.000870392	0.0216097	0.0176515	SDC1/TYMS/CHUK/SOD1/PARK7/CPOX/AIFM1/APOE/SCFD1/GSTK1/HTRA2/FIS1/EPHX1/CPS1	14
BP	GO:0045216	cell-cell junction organization	0.00138347	0.0300584	0.0245527	MMP14/MACF1/CDH2/CXADR/CD9/FSCN1/CTNNB1/F11R/CTNNA1/CORO1C/TJP1/ARHGEF7/EPB41L3/SRC	14
BP	GO:0043270	positive regulation of ion transport	0.00189811	0.0359642	0.0293768	SRI/EPHB2/SUMO1/FHL1/ATP1B1/AHCYL1/ATP1B3/TRPV2/RAB3GAP1/PARK7/B2M/CACNA2D1/APOE/LGALS3	14
BP	GO:0031647	regulation of protein stability	0.00247025	0.0428115	0.0349699	BAG3/SUMO1/ATP1B1/ATP1B3/GTPBP4/PARK7/RPL5/PFN1/CCT3/CALR/KRAS/NAPG/ASPH/SRC	14
CC	GO:0098800	inner mitochondrial membrane protein complex	6.61744e-07	1.45812e-05	9.10348e-06	PARK7/ATP5C1/SLC25A6/TIMM50/ATP5F1/AGK/USMG5/ATP5EP2/TIMM9/PMPCB/NDUFB9/UQCRC1/UQCRC2/UQCRB	14
CC	GO:0098798	mitochondrial protein complex	5.35782e-06	8.85402e-05	5.52784e-05	PARK7/ATP5C1/SLC25A6/TIMM50/ATP5F1/AGK/USMG5/ATP5EP2/TIMM9/PMPCB/NDUFB9/UQCRC1/UQCRC2/UQCRB	14
CC	GO:0030136	clathrin-coated vesicle	5.53592e-05	0.000544223	0.000339775	NECAP2/LDLR/MYO6/SORT1/M6PR/CD9/EGFR/CLTA/IGF2R/TMED9/APOE/AP1M1/TMED10/EPN3	14
CC	GO:0030027	lamellipodium	8.92985e-05	0.000839143	0.000523903	PTPRM/CSPG4/ITGB3/CDH2/ITGB1/EPHA2/VASP/CD44/FSCN1/CTNNB1/CTNNA1/CORO1C/ARHGEF7/RAC3	14
CC	GO:0030016	myofibril	0.000387373	0.00281285	0.00175615	SRI/BAG3/ATP2B4/ALDOA/RPL15/DST/CTNNB1/FLNC/HSPB1/AHNAK/ACTG1/AHNAK2/FLNB/SCO1	14
CC	GO:0043292	contractile fiber	0.000639965	0.00404889	0.00252785	SRI/BAG3/ATP2B4/ALDOA/RPL15/DST/CTNNB1/FLNC/HSPB1/AHNAK/ACTG1/AHNAK2/FLNB/SCO1	14
CC	GO:0005938	cell cortex	0.00163603	0.00816737	0.00509914	MYO6/CDH2/MARCKS/DST/CTNNB1/PFN1/NCL/CAPZA2/ACTB/FLNB/DBN1/ARHGEF7/RAB10/ASPH	14
BP	GO:0006901	vesicle coating	4.04337e-09	8.15143e-07	6.65836e-07	PPP6R3/ANKRD28/GBF1/PPP6C/SEC23IP/SEC24C/TMED9/SCFD1/NAPA/TMED10/RAB1A/RAB1B/SEC22B	13
BP	GO:0048199	vesicle targeting, to, from or within Golgi	8.61259e-09	1.49681e-06	1.22264e-06	PPP6R3/ANKRD28/GBF1/PPP6C/SEC23IP/SEC24C/TMED9/SCFD1/NAPA/TMED10/RAB1A/RAB1B/SEC22B	13
BP	GO:0048194	Golgi vesicle budding	2.43614e-08	3.06953e-06	2.5073e-06	PPP6R3/ANKRD28/GBF1/PPP6C/SEC23IP/SEC24C/TMED9/SCFD1/NAPA/TMED10/RAB1A/RAB1B/SEC22B	13
BP	GO:0006903	vesicle targeting	9.71476e-08	1.06232e-05	8.6774e-06	PPP6R3/ANKRD28/GBF1/PPP6C/SEC23IP/SEC24C/TMED9/SCFD1/NAPA/TMED10/RAB1A/RAB1B/SEC22B	13
BP	GO:0006900	vesicle budding from membrane	2.21667e-07	2.10793e-05	1.72183e-05	PPP6R3/ANKRD28/GBF1/PPP6C/SEC23IP/SEC24C/TMED9/SCFD1/NAPA/TMED10/RAB1A/RAB1B/SEC22B	13
BP	GO:0031960	response to corticosteroid	0.000131465	0.00571194	0.00466571	SDC1/TYMS/ENG/ADAM9/EGFR/RPL32/AIFM1/KRAS/ATP2B1/EPHX1/CPS1/ALDH3A1/SRC	13
BP	GO:0010952	positive regulation of peptidase activity	0.000252399	0.00896734	0.00732482	MMP14/ROBO1/ADRM1/KARS/AIFM1/CYCS/DIABLO/HTRA2/DDRGK1/FIS1/BCL2L13/ASPH/FN1	13
BP	GO:0035637	multicellular organismal signaling	0.000999392	0.0235371	0.0192259	SRI/JAM3/CXADR/ATP2B4/ATP1B1/SOD1/AHCYL1/ATP1B3/ATP1A1/CACNA2D1/ATP2A2/ATP2B1/ASPH	13
BP	GO:0043393	regulation of protein binding	0.00109463	0.0255414	0.0208631	ITGA4/PTPRF/GTPBP4/EIF2S1/PARK7/SPAG9/B2M/RUVBL2/APOE/HSPA5/ARHGEF7/LRPAP1/SRC	13
BP	GO:0010632	regulation of epithelial cell migration	0.00114503	0.0262315	0.0214268	PTPRM/CD40/ITGB3/MACF1/ADAM9/ITGA3/EPHA2/PFN1/HSPB1/CORO1C/CALR/APOE/SRC	13
BP	GO:0001894	tissue homeostasis	0.00142697	0.0303457	0.0247874	ITGB3/CXADR/EGFR/SOD1/CTNNB1/B2M/HSPB1/GNAS/ACTG1/ACTB/KRAS/RAC3/SRC	13
BP	GO:0022618	ribonucleoprotein complex assembly	0.00148977	0.031548	0.0257694	RPL6/EIF3D/RPL13A/RPL24/EIF3A/RPS23/RPS14/RPS15/RPL5/RPL10/RPL12/DYNC1H1/RUVBL2	13
BP	GO:0000302	response to reactive oxygen species	0.00225369	0.0407118	0.0332548	SDC1/PDGFD/CHUK/HGF/AXL/ADAM9/EGFR/SOD1/PARK7/AIFM1/APOE/TRAP1/SRC	13
BP	GO:0071826	ribonucleoprotein complex subunit organization	0.00243968	0.0428115	0.0349699	RPL6/EIF3D/RPL13A/RPL24/EIF3A/RPS23/RPS14/RPS15/RPL5/RPL10/RPL12/DYNC1H1/RUVBL2	13
CC	GO:0031256	leading edge membrane	3.68525e-05	0.000386045	0.00024102	SGCE/CSPG4/ITGB3/MYO6/MACF1/ITGA5/ITGB1/EPHA2/VASP/CD44/ATP2B1/EPB41L3/SRC	13
CC	GO:0098802	plasma membrane receptor complex	0.000212865	0.00172178	0.00107496	ITGA4/CHUK/ENG/CD40/ITGB3/ITGA5/ALCAM/ITGB1/ITGA3/B2M/DIABLO/HTRA2/BST1	13
CC	GO:0035770	ribonucleoprotein granule	0.000568905	0.00367202	0.00229256	RPTOR/SUMO1/RPL6/INA/NUFIP2/RPLP0/EIF2S1/RPL28/RPS4X/RPS6/NCL/ACTB/CKAP4	13
CC	GO:0005802	trans-Golgi network	0.000596827	0.00381373	0.00238103	ARAP1/BIRC6/M6PR/GBF1/CLTA/IGF2R/STX16/AP1M1/PLOD3/RAB10/RAB21/NUCB1/STX10	13
CC	GO:0019898	extrinsic component of membrane	0.0069954	0.0252546	0.0157672	CDH2/CTNNB1/CTNNA1/GNAS/ATP2A2/GNA13/KRAS/EPN3/NUCB1/BST1/SRC/FARP1/EEA1	13
BP	GO:0042273	ribosomal large subunit biogenesis	5.89073e-08	6.74756e-06	5.51164e-06	RPL35A/RPL7/RPL6/RPL10A/RPL7A/RPL24/RPL14/RPL5/RPL10/RPL12/RPL35/MAK16	12
BP	GO:0002474	antigen processing and presentation of peptide antigen via MHC class I	2.21724e-06	0.000155207	0.000126778	CHUK/HLA-C/PSMD1/B2M/HLA-B/PSMD3/SEC24C/CALR/CANX/PDIA3/SEC22B/ERAP1	12
BP	GO:0022904	respiratory electron transport chain	5.28934e-06	0.000355444	0.000290338	PARK7/GPD2/SLC25A13/CYCS/COX6B1/NDUFAF2/PMPCB/NDUFB9/UQCRC1/UQCRC2/SLC25A12/UQCRB	12
BP	GO:0051100	negative regulation of binding	0.000243548	0.00896734	0.00732482	ITGA4/SRI/SUMO1/PTPRF/GTPBP4/EIF2S1/PARK7/SPAG9/B2M/RUVBL2/HSPA5/LRPAP1	12
BP	GO:2001242	regulation of intrinsic apoptotic signaling pathway	0.000415862	0.0132655	0.0108357	CD44/SOD1/PARK7/HSPB1/P4HB/VDAC2/HYOU1/ERP29/HTRA2/FIS1/TRAP1/SRC	12
BP	GO:0019362	pyridine nucleotide metabolic process	0.000718244	0.0189017	0.0154395	ENO2/HK2/NT5E/NDC1/PFKL/ALDOA/PFKM/PFKP/GPD2/IDH2/ADPGK/BST1	12
BP	GO:0046496	nicotinamide nucleotide metabolic process	0.000718244	0.0189017	0.0154395	ENO2/HK2/NT5E/NDC1/PFKL/ALDOA/PFKM/PFKP/GPD2/IDH2/ADPGK/BST1	12
BP	GO:0072524	pyridine-containing compound metabolic process	0.000927912	0.022484	0.0183657	ENO2/HK2/NT5E/NDC1/PFKL/ALDOA/PFKM/PFKP/GPD2/IDH2/ADPGK/BST1	12
BP	GO:0007369	gastrulation	0.00172197	0.0332518	0.0271612	ITGA4/ITGB3/MMP14/ITGA5/ITGB1/ITGA3/EPHA2/CTNNB1/RPS6/PRKAR1A/POFUT2/FN1	12
BP	GO:0002064	epithelial cell development	0.00254762	0.0436735	0.035674	SDC1/TYMS/ENG/SLC4A7/EPHA2/SOD1/CTNNB1/F11R/TJP1/FLNB/PLOD3/RAP1B	12
CC	GO:0044853	plasma membrane raft	1.82448e-06	3.88615e-05	2.42624e-05	CDH2/ATP2B4/ATP1B1/ATP1B3/ATP1A1/CTNNB1/CTNNA1/CORO1C/PRKAR1A/PRKAR2A/MYOF/SRC	12
CC	GO:0030660	Golgi-associated vesicle membrane	5.78132e-06	9.23566e-05	5.76611e-05	HLA-C/CLTA/SEC23IP/COPG1/COPE/B2M/HLA-B/COPB1/COPB2/SEC24C/TMED10/SEC22B	12
CC	GO:0005777	peroxisome	3.89394e-05	0.000394957	0.000246584	GBF1/ACSL4/SOD1/HACL1/IDH2/ACAA1/ACAD11/AGPS/GSTK1/DHRS4/FIS1/ALDH3A2	12
CC	GO:0042579	microbody	3.89394e-05	0.000394957	0.000246584	GBF1/ACSL4/SOD1/HACL1/IDH2/ACAA1/ACAD11/AGPS/GSTK1/DHRS4/FIS1/ALDH3A2	12
CC	GO:0042581	specific granule	0.000305053	0.00232058	0.00144881	STOM/UBR4/MOSPD2/SLC44A2/CD47/B2M/KPNB1/AP1M1/ACAA1/LAMTOR2/CKAP4/BST1	12
CC	GO:0030666	endocytic vesicle membrane	0.000501524	0.00336488	0.0021008	LDLR/HLA-C/CD9/EGFR/B2M/HLA-B/CALR/APOE/AP1M1/RAB11B/SEC22B/RAB10	12
CC	GO:0033267	axon part	0.000920443	0.00525146	0.00327865	CD40/CAD/SOD1/DST/TRPV2/AP3M1/HSPB1/NAPA/RAB21/KIF3B/EPB41L3/EEA1	12
CC	GO:0036464	cytoplasmic ribonucleoprotein granule	0.00111262	0.00607661	0.00379381	RPTOR/RPL6/INA/NUFIP2/RPLP0/EIF2S1/RPL28/RPS4X/RPS6/NCL/ACTB/CKAP4	12
CC	GO:0044449	contractile fiber part	0.00309159	0.013719	0.00856516	SRI/BAG3/ATP2B4/ALDOA/RPL15/DST/CTNNB1/FLNC/HSPB1/AHNAK/AHNAK2/FLNB	12
BP	GO:0048207	vesicle targeting, rough ER to cis-Golgi	2.79469e-07	2.56096e-05	2.09188e-05	PPP6R3/ANKRD28/PPP6C/SEC23IP/SEC24C/SCFD1/NAPA/TMED10/RAB1A/RAB1B/SEC22B	11
BP	GO:0048208	COPII vesicle coating	2.79469e-07	2.56096e-05	2.09188e-05	PPP6R3/ANKRD28/PPP6C/SEC23IP/SEC24C/SCFD1/NAPA/TMED10/RAB1A/RAB1B/SEC22B	11
BP	GO:0090114	COPII-coated vesicle budding	6.16338e-07	5.44973e-05	4.45152e-05	PPP6R3/ANKRD28/PPP6C/SEC23IP/SEC24C/SCFD1/NAPA/TMED10/RAB1A/RAB1B/SEC22B	11
BP	GO:0090662	ATP hydrolysis coupled transmembrane transport	1.45723e-06	0.00011128	9.08969e-05	ATP2B4/ATP1B1/ATP1B3/ATP1A1/ATP5C1/ATP2A2/ATP5F1/ATP5EP2/ATP2B1/ABCC1/ABCC4	11
BP	GO:0007229	integrin-mediated signaling pathway	1.68087e-05	0.000930941	0.000760424	ITGA4/ITGB3/ADAM9/ITGA5/ITGB1/ITGA3/DST/CD47/CTNNA1/BST1/SRC	11
BP	GO:0001704	formation of primary germ layer	0.000205484	0.00821935	0.00671384	ITGA4/ITGB3/MMP14/ITGA5/ITGB1/ITGA3/EPHA2/CTNNB1/PRKAR1A/POFUT2/FN1	11
BP	GO:0061337	cardiac conduction	0.000610724	0.0168199	0.0137391	SRI/CXADR/ATP2B4/ATP1B1/AHCYL1/ATP1B3/ATP1A1/CACNA2D1/ATP2A2/ATP2B1/ASPH	11
BP	GO:0050821	protein stabilization	0.00112756	0.0259493	0.0211963	BAG3/SUMO1/ATP1B1/ATP1B3/GTPBP4/PARK7/RPL5/PFN1/CCT3/CALR/NAPG	11
BP	GO:0030168	platelet activation	0.00138786	0.0300584	0.0245527	CD40/ITGB3/AXL/CD9/HSPB1/GNAS/ACTG1/APOE/ACTB/GNA13/SRC	11
BP	GO:0006986	response to unfolded protein	0.00296709	0.0488698	0.0399185	SRPRB/EIF2S1/HSPB1/HSP90B1/LMNA/CALR/HYOU1/DNAJB11/HSPA5/CDK5RAP3/SERPINH1	11
CC	GO:0030117	membrane coat	1.03906e-05	0.000141269	8.81983e-05	NECAP2/EGFR/CLTA/AP3M1/COPG1/COPE/IGF2R/COPB1/COPB2/SEC24C/AP1M1	11
CC	GO:0048475	coated membrane	1.03906e-05	0.000141269	8.81983e-05	NECAP2/EGFR/CLTA/AP3M1/COPG1/COPE/IGF2R/COPB1/COPB2/SEC24C/AP1M1	11
CC	GO:0042383	sarcolemma	0.000107981	0.000985709	0.000615409	SGCE/SRI/CDH2/ITGB1/ATP2B4/ATP1B1/ATP1A1/FLNC/CACNA2D1/AHNAK/AHNAK2	11
CC	GO:0019897	extrinsic component of plasma membrane	0.000687741	0.00426666	0.00266381	CDH2/CTNNB1/CTNNA1/GNAS/ATP2A2/GNA13/KRAS/EPN3/SRC/FARP1/EEA1	11
CC	GO:0009898	cytoplasmic side of plasma membrane	0.0018036	0.0087977	0.00549267	CHUK/GNAS/ATP2A2/DIABLO/GNA13/KRAS/HTRA2/ATP2B1/RAB21/SRC/FARP1	11
CC	GO:0097223	sperm part	0.00306987	0.0137178	0.00856445	CD46/CXADR/ATP2B4/ALDOA/DPEP3/CTNNA1/SPAG9/PFKM/CALR/VDAC2/AK2	11
CC	GO:0098562	cytoplasmic side of membrane	0.00408897	0.0170775	0.010662	CHUK/GNAS/ATP2A2/DIABLO/GNA13/KRAS/HTRA2/ATP2B1/RAB21/SRC/FARP1	11
CC	GO:0098858	actin-based cell projection	0.00442491	0.0176825	0.0110397	ITGB3/MYO6/CXADR/ITGB1/ITGA3/SLC4A7/VASP/FSCN1/CTNNB1/DYNC1H1/FARP1	11
CC	GO:0030017	sarcomere	0.00460092	0.0181481	0.0113304	SRI/BAG3/ATP2B4/ALDOA/RPL15/DST/CTNNB1/FLNC/HSPB1/AHNAK2/FLNB	11
BP	GO:1901607	alpha-amino acid biosynthetic process	2.80834e-06	0.00019127	0.000156236	SLC1A3/CAD/ATP2B4/MTHFD1/PARK7/SHMT2/PLOD3/GOT2/AASS/CPS1	10
BP	GO:0019674	NAD metabolic process	5.60068e-06	0.000371414	0.000303383	ENO2/HK2/NT5E/PFKL/ALDOA/PFKM/PFKP/GPD2/ADPGK/BST1	10
BP	GO:1903779	regulation of cardiac conduction	1.05328e-05	0.000631965	0.00051621	SRI/CXADR/ATP2B4/ATP1B1/AHCYL1/ATP1B3/ATP1A1/ATP2A2/ATP2B1/ASPH	10
BP	GO:0008652	cellular amino acid biosynthetic process	2.61173e-05	0.00143077	0.0011687	SLC1A3/CAD/ATP2B4/MTHFD1/PARK7/SHMT2/PLOD3/GOT2/AASS/CPS1	10
BP	GO:0034446	substrate adhesion-dependent cell spreading	2.90297e-05	0.00157322	0.00128506	ITGA4/ITGB3/AXL/CORO1C/CALR/RAB1A/ARHGEF7/RAC3/FN1/SRC	10
BP	GO:0032091	negative regulation of protein binding	7.70489e-05	0.00356263	0.00291008	ITGA4/PTPRF/GTPBP4/EIF2S1/PARK7/SPAG9/B2M/RUVBL2/HSPA5/LRPAP1	10
BP	GO:0006119	oxidative phosphorylation	0.000195209	0.00787082	0.00642915	PARK7/ATP5C1/CYCS/COX6B1/PMPCB/UQCC2/NDUFB9/UQCRC1/UQCRC2/UQCRB	10
BP	GO:0007030	Golgi organization	0.000246073	0.00896734	0.00732482	GBF1/SEC23IP/STX16/TMED9/ATL2/TMED10/RAB1A/GOLGB1/ARHGEF7/RAB2A	10
BP	GO:0043200	response to amino acid	0.000246073	0.00896734	0.00732482	RPTOR/PDGFD/CHUK/EGFR/AIFM1/RRAGC/DHODH/LAMTOR2/UFL1/CPS1	10
BP	GO:0046939	nucleotide phosphorylation	0.000696775	0.0186795	0.015258	ENO2/HK2/NDC1/PFKL/DTYMK/ALDOA/PFKM/PFKP/AK2/ADPGK	10
BP	GO:0002576	platelet degranulation	0.000949275	0.0228916	0.0186986	HGF/ITGB3/CD9/SOD1/ALDOA/APLP2/CD109/ANXA5/FN1/ABCC4	10
BP	GO:0002262	myeloid cell homeostasis	0.00127235	0.0287561	0.023489	AXL/JAM3/MTHFD1/SOD1/RPS14/B2M/RPS6/ACIN1/JMJD6/SFXN1	10
BP	GO:0010970	transport along microtubule	0.00127235	0.0287561	0.023489	SOD1/DST/AP3M1/COPG1/HSPB1/DYNC1H1/RHOT2/RAB1A/RAB21/KIF3B	10
BP	GO:0099111	microtubule-based transport	0.00127235	0.0287561	0.023489	SOD1/DST/AP3M1/COPG1/HSPB1/DYNC1H1/RHOT2/RAB1A/RAB21/KIF3B	10
BP	GO:0042542	response to hydrogen peroxide	0.00134662	0.0298901	0.0244152	SDC1/PDGFD/HGF/AXL/ADAM9/SOD1/PARK7/AIFM1/TRAP1/SRC	10
BP	GO:0006090	pyruvate metabolic process	0.00142439	0.0303457	0.0247874	ENO2/HK2/NDC1/SLC16A3/SLC16A1/PFKL/ALDOA/PFKM/PFKP/ADPGK	10
BP	GO:0009132	nucleoside diphosphate metabolic process	0.00218725	0.039941	0.0326252	ENO2/HK2/NDC1/PFKL/DTYMK/ALDOA/PFKM/PFKP/AK2/ADPGK	10
BP	GO:0051384	response to glucocorticoid	0.00267626	0.0449612	0.0367258	SDC1/TYMS/ADAM9/EGFR/RPL32/KRAS/ATP2B1/EPHX1/CPS1/ALDH3A1	10
BP	GO:0006626	protein targeting to mitochondrion	0.00309752	0.0492162	0.0402014	TOMM34/RPL28/SLC25A6/TIMM50/AGK/PMPCA/HTRA2/TIMM9/FIS1/UQCRC2	10
CC	GO:0005791	rough endoplasmic reticulum	4.45543e-06	7.90839e-05	4.93745e-05	SRPRB/RPL4/CANX/RPN1/PLOD3/UBA1/LRPAP1/CKAP4/NUCB1/CCDC47	10
CC	GO:0005913	cell-cell adherens junction	3.08949e-05	0.000340376	0.000212507	NDRG1/PTPRM/CDH2/CXADR/EIF4G2/CTNNB1/PARK7/CTNNA1/TJP1/RAB10	10
CC	GO:0030665	clathrin-coated vesicle membrane	0.000164045	0.00134391	0.000839042	NECAP2/LDLR/MYO6/M6PR/CD9/EGFR/CLTA/IGF2R/APOE/AP1M1	10
CC	GO:0031674	I band	0.000882477	0.00510026	0.00318425	SRI/BAG3/ATP2B4/ALDOA/DST/CTNNB1/FLNC/HSPB1/AHNAK2/FLNB	10
CC	GO:0005766	primary lysosome	0.00293068	0.0132816	0.00829212	STOM/PA2G4/PSMD1/DYNC1H1/PTGES2/RAB5C/CYB5R3/PYGB/RAP1B/CKAP4	10
CC	GO:0042582	azurophil granule	0.00293068	0.0132816	0.00829212	STOM/PA2G4/PSMD1/DYNC1H1/PTGES2/RAB5C/CYB5R3/PYGB/RAP1B/CKAP4	10
CC	GO:0030658	transport vesicle membrane	0.00926848	0.0321878	0.0200958	HLA-C/CLTA/SEC23IP/B2M/HLA-B/SEC24C/TMED10/RAB1A/RAB11B/SEC22B	10
CC	GO:0101002	ficolin-1-rich granule	0.0099597	0.0342867	0.0214062	MVP/UBR4/PFKL/PPIA/ALDOA/PSMD3/COPB1/KPNB1/CD55/LGALS3	10
BP	GO:0002479	antigen processing and presentation of exogenous peptide antigen via MHC class I, TAP-dependent	6.8211e-05	0.00324324	0.00264919	CHUK/HLA-C/PSMD1/B2M/HLA-B/PSMD3/CALR/PDIA3/SEC22B	9
BP	GO:0042590	antigen processing and presentation of exogenous peptide antigen via MHC class I	9.30429e-05	0.00422465	0.00345084	CHUK/HLA-C/PSMD1/B2M/HLA-B/PSMD3/CALR/PDIA3/SEC22B	9
BP	GO:0007044	cell-substrate junction assembly	0.000257989	0.00896734	0.00732482	ITGB3/MMP14/MACF1/CD151/ITGA5/CORO1C/ARHGEF7/FN1/SRC	9
BP	GO:0036473	cell death in response to oxidative stress	0.000257989	0.00896734	0.00732482	HGF/SOD1/CTNNB1/PARK7/HSPB1/P4HB/DIABLO/HTRA2/TRAP1	9
BP	GO:0009124	nucleoside monophosphate biosynthetic process	0.000359284	0.0116076	0.00948151	TYMS/CAD/ALDOA/ATP5C1/SLC25A13/ATP5F1/AK2/ATP5EP2/DHODH	9
BP	GO:0046031	ADP metabolic process	0.000875416	0.0216279	0.0176664	ENO2/HK2/NDC1/PFKL/ALDOA/PFKM/PFKP/AK2/ADPGK	9
BP	GO:0009135	purine nucleoside diphosphate metabolic process	0.00236522	0.042272	0.0345292	ENO2/HK2/NDC1/PFKL/ALDOA/PFKM/PFKP/AK2/ADPGK	9
BP	GO:0009179	purine ribonucleoside diphosphate metabolic process	0.00236522	0.042272	0.0345292	ENO2/HK2/NDC1/PFKL/ALDOA/PFKM/PFKP/AK2/ADPGK	9
BP	GO:0009185	ribonucleoside diphosphate metabolic process	0.00264402	0.0448551	0.0366391	ENO2/HK2/NDC1/PFKL/ALDOA/PFKM/PFKP/AK2/ADPGK	9
CC	GO:0044291	cell-cell contact zone	2.2473e-05	0.000256433	0.000160099	FHOD1/CDH2/JAM3/ITGB1/ATP1B1/ATP1A1/CTNNB1/CTNNA1/AHNAK	9
CC	GO:0005811	lipid droplet	3.58263e-05	0.00038155	0.000238214	GBF1/LPCAT2/ACSL4/RAB3GAP1/RAB5C/CYB5R3/TRAP1/RAP1B/CKAP4	9
CC	GO:0005901	caveola	5.53561e-05	0.000544223	0.000339775	ATP2B4/ATP1B1/ATP1B3/ATP1A1/CTNNB1/CTNNA1/CORO1C/MYOF/SRC	9
CC	GO:0035579	specific granule membrane	0.000225724	0.00178071	0.00111175	STOM/UBR4/MOSPD2/SLC44A2/CD47/AP1M1/LAMTOR2/CKAP4/BST1	9
CC	GO:0030018	Z disc	0.00159715	0.00803604	0.00501715	SRI/BAG3/ATP2B4/DST/CTNNB1/FLNC/HSPB1/AHNAK2/FLNB	9
CC	GO:0005795	Golgi stack	0.00277675	0.0128576	0.00802736	ARAP1/SORT1/GBF1/LPCAT2/STX16/SCFD1/GOLGB1/RAB21/NUCB1	9
CC	GO:0055037	recycling endosome	0.0115226	0.0381501	0.0238183	NDRG1/HLA-C/ITGB1/B2M/HLA-B/PDIA3/RAB11B/RAB10/EEA1	9
CC	GO:0001726	ruffle	0.0119641	0.0394075	0.0246033	ITGB3/MYO6/MACF1/ITGA5/ITGB1/EPHA2/FSCN1/ARHGEF7/SRC	9
CC	GO:0070820	tertiary granule	0.0128847	0.0417935	0.026093	STOM/UBR4/ALDOA/CD47/B2M/COPB1/CD55/LGALS3/LAMTOR2	9
BP	GO:0006734	NADH metabolic process	1.96797e-06	0.000139698	0.00011411	ENO2/HK2/PFKL/ALDOA/PFKM/PFKP/GPD2/ADPGK	8
BP	GO:0035722	interleukin-12-mediated signaling pathway	5.56759e-05	0.00275104	0.00224714	PPIA/SOD1/RPLP0/HNRNPF/CANX/P4HB/RAP1B/RALA	8
BP	GO:0071349	cellular response to interleukin-12	5.56759e-05	0.00275104	0.00224714	PPIA/SOD1/RPLP0/HNRNPF/CANX/P4HB/RAP1B/RALA	8
BP	GO:0070671	response to interleukin-12	6.32645e-05	0.0030367	0.00248048	PPIA/SOD1/RPLP0/HNRNPF/CANX/P4HB/RAP1B/RALA	8
BP	GO:0099131	ATP hydrolysis coupled ion transmembrane transport	0.000219995	0.00866229	0.00707565	ATP2B4/ATP5C1/ATP2A2/ATP5F1/ATP5EP2/ATP2B1/ABCC1/ABCC4	8
BP	GO:1903201	regulation of oxidative stress-induced cell death	0.000325741	0.0107303	0.00876487	HGF/SOD1/CTNNB1/PARK7/HSPB1/P4HB/HTRA2/TRAP1	8
BP	GO:0051651	maintenance of location in cell	0.000608408	0.0168199	0.0137391	HK2/SRI/APOE/FLNB/HSPA5/PDIA3/DBN1/EPB41L3	8
BP	GO:0009156	ribonucleoside monophosphate biosynthetic process	0.000778474	0.0199163	0.0162683	CAD/ALDOA/ATP5C1/SLC25A13/ATP5F1/AK2/ATP5EP2/DHODH	8
BP	GO:1900407	regulation of cellular response to oxidative stress	0.000778474	0.0199163	0.0162683	HGF/SOD1/CTNNB1/PARK7/HSPB1/P4HB/HTRA2/TRAP1	8
BP	GO:0042775	mitochondrial ATP synthesis coupled electron transport	0.000842968	0.0212428	0.0173518	PARK7/CYCS/COX6B1/PMPCB/NDUFB9/UQCRC1/UQCRC2/UQCRB	8
BP	GO:0042773	ATP synthesis coupled electron transport	0.000911682	0.0222137	0.0181449	PARK7/CYCS/COX6B1/PMPCB/NDUFB9/UQCRC1/UQCRC2/UQCRB	8
BP	GO:0048013	ephrin receptor signaling pathway	0.00106257	0.0249085	0.0203461	EPHB2/EPHB4/EPHA2/ARPC1A/ACTG1/ACTB/ARHGEF7/SRC	8
BP	GO:0048010	vascular endothelial growth factor receptor signaling pathway	0.00152807	0.0317733	0.0259535	ITGB3/AXL/ITGA5/HSPB1/ACTG1/ACTB/MYOF/SRC	8
BP	GO:1902882	regulation of response to oxidative stress	0.00152807	0.0317733	0.0259535	HGF/SOD1/CTNNB1/PARK7/HSPB1/P4HB/HTRA2/TRAP1	8
BP	GO:2001243	negative regulation of intrinsic apoptotic signaling pathway	0.00187684	0.0358305	0.0292676	CD44/PARK7/HSPB1/VDAC2/HYOU1/HTRA2/TRAP1/SRC	8
BP	GO:0019886	antigen processing and presentation of exogenous peptide antigen via MHC class II	0.00228556	0.0411401	0.0336046	CLTA/DYNC1H1/DCTN2/SEC24C/CANX/CAPZA2/AP1M1/KIF3B	8
BP	GO:0006096	glycolytic process	0.00243629	0.0428115	0.0349699	ENO2/HK2/NDC1/PFKL/ALDOA/PFKM/PFKP/ADPGK	8
BP	GO:0006757	ATP generation from ADP	0.0025947	0.0443299	0.0362101	ENO2/HK2/NDC1/PFKL/ALDOA/PFKM/PFKP/ADPGK	8
BP	GO:0002495	antigen processing and presentation of peptide antigen via MHC class II	0.00276106	0.0459609	0.0375424	CLTA/DYNC1H1/DCTN2/SEC24C/CANX/CAPZA2/AP1M1/KIF3B	8
BP	GO:0002504	antigen processing and presentation of peptide or polysaccharide antigen via MHC class II	0.00293562	0.0485098	0.0396245	CLTA/DYNC1H1/DCTN2/SEC24C/CANX/CAPZA2/AP1M1/KIF3B	8
BP	GO:0048675	axon extension	0.00293562	0.0485098	0.0396245	MACF1/PLXNA1/ALCAM/ITGB1/TRPV2/APOE/RAB21/FN1	8
CC	GO:0005852	eukaryotic translation initiation factor 3 complex	1.36125e-09	4.3492e-08	2.71534e-08	EIF3K/EIF3E/EIF3H/EIF3D/EIF3F/EIF3A/EIF3L/ABCE1	8
CC	GO:0022627	cytosolic small ribosomal subunit	6.90572e-06	0.000102622	6.40702e-05	RPS11/RPS23/RPS14/RPS15/RPS4X/RPS6/RPS26/RPS18	8
CC	GO:0005844	polysome	1.55738e-05	0.00019513	0.000121826	RPL7/NUFIP2/RPL7A/DRG1/EIF2S1/RPS4X/RPS6/CALR	8
CC	GO:0030120	vesicle coat	1.81082e-05	0.000210384	0.000131349	NECAP2/EGFR/CLTA/COPG1/COPE/COPB1/COPB2/SEC24C	8
CC	GO:0015935	small ribosomal subunit	0.00022461	0.00178071	0.00111175	RPS11/RPS23/RPS14/RPS15/RPS4X/RPS6/RPS26/RPS18	8
CC	GO:0030175	filopodium	0.00155193	0.00787048	0.00491378	ITGB3/CXADR/ITGB1/ITGA3/VASP/FSCN1/DYNC1H1/FARP1	8
CC	GO:1990204	oxidoreductase complex	0.00177098	0.00870506	0.00543484	PARK7/GPD2/P4HB/PMPCB/NDUFB9/UQCRC1/UQCRC2/UQCRB	8
CC	GO:0045335	phagocytic vesicle	0.00273609	0.0127618	0.00796756	HLA-C/B2M/HLA-B/CALR/PDIA3/RAB11B/SEC22B/RAB10	8
CC	GO:0031901	early endosome membrane	0.0106843	0.0359331	0.0224341	HLA-C/EGFR/B2M/HLA-B/RAB5C/HGS/RAB21/EEA1	8
CC	GO:0044309	neuron spine	0.0126373	0.0412	0.0257225	SRI/ITGB1/CANX/COMT/PRKAR2B/ATP2B1/FARP1/EEA1	8
BP	GO:0006735	NADH regeneration	1.32801e-06	0.000102972	8.41109e-05	ENO2/HK2/PFKL/ALDOA/PFKM/PFKP/ADPGK	7
BP	GO:0061621	canonical glycolysis	1.32801e-06	0.000102972	8.41109e-05	ENO2/HK2/PFKL/ALDOA/PFKM/PFKP/ADPGK	7
BP	GO:0061718	glucose catabolic process to pyruvate	1.32801e-06	0.000102972	8.41109e-05	ENO2/HK2/PFKL/ALDOA/PFKM/PFKP/ADPGK	7
BP	GO:0061615	glycolytic process through fructose-6-phosphate	1.7804e-06	0.000128189	0.000104709	ENO2/HK2/PFKL/ALDOA/PFKM/PFKP/ADPGK	7
BP	GO:0061620	glycolytic process through glucose-6-phosphate	1.7804e-06	0.000128189	0.000104709	ENO2/HK2/PFKL/ALDOA/PFKM/PFKP/ADPGK	7
BP	GO:0006007	glucose catabolic process	6.4245e-06	0.000415121	0.000339085	ENO2/HK2/PFKL/ALDOA/PFKM/PFKP/ADPGK	7
BP	GO:0006984	ER-nucleus signaling pathway	7.17945e-05	0.00335041	0.00273673	EIF2S1/HSP90B1/LMNA/CALR/ATP2A2/HSPA5/CCDC47	7
BP	GO:0008631	intrinsic apoptotic signaling pathway in response to oxidative stress	9.62764e-05	0.00433244	0.00353888	SOD1/PARK7/HSPB1/P4HB/DIABLO/HTRA2/TRAP1	7
BP	GO:0006418	tRNA aminoacylation for protein translation	0.000127155	0.00559302	0.00456857	AIMP1/FARSB/KARS/FARSA/RARS/IARS/DARS	7
BP	GO:0019320	hexose catabolic process	0.000188104	0.00764553	0.00624513	ENO2/HK2/PFKL/ALDOA/PFKM/PFKP/ADPGK	7
BP	GO:0043039	tRNA aminoacylation	0.000188104	0.00764553	0.00624513	AIMP1/FARSB/KARS/FARSA/RARS/IARS/DARS	7
BP	GO:0043038	amino acid activation	0.000212992	0.00845258	0.00690435	AIMP1/FARSB/KARS/FARSA/RARS/IARS/DARS	7
BP	GO:0032781	positive regulation of ATPase activity	0.000240468	0.00896734	0.00732482	SUMO1/ATP1B1/ATP1B3/PFN1/TOR1AIP1/NAPA/DNAJB11	7
BP	GO:0032768	regulation of monooxygenase activity	0.000303973	0.0103515	0.00845546	NOSIP/EGFR/ATP2B4/PARK7/APOE/POR/KRAS	7
BP	GO:0098739	import across plasma membrane	0.000380281	0.0122078	0.00997171	SLC1A3/ATP2B4/ATP1B1/ATP1A1/B2M/CACNA2D1/SLC1A5	7
BP	GO:0046365	monosaccharide catabolic process	0.000578639	0.0162282	0.0132557	ENO2/HK2/PFKL/ALDOA/PFKM/PFKP/ADPGK	7
BP	GO:0042255	ribosome assembly	0.000639206	0.0175087	0.0143017	RPL6/RPL24/RPS14/RPS15/RPL5/RPL10/RPL12	7
BP	GO:0043462	regulation of ATPase activity	0.00169563	0.0330375	0.0269862	SUMO1/ATP1B1/ATP1B3/PFN1/TOR1AIP1/NAPA/DNAJB11	7
BP	GO:0034109	homotypic cell-cell adhesion	0.00198395	0.03731	0.0304761	ITGB3/CXADR/CD9/HSPB1/GNAS/ACTG1/ACTB	7
BP	GO:0006446	regulation of translational initiation	0.00214163	0.0395352	0.0322937	EIF3K/EIF3E/EIF3H/EIF4G2/RPL13A/EIF2S1/HSPB1	7
BP	GO:0009142	nucleoside triphosphate biosynthetic process	0.00214163	0.0395352	0.0322937	TYMS/DTYMK/ALDOA/ATP5C1/SLC25A13/ATP5F1/ATP5EP2	7
BP	GO:0006094	gluconeogenesis	0.00308029	0.0492162	0.0402014	ENO2/ALDOA/GPD2/SLC25A13/GOT2/SLC25A1/SLC25A12	7
CC	GO:0005790	smooth endoplasmic reticulum	6.16369e-06	9.37761e-05	5.85473e-05	SRI/RPL10/CALR/CANX/HYOU1/ERP29/HSPA5	7
CC	GO:0014704	intercalated disc	0.000128588	0.00109557	0.000683996	FHOD1/CDH2/ITGB1/ATP1B1/ATP1A1/CTNNB1/CTNNA1	7
CC	GO:0012507	ER to Golgi transport vesicle membrane	0.000368518	0.00277039	0.00172964	HLA-C/SEC23IP/B2M/HLA-B/SEC24C/TMED10/SEC22B	7
CC	GO:0032838	cell projection cytoplasm	0.000669238	0.00419258	0.00261756	SOD1/DST/AP3M1/HSPB1/CANX/RAB21/KIF3B	7
CC	GO:0055038	recycling endosome membrane	0.000804141	0.00484761	0.00302651	NDRG1/HLA-C/B2M/HLA-B/PDIA3/RAB11B/RAB10	7
CC	GO:1905369	endopeptidase complex	0.000804141	0.00484761	0.00302651	ADRM1/PSMD1/PSMD3/USP14/HSPB1/UBQLN4/HTRA2	7
CC	GO:0033116	endoplasmic reticulum-Golgi intermediate compartment membrane	0.000879193	0.00510026	0.00318425	CALR/CD55/TMED9/TMED10/RAB1B/SEC22B/RAB2A	7
CC	GO:0005905	clathrin-coated pit	0.00104581	0.00576098	0.00359676	NECAP2/LDLR/MYO6/SORT1/EGFR/CLTA/EPN3	7
CC	GO:0016528	sarcoplasm	0.00104581	0.00576098	0.00359676	SRI/FLNC/CACNA2D1/CALR/ATP2A2/CALU/ASPH	7
CC	GO:0045334	clathrin-coated endocytic vesicle	0.00104581	0.00576098	0.00359676	LDLR/MYO6/CD9/EGFR/CLTA/APOE/AP1M1	7
CC	GO:0030670	phagocytic vesicle membrane	0.00123628	0.00662623	0.00413696	HLA-C/B2M/HLA-B/CALR/RAB11B/SEC22B/RAB10	7
CC	GO:0030134	COPII-coated ER to Golgi transport vesicle	0.00197411	0.00955651	0.00596642	HLA-C/SEC23IP/B2M/HLA-B/SEC24C/TMED10/SEC22B	7
CC	GO:0032587	ruffle membrane	0.00391132	0.016774	0.0104725	ITGB3/MYO6/MACF1/ITGA5/ITGB1/EPHA2/SRC	7
CC	GO:0070469	respiratory chain	0.00391132	0.016774	0.0104725	PARK7/CYCS/PMPCB/NDUFB9/UQCRC1/UQCRC2/UQCRB	7
CC	GO:1905368	peptidase complex	0.00416426	0.0171675	0.0107182	ADRM1/PSMD1/PSMD3/USP14/HSPB1/UBQLN4/HTRA2	7
CC	GO:0031091	platelet alpha granule	0.00442939	0.0176825	0.0110397	HGF/ITGB3/CD9/ALDOA/APLP2/CD109/FN1	7
CC	GO:0044438	microbody part	0.00499768	0.0191228	0.011939	ACSL4/HACL1/ACAA1/AGPS/DHRS4/FIS1/ALDH3A2	7
CC	GO:0044439	peroxisomal part	0.00499768	0.0191228	0.011939	ACSL4/HACL1/ACAA1/AGPS/DHRS4/FIS1/ALDH3A2	7
CC	GO:0001669	acrosomal vesicle	0.0140916	0.0450228	0.0281091	CD46/CXADR/DPEP3/CTNNA1/SPAG9/CALR/VDAC2	7
BP	GO:1902175	regulation of oxidative stress-induced intrinsic apoptotic signaling pathway	6.26787e-05	0.0030367	0.00248048	SOD1/PARK7/HSPB1/P4HB/HTRA2/TRAP1	6
BP	GO:0071377	cellular response to glucagon stimulus	0.00028766	0.00986262	0.00805612	PRKAR1A/GNB2/PRKAR2A/PRKAR2B/PRKACB/CPS1	6
BP	GO:0098930	axonal transport	0.000331736	0.0108568	0.0088682	SOD1/DST/AP3M1/HSPB1/RAB21/KIF3B	6
BP	GO:1902743	regulation of lamellipodium organization	0.000563321	0.0162282	0.0132557	EPHA2/CD44/FSCN1/CORO1C/ARHGEF7/SRC	6
BP	GO:0008088	axo-dendritic transport	0.0008072	0.0204437	0.0166991	SOD1/DST/AP3M1/HSPB1/RAB21/KIF3B	6
BP	GO:0033762	response to glucagon	0.000904349	0.0222137	0.0181449	PRKAR1A/GNB2/PRKAR2A/PRKAR2B/PRKACB/CPS1	6
BP	GO:0034113	heterotypic cell-cell adhesion	0.00112543	0.0259493	0.0211963	ITGA4/ITGB3/ITGA5/CXADR/ITGB1/CD44	6
BP	GO:1900408	negative regulation of cellular response to oxidative stress	0.00153193	0.0317733	0.0259535	HGF/CTNNB1/PARK7/HSPB1/HTRA2/TRAP1	6
BP	GO:1903202	negative regulation of oxidative stress-induced cell death	0.00153193	0.0317733	0.0259535	HGF/CTNNB1/PARK7/HSPB1/HTRA2/TRAP1	6
BP	GO:0001885	endothelial cell development	0.00168958	0.0330375	0.0269862	ENG/CTNNB1/F11R/TJP1/PLOD3/RAP1B	6
BP	GO:0033627	cell adhesion mediated by integrin	0.00185924	0.0356296	0.0291035	ITGB3/ADAM9/ITGA5/ITGB1/EPHA2/RAC3	6
BP	GO:1902883	negative regulation of response to oxidative stress	0.00185924	0.0356296	0.0291035	HGF/CTNNB1/PARK7/HSPB1/HTRA2/TRAP1	6
BP	GO:0070527	platelet aggregation	0.0020415	0.0381081	0.031128	ITGB3/CD9/HSPB1/GNAS/ACTG1/ACTB	6
BP	GO:0046686	response to cadmium ion	0.00223694	0.0405546	0.0331264	CHUK/EGFR/SUMO1/DTYMK/SOD1/B2M	6
BP	GO:0099132	ATP hydrolysis coupled cation transmembrane transport	0.00223694	0.0405546	0.0331264	ATP2B4/ATP5C1/ATP2A2/ATP5F1/ATP5EP2/ATP2B1	6
BP	GO:0032507	maintenance of protein location in cell	0.00266973	0.0449612	0.0367258	HK2/FLNB/HSPA5/PDIA3/DBN1/EPB41L3	6
CC	GO:0071782	endoplasmic reticulum tubular network	3.94983e-06	7.42336e-05	4.63463e-05	RAB3GAP1/KPNB1/ATL2/RAB10/RAB18/ASPH	6
CC	GO:0008305	integrin complex	7.32842e-05	0.000709524	0.000442978	ITGA4/ITGB3/ITGA5/ITGB1/ITGA3/BST1	6
CC	GO:0098636	protein complex involved in cell adhesion	0.000123916	0.00107003	0.000668052	ITGA4/ITGB3/ITGA5/ITGB1/ITGA3/BST1	6
CC	GO:1904115	axon cytoplasm	0.000230682	0.00179763	0.00112232	SOD1/DST/AP3M1/HSPB1/RAB21/KIF3B	6
CC	GO:0005801	cis-Golgi network	0.000399266	0.00286664	0.00178973	GBF1/SCFD1/TMED10/GOLGB1/LRPAP1/NUCB1	6
CC	GO:0030315	T-tubule	0.00045355	0.00318482	0.00198838	SRI/ATP2B4/ATP1A1/CACNA2D1/AHNAK/AHNAK2	6
CC	GO:0030118	clathrin coat	0.000816632	0.00487689	0.0030448	NECAP2/EGFR/CLTA/AP3M1/IGF2R/AP1M1	6
CC	GO:0031201	SNARE complex	0.00101236	0.00572477	0.00357415	STX16/SCFD1/NAPA/SEC22B/NAPG/STX10	6
CC	GO:0016529	sarcoplasmic reticulum	0.00258062	0.0121251	0.00757008	SRI/CACNA2D1/CALR/ATP2A2/CALU/ASPH	6
CC	GO:0000502	proteasome complex	0.00384098	0.0166965	0.0104241	ADRM1/PSMD1/PSMD3/USP14/HSPB1/UBQLN4	6
CC	GO:0018995	host	0.00445521	0.0176825	0.0110397	AXL/NDC1/XPO1/KPNA2/KPNB1/SCO1	6
CC	GO:0043657	host cell	0.00445521	0.0176825	0.0110397	AXL/NDC1/XPO1/KPNA2/KPNB1/SCO1	6
CC	GO:0044215	other organism	0.0067327	0.0244443	0.0152613	AXL/NDC1/XPO1/KPNA2/KPNB1/SCO1	6
CC	GO:0044216	other organism cell	0.0067327	0.0244443	0.0152613	AXL/NDC1/XPO1/KPNA2/KPNB1/SCO1	6
CC	GO:0044217	other organism part	0.0067327	0.0244443	0.0152613	AXL/NDC1/XPO1/KPNA2/KPNB1/SCO1	6
CC	GO:0098803	respiratory chain complex	0.0067327	0.0244443	0.0152613	PARK7/PMPCB/NDUFB9/UQCRC1/UQCRC2/UQCRB	6
CC	GO:0005643	nuclear pore	0.00718148	0.0255784	0.0159694	MVP/NDC1/SUMO1/IPO7/KPNA2/KPNB1	6
CC	GO:0005746	mitochondrial respiratory chain	0.0109475	0.0366253	0.0228663	PARK7/PMPCB/NDUFB9/UQCRC1/UQCRC2/UQCRB	6
CC	GO:0032588	trans-Golgi network membrane	0.01224	0.0401096	0.0250416	M6PR/CLTA/IGF2R/STX16/AP1M1/STX10	6
BP	GO:0006122	mitochondrial electron transport, ubiquinol to cytochrome c	1.22564e-05	0.000710024	0.000579971	CYCS/PMPCB/UQCRC1/UQCRC2/UQCRB	5
BP	GO:0034975	protein folding in endoplasmic reticulum	1.22564e-05	0.000710024	0.000579971	HSP90B1/CALR/CANX/HSPA5/PDIA3	5
BP	GO:0000470	maturation of LSU-rRNA	0.000172728	0.00713564	0.00582863	RPL7/RPL10A/RPL7A/RPL35/MAK16	5
BP	GO:0000027	ribosomal large subunit assembly	0.000542319	0.0162282	0.0132557	RPL6/RPL24/RPL5/RPL10/RPL12	5
BP	GO:0008089	anterograde axonal transport	0.000867528	0.0216097	0.0176515	SOD1/AP3M1/HSPB1/RAB21/KIF3B	5
BP	GO:0090075	relaxation of muscle	0.000867528	0.0216097	0.0176515	SRI/ATP1B1/SOD1/ATP1A1/ATP2A2	5
BP	GO:0006891	intra-Golgi vesicle-mediated transport	0.00131943	0.0296872	0.0242495	COPE/COPB1/COPB2/NAPA/NAPG	5
BP	GO:0009112	nucleobase metabolic process	0.00170432	0.0330375	0.0269862	TYMS/CAD/MTHFD1/DHODH/CPS1	5
BP	GO:0019068	virion assembly	0.00170432	0.0330375	0.0269862	PPIA/APOE/VTA1/RAB1A/RAB1B	5
BP	GO:0061028	establishment of endothelial barrier	0.0021657	0.0396913	0.0324212	ENG/CTNNB1/F11R/TJP1/RAP1B	5
BP	GO:0021762	substantia nigra development	0.00242769	0.0428115	0.0349699	INA/ATP5F1/ACTB/HSPA5/COX6B1	5
BP	GO:0098693	regulation of synaptic vesicle cycle	0.00242769	0.0428115	0.0349699	CDH2/RAB3GAP1/ATP2A2/NAPA/RAP1B	5
BP	GO:0031952	regulation of protein autophosphorylation	0.00271196	0.0454096	0.0370921	PDGFD/ENG/ENPP1/MVP/SRC	5
BP	GO:0072528	pyrimidine-containing compound biosynthetic process	0.00335158	0.0499763	0.0408223	TYMS/CAD/DTYMK/DHODH/CPS1	5
BP	GO:0098659	inorganic cation import across plasma membrane	0.00335158	0.0499763	0.0408223	ATP2B4/ATP1B1/ATP1A1/B2M/CACNA2D1	5
BP	GO:0099587	inorganic ion import across plasma membrane	0.00335158	0.0499763	0.0408223	ATP2B4/ATP1B1/ATP1A1/B2M/CACNA2D1	5
CC	GO:0034663	endoplasmic reticulum chaperone complex	2.45229e-06	5.05488e-05	3.15592e-05	HSP90B1/P4HB/HYOU1/DNAJB11/HSPA5	5
CC	GO:0017101	aminoacyl-tRNA synthetase multienzyme complex	4.12541e-06	7.53182e-05	4.70235e-05	AIMP1/KARS/RARS/IARS/DARS	5
CC	GO:0031258	lamellipodium membrane	0.000113663	0.000994943	0.000621173	CSPG4/ITGB3/EPHA2/VASP/CD44	5
CC	GO:0030137	COPI-coated vesicle	0.00014254	0.00119846	0.000748234	COPG1/COPE/COPB1/COPB2/TMED10	5
CC	GO:0030140	trans-Golgi network transport vesicle	0.000379138	0.00281285	0.00175615	SORT1/CLTA/IGF2R/TMED9/TMED10	5
CC	GO:0009295	nucleoid	0.00252893	0.0119703	0.00747341	SHMT2/VDAC2/TUFM/UQCC2/CPS1	5
CC	GO:0042645	mitochondrial nucleoid	0.00252893	0.0119703	0.00747341	SHMT2/VDAC2/TUFM/UQCC2/CPS1	5
CC	GO:0030669	clathrin-coated endocytic vesicle membrane	0.00591324	0.0222268	0.0138769	LDLR/CD9/EGFR/APOE/AP1M1	5
CC	GO:0005778	peroxisomal membrane	0.0101411	0.0342867	0.0214062	ACSL4/AGPS/DHRS4/FIS1/ALDH3A2	5
CC	GO:0031903	microbody membrane	0.0101411	0.0342867	0.0214062	ACSL4/AGPS/DHRS4/FIS1/ALDH3A2	5
MF	GO:0050839	cell adhesion molecule binding	0.000299044	0.00624799	0.00321744	ITGA5/PARK7/CD9/BSG/ITGB1	5
BP	GO:2000392	regulation of lamellipodium morphogenesis	8.99699e-05	0.00412226	0.0033672	CD44/CORO1C/ARHGEF7/SRC	4
BP	GO:0019081	viral translation	0.000257907	0.00896734	0.00732482	EIF3D/EIF3F/EIF3A/EIF3L	4
BP	GO:0071786	endoplasmic reticulum tubular network organization	0.000451611	0.0142258	0.0116201	RAB3GAP1/ATL2/RAB10/RAB18	4
BP	GO:0006206	pyrimidine nucleobase metabolic process	0.000579578	0.0162282	0.0132557	TYMS/CAD/DHODH/CPS1	4
BP	GO:0034199	activation of protein kinase A activity	0.000579578	0.0162282	0.0132557	PRKAR1A/PRKAR2A/PRKAR2B/PRKACB	4
BP	GO:0072673	lamellipodium morphogenesis	0.000579578	0.0162282	0.0132557	CD44/CORO1C/ARHGEF7/SRC	4
BP	GO:2000479	regulation of cAMP-dependent protein kinase activity	0.000579578	0.0162282	0.0132557	ATP2B4/PRKAR1A/PRKAR2A/PRKAR2B	4
BP	GO:0046112	nucleobase biosynthetic process	0.000731315	0.0189017	0.0154395	CAD/MTHFD1/DHODH/CPS1	4
BP	GO:0097242	amyloid-beta clearance	0.000731315	0.0189017	0.0154395	LDLR/MME/APOE/LRPAP1	4
BP	GO:1902176	negative regulation of oxidative stress-induced intrinsic apoptotic signaling pathway	0.0011153	0.0259038	0.0211591	PARK7/HSPB1/HTRA2/TRAP1	4
BP	GO:0031290	retinal ganglion cell axon guidance	0.00135217	0.0298901	0.0244152	PTPRM/EPHB2/ALCAM/RPL24	4
BP	GO:0043496	regulation of protein homodimerization activity	0.00135217	0.0298901	0.0244152	ITGA4/PARK7/SPAG9/HSPA5	4
BP	GO:0009067	aspartate family amino acid biosynthetic process	0.00162202	0.0325868	0.026618	MTHFD1/PLOD3/GOT2/AASS	4
BP	GO:0032799	low-density lipoprotein receptor particle metabolic process	0.00162202	0.0325868	0.026618	ITGB3/CLTA/APOE/CNPY2	4
BP	GO:0071402	cellular response to lipoprotein particle stimulus	0.00162202	0.0325868	0.026618	LDLR/CD9/ITGB1/APOE	4
BP	GO:0018126	protein hydroxylation	0.00192713	0.0363774	0.0297143	P4HB/PLOD3/JMJD6/ASPH	4
BP	GO:0032770	positive regulation of monooxygenase activity	0.00265215	0.0448551	0.0366391	PARK7/APOE/POR/KRAS	4
BP	GO:2000300	regulation of synaptic vesicle exocytosis	0.00265215	0.0448551	0.0366391	RAB3GAP1/ATP2A2/NAPA/RAP1B	4
CC	GO:0071541	eukaryotic translation initiation factor 3 complex, eIF3m	8.74437e-06	0.000126992	7.92851e-05	EIF3H/EIF3D/EIF3F/EIF3A	4
CC	GO:0005952	cAMP-dependent protein kinase complex	1.71742e-05	0.000209612	0.000130867	PRKAR1A/PRKAR2A/PRKAR2B/PRKACB	4
CC	GO:0035631	CD40 receptor complex	7.66795e-05	0.000731317	0.000456584	CHUK/CD40/DIABLO/HTRA2	4
CC	GO:0005750	mitochondrial respiratory chain complex III	0.000112957	0.000994943	0.000621173	PMPCB/UQCRC1/UQCRC2/UQCRB	4
CC	GO:0045275	respiratory chain complex III	0.000112957	0.000994943	0.000621173	PMPCB/UQCRC1/UQCRC2/UQCRB	4
CC	GO:0030126	COPI vesicle coat	0.000160236	0.00132975	0.000830203	COPG1/COPE/COPB1/COPB2	4
CC	GO:0030663	COPI-coated vesicle membrane	0.000386368	0.00281285	0.00175615	COPG1/COPE/COPB1/COPB2	4
CC	GO:0031092	platelet alpha granule membrane	0.000496223	0.00336488	0.0021008	ITGB3/CD9/APLP2/CD109	4
CC	GO:0071682	endocytic vesicle lumen	0.000779549	0.00478973	0.00299037	HSP90B1/CALR/HYOU1/APOE	4
CC	GO:0005753	mitochondrial proton-transporting ATP synthase complex	0.0011612	0.0062882	0.00392592	ATP5C1/ATP5F1/USMG5/ATP5EP2	4
CC	GO:0045259	proton-transporting ATP synthase complex	0.00139399	0.0073013	0.00455843	ATP5C1/ATP5F1/USMG5/ATP5EP2	4
CC	GO:0097546	ciliary base	0.00350434	0.0154433	0.00964171	PRKAR1A/PRKAR2A/PRKAR2B/PRKACB	4
CC	GO:0070069	cytochrome complex	0.00399309	0.0167868	0.0104805	PMPCB/UQCRC1/UQCRC2/UQCRB	4
CC	GO:0071556	integral component of lumenal side of endoplasmic reticulum membrane	0.00399309	0.0167868	0.0104805	HLA-C/HLA-B/CALR/CANX	4
CC	GO:0098553	lumenal side of endoplasmic reticulum membrane	0.00399309	0.0167868	0.0104805	HLA-C/HLA-B/CALR/CANX	4
CC	GO:0031941	filamentous actin	0.00510463	0.0194158	0.0121219	MYO6/FSCN1/ACTG1/RAC3	4
BP	GO:0035964	COPI-coated vesicle budding	5.19636e-05	0.00261896	0.00213926	GBF1/TMED9/TMED10	3
BP	GO:0048200	Golgi transport vesicle coating	5.19636e-05	0.00261896	0.00213926	GBF1/TMED9/TMED10	3
BP	GO:0048205	COPI coating of Golgi vesicle	5.19636e-05	0.00261896	0.00213926	GBF1/TMED9/TMED10	3
BP	GO:0075525	viral translational termination-reinitiation	0.000127618	0.00559302	0.00456857	EIF3D/EIF3A/EIF3L	3
BP	GO:0090074	negative regulation of protein homodimerization activity	0.000127618	0.00559302	0.00456857	ITGA4/SPAG9/HSPA5	3
BP	GO:0006207	'de novo' pyrimidine nucleobase biosynthetic process	0.000250742	0.00896734	0.00732482	CAD/DHODH/CPS1	3
BP	GO:0019856	pyrimidine nucleobase biosynthetic process	0.000250742	0.00896734	0.00732482	CAD/DHODH/CPS1	3
BP	GO:0070778	L-aspartate transport	0.000250742	0.00896734	0.00732482	SLC1A3/SLC25A13/SLC25A12	3
BP	GO:0071569	protein ufmylation	0.000250742	0.00896734	0.00732482	DDRGK1/CDK5RAP3/UFL1	3
BP	GO:0089712	L-aspartate transmembrane transport	0.000250742	0.00896734	0.00732482	SLC1A3/SLC25A13/SLC25A12	3
BP	GO:2000394	positive regulation of lamellipodium morphogenesis	0.00043108	0.0136644	0.0111616	CORO1C/ARHGEF7/SRC	3
BP	GO:0030007	cellular potassium ion homeostasis	0.00067761	0.0182628	0.0149177	ATP1B1/ATP1B3/ATP1A1	3
BP	GO:0036376	sodium ion export across plasma membrane	0.00067761	0.0182628	0.0149177	ATP1B1/ATP1B3/ATP1A1	3
BP	GO:1901299	negative regulation of hydrogen peroxide-mediated programmed cell death	0.00067761	0.0182628	0.0149177	HGF/PARK7/TRAP1	3
BP	GO:0002480	antigen processing and presentation of exogenous peptide antigen via MHC class I, TAP-independent	0.000998577	0.0235371	0.0192259	HLA-C/B2M/HLA-B	3
BP	GO:0006002	fructose 6-phosphate metabolic process	0.000998577	0.0235371	0.0192259	PFKL/PFKM/PFKP	3
BP	GO:0035999	tetrahydrofolate interconversion	0.000998577	0.0235371	0.0192259	TYMS/MTHFD1/SHMT2	3
BP	GO:1900221	regulation of amyloid-beta clearance	0.000998577	0.0235371	0.0192259	LDLR/APOE/LRPAP1	3
BP	GO:0036500	ATF6-mediated unfolded protein response	0.00140153	0.0300584	0.0245527	HSP90B1/CALR/HSPA5	3
BP	GO:0071436	sodium ion export	0.00140153	0.0300584	0.0245527	ATP1B1/ATP1B3/ATP1A1	3
BP	GO:0075522	IRES-dependent viral translational initiation	0.00140153	0.0300584	0.0245527	EIF3D/EIF3F/EIF3A	3
BP	GO:2000480	negative regulation of cAMP-dependent protein kinase activity	0.00140153	0.0300584	0.0245527	PRKAR1A/PRKAR2A/PRKAR2B	3
BP	GO:0031953	negative regulation of protein autophosphorylation	0.00189337	0.0359642	0.0293768	ENG/ENPP1/MVP	3
BP	GO:0015740	C4-dicarboxylate transport	0.00248035	0.0428115	0.0349699	SLC1A3/SLC25A13/SLC25A12	3
BP	GO:0033631	cell-cell adhesion mediated by integrin	0.00248035	0.0428115	0.0349699	ADAM9/ITGA5/ITGB1	3
BP	GO:0043217	myelin maintenance	0.00248035	0.0428115	0.0349699	NDRG1/SOD1/EPB41L3	3
BP	GO:1900121	negative regulation of receptor binding	0.00248035	0.0428115	0.0349699	PTPRF/B2M/RUVBL2	3
BP	GO:2001241	positive regulation of extrinsic apoptotic signaling pathway in absence of ligand	0.00248035	0.0428115	0.0349699	PPP2R1B/CTNNA1/HTRA2	3
BP	GO:0001780	neutrophil homeostasis	0.00316814	0.0492162	0.0402014	AXL/JAM3/MTHFD1	3
BP	GO:0006883	cellular sodium ion homeostasis	0.00316814	0.0492162	0.0402014	ATP1B1/ATP1B3/ATP1A1	3
BP	GO:0010248	establishment or maintenance of transmembrane electrochemical gradient	0.00316814	0.0492162	0.0402014	ATP1B1/ATP1B3/ATP1A1	3
BP	GO:1901298	regulation of hydrogen peroxide-mediated programmed cell death	0.00316814	0.0492162	0.0402014	HGF/PARK7/TRAP1	3
CC	GO:0016600	flotillin complex	0.00088596	0.00510026	0.00318425	CTNNB1/CTNNA1/CORO1C	3
CC	GO:0042612	MHC class I protein complex	0.00088596	0.00510026	0.00318425	HLA-C/B2M/HLA-B	3
CC	GO:0016342	catenin complex	0.00124436	0.00662623	0.00413696	CDH2/CTNNB1/CTNNA1	3
CC	GO:0005890	sodium:potassium-exchanging ATPase complex	0.00168224	0.00833297	0.00520253	ATP1B1/ATP1B3/ATP1A1	3
CC	GO:0090533	cation-transporting ATPase complex	0.0043357	0.0176466	0.0110173	ATP1B1/ATP1B3/ATP1A1	3
CC	GO:0071437	invadopodium	0.00524708	0.0198395	0.0123864	ITGB1/ITGA3/FSCN1	3
CC	GO:0031527	filopodium membrane	0.00626512	0.0232821	0.0145357	ITGB3/ITGA3/VASP	3
CC	GO:0043034	costamere	0.00863281	0.0301441	0.0188199	FLNC/AHNAK/AHNAK2	3
CC	GO:0005838	proteasome regulatory particle	0.0114584	0.0381349	0.0238088	ADRM1/PSMD1/PSMD3	3
CC	GO:0030867	rough endoplasmic reticulum membrane	0.014756	0.0466786	0.0291429	SRPRB/PLOD3/UBA1	3
CC	GO:0098533	ATPase dependent transmembrane transport complex	0.014756	0.0466786	0.0291429	ATP1B1/ATP1B3/ATP1A1	3
MF	GO:0001618	virus receptor activity	0.000119049	0.00413696	0.00213036	ITGA5/ITGB1/CD55	3
MF	GO:0104005	hijacked molecular function	0.000119049	0.00413696	0.00213036	ITGA5/ITGB1/CD55	3
MF	GO:0019955	cytokine binding	0.00031136	0.00624799	0.00321744	PARK7/CD109/ITGB1	3
MF	GO:0005178	integrin binding	0.000410864	0.00645524	0.00332417	ITGA5/CD9/ITGB1	3
MF	GO:0045296	cadherin binding	0.00727093	0.0379944	0.0195655	PARK7/BSG/ITGB1	3
MF	GO:0022804	active transmembrane transporter activity	0.0121384	0.0436131	0.0224588	ATP1B1/ATP1B3/SLC16A3	3
BP	GO:0001732	formation of cytoplasmic translation initiation complex	0.00056055	0.0162282	0.0132557	EIF3D/EIF3A	2
BP	GO:0043490	malate-aspartate shuttle	0.00056055	0.0162282	0.0132557	SLC25A13/SLC25A12	2
BP	GO:0097332	response to antipsychotic drug	0.00056055	0.0162282	0.0132557	SOD1/PRKAR2B	2
BP	GO:0097338	response to clozapine	0.00056055	0.0162282	0.0132557	PRKAR2B/PRKACB	2
BP	GO:1903233	regulation of calcium ion-dependent exocytosis of neurotransmitter	0.00056055	0.0162282	0.0132557	RAB3GAP1/ATP2A2	2
BP	GO:2000282	regulation of cellular amino acid biosynthetic process	0.00056055	0.0162282	0.0132557	ATP2B4/PARK7	2
BP	GO:0015810	aspartate transport	0.0016552	0.0325868	0.026618	SLC25A13/SLC25A12	2
BP	GO:0033590	response to cobalamin	0.0016552	0.0325868	0.026618	CD40/EGFR	2
BP	GO:0035879	plasma membrane lactate transport	0.0016552	0.0325868	0.026618	SLC16A3/SLC16A1	2
BP	GO:0044205	'de novo' UMP biosynthetic process	0.0016552	0.0325868	0.026618	CAD/DHODH	2
BP	GO:0045764	positive regulation of cellular amino acid metabolic process	0.0016552	0.0325868	0.026618	PARK7/COMT	2
BP	GO:0061771	response to caloric restriction	0.0016552	0.0325868	0.026618	LDLR/APOE	2
BP	GO:0097051	establishment of protein localization to endoplasmic reticulum membrane	0.0016552	0.0325868	0.026618	RAB3GAP1/RAB10	2
BP	GO:1903288	positive regulation of potassium ion import	0.0016552	0.0325868	0.026618	ATP1B1/ATP1B3	2
BP	GO:0006235	dTTP biosynthetic process	0.00325844	0.0492162	0.0402014	TYMS/DTYMK	2
BP	GO:0006432	phenylalanyl-tRNA aminoacylation	0.00325844	0.0492162	0.0402014	FARSB/FARSA	2
BP	GO:0007161	calcium-independent cell-matrix adhesion	0.00325844	0.0492162	0.0402014	ITGB1/FN1	2
BP	GO:0009212	pyrimidine deoxyribonucleoside triphosphate biosynthetic process	0.00325844	0.0492162	0.0402014	TYMS/DTYMK	2
BP	GO:0014045	establishment of endothelial blood-brain barrier	0.00325844	0.0492162	0.0402014	ENG/CTNNB1	2
BP	GO:0019240	citrulline biosynthetic process	0.00325844	0.0492162	0.0402014	ATP2B4/CPS1	2
BP	GO:0022009	central nervous system vasculogenesis	0.00325844	0.0492162	0.0402014	ENG/CTNNB1	2
BP	GO:0030951	establishment or maintenance of microtubule cytoskeleton polarity	0.00325844	0.0492162	0.0402014	CKAP5/LMNA	2
BP	GO:0046075	dTTP metabolic process	0.00325844	0.0492162	0.0402014	TYMS/DTYMK	2
BP	GO:0048549	positive regulation of pinocytosis	0.00325844	0.0492162	0.0402014	AXL/PPT1	2
BP	GO:0070973	protein localization to endoplasmic reticulum exit site	0.00325844	0.0492162	0.0402014	BCAP29/GBF1	2
BP	GO:0097501	stress response to metal ion	0.00325844	0.0492162	0.0402014	PARK7/HSPA5	2
BP	GO:1903273	regulation of sodium ion export	0.00325844	0.0492162	0.0402014	ATP1B1/ATP1B3	2
BP	GO:1903275	positive regulation of sodium ion export	0.00325844	0.0492162	0.0402014	ATP1B1/ATP1B3	2
BP	GO:1903276	regulation of sodium ion export across plasma membrane	0.00325844	0.0492162	0.0402014	ATP1B1/ATP1B3	2
BP	GO:1903278	positive regulation of sodium ion export across plasma membrane	0.00325844	0.0492162	0.0402014	ATP1B1/ATP1B3	2
BP	GO:1903286	regulation of potassium ion import	0.00325844	0.0492162	0.0402014	ATP1B1/ATP1B3	2
BP	GO:1903750	regulation of intrinsic apoptotic signaling pathway in response to hydrogen peroxide	0.00325844	0.0492162	0.0402014	PARK7/TRAP1	2
BP	GO:1903751	negative regulation of intrinsic apoptotic signaling pathway in response to hydrogen peroxide	0.00325844	0.0492162	0.0402014	PARK7/TRAP1	2
CC	GO:0005945	6-phosphofructokinase complex	0.000516054	0.00336488	0.0021008	PFKL/PFKM	2
CC	GO:0034667	integrin alpha3-beta1 complex	0.000516054	0.00336488	0.0021008	ITGB1/ITGA3	2
CC	GO:0043614	multi-eIF complex	0.000516054	0.00336488	0.0021008	EIF3A/EIF2S1	2
CC	GO:0009328	phenylalanine-tRNA ligase complex	0.0015248	0.00779476	0.00486651	FARSB/FARSA	2
CC	GO:0071062	alphav-beta3 integrin-vitronectin complex	0.0015248	0.00779476	0.00486651	ITGB3/ITGA5	2
CC	GO:0072563	endothelial microparticle	0.0015248	0.00779476	0.00486651	ENG/ANXA5	2
CC	GO:0005638	lamin filament	0.00300366	0.0135165	0.00843874	LMNB2/LMNA	2
CC	GO:0000275	mitochondrial proton-transporting ATP synthase complex, catalytic core F(1)	0.00493083	0.0190958	0.0119221	ATP5C1/ATP5EP2	2
CC	GO:0042721	mitochondrial inner membrane protein insertion complex	0.00493083	0.0190958	0.0119221	AGK/TIMM9	2
CC	GO:0005851	eukaryotic translation initiation factor 2B complex	0.00728525	0.0255784	0.0159694	EIF2B1/EIF2S1	2
CC	GO:0045261	proton-transporting ATP synthase complex, catalytic core F(1)	0.00728525	0.0255784	0.0159694	ATP5C1/ATP5EP2	2
CC	GO:0071438	invadopodium membrane	0.00728525	0.0255784	0.0159694	ITGB1/ITGA3	2
CC	GO:0097433	dense body	0.00728525	0.0255784	0.0159694	ACTG1/ACTB	2
CC	GO:0008541	proteasome regulatory particle, lid subcomplex	0.0100466	0.0342867	0.0214062	ADRM1/PSMD3	2
CC	GO:0033018	sarcoplasmic reticulum lumen	0.0100466	0.0342867	0.0214062	CALR/CALU	2
CC	GO:0032059	bleb	0.0131952	0.0423705	0.0264532	FHOD1/SDF4	2
CC	GO:0042788	polysomal ribosome	0.0131952	0.0423705	0.0264532	NUFIP2/RPL7A	2
MF	GO:0005391	sodium:potassium-exchanging ATPase activity	7.51251e-05	0.00413696	0.00213036	ATP1B1/ATP1B3	2
MF	GO:0008556	potassium-transporting ATPase activity	9.17455e-05	0.00413696	0.00213036	ATP1B1/ATP1B3	2
MF	GO:0071949	FAD binding	0.000314647	0.00624799	0.00321744	AGPS/AIFM1	2
MF	GO:0001671	ATPase activator activity	0.000417965	0.00645524	0.00332417	ATP1B1/ATP1B3	2
MF	GO:0060590	ATPase regulator activity	0.00108791	0.0144993	0.00746651	ATP1B1/ATP1B3	2
MF	GO:0015662	ATPase activity, coupled to transmembrane movement of ions, phosphorylative mechanism	0.00114743	0.0144993	0.00746651	ATP1B1/ATP1B3	2
MF	GO:0008028	monocarboxylic acid transmembrane transporter activity	0.00175165	0.02029	0.0104485	SLC16A3/BSG	2
MF	GO:0019829	cation-transporting ATPase activity	0.00332197	0.0329824	0.0169845	ATP1B1/ATP1B3	2
MF	GO:0050660	flavin adenine dinucleotide binding	0.00428267	0.0350171	0.0180323	AGPS/AIFM1	2
MF	GO:0042625	ATPase coupled ion transmembrane transporter activity	0.00462825	0.0355957	0.0183302	ATP1B1/ATP1B3	2
MF	GO:0051117	ATPase binding	0.0048656	0.0355957	0.0183302	ATP1B1/ATP1B3	2
MF	GO:0008144	drug binding	0.00783546	0.0379944	0.0195655	ATP1B1/FKBP2	2
MF	GO:0042626	ATPase activity, coupled to transmembrane movement of substances	0.00989003	0.0429598	0.0221224	ATP1B1/ATP1B3	2
MF	GO:0016820	hydrolase activity, acting on acid anhydrides, catalyzing transmembrane movement of substances	0.0102252	0.04307	0.0221792	ATP1B1/ATP1B3	2
MF	GO:0015399	primary active transmembrane transporter activity	0.0114379	0.0436131	0.0224588	ATP1B1/ATP1B3	2
MF	GO:0015405	P-P-bond-hydrolysis-driven transmembrane transporter activity	0.0114379	0.0436131	0.0224588	ATP1B1/ATP1B3	2
MF	GO:0043492	ATPase activity, coupled to movement of substances	0.0125254	0.0436131	0.0224588	ATP1B1/ATP1B3	2
MF	GO:0002020	protease binding	0.0130856	0.0436131	0.0224588	PARK7/ITGB1	2
MF	GO:0022853	active ion transmembrane transporter activity	0.0130856	0.0436131	0.0224588	ATP1B1/ATP1B3	2
MF	GO:0046943	carboxylic acid transmembrane transporter activity	0.0146322	0.0451974	0.0232747	SLC16A3/BSG	2
MF	GO:0045155	electron transporter, transferring electrons from CoQH2-cytochrome c reductase complex and cytochrome c oxidase complex activity	0.00264901	0.028324	0.0145856	CYCS	1
MF	GO:0016532	superoxide dismutase copper chaperone activity	0.00397099	0.034498	0.017765	PARK7	1
MF	GO:1903135	cupric ion binding	0.00397099	0.034498	0.017765	PARK7	1
MF	GO:0015129	lactate transmembrane transporter activity	0.00660993	0.0379944	0.0195655	SLC16A3	1
MF	GO:0016531	copper chaperone activity	0.00660993	0.0379944	0.0195655	PARK7	1
MF	GO:0019960	C-X3-C chemokine binding	0.00660993	0.0379944	0.0195655	ITGB1	1
MF	GO:0044388	small protein activating enzyme binding	0.00660993	0.0379944	0.0195655	PARK7	1
MF	GO:0098639	collagen binding involved in cell-matrix adhesion	0.00660993	0.0379944	0.0195655	ITGB1	1
MF	GO:0016174	NAD(P)H oxidase activity	0.00792689	0.0379944	0.0195655	AIFM1	1
MF	GO:0016530	metallochaperone activity	0.00792689	0.0379944	0.0195655	PARK7	1
MF	GO:1903136	cuprous ion binding	0.00792689	0.0379944	0.0195655	PARK7	1
MF	GO:0043184	vascular endothelial growth factor receptor 2 binding	0.00924219	0.0414408	0.0213402	ITGA5	1
MF	GO:0098634	cell-matrix adhesion mediator activity	0.00924219	0.0414408	0.0213402	ITGB1	1
MF	GO:0051920	peroxiredoxin activity	0.0105558	0.0431546	0.0222228	PARK7	1
MF	GO:0045294	alpha-catenin binding	0.0131781	0.0436131	0.0224588	CDH2	1
MF	GO:0045295	gamma-catenin binding	0.0131781	0.0436131	0.0224588	CDH2	1
MF	GO:0005172	vascular endothelial growth factor receptor binding	0.0144867	0.0451974	0.0232747	ITGA5	1
MF	GO:0017154	semaphorin receptor activity	0.0144867	0.0451974	0.0232747	PLXNB2	1

## Sheet: KEGG-enrichment
KEGG enrichment
ID	Description	pvalue	p.adjust	qvalue	geneID	Count	geneSymbol
hsa03010	Ribosome	4.92746e-19	1.35505e-16	1.06848e-16	6165/6129/6181/6128/4736/6159/6133/6157/6138/23521/6130/6152/9045/6161/6205/6175/6158/6228/6208/6124/6137/6144/6209/6191/6155/6125/6134/6173/6194/6136/6231/6143/6160/11224/6222	35	RPL35A/RPL7/RPLP2/RPL6/RPL10A/RPL29/RPL9/RPL27A/RPL15/RPL13A/RPL7A/RPL24/RPL14/RPL32/RPS11/RPLP0/RPL28/RPS23/RPS14/RPL4/RPL13/RPL21/RPS15/RPS4X/RPL27/RPL5/RPL10/RPL36A/RPS6/RPL12/RPS26/RPL19/RPL31/RPL35/RPS18/
hsa05412	Arrhythmogenic right ventricular cardiomyopathy (ARVC)	1.52209e-06	0.000209287	0.000165026	3676/3690/1000/3678/3688/3675/1499/1495/781/4000/71/488/60	13	ITGA4/ITGB3/CDH2/ITGA5/ITGB1/ITGA3/CTNNB1/CTNNA1/CACNA2D1/LMNA/ACTG1/ATP2A2/ACTB/
hsa05416	Viral myocarditis	4.45775e-05	0.00408627	0.00322209	958/3107/1525/1982/3106/1604/71/54205/60/5881	10	CD40/HLA-C/CXADR/EIF4G2/HLA-B/CD55/ACTG1/CYCS/ACTB/RAC3/
hsa05414	Dilated cardiomyopathy (DCM)	0.000102118	0.00702059	0.00553586	3676/3690/3678/3688/3675/781/4000/2778/71/488/60/5567	12	ITGA4/ITGB3/ITGA5/ITGB1/ITGA3/CACNA2D1/LMNA/GNAS/ACTG1/ATP2A2/ACTB/PRKACB/
hsa04510	Focal adhesion	0.00031892	0.00974477	0.00768391	80310/3676/3082/3690/3678/1956/3688/3675/7408/1499/2318/71/60/2317/5908/5881/2335/6714	18	PDGFD/ITGA4/HGF/ITGB3/ITGA5/EGFR/ITGB1/ITGA3/VASP/CTNNB1/FLNC/ACTG1/ACTB/FLNB/RAP1B/RAC3/FN1/SRC/
hsa04141	Protein processing in endoplasmic reticulum	0.000313778	0.00974477	0.00768391	1965/9632/23193/7184/811/821/6184/5034/10525/56893/10961/51726/6238/3309/2923/10970	16	EIF2S1/SEC24C/GANAB/HSP90B1/CALR/CANX/RPN1/P4HB/HYOU1/UBQLN4/ERP29/DNAJB11/RRBP1/HSPA5/PDIA3/CKAP4/
hsa04514	Cell adhesion molecules (CAMs)	0.00022092	0.00974477	0.00768391	6382/3676/5797/958/257194/9019/1000/83700/2734/3107/214/3688/5792/50848/3106	15	SDC1/ITGA4/PTPRM/CD40/NEGR1/MPZL1/CDH2/JAM3/GLG1/HLA-C/ALCAM/ITGB1/PTPRF/F11R/HLA-B/
hsa04520	Adherens junction	0.000250696	0.00974477	0.00768391	5797/1956/5792/1499/1495/71/7082/60/5881/6714	10	PTPRM/EGFR/PTPRF/CTNNB1/CTNNA1/ACTG1/TJP1/ACTB/RAC3/SRC/
hsa05100	Bacterial invasion of epithelial cells	0.000315041	0.00974477	0.00768391	3678/3688/1211/1499/1495/10552/71/60/2335/6714	10	ITGA5/ITGB1/CLTA/CTNNB1/CTNNA1/ARPC1A/ACTG1/ACTB/FN1/SRC/
hsa04145	Phagosome	0.000398917	0.0109702	0.0086502	3690/4074/3678/3107/3688/3106/1778/811/821/71/60/5878/9146/9554/8411	15	ITGB3/M6PR/ITGA5/HLA-C/ITGB1/HLA-B/DYNC1H1/CALR/CANX/ACTG1/ACTB/RAB5C/HGS/SEC22B/EEA1/
hsa04015	Rap1 signaling pathway	0.000485579	0.0119598	0.00943051	80310/3082/5606/3690/1956/3688/1969/7408/1499/5216/2778/71/60/3845/5908/5898/5881/6714	18	PDGFD/HGF/MAP2K3/ITGB3/EGFR/ITGB1/EPHA2/VASP/CTNNB1/PFN1/GNAS/ACTG1/ACTB/KRAS/RAP1B/RALA/RAC3/SRC/
hsa05131	Shigellosis	0.000521883	0.0119598	0.00943051	1147/3678/3688/960/5216/10552/71/60/6714	9	CHUK/ITGA5/ITGB1/CD44/PFN1/ARPC1A/ACTG1/ACTB/SRC/
hsa05012	Parkinson disease	0.000625757	0.0132372	0.0104377	11315/509/293/7417/54205/515/7317/1340/27429/4715/5567/7384/7385/7381	14	PARK7/ATP5C1/SLC25A6/VDAC2/CYCS/ATP5F1/UBA1/COX6B1/HTRA2/NDUFB9/PRKACB/UQCRC1/UQCRC2/UQCRB/
hsa00010	Glycolysis / Gluconeogenesis	0.00073149	0.0143686	0.0113298	2026/3099/5211/226/5213/5214/83440/218/224	9	ENO2/HK2/PFKL/ALDOA/PFKM/PFKP/ADPGK/ALDH3A1/ALDH3A2/
hsa05205	Proteoglycans in cancer	0.00100162	0.0153026	0.0120663	6382/3082/3690/3678/1956/3688/960/1499/2318/6194/71/60/2317/3845/5567/2335/6714	17	SDC1/HGF/ITGB3/ITGA5/EGFR/ITGB1/CD44/CTNNB1/FLNC/RPS6/ACTG1/ACTB/FLNB/KRAS/PRKACB/FN1/SRC/
hsa03013	RNA transport	0.000947567	0.0153026	0.0120663	1967/55706/3646/7341/8667/1982/8664/8665/8661/1965/7514/1973/3837/5411/22985	15	EIF2B1/NDC1/EIF3E/SUMO1/EIF3H/EIF4G2/EIF3D/EIF3F/EIF3A/EIF2S1/XPO1/EIF4A1/KPNB1/PNN/ACIN1/
hsa04919	Thyroid hormone signaling pathway	0.000992033	0.0153026	0.0120663	3690/481/483/476/1499/5214/71/488/60/3845/5567/6714	12	ITGB3/ATP1B1/ATP1B3/ATP1A1/CTNNB1/PFKP/ACTG1/ATP2A2/ACTB/KRAS/PRKACB/SRC/
hsa05410	Hypertrophic cardiomyopathy (HCM)	0.000965436	0.0153026	0.0120663	3676/3690/3678/3688/3675/781/4000/71/488/60	10	ITGA4/ITGB3/ITGA5/ITGB1/ITGA3/CACNA2D1/LMNA/ACTG1/ATP2A2/ACTB/
hsa04144	Endocytosis	0.00138886	0.0201019	0.0158507	116985/3949/3107/1956/8729/1211/3482/3106/10552/830/51534/5878/11311/55040/9146/9230/10890/6714/8411	19	ARAP1/LDLR/HLA-C/EGFR/GBF1/CLTA/IGF2R/HLA-B/ARPC1A/CAPZA2/VTA1/RAB5C/VPS45/EPN3/HGS/RAB11B/RAB10/SRC/EEA1/
hsa01230	Biosynthesis of amino acids	0.00149358	0.0205367	0.0161935	2026/5211/226/5213/5214/6472/3418/2806/1373	9	ENO2/PFKL/ALDOA/PFKM/PFKP/SHMT2/IDH2/GOT2/CPS1/
hsa04961	Endocrine and other factor-regulated calcium reabsorption	0.00159566	0.0208956	0.0164765	481/1211/483/476/2778/490/5567	7	ATP1B1/CLTA/ATP1B3/ATP1A1/GNAS/ATP2B1/PRKACB/
hsa04714	Thermogenesis	0.00183164	0.0227422	0.0179326	57521/5606/2182/6194/509/2778/71/515/60/3845/1340/91942/4715/5567/7384/7385/7381/29078	18	RPTOR/MAP2K3/ACSL4/RPS6/ATP5C1/GNAS/ACTG1/ATP5F1/ACTB/KRAS/COX6B1/NDUFAF2/NDUFB9/PRKACB/UQCRC1/UQCRC2/UQCRB/NDUFAF4/
hsa04810	Regulation of actin cytoskeleton	0.00198477	0.0227422	0.0179326	80310/3676/3690/3678/1956/3688/3675/5216/10552/71/60/10672/3845/8874/5881/2335/6714	17	PDGFD/ITGA4/ITGB3/ITGA5/EGFR/ITGB1/ITGA3/PFN1/ARPC1A/ACTG1/ACTB/GNA13/KRAS/ARHGEF7/RAC3/FN1/SRC/
hsa04260	Cardiac muscle contraction	0.00197245	0.0227422	0.0179326	481/483/476/781/488/1340/7384/7385/7381	9	ATP1B1/ATP1B3/ATP1A1/CACNA2D1/ATP2A2/COX6B1/UQCRC1/UQCRC2/UQCRB/
hsa05230	Central carbon metabolism in cancer	0.00230493	0.0253542	0.0199922	3099/9123/1956/5211/5213/5214/6510/3845	8	HK2/SLC16A3/EGFR/PFKL/PFKM/PFKP/SLC1A5/KRAS/
hsa04512	ECM-receptor interaction	0.0027936	0.0295477	0.0232989	6382/3676/3690/3678/3688/3675/960/961/2335	9	SDC1/ITGA4/ITGB3/ITGA5/ITGB1/ITGA3/CD44/CD47/FN1/
hsa01200	Carbon metabolism	0.0031992	0.0325845	0.0256934	2026/3099/5211/226/5213/5214/6472/3418/2806/83440/1373	11	ENO2/HK2/PFKL/ALDOA/PFKM/PFKP/SHMT2/IDH2/GOT2/ADPGK/CPS1/
hsa05163	Human cytomegalovirus infection	0.00335763	0.0329767	0.0260027	1147/3690/3107/1956/1499/567/3106/811/2783/2778/54205/10672/3845/2923/5567/5881/6714	17	CHUK/ITGB3/HLA-C/EGFR/CTNNB1/B2M/HLA-B/CALR/GNB2/GNAS/CYCS/GNA13/KRAS/PDIA3/PRKACB/RAC3/SRC/
hsa04976	Bile secretion	0.00439262	0.0416541	0.032845	3949/481/483/476/2778/2052/5567/10257	8	LDLR/ATP1B1/ATP1B3/ATP1A1/GNAS/EPHX1/PRKACB/ABCC4/
hsa04962	Vasopressin-regulated water reabsorption	0.00482901	0.042838	0.0337784	1778/10540/2778/5878/9230/5567	6	DYNC1H1/DCTN2/GNAS/RAB5C/RAB11B/PRKACB/
hsa01523	Antifolate resistance	0.00478908	0.042838	0.0337784	7298/1147/6472/4363/10257	5	TYMS/CHUK/SHMT2/ABCC1/ABCC4/
hsa04918	Thyroid hormone synthesis	0.00519706	0.0446622	0.0352169	481/483/476/7184/821/2778/3309/5567	8	ATP1B1/ATP1B3/ATP1A1/HSP90B1/CANX/GNAS/HSPA5/PRKACB/
