# Supplementary material for: Integrative Analysis of Membrane Proteome and MicroRNA Reveals Novel Lung Cancer Metastasis Biomarkers
Source: Front Genet. 2020 Aug 28;11:1023. doi: 10.3389/fgene.2020.01023 (PMC7483668; doi:10.3389/fgene.2020.01023)
Supplement: TABLE S5 — Gene set enrichment analysis results. [file Table_5.XLS]

## Sheet: s5a
GSEA enrichment result
NAME	GS(follow, link, to, MSigDB)	SIZE	ES	NES	NOM, p-val	FDR, q-val	FWER, p-val	genes	core, enrichment, genes
GO_POSITIVE_REGULATION_OF_DEVELOPMENTAL_PROCESS	GO_POSITIVE_REGULATION_OF_DEVELOPMENTAL_PROCESS	17	0.490602	2.23597	0	0.045	0	NEGR1,CDH2,ITGA5,ITGB1,ITGA3,CTNNB1,CTNNA1,CD40,PDGFD,HGF,FN1,SRC,ARHGEF7,LMNA,CALR,GNAS,ACIN1	NEGR1,CDH2,ITGA5,ITGB1,ITGA3
GO_POSITIVE_REGULATION_OF_LOCOMOTION	GO_POSITIVE_REGULATION_OF_LOCOMOTION	15	0.524406	2.21296	0	0.045	0.045	ITGB3,ITGA5,EGFR,ITGB1,ITGA3,PFN1,ITGA4,PDGFD,HGF,FN1,SRC,ARHGEF7,CALR,P4HB,HSPA5ITGB3,ITGA5,EGFR,ITGB1,ITGA3	ITGB3,ITGA5,EGFR,ITGB1,ITGA3
GO_CELL_PROJECTION_PART	GO_CELL_PROJECTION_PART	18	0.467775	2.20133	0	0.045	0.045	ITGB3,CXADR,ITGA5,ITGB1,ITGA3,EPHA2,ATP1A1,CTNNB1,PFKM,DCTN2,VASP,EEA1,SRC,ARPC1A,CANX,ATP2B1,PRKACB,GNA13	ITGB3,CXADR,ITGA5,ITGB1,ITGA3,EPHA2
GO_PLASMA_MEMBRANE_REGION	GO_PLASMA_MEMBRANE_REGION	24	0.554901	2.19458	0	0.045	0.045	CDH2,ITGB3,CXADR,ITGA5,EGFR,ITGB1,ITGA3,EPHA2,ATP1B1,ATP1B3,ATP1A1,CTNNB1,CTNNA1,PFKM,VASP,LDLR,FN1,ABCC4,SRC,ABCC1,TJP1,ARPC1A,ATP2B1,GNA13	CDH2,ITGB3,CXADR,ITGA5,EGFR,ITGB1,ITGA3,EPHA2,ATP1B1,ATP1B3,ATP1A1,CTNNB1
GO_CELLULAR_COMPONENT_MORPHOGENESIS	GO_CELLULAR_COMPONENT_MORPHOGENESIS	16	0.518336	2.14982	0	0.045	0.045	ITGB3,EGFR,ITGB1,ALCAM,EPHA2,CTNNB1,ITGA4,VASP,HGF,PTPRM,FN1,ABCC4,SRC,RAB10,ACTG1,FLNB	ITGB3,EGFR,ITGB1,ALCAM,EPHA2
KEGG_FOCAL_ADHESION	KEGG_FOCAL_ADHESION	17	0.457562	1.95562	0	0.045	0.045	ITGB3,ITGA5,EGFR,ITGB1,ITGA3,CTNNB1,FLNC,ITGA4,VASP,PDGFD,HGF,FN1,SRC,RAP1B,ACTG1,ACTB,FLNB	ITGB3,ITGA5,EGFR,ITGB1,ITGA3
REACTOME_HEMOSTASIS	REACTOME_HEMOSTASIS	26	0.387833	1.94271	0	0.045	0.045	ITGB3,CXADR,ITGA5,ITGB1,ITGA3,ATP1B1,SLC16A3,ALDOA,ATP1B3,JAM3,PFN1,F11R,CD47,HGF,FN1,ABCC4,SRC,RAP1B,ATP2A2,GNB2,CAPZA2,GNAS,PRKACB,VPS45,GNA13,HSPA5	ITGB3,CXADR,ITGA5,ITGB1,ITGA3,ATP1B1,SLC16A3,ALDOA,ATP1B3,JAM3
GO_CELL_JUNCTION_ORGANIZATION	GO_CELL_JUNCTION_ORGANIZATION	16	0.480223	1.93319	0	0.045	0.045	CDH2,ITGB3,CXADR,ITGA5,ITGB1,CTNNB1,CTNNA1,FLNC,F11R,VASP,FN1,SRC,ARHGEF7,TJP1,ACTG1,ACTBCDH2,ITGB3,CXADR,ITGA5,ITGB1	CDH2,ITGB3,CXADR,ITGA5,ITGB1
GO_REGULATION_OF_CELL_DIFFERENTIATION	GO_REGULATION_OF_CELL_DIFFERENTIATION	18	0.497682	1.91895	0	0.045	0.045	NEGR1,CDH2,ITGB3,ITGB1,ITGA3,PTPRF,GLG1,CTNNB1,CTNNA1,B2M,HLA-B,HGF,FN1,ARHGEF7,LMNA,CALR,GNAS,ACIN1	NEGR1,CDH2,ITGB3,ITGB1,ITGA3,PTPRF,GLG1
GO_MEMBRANE_MICRODOMAIN	GO_MEMBRANE_MICRODOMAIN	15	0.517758	1.90095	0	0.045	0.045	CDH2,CXADR,EGFR,ITGB1,ATP1B1,ATP1B3,ATP1A1,CTNNB1,PARK7,CTNNA1,SRC,VDAC2,RAP1B,CD55,ATP2B1	CDH2,CXADR,EGFR,ITGB1,ATP1B1,ATP1B3,ATP1A1,CTNNB1,PARK7
GO_TISSUE_DEVELOPMENT	GO_TISSUE_DEVELOPMENT	32	0.380965	1.87978	0	0.045	0.045	CDH2,ITGB3,CXADR,ITGA5,EGFR,ITGB1,ITGA3,EPHA2,SDC1,CTNNB1,CD44,PFN1,ITGA4,F11R,VASP,TYMS,HGF,PTPRM,FN1,SRC,ALDH3A2,RAP1B,ATP2A2,TJP1,LMNA,CALR,RAB10,GNAS,PRKACB,FLNB,GNA13,CPS1	CDH2,ITGB3,CXADR,ITGA5,EGFR,ITGB1,ITGA3,EPHA2
GO_ANATOMICAL_STRUCTURE_FORMATION_INVOLVED_IN_MORPHOGENESIS	GO_ANATOMICAL_STRUCTURE_FORMATION_INVOLVED_IN_MORPHOGENESIS	18	0.399314	1.85181	0	0.045	0.045	ITGB3,ITGA5,ITGB1,ITGA3,EPHA2,JAM3,CTNNB1,PFN1,ITGA4,VASP,PTPRM,FN1,ABCC4,TJP1,GNAS,ACTG1,PRKACB,GNA13	ITGB3,ITGA5,ITGB1,ITGA3,EPHA2
GO_REGULATION_OF_PHOSPHORUS_METABOLIC_PROCESS	GO_REGULATION_OF_PHOSPHORUS_METABOLIC_PROCESS	23	0.427981	1.85067	0	0.045	0.045	CDH2,ITGB3,ITGA5,EGFR,ITGB1,EPHA2,CTNNB1,CD44,PARK7,CD40,PDGFD,LDLR,HGF,MAP2K3,RPTOR,FN1,SRC,HGS,HSP90B1,ERP29,GNAS,PRKACB,HSPA5	CDH2,ITGB3,ITGA5,EGFR,ITGB1,EPHA2
GO_REGULATION_OF_PROTEIN_MODIFICATION_PROCESS	GO_REGULATION_OF_PROTEIN_MODIFICATION_PROCESS	21	0.462404	1.84673	0	0.045	0.045	CDH2,ITGB3,ITGA5,EGFR,ITGB1,EPHA2,CTNNB1,CD44,PARK7,CD40,PDGFD,HGF,MAP2K3,RPTOR,FN1,SRC,HGS,HSP90B1,ERP29,PRKACB,HSPA5	CDH2,ITGB3,ITGA5,EGFR,ITGB1,EPHA2
GO_ENZYME_LINKED_RECEPTOR_PROTEIN_SIGNALING_PATHWAY	GO_ENZYME_LINKED_RECEPTOR_PROTEIN_SIGNALING_PATHWAY	15	0.524159	1.84111	0	0.045	0.045	ITGB3,EGFR,ITGB1,EPHA2,MPZL1,PTPRF,IGF2R,F11R,PDGFD,HGF,SRC,ARHGEF7,ARPC1A,ACTG1,ACTB	ITGB3,EGFR,ITGB1,EPHA2,MPZL1,PTPRF
GO_RECEPTOR_BINDING	GO_RECEPTOR_BINDING	24	0.395347	1.82578	0	0.045	0.045	ITGB3,CXADR,ITGA5,ITGB1,ITGA3,ALCAM,GLG1,JAM3,CTNNB1,PARK7,PFN1,HLA-B,PDGFD,HGF,ARAP1,FN1,SRC,ATP2A2,HSP90B1,CALR,CANX,P4HB,GNAS,GNA13	ITGB3,CXADR,ITGA5,ITGB1,ITGA3,ALCAM,GLG1,JAM3,CTNNB1
GO_MEMBRANE_REGION	GO_MEMBRANE_REGION	31	0.420572	1.80519	0	0.0518178	0.099	CDH2,ITGB3,CXADR,ITGA5,EGFR,ITGB1,ITGA3,EPHA2,ATP1B1,ATP1B3,ATP1A1,CTNNB1,PARK7,XPO1,CTNNA1,CLTA,PFKM,VASP,LDLR,FN1,ABCC4,SRC,VDAC2,RAP1B,EPN3,ABCC1,TJP1,ARPC1A,CD55,ATP2B1,GNA13	CDH2,ITGB3,CXADR,ITGA5,EGFR,ITGB1,ITGA3,EPHA2,ATP1B1,ATP1B3,ATP1A1,CTNNB1,PARK7,XPO1,CTNNA1,CLTA
GO_PROTEIN_COMPLEX_BINDING	GO_PROTEIN_COMPLEX_BINDING	28	0.362545	1.78788	0	0.051439	0.099	CDH2,CXADR,ITGA5,EGFR,ITGB1,ITGA3,ATP1B1,PTPRF,JAM3,CTNNB1,CD44,CTNNA1,FLNC,PFKP,RPTOR,FN1,SRC,RAP1B,ARPC1A,UQCRC1,CALR,GNB2,P4HB,UQCRC2,GNAS,ACTB,GNA13,CPS1	CDH2,CXADR,ITGA5,EGFR,ITGB1,ITGA3,ATP1B1,PTPRF,JAM3,CTNNB1,CD44
GO_REGULATION_OF_CELLULAR_COMPONENT_MOVEMENT	GO_REGULATION_OF_CELLULAR_COMPONENT_MOVEMENT	24	0.392521	1.78598	0	0.0511001	0.099	ITGB3,ITGA5,EGFR,ITGB1,ITGA3,EPHA2,ATP1A1,JAM3,CTNNA1,SUMO1,PFN1,ITGA4,PDGFD,HGF,PTPRM,ARAP1,FN1,SRC,ARHGEF7,ATP2A2,LMNA,CALR,GNA13,HSPA5	ITGB3,ITGA5,EGFR,ITGB1,ITGA3,EPHA2

## Sheet: s5b
21 CORE ENRICHMENT GENES
Gene	GO cellular componet	subcellular localization	FC(95D/95C)	p.value	FDR	Mark	Core enrichment genes
NEGR1	GO:0005576~extracellular region;GO:0005886~plasma membrane;GO:0031225~anchored component of membrane;GO:0070062~extracellular exosome	Cell membrane {ECO:0000250}	122.68	0.000229157	0.023524	up-regulated	Yes
ITGB3	GO:0005634~nucleus;GO:0005886~plasma membrane;GO:0005886~plasma membrane;GO:0005887~integral component of plasma membrane;GO:0005925~focal adhesion;GO:0008305~integrin complex;GO:0009986~cell surface;GO:0031092~platelet alpha granule membrane;GO:0031258~lamellipodium membrane;GO:0031527~filopodium membrane;GO:0031528~microvillus membrane;GO:0032587~ruffle membrane;GO:0034683~integrin alphav-beta3…	Cell membrane {ECO:0000269|PubMed:20020534,	33.5069	0.0155548	0.0844607	up-regulated	Yes
MPZL1	GO:0005887~integral component of plasma membrane;GO:0005925~focal adhesion;GO:0009986~cell surface	Membrane {ECO:0000305}	24.2831	0.0177146	0.0896735	up-regulated	Yes
CDH2	GO:0005737~cytoplasm;GO:0005788~endoplasmic reticulum lumen;GO:0005886~plasma membrane;GO:0005886~plasma membrane;GO:0005911~cell-cell junction;GO:0005913~cell-cell adherens junction;GO:0005916~fascia adherens;GO:0005925~focal adhesion;GO:0009986~cell surface;GO:0014069~postsynaptic density;GO:0014704~intercalated disc;GO:0016021~integral component of membrane;GO:0016323~basolateral plasma membra…	Cell membrane	7.80582	0.00180004	0.0355761	up-regulated	Yes
JAM3	GO:0005615~extracellular space;GO:0005886~plasma membrane;GO:0005923~bicellular tight junction;GO:0016021~integral component of membrane;GO:0030057~desmosome;GO:0033010~paranodal junction;GO:0043220~Schmidt-Lanterman incisure;GO:0044291~cell-cell contact zone	Cell membrane {ECO:0000269|PubMed:11590146,	7.50664	0.0123435	0.0743568	up-regulated	Yes
GLG1	GO:0000139~Golgi membrane;GO:0005578~proteinaceous extracellular matrix;GO:0005794~Golgi apparatus;GO:0005886~plasma membrane;GO:0016020~membrane;GO:0016021~integral component of membrane;GO:0070062~extracellular exosome	Golgi apparatus membrane	6.51009	0.00833988	0.0642857	up-regulated	Yes
ITGA5	GO:0001726~ruffle;GO:0005783~endoplasmic reticulum;GO:0005794~Golgi apparatus;GO:0005886~plasma membrane;GO:0005911~cell-cell junction;GO:0005925~focal adhesion;GO:0008305~integrin complex;GO:0009897~external side of plasma membrane;GO:0009986~cell surface;GO:0031410~cytoplasmic vesicle;GO:0032587~ruffle membrane;GO:0045202~synapse;GO:0071062~alphav-beta3 integrin-vitronectin complex	Membrane	6.14316	0.000169853	0.0207884	up-regulated	Yes
SLC16A3	GO:0005886~plasma membrane;GO:0005886~plasma membrane;GO:0005887~integral component of plasma membrane;GO:0016020~membrane;GO:0016021~integral component of membrane;GO:0031965~nuclear membrane	Cell membrane	5.85151	0.000685005	0.0270281	up-regulated	Yes
CXADR	GO:0001669~acrosomal vesicle;GO:0005576~extracellular region;GO:0005654~nucleoplasm;GO:0005737~cytoplasm;GO:0005886~plasma membrane;GO:0005886~plasma membrane;GO:0005887~integral component of plasma membrane;GO:0005911~cell-cell junction;GO:0005912~adherens junction;GO:0005913~cell-cell adherens junction;GO:0005923~bicellular tight junction;GO:0016323~basolateral plasma membrane;GO:0016327~apicol…	Isoform 1: Cell membrane	5.76175	0.0128766	0.0761473	up-regulated	Yes
ALCAM	GO:0001772~immunological synapse;GO:0005887~integral component of plasma membrane;GO:0005925~focal adhesion;GO:0009897~external side of plasma membrane;GO:0030424~axon;GO:0030425~dendrite;GO:0031226~intrinsic component of plasma membrane;GO:0042101~T cell receptor complex;GO:0043025~neuronal cell body;GO:0070062~extracellular exosome	Cell membrane {ECO:0000269|PubMed:15048703,	5.66273	0.0111256	0.0715876	up-regulated	Yes
EGFR	GO:0000139~Golgi membrane;GO:0005615~extracellular space;GO:0005634~nucleus;GO:0005737~cytoplasm;GO:0005768~endosome;GO:0005789~endoplasmic reticulum membrane;GO:0005886~plasma membrane;GO:0005886~plasma membrane;GO:0005925~focal adhesion;GO:0009986~cell surface;GO:0010008~endosome membrane;GO:0016020~membrane;GO:0016021~integral component of membrane;GO:0016323~basolateral plasma membrane;GO:001…	Cell membrane {ECO:0000269|PubMed:17182860,	5.28713	0.00861195	0.0647599	up-regulated	Yes
ITGB1	GO:0001726~ruffle;GO:0005737~cytoplasm;GO:0005886~plasma membrane;GO:0005886~plasma membrane;GO:0005886~plasma membrane;GO:0005925~focal adhesion;GO:0008305~integrin complex;GO:0009897~external side of plasma membrane;GO:0009986~cell surface;GO:0014704~intercalated disc;GO:0016020~membrane;GO:0030027~lamellipodium;GO:0030175~filopodium;GO:0031594~neuromuscular junction;GO:0032154~cleavage furrow;…	Cell membrane {ECO:0000303|PubMed:10455171}	4.88138	0.00129208	0.0354285	up-regulated	Yes
ITGA3	GO:0005886~plasma membrane;GO:0005886~plasma membrane;GO:0005925~focal adhesion;GO:0008305~integrin complex;GO:0009897~external side of plasma membrane;GO:0009986~cell surface;GO:0016323~basolateral plasma membrane;GO:0030426~growth cone;GO:0031527~filopodium membrane;GO:0034667~integrin alpha3-beta1 complex;GO:0034667~integrin alpha3-beta1 complex;GO:0043235~receptor complex;GO:0048471~perinucle…	Cell membrane {ECO:0000269|PubMed:15611341}	4.73656	0.0114052	0.0725131	up-regulated	Yes
EPHA2	GO:0005622~intracellular;GO:0005886~plasma membrane;GO:0005886~plasma membrane;GO:0005887~integral component of plasma membrane;GO:0005925~focal adhesion;GO:0009986~cell surface;GO:0030027~lamellipodium;GO:0031256~leading edge membrane;GO:0031258~lamellipodium membrane;GO:0032587~ruffle membrane	Cell membrane {ECO:0000269|PubMed:18794797,	4.44451	0.00283396	0.0415412	up-regulated	Yes
ATP1B1	GO:0005622~intracellular;GO:0005886~plasma membrane;GO:0005886~plasma membrane;GO:0005890~sodium:potassium-exchanging ATPase complex;GO:0005890~sodium:potassium-exchanging ATPase complex;GO:0005901~caveola;GO:0014704~intercalated disc;GO:0016020~membrane;GO:0016323~basolateral plasma membrane;GO:0016324~apical plasma membrane;GO:0042383~sarcolemma;GO:0043209~myelin sheath;GO:0070062~extracellular…	Cell membrane {ECO:0000255}	3.85837	7.68e-05	0.0207884	up-regulated	Yes
PTPRF	GO:0005886~plasma membrane;GO:0005887~integral component of plasma membrane;GO:0043005~neuron projection;GO:0043025~neuronal cell body;GO:0070062~extracellular exosome	Membrane	3.73051	0.00345146	0.0445701	up-regulated	Yes
CLTA	GO:0005819~spindle;GO:0005829~cytosol;GO:0005886~plasma membrane;GO:0016020~membrane;GO:0030118~clathrin coat;GO:0030118~clathrin coat;GO:0030125~clathrin vesicle coat;GO:0030130~clathrin coat of trans-Golgi network vesicle;GO:0030132~clathrin coat of coated pit;GO:0030672~synaptic vesicle membrane;GO:0031410~cytoplasmic vesicle;GO:0032588~trans-Golgi network membrane;GO:0036020~endolysosome memb…	Cytoplasmic vesicle membrane	3.52813	0.00598291	0.0559858	up-regulated	Yes
CD44	GO:0005794~Golgi apparatus;GO:0005829~cytosol;GO:0005886~plasma membrane;GO:0005886~plasma membrane;GO:0005887~integral component of plasma membrane;GO:0005925~focal adhesion;GO:0009986~cell surface;GO:0016324~apical plasma membrane;GO:0030667~secretory granule membrane;GO:0031258~lamellipodium membrane;GO:0035692~macrophage migration inhibitory factor receptor complex;GO:0042995~cell projection;…	Cell membrane	3.37709	0.00480139	0.0508773	up-regulated	Yes
ALDOA	GO:0005576~extracellular region;GO:0005615~extracellular space;GO:0005634~nucleus;GO:0005829~cytosol;GO:0005829~cytosol;GO:0015629~actin cytoskeleton;GO:0016020~membrane;GO:0031093~platelet alpha granule lumen;GO:0031430~M band;GO:0031674~I band;GO:0034774~secretory granule lumen;GO:0061827~sperm head;GO:0070062~extracellular exosome;GO:1904724~tertiary granule lumen;GO:1904813~ficolin-1-rich gra…	Cytoplasm, myofibril, sarcomere, I band.	3.05263	0.00555897	0.0547388	up-regulated	Yes
ATP1B3	GO:0005886~plasma membrane;GO:0005886~plasma membrane;GO:0005890~sodium:potassium-exchanging ATPase complex;GO:0005901~caveola;GO:0042470~melanosome;GO:0070062~extracellular exosome	Cell membrane {ECO:0000269|PubMed:17081065}	2.92761	0.000174813	0.0207884	up-regulated	Yes
ATP1A1	GO:0005768~endosome;GO:0005783~endoplasmic reticulum;GO:0005794~Golgi apparatus;GO:0005886~plasma membrane;GO:0005886~plasma membrane;GO:0005890~sodium:potassium-exchanging ATPase complex;GO:0005890~sodium:potassium-exchanging ATPase complex;GO:0005901~caveola;GO:0014069~postsynaptic density;GO:0014704~intercalated disc;GO:0016020~membrane;GO:0016021~integral component of membrane;GO:0016323~baso…	Cell membrane, sarcolemma	2.89853	0.00291291	0.0419985	up-regulated	Yes
CTNNB1	GO:0000922~spindle pole;GO:0005622~intracellular;GO:0005634~nucleus;GO:0005654~nucleoplasm;GO:0005667~transcription factor complex;GO:0005719~nuclear euchromatin;GO:0005737~cytoplasm;GO:0005813~centrosome;GO:0005829~cytosol;GO:0005829~cytosol;GO:0005886~plasma membrane;GO:0005911~cell-cell junction;GO:0005912~adherens junction;GO:0005913~cell-cell adherens junction;GO:0005916~fascia adherens;GO:0…	Cytoplasm {ECO:0000269|PubMed:25183871}.	2.77335	0.00267707	0.0415412	up-regulated	Yes
PARK7	GO:0000785~chromatin;GO:0005634~nucleus;GO:0005737~cytoplasm;GO:0005739~mitochondrion;GO:0005739~mitochondrion;GO:0005747~mitochondrial respiratory chain complex I;GO:0005758~mitochondrial intermembrane space;GO:0005759~mitochondrial matrix;GO:0005783~endoplasmic reticulum;GO:0005829~cytosol;GO:0005829~cytosol;GO:0005886~plasma membrane;GO:0005913~cell-cell adherens junction;GO:0016605~PML body;G…	Cell membrane	2.62133	0.000406338	0.0245997	up-regulated	Yes
XPO1	GO:0000776~kinetochore;GO:0005634~nucleus;GO:0005635~nuclear envelope;GO:0005642~annulate lamellae;GO:0005654~nucleoplasm;GO:0005730~nucleolus;GO:0005737~cytoplasm;GO:0005829~cytosol;GO:0005829~cytosol;GO:0015030~Cajal body;GO:0016020~membrane;GO:0030529~intracellular ribonucleoprotein complex;GO:0031965~nuclear membrane;GO:0043231~intracellular membrane-bounded organelle;GO:0043234~protein compl…	Cytoplasm. Nucleus, nucleoplasm. Nucleus,	2.56125	0.0256787	0.105782	up-regulated	Yes
CTNNA1	GO:0001669~acrosomal vesicle;GO:0005794~Golgi apparatus;GO:0005829~cytosol;GO:0005886~plasma membrane;GO:0005886~plasma membrane;GO:0005911~cell-cell junction;GO:0005915~zonula adherens;GO:0005925~focal adhesion;GO:0014704~intercalated disc;GO:0015629~actin cytoskeleton;GO:0016342~catenin complex;GO:0016600~flotillin complex;GO:0030027~lamellipodium;GO:0030054~cell junction;GO:0043231~intracellul…	Isoform 1: Cytoplasm, cytoskeleton. Cell	2.46411	0.000543647	0.0262793	up-regulated	Yes
SDC1	GO:0005796~Golgi lumen;GO:0005886~plasma membrane;GO:0005887~integral component of plasma membrane;GO:0009897~external side of plasma membrane;GO:0009986~cell surface;GO:0043202~lysosomal lumen;GO:0043234~protein complex;GO:0070062~extracellular exosome	Membrane {ECO:0000255}	#DIV/0!	5.94e-05	0.0207884	up-regulated	No
RPTOR	GO:0005654~nucleoplasm;GO:0005654~nucleoplasm;GO:0005737~cytoplasm;GO:0005764~lysosome;GO:0005764~lysosome;GO:0005765~lysosomal membrane;GO:0005829~cytosol;GO:0005829~cytosol;GO:0010494~cytoplasmic stress granule;GO:0030425~dendrite;GO:0031931~TORC1 complex;GO:0043025~neuronal cell body	Cytoplasm. Lysosome. Cytoplasmic granule	#DIV/0!	0.00189511	0.0362337	up-regulated	No
ARAP1	GO:0005654~nucleoplasm;GO:0005794~Golgi apparatus;GO:0005802~trans-Golgi network;GO:0005829~cytosol;GO:0005829~cytosol;GO:0005886~plasma membrane;GO:0031410~cytoplasmic vesicle;GO:0032580~Golgi cisterna membrane;GO:0043231~intracellular membrane-bounded organelle	Cytoplasm. Golgi apparatus, Golgi stack	#DIV/0!	0.00545694	0.0545384	up-regulated	No
PDGFD	GO:0000139~Golgi membrane;GO:0005576~extracellular region;GO:0005615~extracellular space;GO:0005788~endoplasmic reticulum lumen;GO:0070062~extracellular exosome	Secreted {ECO:0000269|PubMed:11331882}.	#DIV/0!	0.00821475	0.0642857	up-regulated	No
LDLR	GO:0005622~intracellular;GO:0005764~lysosome;GO:0005769~early endosome;GO:0005770~late endosome;GO:0005794~Golgi apparatus;GO:0005886~plasma membrane;GO:0005887~integral component of plasma membrane;GO:0005905~clathrin-coated pit;GO:0009897~external side of plasma membrane;GO:0009986~cell surface;GO:0009986~cell surface;GO:0010008~endosome membrane;GO:0016020~membrane;GO:0016323~basolateral plasm…	Cell membrane {ECO:0000269|PubMed:17461796,	#DIV/0!	0.0155573	0.0844607	up-regulated	No
ITGA4	GO:0005886~plasma membrane;GO:0005886~plasma membrane;GO:0005925~focal adhesion;GO:0009986~cell surface;GO:0016020~membrane;GO:0034669~integrin alpha4-beta7 complex;GO:0070062~extracellular exosome	Membrane	#DIV/0!	0.0157413	0.0847058	up-regulated	No
TYMS	GO:0005634~nucleus;GO:0005730~nucleolus;GO:0005737~cytoplasm;GO:0005739~mitochondrion;GO:0005743~mitochondrial inner membrane;GO:0005759~mitochondrial matrix;GO:0005829~cytosol	Nucleus {ECO:0000269|PubMed:21876188}.	#DIV/0!	0.0178032	0.0896735	up-regulated	No
PTPRM	GO:0005737~cytoplasm;GO:0005886~plasma membrane;GO:0005887~integral component of plasma membrane;GO:0005911~cell-cell junction;GO:0005913~cell-cell adherens junction;GO:0030027~lamellipodium;GO:0048471~perinuclear region of cytoplasm	Membrane	#DIV/0!	0.0346929	0.123532	up-regulated	No
HGF	GO:0005576~extracellular region;GO:0005615~extracellular space;GO:0016020~membrane;GO:0031093~platelet alpha granule lumen		#DIV/0!	0.0359423	0.125691	up-regulated	No
CD40	GO:0005737~cytoplasm;GO:0005886~plasma membrane;GO:0005886~plasma membrane;GO:0005887~integral component of plasma membrane;GO:0009897~external side of plasma membrane;GO:0009986~cell surface;GO:0035631~CD40 receptor complex;GO:0043025~neuronal cell body;GO:0043196~varicosity;GO:0043231~intracellular membrane-bounded organelle;GO:0070062~extracellular exosome	Isoform I: Cell membrane	#DIV/0!	0.0419879	0.13841	up-regulated	No
MAP2K3	GO:0005654~nucleoplasm;GO:0005737~cytoplasm;GO:0005829~cytosol;GO:0016020~membrane	Nucleus {ECO:0000269|PubMed:9768359}.	#DIV/0!	0.0494777	0.151751	up-regulated	No
SUMO1	GO:0000792~heterochromatin;GO:0001650~fibrillar center;GO:0001741~XY body;GO:0005634~nucleus;GO:0005643~nuclear pore;GO:0005654~nucleoplasm;GO:0005730~nucleolus;GO:0005737~cytoplasm;GO:0005886~plasma membrane;GO:0008076~voltage-gated potassium channel complex;GO:0016604~nuclear body;GO:0016605~PML body;GO:0016607~nuclear speck;GO:0030425~dendrite;GO:0031510~SUMO activating enzyme complex;GO:00319…	Nucleus membrane. Nucleus speckle.	4.74353	0.00903959	0.0652157	up-regulated	No
VASP	GO:0005829~cytosol;GO:0005829~cytosol;GO:0005886~plasma membrane;GO:0005923~bicellular tight junction;GO:0005925~focal adhesion;GO:0015629~actin cytoskeleton;GO:0031258~lamellipodium membrane;GO:0031527~filopodium membrane;GO:0070062~extracellular exosome	Cytoplasm. Cytoplasm, cytoskeleton. Cell	3.72075	0.0397545	0.136312	up-regulated	No
CD47	GO:0005886~plasma membrane;GO:0005887~integral component of plasma membrane;GO:0035579~specific granule membrane;GO:0070062~extracellular exosome;GO:0070821~tertiary granule membrane	Cell membrane {ECO:0000269|PubMed:7691831}	2.7885	0.046828	0.148148	up-regulated	No
F11R	GO:0005886~plasma membrane;GO:0005886~plasma membrane;GO:0005911~cell-cell junction;GO:0005923~bicellular tight junction;GO:0016021~integral component of membrane;GO:0030054~cell junction;GO:0031410~cytoplasmic vesicle;GO:0036057~slit diaphragm;GO:0070062~extracellular exosome	Cell junction, tight junction	2.75	0.0101313	0.069613	up-regulated	No
IGF2R	GO:0005641~nuclear envelope lumen;GO:0005765~lysosomal membrane;GO:0005768~endosome;GO:0005769~early endosome;GO:0005770~late endosome;GO:0005794~Golgi apparatus;GO:0005802~trans-Golgi network;GO:0005886~plasma membrane;GO:0005887~integral component of plasma membrane;GO:0005925~focal adhesion;GO:0009986~cell surface;GO:0016020~membrane;GO:0030118~clathrin coat;GO:0030133~transport vesicle;GO:003…	Lysosome membrane	2.43632	0.00251814	0.041013	up-regulated	No
FLNC	GO:0005737~cytoplasm;GO:0005829~cytosol;GO:0005829~cytosol;GO:0005856~cytoskeleton;GO:0005886~plasma membrane;GO:0005925~focal adhesion;GO:0016528~sarcoplasm;GO:0030018~Z disc;GO:0042383~sarcolemma;GO:0043034~costamere	Cytoplasm {ECO:0000269|PubMed:11038172,	2.41951	0.0188295	0.0912429	up-regulated	No
B2M	GO:0000139~Golgi membrane;GO:0005576~extracellular region;GO:0005615~extracellular space;GO:0005788~endoplasmic reticulum lumen;GO:0005794~Golgi apparatus;GO:0005829~cytosol;GO:0005886~plasma membrane;GO:0005886~plasma membrane;GO:0005925~focal adhesion;GO:0009897~external side of plasma membrane;GO:0012507~ER to Golgi transport vesicle membrane;GO:0016020~membrane;GO:0030670~phagocytic vesicle m…	Secreted {ECO:0000269|PubMed:1336137,	2.37629	0.00360503	0.0450681	up-regulated	No
HLA-B	GO:0000139~Golgi membrane;GO:0005783~endoplasmic reticulum;GO:0005794~Golgi apparatus;GO:0005886~plasma membrane;GO:0005886~plasma membrane;GO:0009986~cell surface;GO:0012507~ER to Golgi transport vesicle membrane;GO:0030670~phagocytic vesicle membrane;GO:0031901~early endosome membrane;GO:0042612~MHC class I protein complex;GO:0055038~recycling endosome membrane;GO:0071556~integral component of …	Membrane	2.37134	0.0488573	0.150911	up-regulated	No
PFN1	GO:0005634~nucleus;GO:0005737~cytoplasm;GO:0005829~cytosol;GO:0005856~cytoskeleton;GO:0005925~focal adhesion;GO:0005938~cell cortex;GO:0016020~membrane;GO:0043005~neuron projection;GO:0045202~synapse;GO:0070062~extracellular exosome;GO:0072562~blood microparticle	Cytoplasm, cytoskeleton.	2.29578	0.00493398	0.0516258	up-regulated	No
PFKM	GO:0005634~nucleus;GO:0005829~cytosol;GO:0005945~6-phosphofructokinase complex;GO:0016324~apical plasma membrane;GO:0070062~extracellular exosome;GO:0097228~sperm principal piece	Cytoplasm {ECO:0000255|HAMAP-Rule:MF_03184}.	2.2036	0.0105439	0.0705201	up-regulated	No
DCTN2	GO:0000776~kinetochore;GO:0005737~cytoplasm;GO:0005813~centrosome;GO:0005829~cytosol;GO:0005829~cytosol;GO:0005869~dynactin complex;GO:0005874~microtubule;GO:0016020~membrane;GO:0030286~dynein complex;GO:0030426~growth cone;GO:0031982~vesicle;GO:0070062~extracellular exosome	Cytoplasm, cytoskeleton, microtubule	2.17598	0.0359406	0.125691	up-regulated	No
PFKP	GO:0005634~nucleus;GO:0005737~cytoplasm;GO:0005829~cytosol;GO:0016020~membrane;GO:0031012~extracellular matrix;GO:0070062~extracellular exosome	Cytoplasm {ECO:0000255|HAMAP-Rule:MF_03184}.	2.11497	0.0265769	0.107716	up-regulated	No
HSP90B1	GO:0005576~extracellular region;GO:0005634~nucleus;GO:0005783~endoplasmic reticulum;GO:0005783~endoplasmic reticulum;GO:0005788~endoplasmic reticulum lumen;GO:0005788~endoplasmic reticulum lumen;GO:0005789~endoplasmic reticulum membrane;GO:0005829~cytosol;GO:0005886~plasma membrane;GO:0005925~focal adhesion;GO:0016020~membrane;GO:0030496~midbody;GO:0031012~extracellular matrix;GO:0034663~endoplas…	Endoplasmic reticulum lumen. Melanosome.	0.486092	0.000419371	0.0245997	down-regulated	No
LMNA	GO:0005634~nucleus;GO:0005635~nuclear envelope;GO:0005635~nuclear envelope;GO:0005635~nuclear envelope;GO:0005638~lamin filament;GO:0005654~nucleoplasm;GO:0005654~nucleoplasm;GO:0005829~cytosol;GO:0016607~nuclear speck;GO:0031012~extracellular matrix;GO:0031965~nuclear membrane	Nucleus {ECO:0000269|PubMed:15372542}.	0.481712	0.0175837	0.0896516	down-regulated	No
ARPC1A	GO:0005829~cytosol;GO:0005885~Arp2/3 protein complex;GO:0015629~actin cytoskeleton;GO:0036195~muscle cell projection membrane;GO:0070062~extracellular exosome	Cytoplasm, cytoskeleton	0.480668	0.0415721	0.13841	down-regulated	No
CALR	GO:0001669~acrosomal vesicle;GO:0005576~extracellular region;GO:0005578~proteinaceous extracellular matrix;GO:0005615~extracellular space;GO:0005615~extracellular space;GO:0005622~intracellular;GO:0005634~nucleus;GO:0005737~cytoplasm;GO:0005783~endoplasmic reticulum;GO:0005783~endoplasmic reticulum;GO:0005788~endoplasmic reticulum lumen;GO:0005788~endoplasmic reticulum lumen;GO:0005790~smooth end…	Endoplasmic reticulum lumen	0.472427	0.00112466	0.0341081	down-regulated	No
CANX	GO:0005783~endoplasmic reticulum;GO:0005788~endoplasmic reticulum lumen;GO:0005789~endoplasmic reticulum membrane;GO:0005790~smooth endoplasmic reticulum;GO:0005791~rough endoplasmic reticulum;GO:0005840~ribosome;GO:0016020~membrane;GO:0030424~axon;GO:0031012~extracellular matrix;GO:0032839~dendrite cytoplasm;GO:0042470~melanosome;GO:0043025~neuronal cell body;GO:0043197~dendritic spine;GO:004320…	Endoplasmic reticulum membrane	0.464682	0.00237619	0.0405798	down-regulated	No
GNB2	GO:0005615~extracellular space;GO:0005765~lysosomal membrane;GO:0005829~cytosol;GO:0005886~plasma membrane;GO:0005925~focal adhesion;GO:0016020~membrane;GO:0031982~vesicle;GO:0043209~myelin sheath;GO:0043234~protein complex;GO:0044297~cell body;GO:0048471~perinuclear region of cytoplasm;GO:0070062~extracellular exosome	Cytoplasm, perinuclear region	0.442232	0.000602077	0.0269998	down-regulated	No
P4HB	GO:0005576~extracellular region;GO:0005783~endoplasmic reticulum;GO:0005788~endoplasmic reticulum lumen;GO:0005793~endoplasmic reticulum-Golgi intermediate compartment;GO:0005925~focal adhesion;GO:0009897~external side of plasma membrane;GO:0016222~procollagen-proline 4-dioxygenase complex;GO:0031012~extracellular matrix;GO:0034663~endoplasmic reticulum chaperone complex;GO:0042470~melanosome;GO:…	Endoplasmic reticulum	0.398695	5.4e-06	0.00950355	down-regulated	No
CAPZA2	GO:0005576~extracellular region;GO:0005829~cytosol;GO:0005903~brush border;GO:0008290~F-actin capping protein complex;GO:0015629~actin cytoskeleton;GO:0016020~membrane;GO:0030863~cortical cytoskeleton;GO:0070062~extracellular exosome		0.396273	0.0298456	0.112567	down-regulated	No
CD55	GO:0000139~Golgi membrane;GO:0005576~extracellular region;GO:0005886~plasma membrane;GO:0005886~plasma membrane;GO:0005887~integral component of plasma membrane;GO:0009986~cell surface;GO:0030133~transport vesicle;GO:0030667~secretory granule membrane;GO:0031225~anchored component of membrane;GO:0033116~endoplasmic reticulum-Golgi intermediate compartment membrane;GO:0045121~membrane raft;GO:0070…	Isoform 1: Cell membrane	0.386549	0.00160048	0.0355761	down-regulated	No
GNAS	GO:0005829~cytosol;GO:0005829~cytosol;GO:0005834~heterotrimeric G-protein complex;GO:0016020~membrane;GO:0016020~membrane;GO:0016324~apical plasma membrane;GO:0030425~dendrite;GO:0070062~extracellular exosome	Cell membrane	0.381152	0.00497842	0.0516258	down-regulated	No
ACTG1	GO:0005615~extracellular space;GO:0005634~nucleus;GO:0005829~cytosol;GO:0005856~cytoskeleton;GO:0005856~cytoskeleton;GO:0005884~actin filament;GO:0005886~plasma membrane;GO:0005886~plasma membrane;GO:0005925~focal adhesion;GO:0016020~membrane;GO:0030016~myofibril;GO:0031012~extracellular matrix;GO:0031941~filamentous actin;GO:0043209~myelin sheath;GO:0070062~extracellular exosome;GO:0072562~blood…	Cytoplasm, cytoskeleton	0.38111	0.00404969	0.0468645	down-regulated	No
ATP2A2	GO:0005654~nucleoplasm;GO:0005783~endoplasmic reticulum;GO:0005789~endoplasmic reticulum membrane;GO:0005789~endoplasmic reticulum membrane;GO:0005887~integral component of plasma membrane;GO:0012506~vesicle membrane;GO:0016020~membrane;GO:0016529~sarcoplasmic reticulum;GO:0031095~platelet dense tubular network membrane;GO:0031234~extrinsic component of cytoplasmic side of plasma membrane;GO:0033…	Endoplasmic reticulum membrane	0.370907	0.0205928	0.0944834	down-regulated	No
VDAC2	GO:0001669~acrosomal vesicle;GO:0005634~nucleus;GO:0005739~mitochondrion;GO:0005741~mitochondrial outer membrane;GO:0005743~mitochondrial inner membrane;GO:0008021~synaptic vesicle;GO:0042645~mitochondrial nucleoid;GO:0043209~myelin sheath;GO:0046930~pore complex;GO:0070062~extracellular exosome	Mitochondrion outer membrane	0.368128	0.0215452	0.0966786	down-regulated	No
TJP1	GO:0005737~cytoplasm;GO:0005829~cytosol;GO:0005829~cytosol;GO:0005886~plasma membrane;GO:0005886~plasma membrane;GO:0005913~cell-cell adherens junction;GO:0005921~gap junction;GO:0005923~bicellular tight junction;GO:0016323~basolateral plasma membrane;GO:0030054~cell junction;GO:0030054~cell junction;GO:0043296~apical junction complex;GO:0045177~apical part of cell	Cell membrane {ECO:0000269|PubMed:7798316}	0.318498	0.0205788	0.0944834	down-regulated	No
ACTB	GO:0000790~nuclear chromatin;GO:0005615~extracellular space;GO:0005634~nucleus;GO:0005654~nucleoplasm;GO:0005737~cytoplasm;GO:0005829~cytosol;GO:0005856~cytoskeleton;GO:0005856~cytoskeleton;GO:0005886~plasma membrane;GO:0005886~plasma membrane;GO:0005925~focal adhesion;GO:0015629~actin cytoskeleton;GO:0016020~membrane;GO:0030529~intracellular ribonucleoprotein complex;GO:0030863~cortical cytoskel…	Cytoplasm, cytoskeleton	0.315225	0.0279599	0.10978	down-regulated	No
FLNB	GO:0001725~stress fiber;GO:0005634~nucleus;GO:0005737~cytoplasm;GO:0005829~cytosol;GO:0005829~cytosol;GO:0005886~plasma membrane;GO:0005903~brush border;GO:0005925~focal adhesion;GO:0005938~cell cortex;GO:0015629~actin cytoskeleton;GO:0016021~integral component of membrane;GO:0030018~Z disc;GO:0031012~extracellular matrix;GO:0043005~neuron projection;GO:0043025~neuronal cell body;GO:0070062~extra…	Isoform 1: Cytoplasm, cell cortex.	0.296939	0.00142158	0.0354285	down-regulated	No
ERP29	GO:0005783~endoplasmic reticulum;GO:0005788~endoplasmic reticulum lumen;GO:0005790~smooth endoplasmic reticulum;GO:0009986~cell surface;GO:0016020~membrane;GO:0030133~transport vesicle;GO:0042470~melanosome;GO:0070062~extracellular exosome	Endoplasmic reticulum lumen. Melanosome.	0.296288	0.00413428	0.0473797	down-regulated	No
VPS45	GO:0000139~Golgi membrane;GO:0005575~cellular_component;GO:0005794~Golgi apparatus;GO:0010008~endosome membrane;GO:0016021~integral component of membrane	Golgi apparatus membrane {ECO:0000250}	0.293075	0.00324726	0.0432722	down-regulated	No
GNA13	GO:0005634~nucleus;GO:0005829~cytosol;GO:0005834~heterotrimeric G-protein complex;GO:0005886~plasma membrane;GO:0005925~focal adhesion;GO:0016020~membrane;GO:0031526~brush border membrane;GO:0042470~melanosome;GO:0070062~extracellular exosome	Cell membrane {ECO:0000269|PubMed:10747909}	0.290245	0.0116996	0.0725131	down-regulated	No
ACIN1	GO:0005634~nucleus;GO:0005654~nucleoplasm;GO:0005730~nucleolus;GO:0005829~cytosol;GO:0005829~cytosol;GO:0005886~plasma membrane;GO:0016607~nuclear speck;GO:0061574~ASAP complex	Nucleus. Nucleus speckle. Nucleus,	0.276958	0.00927669	0.0661304	down-regulated	No
EPN3	GO:0005634~nucleus;GO:0005654~nucleoplasm;GO:0005905~clathrin-coated pit;GO:0019897~extrinsic component of plasma membrane;GO:0030136~clathrin-coated vesicle;GO:0043231~intracellular membrane-bounded organelle;GO:0048471~perinuclear region of cytoplasm;GO:0070062~extracellular exosome	Cytoplasm {ECO:0000269|PubMed:11359770}.	0.273082	0.0164889	0.0855573	down-regulated	No
HSPA5	GO:0005634~nucleus;GO:0005634~nucleus;GO:0005739~mitochondrion;GO:0005783~endoplasmic reticulum;GO:0005783~endoplasmic reticulum;GO:0005783~endoplasmic reticulum;GO:0005788~endoplasmic reticulum lumen;GO:0005789~endoplasmic reticulum membrane;GO:0005790~smooth endoplasmic reticulum;GO:0005793~endoplasmic reticulum-Golgi intermediate compartment;GO:0005886~plasma membrane;GO:0005925~focal adhesion…	Endoplasmic reticulum lumen	0.258043	0.00570361	0.0551325	down-regulated	No
HGS	GO:0005764~lysosome;GO:0005768~endosome;GO:0005769~early endosome;GO:0005829~cytosol;GO:0005829~cytosol;GO:0031901~early endosome membrane;GO:0032585~multivesicular body membrane;GO:0033565~ESCRT-0 complex;GO:0033565~ESCRT-0 complex;GO:0043231~intracellular membrane-bounded organelle;GO:0070062~extracellular exosome	Cytoplasm {ECO:0000250|UniProtKB:Q9JJ50}.	0.24233	0.0324426	0.118883	down-regulated	No
ARHGEF7	GO:0000322~storage vacuole;GO:0001726~ruffle;GO:0005829~cytosol;GO:0005886~plasma membrane;GO:0005925~focal adhesion;GO:0005938~cell cortex;GO:0030027~lamellipodium;GO:0043005~neuron projection;GO:0043025~neuronal cell body;GO:0043234~protein complex	Cell junction, focal adhesion {ECO:0000250}.	0.183926	0.0268421	0.108188	down-regulated	No
RAB10	GO:0000139~Golgi membrane;GO:0000145~exocyst;GO:0005768~endosome;GO:0005789~endoplasmic reticulum membrane;GO:0005794~Golgi apparatus;GO:0005802~trans-Golgi network;GO:0005829~cytosol;GO:0005886~plasma membrane;GO:0005886~plasma membrane;GO:0005913~cell-cell adherens junction;GO:0005925~focal adhesion;GO:0005929~cilium;GO:0030659~cytoplasmic vesicle membrane;GO:0030667~secretory granule membrane;…	Cytoplasmic vesicle membrane {ECO:0000305}	0.176644	0.0477032	0.149306	down-regulated	No
ATP2B1	GO:0005634~nucleus;GO:0005886~plasma membrane;GO:0005886~plasma membrane;GO:0005887~integral component of plasma membrane;GO:0009898~cytoplasmic side of plasma membrane;GO:0016020~membrane;GO:0016323~basolateral plasma membrane;GO:0016324~apical plasma membrane;GO:0032591~dendritic spine membrane;GO:0032809~neuronal cell body membrane;GO:0043231~intracellular membrane-bounded organelle;GO:0045121…	Cell membrane	0.154313	0.00504083	0.0516258	down-regulated	No
ABCC1	GO:0005886~plasma membrane;GO:0005886~plasma membrane;GO:0005887~integral component of plasma membrane;GO:0016020~membrane;GO:0016323~basolateral plasma membrane;GO:0070062~extracellular exosome	Cell membrane {ECO:0000269|PubMed:16230346}	0.13514	0.0428141	0.138948	down-regulated	No
RAP1B	GO:0005622~intracellular;GO:0005811~lipid droplet;GO:0005829~cytosol;GO:0005886~plasma membrane;GO:0005911~cell-cell junction;GO:0016020~membrane;GO:0035577~azurophil granule membrane;GO:0070062~extracellular exosome	Cell membrane. Cytoplasm, cytosol. Cell	0.116919	0.0315468	0.117069	down-regulated	No
PRKACB	GO:0005654~nucleoplasm;GO:0005813~centrosome;GO:0005829~cytosol;GO:0005829~cytosol;GO:0005886~plasma membrane;GO:0005952~cAMP-dependent protein kinase complex;GO:0045171~intercellular bridge;GO:0048471~perinuclear region of cytoplasm;GO:0070062~extracellular exosome;GO:0097546~ciliary base	Cytoplasm {ECO:0000269|PubMed:21423175}.	0.0942038	0.00244122	0.041013	down-regulated	No
UQCRC1	GO:0005739~mitochondrion;GO:0005743~mitochondrial inner membrane;GO:0005746~mitochondrial respiratory chain;GO:0005750~mitochondrial respiratory chain complex III;GO:0005829~cytosol;GO:0043209~myelin sheath	Mitochondrion inner membrane.	0.0701325	0.0480231	0.15004	down-regulated	No
UQCRC2	GO:0005654~nucleoplasm;GO:0005739~mitochondrion;GO:0005743~mitochondrial inner membrane;GO:0005743~mitochondrial inner membrane;GO:0005750~mitochondrial respiratory chain complex III;GO:0005751~mitochondrial respiratory chain complex IV;GO:0043209~myelin sheath;GO:0070062~extracellular exosome	Mitochondrion inner membrane	0.0546187	0.0298274	0.112567	down-regulated	No
CPS1	GO:0005730~nucleolus;GO:0005743~mitochondrial inner membrane;GO:0005759~mitochondrial matrix;GO:0042645~mitochondrial nucleoid;GO:0043234~protein complex	Mitochondrion {ECO:0000269|PubMed:22002106}.	0	0.000130091	0.0207884	down-regulated	No
FN1	GO:0005576~extracellular region;GO:0005576~extracellular region;GO:0005576~extracellular region;GO:0005577~fibrinogen complex;GO:0005578~proteinaceous extracellular matrix;GO:0005605~basal lamina;GO:0005615~extracellular space;GO:0005788~endoplasmic reticulum lumen;GO:0005793~endoplasmic reticulum-Golgi intermediate compartment;GO:0016324~apical plasma membrane;GO:0031012~extracellular matrix;GO:…	Secreted, extracellular space, extracellular	0	0.00677491	0.0585553	down-regulated	No
ALDH3A2	GO:0005743~mitochondrial inner membrane;GO:0005778~peroxisomal membrane;GO:0005789~endoplasmic reticulum membrane;GO:0016021~integral component of membrane;GO:0043231~intracellular membrane-bounded organelle;GO:0070062~extracellular exosome	Microsome membrane	0	0.00814167	0.0642857	down-regulated	No
SRC	GO:0002102~podosome;GO:0005654~nucleoplasm;GO:0005737~cytoplasm;GO:0005739~mitochondrion;GO:0005743~mitochondrial inner membrane;GO:0005764~lysosome;GO:0005770~late endosome;GO:0005829~cytosol;GO:0005829~cytosol;GO:0005884~actin filament;GO:0005886~plasma membrane;GO:0005886~plasma membrane;GO:0005901~caveola;GO:0014069~postsynaptic density;GO:0031234~extrinsic component of cytoplasmic side of pl…	Cell membrane {ECO:0000269|PubMed:7525268}.	0	0.00922188	0.0661304	down-regulated	No
EEA1	GO:0005737~cytoplasm;GO:0005769~early endosome;GO:0005829~cytosol;GO:0005969~serine-pyruvate aminotransferase complex;GO:0016020~membrane;GO:0019897~extrinsic component of plasma membrane;GO:0031901~early endosome membrane;GO:0044308~axonal spine;GO:0055037~recycling endosome;GO:0070062~extracellular exosome;GO:0098793~presynapse	Cytoplasm. Early endosome membrane	0	0.0442846	0.142668	down-regulated	No
ABCC4	GO:0005886~plasma membrane;GO:0005886~plasma membrane;GO:0005887~integral component of plasma membrane;GO:0016020~membrane;GO:0016323~basolateral plasma membrane;GO:0031088~platelet dense granule membrane;GO:0031088~platelet dense granule membrane	Membrane	0	0.0472379	0.148452	down-regulated	No
