# Supplementary material for: Integrative Analysis of Membrane Proteome and MicroRNA Reveals Novel Lung Cancer Metastasis Biomarkers
Source: Front Genet. 2020 Aug 28;11:1023. doi: 10.3389/fgene.2020.01023 (PMC7483668; doi:10.3389/fgene.2020.01023)
Supplement: TABLE S6 — Compact subnetwork predicted by TieDIE program. [file Table_6.XLS]

## Sheet: s6
TiEDIE subnetwork
#node1	interaction	node2
TGFB1	PPI	VTN
TGFB1	PPI	TGFB2
TGFB2	PPI	VTN
HSPA5	PPI	SRC
HSPA5	PPI	LDLR
PTGS2	METABOLIC	TBXAS1
ITGA3	PPI	ITGB1
ITGA4	PPI	PXN
AOC3	METABOLIC	GLO1
CTNNB1	PPI	MET
CTNNB1	PPI	PTPRF
CTNNB1	PPI	HDAC7
CTNNB1	PPI	EZH2
CTNNB1	PPI	EGFR
CTNNB1	PPI	LMNA
DCTN2	PPI	HGS
DCTN2	PPI	EGFR
HDAC7	PPI	KLF4
EZH2	PPI	RBL2
EZH2	PPI	SETD8
MITF	PPI	PAX6
KIT	PPI	MATK
LMNA	PPI	RB1
CANX	PPI	ITGB1
BCL6	PPI	HDAC7
BCL6	PPI	UTP6
DCN	PPI	EGFR
DCN	PPI	TGFB1
DCN	PPI	TGFB2
PSMA5	PPI	XBP1
hsa-miR-127-3p	MIRTARGET	XBP1
hsa-miR-127-3p	MIRTARGET	SFRP1
hsa-miR-127-3p	MIRTARGET	BCL6
hsa-miR-127-3p	MIRTARGET	SETD8
hsa-miR-127-3p	MIRTARGET	TGM2
MET	PPI	SRC
NR0B2	PPI	XBP1
ARF1	PPI	CHRM3
ARF6	PPI	CHRM3
ARF6	PPI	EGFR
RB1	PPI	RBL2
RB1	PPI	TGM2
NUP43	PPI	NUP85
SOX2	PPI	XPO1
GLI1	PPI	XBP1
PSMA6	PPI	XBP1
AURKA	PPI	SOD2
AURKA	PPI	RAB10
CD44	PPI	FN1
CD44	PPI	EGFR
CD44	PPI	SRC
IRAK2	PPI	TLR3
DDB1	PPI	SETD8
CDH2	PPI	CTNNB1
CDH2	PPI	GNA13
NUP160	PPI	NUP43
PXN	PPI	SRC
ITGB1	PPI	PXN
NCOA2	PPI	NCOA3
ITGB3	PPI	PXN
hsa-miR-137	MIRTARGET	GLO1
hsa-miR-137	MIRTARGET	TGFB2
hsa-miR-137	MIRTARGET	MITF
hsa-miR-137	MIRTARGET	TBX3
hsa-miR-137	MIRTARGET	TLR3
hsa-miR-137	MIRTARGET	PTGES2
hsa-miR-137	MIRTARGET	CDC42
hsa-miR-137	MIRTARGET	NCOA2
hsa-miR-137	MIRTARGET	CHRM3
hsa-miR-137	MIRTARGET	NUP43
hsa-miR-137	MIRTARGET	MET
hsa-miR-137	MIRTARGET	KLF4
hsa-miR-137	MIRTARGET	SNRPE
hsa-miR-137	MIRTARGET	NCOA3
hsa-miR-137	MIRTARGET	SLC1A5
hsa-miR-137	MIRTARGET	PAIP1
hsa-miR-137	MIRTARGET	PXN
hsa-miR-137	MIRTARGET	PTGS2
hsa-miR-137	MIRTARGET	KIT
hsa-miR-137	MIRTARGET	COQ7
hsa-miR-137	MIRTARGET	UBE2Z
hsa-miR-137	MIRTARGET	EIF1
hsa-miR-137	MIRTARGET	AURKA
RBL2	PPI	XBP1
JAM3	PPI	TJP1
hsa-miR-483-5p	MIRTARGET	IPO9
hsa-miR-483-5p	MIRTARGET	GPC6
hsa-miR-483-5p	MIRTARGET	ZNF813
hsa-miR-483-5p	MIRTARGET	NTMT1
hsa-miR-483-5p	MIRTARGET	CACNG8
hsa-miR-483-5p	MIRTARGET	HINFP
hsa-miR-483-5p	MIRTARGET	ZNF708
hsa-miR-483-5p	MIRTARGET	GFRA1
hsa-miR-483-5p	MIRTARGET	FN3K
hsa-miR-483-5p	MIRTARGET	PTMA
hsa-miR-483-5p	MIRTARGET	HEATR5A
hsa-miR-483-5p	MIRTARGET	ZYG11A
hsa-miR-483-5p	MIRTARGET	PEX26
hsa-miR-483-5p	MIRTARGET	FAM83H
hsa-miR-483-5p	MIRTARGET	ALCAM
hsa-miR-483-5p	MIRTARGET	CAPZB
hsa-miR-483-5p	MIRTARGET	POLR3A
hsa-miR-483-5p	MIRTARGET	ZNF677
hsa-miR-483-5p	MIRTARGET	SYT7
hsa-miR-483-5p	MIRTARGET	PRRT2
hsa-miR-483-5p	MIRTARGET	TAOK1
hsa-miR-483-5p	MIRTARGET	SLC35B2
hsa-miR-483-5p	MIRTARGET	DENND6A
hsa-miR-483-5p	MIRTARGET	FOXC1
hsa-miR-483-5p	MIRTARGET	THAP1
hsa-miR-483-5p	MIRTARGET	IGDCC3
hsa-miR-483-5p	MIRTARGET	MACC1
hsa-miR-483-5p	MIRTARGET	MLXIP
hsa-miR-483-5p	MIRTARGET	FAHD1
hsa-miR-483-5p	MIRTARGET	GDE1
hsa-miR-483-5p	MIRTARGET	NDUFV3
hsa-miR-483-5p	MIRTARGET	PCSK9
hsa-miR-483-5p	MIRTARGET	BACE2
hsa-miR-483-5p	MIRTARGET	CCS
hsa-miR-483-5p	MIRTARGET	RNF20
hsa-miR-483-5p	MIRTARGET	PURB
hsa-miR-483-5p	MIRTARGET	CLSPN
hsa-miR-483-5p	MIRTARGET	PLIN3
hsa-miR-483-5p	MIRTARGET	BARHL1
hsa-miR-483-5p	MIRTARGET	EMC8
hsa-miR-483-5p	MIRTARGET	SUSD1
hsa-miR-483-5p	MIRTARGET	SPPL3
hsa-miR-483-5p	MIRTARGET	IFNAR1
hsa-miR-483-5p	MIRTARGET	RNF19B
hsa-miR-483-5p	MIRTARGET	TROVE2
hsa-miR-483-5p	MIRTARGET	LARS
hsa-miR-483-5p	MIRTARGET	ZYG11B
hsa-miR-483-5p	MIRTARGET	HIC2
hsa-miR-483-5p	MIRTARGET	FLYWCH2
hsa-miR-483-5p	MIRTARGET	LYPLA1
hsa-miR-483-5p	MIRTARGET	MIOX
hsa-miR-483-5p	MIRTARGET	LMOD3
hsa-miR-483-5p	MIRTARGET	C19orf52
hsa-miR-483-5p	MIRTARGET	NUCB1
hsa-miR-483-5p	MIRTARGET	ZNF793
hsa-miR-483-5p	MIRTARGET	ZNF384
hsa-miR-483-5p	MIRTARGET	MAVS
hsa-miR-483-5p	MIRTARGET	C10orf32
hsa-miR-483-5p	MIRTARGET	ZFAND4
hsa-miR-483-5p	MIRTARGET	GUCA1B
hsa-miR-483-5p	MIRTARGET	AKAP6
hsa-miR-483-5p	MIRTARGET	IL21R
hsa-miR-483-5p	MIRTARGET	ART4
hsa-miR-483-5p	MIRTARGET	ETV7
hsa-miR-483-5p	MIRTARGET	PGAM4
hsa-miR-483-5p	MIRTARGET	LAYN
hsa-miR-483-5p	MIRTARGET	HAND2
hsa-miR-483-5p	MIRTARGET	FAM63A
hsa-miR-483-5p	MIRTARGET	FAM160B2
hsa-miR-483-5p	MIRTARGET	KIAA1456
hsa-miR-483-5p	MIRTARGET	DPP8
hsa-miR-483-5p	MIRTARGET	IPP
hsa-miR-483-5p	MIRTARGET	ADRBK2
hsa-miR-483-5p	MIRTARGET	UTP6
hsa-miR-483-5p	MIRTARGET	ZMYM1
hsa-miR-483-5p	MIRTARGET	STX6
hsa-miR-483-5p	MIRTARGET	KIAA1549
hsa-miR-483-5p	MIRTARGET	MAPK3
hsa-miR-483-5p	MIRTARGET	ZNF101
hsa-miR-483-5p	MIRTARGET	SLC26A2
hsa-miR-483-5p	MIRTARGET	PPDPF
hsa-miR-483-5p	MIRTARGET	GPR156
hsa-miR-483-5p	MIRTARGET	NEK8
hsa-miR-483-5p	MIRTARGET	WDPCP
hsa-miR-483-5p	MIRTARGET	SRSF10
hsa-miR-483-5p	MIRTARGET	TRAT1
hsa-miR-483-5p	MIRTARGET	G3BP1
hsa-miR-483-5p	MIRTARGET	C9orf64
hsa-miR-483-5p	MIRTARGET	GMEB1
hsa-miR-483-5p	MIRTARGET	CBS
hsa-miR-483-5p	MIRTARGET	ZNF662
hsa-miR-483-5p	MIRTARGET	RRP36
hsa-miR-483-5p	MIRTARGET	RASSF9
hsa-miR-483-5p	MIRTARGET	KREMEN1
hsa-miR-483-5p	MIRTARGET	NAV1
hsa-miR-483-5p	MIRTARGET	YIPF4
hsa-miR-483-5p	MIRTARGET	ALG10B
hsa-miR-483-5p	MIRTARGET	ABHD15
hsa-miR-483-5p	MIRTARGET	RHOBTB3
hsa-miR-483-5p	MIRTARGET	ZNF70
hsa-miR-483-5p	MIRTARGET	APOBEC3F
hsa-miR-483-5p	MIRTARGET	RSBN1L
hsa-miR-483-5p	MIRTARGET	GNE
hsa-miR-483-5p	MIRTARGET	PLEKHG2
hsa-miR-483-5p	MIRTARGET	ZNF556
hsa-miR-483-5p	MIRTARGET	ORMDL2
hsa-miR-483-5p	MIRTARGET	ILDR1
hsa-miR-483-5p	MIRTARGET	PHF20
hsa-miR-483-5p	MIRTARGET	ATP5G1
hsa-miR-483-5p	MIRTARGET	MLLT6
hsa-miR-483-5p	MIRTARGET	API5
CD47	PPI	ITGB1
SFRP1	PPI	WNT4
SFRP1	PPI	WNT2
RNF41	PPI	UBE2Z
COQ5	METABOLIC	COQ7
PAX6	PPI	SOX2
PAX6	PPI	RB1
HGF	PPI	MET
HGF	PPI	SDC1
PTGES	METABOLIC	PTGS2
FLNB	PPI	ITGB1
FLNB	PPI	ITGB3
F11R	PPI	TJP1
CD4	PPI	DDX5
CD4	PPI	VDAC2
MAVS	PPI	RNF5
E2F2	PPI	RB1
E2F2	PPI	SETD8
FN1	PPI	ITGA5
FN1	PPI	TGM2
TBX3	PPI	TOLLIP
CALR	PPI	CANX
NCOA3	PPI	NR0B2
NUP37	PPI	NUP43
NUP37	PPI	NUP85
MATK	PPI	PXN
MATK	PPI	SRC
DDX5	PPI	NCOA2
DDX5	PPI	NCOA3
ELK1	PPI	KLF4
IL17RB	PPI	SETD8
ARHGEF7	PPI	CDC42
hsa-miR-638	MIRTARGET	NUP155
hsa-miR-638	MIRTARGET	SOX2
hsa-miR-638	MIRTARGET	SOD2
hsa-miR-638	MIRTARGET	BUB1
hsa-miR-638	MIRTARGET	CD4
hsa-miR-638	MIRTARGET	LDHA
hsa-miR-638	MIRTARGET	DCTN5
hsa-miR-638	MIRTARGET	THAP1
hsa-miR-638	MIRTARGET	TCEB1
EGFR	PPI	HGS
EGFR	PPI	FN1
EGFR	PPI	TJP1
EGFR	PPI	SRC
RNF5	PPI	UBE2Z
SMC3	REGULATORY	TGM2
SMC3	REGULATORY	SNRPE
