# Supplementary material for: Integrative Analysis of Membrane Proteome and MicroRNA Reveals Novel Lung Cancer Metastasis Biomarkers
Source: Front Genet. 2020 Aug 28;11:1023. doi: 10.3389/fgene.2020.01023 (PMC7483668; doi:10.3389/fgene.2020.01023)
Supplement: TABLE S7 — cancer hallmark pathway enrichment analysis of genes involved in subnetwork. [file Table_7.XLS]

## Sheet: S7a
Main Cancer Hallmark Category Enrichment
Hallmark Main Category	Hallmark Sub-Categories	p-value	Enrichment Ratio	Gene Number	Gene List
cell cycle	E2F Targets, G2M Checkpoint, p53 Pathway, Mitotic Spindle, Apoptosis	0.0154438	1.35328	29	ARF6,ARHGEF7,AURKA,BUB1,CAPZB,CD44,CDC42,CTNNB1,DCN,E2F2,EZH2,FLNB,G3BP1,HGF,KLF4,LMNA,PLEKHG2,PXN,RB1,RNF19B,SDC1,SETD8,SMC3,SOD2,SRSF10,TGFB1,TGFB2,VDAC2,XPO1
DNA Repair	PI3K/AKT/mTOR Signaling, MTORC1 Signaling	0.914617	0.584921	7	DDB1,ITGB3,KIT,LDLR,MET,SOD2,TJP1
Inflammatory Response	IL2/STAT5 Signaling, IL6/JAK/STAT3 Signaling, Inflammatory Response, Interferon alpha Response, Interferon gamma Response, TNF alpha Signaling via NFKB	0.0105374	1.56327	19	ALCAM,CD44,CD47,IFNAR1,IL17RB,IRAK2,ITGA4,ITGA5,ITGB3,LDLR,MET,NCOA3,PTGS2,SLC1A5,SOD2,TGFB1,TGM2,TLR3,XBP1
Metabolism	Hedgehog Signaling, Myc Targets, Notch Signaling, TGF Beta Signaling, WNT Beta-catenin Signaling	0.0196421	1.4941	18	ALCAM,AOC3,AURKA,CBS,CD44,CTNNB1,DCN,EGFR,GNE,HSPA5,LDHA,LDLR,MET,MIOX,NDUFV3,SDC1,SETD8,SOD2
Migration and Invasion	Apical Junction, Epithelial/Mesenchymal Transition	5.83804e-06	2.35103	24	BCL6,CD44,CDH2,DCN,EGFR,EIF1,FN1,ITGA3,ITGA5,ITGB1,ITGB3,JAM3,KLF4,LAYN,LDLR,PTGS2,RNF19B,SDC1,SFRP1,SOD2,SRC,TGFB1,TGM2,TJP1
Nuclear Receptor Signaling	DNA Repair, UV Response	0.199992	1.16037	12	CD44,FAM63A,FLNB,FOXC1,GFRA1,IL17RB,KLF4,PTGES,RHOBTB3,SLC26A2,TGM2,XBP1
PI3K AKT mTOR	Cholesterol Homeostasis, Fatty Acid Metabolism, Glycolysis, Reactive Oxygen Species Pathway	0.0291912	1.58529	12	ARF1,ATP5G1,AURKA,BUB1,CALR,CANX,EGFR,HSPA5,LDHA,LDLR,SLC1A5,XBP1
Stemness	Angiogenesis, Hypoxia	0.30242	1.06367	11	CANX,CTNNB1,G3BP1,GLI1,GLO1,LDHA,PSMA6,TGFB1,TJP1,WNT2,XPO1
Tumor Microenvironment	Androgen Response, Estrogen Response Early and Late (merged to become Nuclear Receptor response)	0.40174	0.966142	6	DCN,EGFR,HSPA5,LDHA,TGM2,VTN

## Sheet: S7b
Cancer hallmark pathway enrichment
Hallmark main category	Hallmark pathway	my proteins in this hallmark	gene list	p.value	enrichment ratio
Nuclear Receptor Signaling	Androgen Response	1	SLC26A2	0.745939	0.37147
Tumor Microenvironment	Angiogenesis	1	VTN	0.239663	1.04218
Migration and Invasion	Apical Junction	7	EGFR,ITGA3,ITGB1,JAM3,LAYN,SRC,TJP1	0.144611	1.31315
cell cycle	Apoptosis	8	CD44,CTNNB1,DCN,HGF,LMNA,SOD2,TGFB2,VDAC2	0.0221124	1.86427
Metabolism	Cholesterol Homeostasis	4	ALCAM,CBS,CTNNB1,LDLR	0.0415222	2.02803
DNA Repair	DNA Repair	1	DDB1	0.908817	0.250123
cell cycle	E2F Targets	4	AURKA,EZH2,SMC3,XPO1	0.601835	0.75037
Migration and Invasion	Epithelial/Mesenchymal Transition	11	CD44,CDH2,DCN,FN1,ITGA5,ITGB1,ITGB3,SDC1,SFRP1,TGFB1,TGM2	0.00480273	2.06352
Nuclear Receptor Signaling	Estrogen Response early and Late	12	CD44,FAM63A,FLNB,FOXC1,GFRA1,IL17RB,KLF4,PTGES,RHOBTB3,SLC26A2,TGM2,XBP1	0.0420262	1.50576
Metabolism	Fatty Acid Metabolism	3	AOC3,LDHA,SETD8	0.594346	0.712377
cell cycle	G2M Checkpoint	9	AURKA,BUB1,E2F2,EZH2,G3BP1,SETD8,SRSF10,TGFB1,XPO1	0.0322307	1.68833
Metabolism	Glycolysis	11	AURKA,CD44,DCN,EGFR,GNE,HSPA5,LDHA,MET,MIOX,NDUFV3,SDC1	0.00480273	2.06352
Stemness	Hedgehog Signaling	1	GLI1	0.239663	1.04218
Tumor Microenvironment	Hypoxia	5	DCN,EGFR,HSPA5,LDHA,TGM2	0.419111	0.937963
Inflammatory Response	Il2/Stat5 Signaling	6	ALCAM,CD44,NCOA3,SLC1A5,TGM2,XBP1	0.260472	1.12556
Inflammatory Response	Il6/Jak/Stat3 Signaling	6	CD44,IFNAR1,IL17RB,ITGA4,ITGB3,TGFB1	0.00671043	2.58748
Inflammatory Response	Inflammatory Response	7	IFNAR1,IRAK2,ITGA5,ITGB3,LDLR,MET,TLR3	0.144611	1.31315
Inflammatory Response	Interferon alpha Response	1	CD47	0.725292	0.386789
Inflammatory Response	Interferon gamma Response	3	NCOA3,PTGS2,SOD2	0.774	0.562778
cell cycle	Mitotic Spindle	10	ARF6,ARHGEF7,AURKA,BUB1,CAPZB,CDC42,FLNB,PLEKHG2,PXN,SMC3	0.0130544	1.87593
PI3K-AKT-mTOR	Mtorc1 Signaling	10	ATP5G1,AURKA,BUB1,CALR,CANX,HSPA5,LDHA,LDLR,SLC1A5,XBP1	0.0130544	1.87593
Stemness	Myc Targets	6	CANX,G3BP1,GLO1,LDHA,PSMA6,XPO1	0.432466	0.937963
Stemness	Notch Signaling	1	WNT2	0.201099	1.17245
cell cycle	P53 Pathway	5	KLF4,RB1,RNF19B,SDC1,TGFB1	0.419111	0.937963
PI3K-AKT-mTOR	PI3K/AKT/mTOR Signaling	3	ARF1,CALR,EGFR	0.289643	1.07196
Metabolism	Reactive Oxygen Species Pathway	1	SOD2	0.365236	0.765684
Stemness	TGF Beta Signaling	3	CTNNB1,TGFB1,TJP1	0.0499987	2.08436
Inflammatory Response	TNF alpha Signaling via NFKB	8	BCL6,CD44,EIF1,KLF4,LDLR,PTGS2,RNF19B,SOD2	0.0719583	1.50074
DNA Repair	UV Response	6	ITGB3,KIT,LDLR,MET,SOD2,TJP1	0.681737	0.745401
Stemness	WNT Beta-catenin Signaling	1	CTNNB1	0.298025	0.893298
