# Supplementary material for: Integrative Analysis of Membrane Proteome and MicroRNA Reveals Novel Lung Cancer Metastasis Biomarkers
Source: Front Genet. 2020 Aug 28;11:1023. doi: 10.3389/fgene.2020.01023 (PMC7483668; doi:10.3389/fgene.2020.01023)
Supplement: TABLE S8 — Raw clinical data and 32 membrane protein expression data on TCGA lung cancer cohort. [file Table_8.XLS]

## Sheet: Sheet1
patient ID	M	group	T	GENDER	OSDAYS	status	stage	ALCAM	ARHGEF7	CALR	CANX	CD44	CD47	CDH2	CTNNB1	DCTN2	EGFR	F11R	FLNB	FN1	GNA13	HGF	HGS	HSPA5	ITGA3	ITGA4	ITGA5	ITGB1	ITGB3	JAM3	LDLR	LMNA	PTPRF	RAB10	SDC1	SRC	TJP1	VDAC2	XPO1
TCGA-NC-A5HN	M0	N1	T2A	MALE	1499	alive	iia	14.5	4.7	346	73.1	89.7	7.5	0.1	41	31	34.6	61.3	25.3	8.1	16.1	0.1	14.3	324.5	31.5	3.4	8	52	0.1	1.9	35.2	100.1	47.7	109.7	464.8	11	6	56	28.9
TCGA-66-2770	M0	N0	T2	MALE	700	alive	ib	24.2	4.9	315.8	100.9	135	14.8	0.5	48.7	30.4	14.7	61.5	14.4	152.5	26.2	0.5	12	208.9	10.8	2.1	14.4	37.9	0.5	2.8	13.8	74.6	37.5	99.8	397.3	16.8	10.5	34.4	21.4
TCGA-50-7109	M0	N0	T1	MALE	308	dead	ia	59.4	4.2	735.3	121.5	13	15.5	1.3	102.2	27.3	3.1	64.2	29	113.9	13.9	1.2	11.8	361	8.2	2	8	85.6	0.4	4.4	4.8	15.9	37.3	46.8	93.1	11.3	12.2	22.5	14.7
TCGA-86-8359	M0	N2	T3	MALE	444	dead	iiia	17.2	3.3	391.1	70.4	35	17.2	0.2	47.3	35.6	3.2	44.2	18.5	120	11.7	0.8	10.1	206.3	32	2.5	14.1	86.7	1	2.4	18	59.8	52.3	61.8	170	13.4	13.1	13.1	14
TCGA-05-4418	M0	N2	T3	MALE	274	dead	iiia	18.8	3.1	400.7	112.3	20.4	10.2	0.5	73.2	38.2	6.3	25.2	14.7	66.6	11.1	0.5	9.7	192.1	20.6	1.9	18.5	115.7	0.3	1.7	4.1	54.1	27.9	77.2	119.5	9.5	8.1	56.9	15.2
TCGA-67-4679	M0	N0	T3	MALE	448	alive	white	41.5	4.3	268.9	109.5	88.9	43.8	0.1	68.3	19.2	12.6	71.7	13.6	124.1	10.8	3.3	9.3	186.7	48.2	2.9	8.2	45.9	0.6	4.6	14.4	40.1	29.9	29.4	72.8	11.8	13.8	17.7	9.2
TCGA-62-8399	M0	N2	T2	MALE	2696	alive	iiia	16	5.2	293.5	93.8	8.1	41.3	0.2	84.5	22.4	16.7	23.3	24.1	98.6	14	2	10.5	297	43.9	2.2	12	59.1	1	4.1	14.5	179.5	86.4	45.2	103.6	35.8	15.2	18.7	12.8
TCGA-52-7809	M0	N0	T2	MALE	166	dead	ib	27.5	9.6	254	186.2	22.5	18.3	7.7	29.3	30	10.1	54.2	10.5	80.3	18.3	2.9	16.7	172.4	9.2	2.7	8.8	56.3	0.2	4.2	10.6	58.2	82	46.3	93.4	13.8	8.9	20.9	35.1
TCGA-38-4628	M0	N1	T2	FEMALE	1492	dead	iib	30.1	2.7	376.9	87.4	24.8	76.9	0.1	85.9	112.7	16.4	55.2	7.8	93.1	10.7	1	7.9	125	42.5	0.7	9.9	58.6	0.2	2.8	8.6	60.6	30.8	52.6	385.9	14.7	6.8	22.1	10.8
TCGA-55-8207	MX	N0	T2A	MALE	977	alive	ib	33.4	2.8	279.4	196.8	53.5	41	0.2	185.2	21.5	19.4	62.6	24.2	341.3	15.4	3.7	9.6	193.4	91.6	2.9	11.5	67.9	19.3	5.5	7.3	60.7	32.5	36.6	199.9	13.1	10.9	12.6	10.9
TCGA-49-6761	MX	N2	T1	FEMALE	354	alive	iiia	7.1	2.5	390.5	133.2	52.8	15.5	0.4	216.9	30.2	79	62	24.4	85.5	19.8	0.4	15.5	257.5	103.7	0.9	21.2	42.3	1.4	1.7	15.2	108	36.8	52.6	131	13	8.8	29.7	13.9
TCGA-63-A5MM	M0	N1	T2	FEMALE	456	dead	iib	27.7	4.8	601.4	121.4	73.1	14.8	1.1	36.6	33.7	23.4	44.5	24.5	310.7	13.1	0.3	12.8	345.8	170.2	1.7	42.8	74.7	1.3	3.1	26.6	93.3	21	59.3	411.4	23.9	7.3	28.4	15.1
TCGA-NC-A5HF	MX	N0	T4	MALE	138	dead	iiib	33.3	3.6	441.5	41.6	138	6.9	0.4	46.5	44.8	19.5	67	41.9	30.9	7	0.1	13.8	223.4	25.4	1.2	21.8	40.9	0.1	1	24.3	98.7	66.3	60.2	338.3	28.5	4.2	60.7	17
TCGA-O2-A52S	MX	N2	T4	FEMALE	387	dead	iii	33	6.2	320.3	108.4	78.2	9.2	1.4	67.9	32.8	27.4	91.4	9.4	43.9	92	0.1	20.7	321	8.1	9.3	10.1	27.9	0.1	5.4	22.9	39.4	46	76.8	210	33.2	4.8	54.2	33.6
TCGA-60-2703	M0	N1	T2	MALE	2945	dead	iib	20.5	4.1	482.2	140.7	60.2	18.9	17.5	122.5	22.3	272.5	38.3	28.9	763.3	18.3	14.7	8.2	307.4	46.1	7.7	56.7	105.2	1.6	13.8	25	24.4	77.2	50	149.8	19.2	7.1	30.6	37.1
TCGA-85-8288	M0	N1	T1B	MALE	402	dead	iia	7.4	4.1	934.2	93.3	31.9	24.3	0.8	53.5	32.5	33.1	56.9	27.9	385	21.3	0.6	15.7	202.3	13.4	0.9	24.9	68.5	0.5	4.8	21.5	52.1	209.6	58	192	7.9	6.5	25.7	17.1
TCGA-78-7149	M0	N0	T4	MALE	3940	alive	iiib	44.6	4.7	613.2	102.4	9.7	49	0.1	58	26.6	3	65.2	16.6	52.5	7.2	1.2	10.2	277.4	53.4	1	11.2	44.8	0.4	5.6	1.5	96.1	32	40.9	100.6	10.3	12.6	15.7	12.1
TCGA-66-2794	M0	N2	T4	MALE	1645	alive	iiib	33.6	4.1	407.9	77.4	73.8	8.3	0.1	72.6	48.6	12.1	66.1	16	16.9	25.2	0.3	8.4	169.4	7.7	2.6	11.5	38.3	0.1	1.1	20.7	37.3	48.2	78.6	240.8	12.7	4.1	45.7	39.2
TCGA-66-2742	M1	N1	T2	MALE	641	alive	iv	114	4.1	536	156	118.2	33.9	0.8	67.9	31.4	45.9	206.3	21.6	68.5	33.6	0.5	12.6	259.4	22.6	2.2	14.8	71.7	0.4	2.2	28.4	83.7	112.7	62.6	350.9	16.5	4.7	55.4	21
TCGA-95-7567	M0	N1	T2B	MALE	568	alive	iib	14	2.9	632.4	100.4	10.7	50.2	0.2	98.7	31.7	6.3	68	24	130.6	12.3	0.5	13.9	424.2	118	1.3	10.7	63.1	0.3	3	19.4	101	35.4	60.7	517.8	19.4	11.5	32.9	18.3
TCGA-22-4609	M0	N0	T1	MALE	291	dead	ia	23.3	5.8	390.1	87.7	94.5	19	7.1	61.2	24.7	32.9	58	23.2	235.8	30.7	1.3	13.7	252.8	21.2	3.4	31.3	47	0.7	3.6	50.8	103.1	52.6	75.2	279.5	14.7	13.3	22.1	16.6
TCGA-35-4122	M0	N0	T1	MALE	225	alive	ia	21.9	1.4	413.8	112.4	59.7	51.5	0.2	62.2	37.2	2.5	17.2	4.9	69.7	19.9	0.9	5.2	122.4	94.2	2.9	11.8	87.9	0.5	2.6	4.3	34.4	9	69.5	95.1	10.4	3.7	41.9	12.6
TCGA-50-5055	M0	N1	T1	FEMALE	1830	dead	iia	28.1	4.1	548.6	112.4	40.1	36.1	0.7	75.2	36.8	3.9	20	9.7	124.7	19.5	2	6.2	232.1	24.8	4	16.4	49	0.9	7.4	7.9	56.8	16.4	38.3	224.7	9.9	5.6	20.4	11.6
TCGA-77-6844	M0	N1	T3	MALE	2284	dead	iiia	26.1	6.3	539.6	57.6	25.9	14.8	0.5	56.2	31.4	27.6	80.5	18.7	26.5	14.9	0.3	8.3	132.7	13.9	1.4	6.9	40.4	0.2	1.7	23	45.3	151.9	99.5	617.4	33.9	9.1	41.8	21
TCGA-MP-A4TH	M0	N0	T1A	FEMALE	741	alive	ia	59.7	5.7	418.4	186.8	29.6	27	0.2	69.6	24.1	7.6	48.9	32.8	63.2	10.5	1.9	10.7	413.3	62.3	4.6	5.9	45.1	0.2	3.4	9.2	56.5	39.2	32.4	127.9	9.3	11.9	13.3	15.9
TCGA-93-7348	MX	N0	T1A	FEMALE	531	alive	ia	26.6	6	422.5	153.6	37.1	18.9	1.4	83.3	25.9	11.5	58.4	21.8	192.9	13.3	1.4	8.3	337.6	37	2.7	12.4	49.1	1	5.1	26.5	92.7	61.5	35.3	190	11.9	7.3	11	12.3
TCGA-44-5644	NA	N0	T2A	FEMALE	863	alive	ib	55	4.4	578.1	170	17.5	23.1	0.5	45.7	42.8	43.4	38	17.2	150.2	10.2	3.5	16.4	299.3	10.9	1.1	6.3	54.2	0.4	14.6	4.9	70	143.3	37.8	71.2	20.8	15.5	26	10.6
TCGA-05-4434	M1	N1	T4	FEMALE	457	dead	iv	18.4	6	391.8	140.5	54.4	42.6	1.1	62.6	30.1	11.4	45	45.2	369	16.3	1.4	10.3	243.3	44.1	2.7	40.3	76.7	0.7	3.2	11	96	56.5	75.9	103.3	16.3	10	27.4	15.8
TCGA-55-6985	MX	N0	T2	FEMALE	1233	alive	ib	41	3.9	440.4	116.2	34.9	41.4	0.6	93.8	20.2	17.6	44.5	22.7	220.8	18.3	1.2	8.2	253.2	47.5	2.6	10.8	48.1	0.7	4	30.6	111.9	52.9	42.1	327.9	11.6	9.3	17.3	12.7
TCGA-44-6776	MX	N0	T1	FEMALE	2616	alive	ia	81.3	4.5	362.5	151.8	35.8	24.8	0.1	48.4	37.5	7.1	60.8	11	66.3	6.9	0.8	8.3	422.2	28.7	1	4.6	50.3	0.2	2.3	21.7	89.3	42.9	45.9	173.8	13.4	14.9	21.2	9.4
TCGA-22-4601	M0	N0	T4	FEMALE	1057	dead	iiia	34.1	4	377.9	113.2	79.4	24.4	0.7	51.6	41.2	7.8	139.6	18.6	66.4	41.9	0.7	12.7	260.5	20	1.1	15.2	57.1	0.1	1.7	6.8	63.1	86.9	86	277.8	17.2	12.5	47.9	30.7
TCGA-91-6830	MX	N1	T1	FEMALE	60	alive	iia	16.2	5.9	825.4	319.7	37.5	44.7	0.4	46.1	24.7	12.7	44.6	19.1	211.4	19.6	3.7	8.7	318.9	76.5	3.1	26.2	111.7	1	7.3	11.2	53.2	46.8	88.4	113.4	22	15.2	30.7	17.3
TCGA-66-2766	M0	N2	T2	MALE	31	alive	iiia	18.1	5.3	517.7	123.4	86.6	15.3	0.8	100	58.7	5.2	36.8	19.6	38.5	47.6	0.4	7.5	155.6	9.5	1.6	9.4	87.2	0.1	1.5	13.8	31.9	50.3	49	79.1	17.9	4.2	90	23
TCGA-85-7696	M0	N0	T1	MALE	1111	alive	ia	75.6	7.7	264.5	114.8	72.2	19.2	0.6	120.5	21.3	44.1	130.7	13.4	72.2	25.5	0.4	13.1	268.5	9	1.3	6.4	24.9	0.3	2.4	26.7	127.6	56.6	72.6	366.7	11.3	8.1	49.6	28.5
TCGA-44-2656	M0	N0	T2	MALE	1429	alive	ib	101.4	8.2	66.2	117.7	67.1	112.3	0.5	86.9	10.4	57.7	28.5	16.8	151.5	56.7	6.7	3.3	62.9	36.5	15.9	5.3	60.9	1.3	5	10.2	14	17.7	54.8	60.2	4.2	28	13	42.1
TCGA-39-5039	M0	N0	T2B	MALE	544	dead	iia	43.7	3.5	501.6	97.1	66.8	23.3	0.4	66.9	33.2	12.1	36.4	14.4	158	13.6	1.2	9.7	371.5	71.4	0.8	22.6	109.3	0.4	4.4	23.4	80.8	34.9	58	392.6	19.5	7.3	31.5	13.1
TCGA-85-7710	M0	N0	T1B	FEMALE	42	alive	ia	123.2	6.1	601.7	81	92.2	48.5	3.1	53.4	22.8	48.5	147.3	36.2	113.2	31.5	0.5	8.8	342.4	30.2	2.2	30	114.2	0.3	1.5	19.2	112.5	117.5	75.3	311.3	22	10.6	37.2	25.4
TCGA-96-7545	MX	N0	T1	MALE	1736	dead	ia	36	4	264.2	113.1	108.1	15.3	0.2	73.5	31.9	18.8	83.5	21.1	164.8	50.1	2.1	5.6	278.7	16.7	3.1	22.7	74.4	0.5	4.2	24.4	31	42.2	68.2	252.4	11.8	18	46.7	28.1
TCGA-55-8299	MX	N0	T1B	FEMALE	469	dead	ia	8.2	6.3	404.4	198.4	40.2	27.8	1.2	81.3	20.6	9.8	25.3	20.2	243.5	15.9	2.5	8.1	230.7	57.9	2.7	30	85.5	1.5	8.3	8	55.8	36.1	37.6	96.2	8.7	13.6	20.4	14.5
TCGA-MP-A4T8	M0	N2	T2	MALE	161	dead	iiia	16.7	5.5	354	122.9	13.6	10.6	0.3	63.7	31	5	28.2	16.7	187.6	13.6	0.8	18.9	250.5	42.2	1	12.7	72.1	0.8	3.7	3.8	60.2	54.8	56.4	170.7	18.5	8.3	42.5	13.3
TCGA-56-7579	M0	N1	T3	MALE	951	dead	iiia	19.3	3	316.3	80	55.6	6.8	0.1	34.8	20	35.9	54	18.5	52.1	24.3	0.2	15.6	218.5	9	0.8	8.1	25.4	0.7	2	9.9	59.5	86.1	159.4	562	13.7	20.3	49.3	21
TCGA-34-2608	M0	N0	T2	MALE	1000	dead	ib	25.7	3.7	393.3	108.5	101.9	18.1	1	81.3	37.1	18	45	20.9	263.4	23.6	1.9	9	161.6	61.7	4	19.5	120.9	1.8	6.3	5.8	57	83.8	80.2	479.7	17.9	9	48.9	15.1
TCGA-37-A5EL	M0	N0	T3	MALE	1143	dead	iib	28.4	5.6	458.1	92.6	92.7	38.2	0.1	23.3	36	92.9	644.2	14.4	14	16.6	0.3	16.6	547.8	34.7	1.8	18.2	54.9	0.2	0.8	74	124.5	42.9	74.1	447.7	37	4.7	23.1	33.6
TCGA-55-A493	M0	N0	T2A	FEMALE	28	alive	ib	7.2	4.2	332	152.1	191	28.1	0.6	83.2	32.1	29.6	20.2	22.2	294.5	21.3	15.4	21.4	170.1	207.3	2.6	56.7	61.6	2.1	2	14.8	63.5	95	56.7	115	19	10.9	14.6	26.3
TCGA-69-8255	M0	N0	T1A	MALE	129	alive	ia	9.8	2.9	397.8	152.9	8.2	5.4	16.3	28.1	21.6	20.8	22.2	6.7	126.6	20.4	1.7	14.2	250.3	2.8	1.7	16.3	33.4	0.1	1.2	13.2	35.8	37.9	64	59	15.8	7	17.2	19.4
TCGA-77-8150	M0	N1	T3	MALE	1655	dead	iiia	81.7	2.6	293.2	64.2	68.2	10.4	0.2	48.9	44.2	14.5	39.2	11.9	28.9	21.1	0.4	13.2	115.5	16.4	1.8	9.8	51.3	0.3	1.9	26.4	42.5	40.6	64.3	349	18.3	6.9	32.7	21.2
TCGA-73-4677	M0	N0	T2A	MALE	38	dead	white	116.4	4.2	456.2	165.3	19.3	35.9	0.1	121.6	24.2	6	69	13.6	37.1	12.4	1	8	477	51.9	1.5	5.3	74.7	0.2	2.2	14.7	110.7	21.8	47.2	128.4	10.3	12.1	33.2	8.8
TCGA-63-A5MR	M0	N0	T2	FEMALE	2716	alive	ib	14.8	2.6	403	108.8	120.9	36.1	0.2	57.3	36.8	25	60.1	28.7	55.6	14	0.1	14.5	281	86.8	1.6	117.6	75	0.1	2.7	42.1	116.8	65.3	110.8	482.8	18.9	6.5	44.7	26.7
TCGA-39-5031	M0	N0	T1A	FEMALE	1841	dead	ia	23.4	3.8	551.3	88.6	51	15.3	0.9	113	37.6	20.3	46.9	11.4	76.3	19.1	0.9	6.7	238.2	13.4	2.3	19.6	37.5	0.3	7.3	11.6	56.3	79.1	48.8	256.6	14.3	5.7	30.6	54.8
TCGA-58-A46K	M0	N2	T2	MALE	1045	dead	iiia	30.6	4.7	265.1	137.6	84	13.9	0.2	71.9	34.9	16.5	73.2	19.1	45.7	61.1	0.2	17.6	285.4	10.3	1.3	12.8	37.3	0.1	2.1	9.7	48	78.1	157.3	377.6	18.1	9.8	30.6	33.5
TCGA-56-8201	MX	N0	T3	MALE	397	dead	iib	15.7	5.2	404.3	125.9	109.9	37.6	0.8	101.3	29.8	22.1	30.6	33.2	1274.8	19.1	1.1	12.1	225.7	43.4	3.8	62.8	86.5	5.9	4.5	11.4	50.6	46	50.6	89.1	21.7	7.3	36.5	18.6
TCGA-22-0940	M0	N1	T1	MALE	669	dead	iia	11.6	2.5	415.3	228.1	92.9	38.1	1.4	63	34.3	10.1	73.1	7.9	133.4	22	0.6	6.9	295.1	14.8	2.7	12.5	58.7	0.2	2.5	9.3	49	34.1	77	345.6	17.6	4.8	47.5	23.9
TCGA-NJ-A4YG	M0	N0	T2	MALE	2261	alive	ib	22.7	5.3	384.8	147.7	62.2	26.9	0.5	107.4	25	7.4	87.4	16.2	96.1	9.7	0.6	7.7	232.1	65.2	0.8	8.5	33.9	1	2.4	18.5	74.2	33.9	30.4	294.9	14.2	10.2	14.4	10.4
TCGA-55-8512	M1B	N1	T1A	MALE	607	dead	iv	50.3	5.4	262.7	96	31.7	29.6	0.9	54.2	21.1	9.9	42.6	28.2	27.1	8.3	0.9	11.8	130.9	46.9	0.9	7.1	29.9	0.5	3.5	37	111.2	60.8	31.9	162.7	7.9	10.4	16.4	14.4
TCGA-37-4130	M0	N0	T1B	MALE	247	alive	ia	8.9	2.2	369.8	96.1	19	21.6	19.2	84.3	50.2	1.9	15.1	5.7	100.2	12.3	0.9	3.5	136.6	1	3.4	3.8	33.1	0.2	1	1.4	13.7	17.4	60.2	31.9	8.6	4.7	32.8	42.9
TCGA-63-A5MJ	M0	N1	T2	MALE	1824	alive	iib	17.1	3.3	274.4	160.2	58.3	8.6	0.3	71.3	30.9	10.7	58.8	14.6	139.6	35.8	0.2	11.2	233.7	2.7	0.8	22.1	40	0.4	3	28.6	76.8	49.9	119.3	407.1	22.3	6.1	44.7	26.9
TCGA-95-7039	MX	N0	T3	FEMALE	1272	alive	iib	39.8	4.1	426.2	91.7	34.1	43.4	0.3	100.4	21.9	15.7	61.6	11.6	137.4	19.3	0.9	18.7	147.2	94.1	1.4	11.4	43.9	0.6	3.9	18.2	115.5	59.7	43.8	208.1	24.5	16.9	26.2	11.5
TCGA-33-6738	MX	N2	T1	MALE	1927	alive	iiia	4	2.8	648.7	69.3	29.9	8.9	0.1	21.1	29.1	10.4	44.9	15.4	72.4	20.5	0.4	11.1	201.7	12.9	0.3	6.2	29.2	0.4	1.6	6.7	41.5	137.8	137.9	198.8	18	13.3	14.4	15
TCGA-99-8033	M1	NX	TX	FEMALE	656	dead	iv	17.1	3.6	355.5	163.5	30.9	31.4	3	59.6	25.9	14.2	55.5	13.6	138.4	10	0.5	18	240.7	74	0.9	23.1	66	0.4	2.6	11.3	92.5	39.6	72.8	71.3	15	8.1	29.5	19.1
TCGA-05-5429	M0	N2	T3	MALE	275	dead	iiia	6.6	2.8	349.7	94.5	40.7	22.9	0.4	88.1	34.6	3.3	43.4	40.5	63.7	17.9	0.6	6.3	188.1	49.7	0.9	7.2	95.3	0.2	2.4	82.6	94.9	46.3	53.6	285.5	16.8	8	24	11.7
TCGA-44-8119	M0	N0	T3	MALE	285	alive	iib	36.8	3.3	426.3	114.4	59.1	9.5	8.7	92.6	26.1	2	35.6	21.9	988.2	21.2	1.8	10.3	280.4	22.6	2.2	57.9	105.3	1.5	21	9.3	37.8	36.2	42.8	81.6	7.3	10.5	20.3	15.2
TCGA-85-8276	M0	N1	T1B	MALE	1050	alive	iia	50.3	5.8	365.7	81.7	42.6	6.8	2.6	44.9	29.9	19.5	38.6	14.4	242.1	21.4	0.6	14.8	194.8	4.5	1.7	18.4	46	0.5	4.7	16.4	78.3	76.5	48.8	126.9	22.7	7.9	39.5	21.5
TCGA-18-3410	M0	N0	T3	MALE	146	dead	iib	4	4	496	80.2	41.9	24.2	0.2	66.9	44.7	11.8	53.7	19.5	64.2	27.3	0.3	9.6	155.8	11.7	2.5	30.3	46.8	0.3	1.4	14.1	34.8	127.9	88.4	51.6	24.8	7.1	29.4	19
TCGA-62-A472	M0	N0	T3	MALE	910	alive	iib	38.8	4.1	247.3	135.7	48.8	50.7	0.2	223.9	26.2	19	36.7	23.6	74.8	12.4	0.6	12.6	231.1	73.2	1.6	6.2	32	1	1.9	7	54.3	32.3	48.6	170.7	13	9.1	26.8	31.7
TCGA-69-7980	M0	N0	T1B	FEMALE	362	alive	i	53.6	4.8	431.8	96.4	16.8	66	0.3	82	45.4	10.7	63	23.9	189.6	15.1	1.1	12.6	235.4	91	2.1	9.9	64.5	0.6	2.8	5.4	89.3	59.4	51	418.3	23.2	11.1	12.9	16.6
TCGA-70-6722	M0	N1	T3	MALE	367	alive	iiia	34.6	4	838.7	187.2	135.6	26.6	3.2	126.6	20.3	280	44.8	17.9	310.7	18.9	0.7	11.9	466.3	216.9	2.3	22.5	138.1	1.3	3.9	40	68.7	128.5	71.2	378.6	25.3	12.9	28.8	17.9
TCGA-86-8055	M0	N1	T2A	MALE	124	dead	iia	53.1	3.8	391.3	262	41.4	29.8	2.4	118.9	25.7	71.4	29.9	28.3	1186.9	20.5	1.7	10.7	276.5	95.7	5.8	28.9	134.8	3.6	7.9	10.3	83.5	51.1	47.3	217.2	16.1	11	13.3	19.3
TCGA-85-8049	M0	N0	T2A	MALE	579	alive	ib	13	4.5	340.8	130.2	98.1	10.2	0.8	65.3	18.4	18.5	57	21.5	302.6	20.1	0.7	13.5	207.5	28.5	3.6	23.7	61.3	1	5.3	17.9	79.2	90.1	72.4	352	15.1	11.1	27.8	15.3
TCGA-64-5774	M0	N0	T2	MALE	2676	alive	ib	36.7	4.7	650.3	159.6	10.2	7.5	2.4	100.8	34.3	28.4	31.5	21.3	98.7	19.5	4.8	12.2	401	60.1	1.5	9.6	79.5	0.5	2.5	6.9	26.8	30.7	61.4	137.4	16.3	10.6	19.7	19
TCGA-43-5670	M0	N0	T2B	MALE	849	alive	iia	17.5	3.2	726.5	132.2	44.7	24.8	1.7	45.6	26.6	13.5	39.8	19.3	48.1	15.6	0.2	6.6	391.9	310.8	1.2	18.6	97.3	2.3	0.8	22.4	72.3	89.3	58.8	467.8	18.2	6.6	35.5	20.8
TCGA-86-A456	M0	N0	T1A	FEMALE	896	alive	ia	27.8	4.3	510.9	95.5	17.4	65.9	0.3	101.4	29.7	11.9	32.9	15.5	310.8	15.4	1.5	11.8	193.2	76.7	1.8	9.7	33.4	0.5	3.4	22.6	117.4	30	44.1	213.6	12	6.9	21.4	15.6
TCGA-97-7547	MX	N0	T2	FEMALE	1965	alive	ib	31	6	394.5	234.3	51.6	12	0.5	84.9	17.4	9.8	74.2	29.8	68.7	10.2	2	8.1	216	37.7	1.8	4.7	54.8	0.3	2.4	23.2	99.5	57.8	45.2	309	19.1	15.2	16.4	9.3
TCGA-55-6982	M0	N1	T2	FEMALE	995	dead	iib	34.9	3.5	499.5	217.5	20.4	37.7	0.2	125.8	116.8	15.2	31.8	17.5	875.1	20.7	1.1	11	284.7	85.7	1.9	13.5	73.7	1	4.2	17.1	75.7	112.7	58.7	334.1	15.8	9	18.5	15
TCGA-44-A47A	MX	N0	T2A	FEMALE	466	alive	ib	21.7	9.2	756.2	129.8	75.9	13.3	0.2	71.7	25.4	8.3	63	21.7	111.4	10.3	0.4	18.9	367.4	21.9	1.6	7.9	24.6	0.2	2.1	8.7	51.5	45.1	35.1	115.1	15.7	8.7	15.6	17.1
TCGA-77-8146	M0	N0	T1	MALE	3189	alive	ia	40.9	3.1	341.8	89.9	94.7	17.7	3.5	59.2	29.4	17.4	77.7	19.9	260.9	14.4	0.6	12.1	196.3	130	3.4	16.8	129.4	0.9	2	20.7	85.5	79.6	64.2	582.3	22.7	9	40.1	18.5
TCGA-NK-A5CT	M0	N0	T1	MALE	1997	alive	ia	16.6	2.6	826.8	86.2	23.5	11.9	2.6	25.8	36.3	12.8	82.7	43.5	114.9	6.1	0.1	15.2	246.5	84.5	0.2	34.5	42.5	2.6	0.8	14.4	71.3	128.3	75.3	418.3	21.8	9	34.3	16.2
TCGA-39-5027	M0	N0	T2A	MALE	3108	alive	ib	54.4	4.4	361.6	80.1	69.7	9.4	0.1	59.7	31.2	265.3	78.1	10.7	15.3	24.4	0.1	8.9	224.3	12.8	0.2	8.6	25.5	0.1	2.1	18.3	66.6	40.9	68.4	300.1	16.3	6.5	25.5	22.8
TCGA-98-A53D	M0	N0	T3	MALE	645	dead	iib	10.8	6.7	278.2	72	71.6	19.2	2.1	94.6	22.6	5.6	29.2	12.2	182.8	23.3	3.6	12.8	132.2	27.5	2.7	41.6	64.7	1.5	10.5	34.1	270.2	26.3	38.9	68.4	13.1	10.1	16.6	9.3
TCGA-66-2763	M0	N0	T2	FEMALE	30	alive	ib	17.2	5.7	416.7	92.1	26.7	22.3	0.2	40	34.6	18.1	54.7	17.8	48.4	22.1	0.5	12.9	116.9	6.9	1.5	11.4	45.8	0.4	1.8	13.7	45.1	68.7	92.5	300.4	14.3	4.6	32.3	19.3
TCGA-78-7153	M0	N0	T2	FEMALE	3635	alive	ib	34.8	3.7	543	235.7	16.6	18	1	81.7	23.2	2.7	44.1	16.5	47.7	8	0.4	6.9	346	19.7	0.7	4	30.4	0.1	2.4	6.3	56.4	33.5	38.7	118.7	17.2	6.6	24.3	7.5
TCGA-33-4566	M0	N0	T2	MALE	5287	dead	ib	12.3	2.4	433.3	109.7	55.8	20.9	0.1	101.3	24.8	12.9	33.6	30.8	32.8	13.2	0.2	5.5	185.4	35.4	0.9	15.1	107	0.5	1.4	7.1	53	42.6	68.3	67.1	7.2	10.9	58.4	24.7
TCGA-34-8456	M0	N1	T2A	FEMALE	804	alive	iia	35.8	5.2	385.9	73.2	71.4	8.3	0.2	89.6	35.7	20.4	45.7	12.2	73.3	26	0.9	16.6	171.2	27.5	1.4	11.5	39.1	0.3	4.1	17.7	50.3	69	56.6	455.1	22	9.8	22.3	27.4
TCGA-L9-A8F4	MX	N0	T2A	FEMALE	476	alive	ib	55.6	5.2	411.4	65.6	19.4	29.9	1.1	92.6	27.6	3.1	28.9	22.4	175.1	11	0.9	12.2	187.5	14.7	2.4	9.3	84.2	0.2	2.7	6.9	81.3	109.6	54.3	277.8	22.8	6.1	20.8	21.5
TCGA-86-8669	M0	N0	T1B	MALE	938	alive	ia	61.2	4.5	419.8	304.4	12.9	14.4	0.5	42.4	44.1	3.6	36.3	31.5	72.9	11.4	0.9	15.4	250.8	40	2.5	9.5	47.4	0.4	2.2	12.2	39.3	51.1	54.6	121.5	23.9	12.3	14.5	11.8
TCGA-55-8508	MX	N1	T2A	FEMALE	617	alive	iia	34.8	6.6	703.6	205.8	29.2	26.7	5.6	65.1	29.9	16.8	51.7	25.6	203.8	10.1	0.8	14.2	354.4	35.6	2.1	15.3	47.3	0.6	4.1	11.1	56.9	107	37.7	196.7	16.6	8.7	13.6	12
TCGA-05-4389	M0	N0	T1	MALE	1369	alive	ia	19.6	2.5	533.9	178.5	18.3	14.2	0.2	54.6	41.2	2.5	31.3	10.2	79.1	22.9	0.3	13.4	204.2	31.4	2.1	7.3	45.1	0.4	1.6	4	45.8	67.1	71.1	689.6	32.2	6.9	27	13.6
TCGA-22-4613	M0	N0	T1B	FEMALE	358	dead	ia	80.9	3.7	396.1	86.4	53.2	11.3	0.3	67.9	45.3	13.6	73.8	9.2	41.4	33.1	0.5	15.2	153.8	8.3	1.6	7.9	27.9	0.1	1.6	12.8	35.2	57.3	63.1	182.6	10.8	7.4	95.9	48.3
TCGA-44-A479	MX	N0	T2	FEMALE	486	alive	ib	23.5	5.8	652.8	182.7	30.3	22.6	2	57.6	28.6	13	30	10.5	289.9	22.5	3	11.8	394.9	23.3	6.4	10.1	55.2	1.8	13.4	5.1	21.5	42.7	91.7	122.4	22.5	9.3	16.8	17.9
TCGA-55-8301	MX	N0	T2A	MALE	534	alive	ib	26.3	4.1	554.6	158.7	35.8	42.4	0.3	55.9	26.3	13.8	46.9	33.1	264	13.8	1.2	10.4	275.1	29.3	3.3	14.7	42.4	0.7	4.3	11.8	73.2	42.1	38.6	219.6	11.1	8.3	25.3	16.3
TCGA-J2-8192	MX	N1	T2A	FEMALE	739	alive	iia	59.4	4.4	326.3	154.7	59.8	22.5	1.1	97	19.4	31.9	33.6	19.2	636.8	25	3.2	7.5	183.8	60.9	7.8	16.7	108.4	2.7	6.5	11	71	47.2	49	230.7	8	11.3	12	17.3
TCGA-44-7669	MX	N1	T1B	MALE	574	dead	iia	36.7	7.1	369.4	201.4	19.2	14.9	58.7	94.3	35.6	7.3	35.5	24.7	115.5	29.1	1.2	16.6	217.5	11.5	3	12.3	59.2	0.5	38.1	17.8	86.4	29.3	54.1	47.1	13.1	12.4	19.1	28.5
TCGA-05-4403	M0	N0	T2	MALE	578	alive	ib	16	3.1	335.4	103.4	32.7	21	0.4	80.9	27.4	4	50	86	99.9	13.8	1.6	6.3	154.7	53.4	2	8.4	93.1	1.1	3	52.4	66.7	36.1	42.7	200.5	19.3	17.8	29.7	7.2
TCGA-86-8278	M0	N1	T2	FEMALE	944	alive	iib	18.9	5.1	928.4	213.8	61.2	31.6	1.5	74.5	23.9	16.5	37.3	20.3	191.7	15.6	1.1	10.8	690.7	106.6	2.3	11.9	41.6	42.8	3.2	24.3	64.5	69.8	53.4	242.9	12	14.3	11.1	12.7
TCGA-97-8179	M0	N0	T1A	MALE	435	alive	ia	26.5	4.8	420.2	133.9	12.7	24.2	0.7	85.7	23.1	7.4	33.5	16.8	287.2	11.5	1.2	10.8	214.3	32.9	1.2	10.9	68.6	0.5	5.7	10	97.3	25.5	43.9	118	28	10.7	20.4	16.4
TCGA-37-4135	M0	N0	T2A	MALE	207	alive	ib	7.4	1.4	565.2	106.7	18.8	30.1	0.6	63.5	71.3	1	20.6	4.2	52.9	11.5	0.3	6	93.8	5.8	0.8	7	39.3	0.1	0.9	3.6	34.3	16.1	55.6	40.2	4.3	3.2	23.6	22.9
TCGA-49-4505	M0	N1	T2	FEMALE	428	dead	iib	31.4	2.7	397.6	190.7	31.7	44.5	0.2	87.8	27.8	19	33.7	10.3	66.2	19.7	1	6.2	210.2	71.5	1.8	11.8	37.6	8	3.8	10.4	75.2	49	40	247.7	10.5	6.2	12.8	11.1
TCGA-22-5472	M0	N0	T2A	MALE	1975	dead	ib	45.9	3.6	384.5	71.7	115.1	21.7	0.3	58.9	31.1	29.4	86.7	21.4	96.3	11.6	1.5	10.6	147.8	28.1	1.2	8	55.7	0.3	3.2	13.8	89.6	78.9	60.9	403.2	22	18.6	46.6	16.8
TCGA-94-8490	M0	N0	T3	MALE	153	alive	iib	19	5.1	437.5	62.7	42	15.2	0.1	38.4	35.2	28.8	134	23.4	9.3	23.1	0.1	14.9	233.9	11.2	0.2	10.5	32.2	0.1	0.8	22.1	161.4	45.4	143.2	540.6	18.6	14.3	59.8	23.9
TCGA-18-3406	M0	N0	T1	MALE	371	dead	ia	11.1	2.5	367.4	189.9	71.1	33.8	0.3	40.4	43	10	33.1	6	65	22.9	1.2	4.8	186	2.8	2.8	11.7	40.7	0.2	3.5	9.9	23.5	13.4	130.8	487.8	4.2	4	47.7	15.2
TCGA-49-AARR	MX	N0	T1	MALE	4992	alive	ia	43.3	6	279	96.2	25.5	18.1	0.8	70.6	22.7	9.1	38.7	26.2	154	13.1	2.1	9.7	168.8	29.2	2.4	21.5	38.4	1.2	7.7	25	97.5	51	31.3	74.9	10.2	11.8	13.5	11.4
TCGA-44-7661	M0	N0	T2A	FEMALE	557	dead	ib	23.8	6.3	465.3	140.3	100	32.4	9.2	124.8	23.9	17	34.6	76.7	509.5	22.7	1.7	14.7	276.4	255	3.9	58.2	123.1	2.7	5	24.7	106.8	35.9	48.9	84.5	9.9	16.7	23.1	21
TCGA-66-2787	M0	N0	T1	MALE	1217	alive	ia	76.9	5	346.2	89.3	63.2	14.3	0.2	83.7	38.3	4.8	56.5	11.4	38.2	74.5	0.4	13.5	215	8.3	2.6	17.1	39.9	0.2	2.7	27.5	69.3	48.4	105.1	204.8	15.7	15.3	38.6	35.6
TCGA-33-AASI	MX	N1	T2	FEMALE	1344	dead	iib	25.7	2.5	520.7	64	15.2	12.5	0.1	28.6	21.1	13.5	81.9	18.8	19.1	11.4	0.1	12.9	206.1	156.9	0.7	7.3	85	0.3	1.3	3.2	83.7	30.8	62.3	349.2	18.3	7.7	32.5	18.6
TCGA-97-8171	M1A	N2	T2A	MALE	568	alive	iv	20.8	9.1	367.5	110.9	28.3	10.9	0.1	46.5	16.4	14	52.4	24.5	38	7.2	0.2	10.2	230.7	8.4	0.3	3.2	21.9	0.1	1.4	6.6	48.3	50.6	32.6	93.2	23	8.1	13.2	23.8
TCGA-50-5946	MX	N0	T1	MALE	1617	alive	ia	112	4.8	408.6	102	5.8	44.6	2.9	56.4	32.1	25.7	54.2	52.6	122.1	18.5	0.3	14.1	378.5	27.9	1.1	10.7	90.6	0.7	1.8	18.1	75.8	101.9	53.6	457.8	16.7	12.8	25.6	36.2
TCGA-33-4538	M0	N2	T2	MALE	2979	dead	iiia	29.3	5.9	371.8	122.9	87.3	10.3	0.1	108.1	38.1	23.1	82.9	21.5	13.6	22.1	0.1	8.2	196.2	9	1.2	9.9	55.1	0.2	1.5	39	63.1	56	90.6	315	13.9	14.2	28.9	24.3
TCGA-05-4427	M0	N1	T2	FEMALE	791	alive	iib	24.1	5.3	343.6	78.5	16.3	30.5	0.4	252	28.2	16.7	44.5	51.8	177.7	31.3	10.5	13.5	224.8	165.1	2.7	10.3	109.6	1.8	2.4	18.9	74.6	59.3	62.6	177.1	16.1	23.7	19.1	29.4
TCGA-78-8640	M0	N1	T1	MALE	7062	alive	iia	46.1	2.9	466.1	211.8	11.6	8.5	0.3	83.7	36.7	1.1	46.4	18.9	90.7	15.1	0.3	15.2	147.9	11.7	0.8	45	32.1	0.5	1.9	28.2	77	76	65.2	86.5	10.9	10.8	20.6	19.2
TCGA-21-1082	M0	N0	T2	MALE	3644	alive	ib	16.7	6.7	541.7	133.1	40.4	7.5	0.6	64.9	35.2	7.9	69.4	9.4	92.9	25.2	0.4	15.4	158.7	2.2	1.3	9.4	29.1	0.4	2.8	15.2	73.5	55.1	64.9	309	18.6	15.5	23.9	16.3
TCGA-55-6978	MX	N0	T2B	MALE	176	dead	iia	22.1	3.6	332.8	112.6	46.1	51.1	1.8	144.1	29.3	11	24.1	33.4	611.2	37.8	2.2	14	146.9	79.7	6.2	20.2	130.2	1.7	5.2	19.8	63.6	24.7	68	117.4	12.7	21	27.4	23.6
TCGA-77-8009	M0	N1	T2	MALE	1695	dead	iib	52.5	4.4	509.6	316.6	116.7	14.6	0.4	78.1	27.5	41.6	75.2	13.4	65.7	40.8	0.1	15.7	330.4	25.7	3.3	25.9	87.2	0.3	2.9	92.5	162.6	36.8	68.1	354.7	12.7	8.3	23.3	41.3
TCGA-64-5779	M0	N2	T2	MALE	864	alive	iiia	117	6.1	445.4	82.4	17.5	25.5	2.3	93.9	36.8	4.3	23.3	26	317.7	17.4	2.5	10.3	222.8	24.5	4.7	17.4	84.7	0.9	33.5	5.7	22.6	29.4	46.3	84.2	8.3	11	14.6	20.9
TCGA-60-2698	M0	N1	T2	MALE	311	dead	iib	34.2	4.2	563.8	135.4	60.3	20.8	0.4	76.6	45	29.7	75.2	21.2	77	22	0.9	10.5	376.1	71.5	3.5	46.6	82.6	0.5	2.3	21	92.2	51.1	69.1	369.5	9	8.8	51.9	19.9
TCGA-38-6178	NA	N2	T2B	FEMALE	448	alive	iiia	38.9	3.9	548.4	185.7	39.4	38.5	1	93.1	27.7	108.8	34.5	16.8	283.3	16.5	1.1	8.7	415.6	38.6	1.5	15.9	89.8	1.7	4.8	5.7	75.9	86.1	29.3	197.1	12.3	10.9	19	15.3
TCGA-56-7223	MX	N1	T3	MALE	442	dead	iiia	62.8	6.5	303.3	210.2	20.9	7.2	65.2	147.2	37.4	1.3	43.3	9	96.7	36.8	0.3	8.7	234.9	10.7	9.3	14.8	39.6	0.6	6	9.3	28	64.7	80.4	295.4	19.2	15.8	24.8	45.4
TCGA-56-8628	MX	N0	T1B	MALE	616	alive	ia	27.8	4.7	555.9	88.2	50	26.7	8.2	71.7	27.3	15.8	59.7	18.8	173.7	12	1.6	11.2	231.9	23	3.1	25.3	90.7	0.6	5.1	30.8	74.9	89.8	52.1	638.5	22.1	10.1	15.2	18.1
TCGA-66-2759	M0	N2	T2	MALE	762	alive	iiia	4.1	2	322.1	95.8	44.3	29.1	0.5	77.4	28.8	28.7	67.3	20.5	85.3	25.4	0.2	8.4	227.1	10.6	1.8	13.7	41.7	0.2	1.4	12.4	54.3	57.8	74.7	357.4	13.6	10.7	48.5	26.2
TCGA-55-6970	MX	N2	T2	FEMALE	464	dead	iiia	25.1	4	385.8	350	29.2	36.5	0.1	67.4	19.6	5.6	43	14.9	89.9	19	1.9	7.8	295.1	35.8	4	9.5	178.4	0.6	2.9	9.9	66.1	30.9	85.4	86.7	12.5	13.6	51.3	25
TCGA-60-2712	M0	N1	T2	FEMALE	274	dead	iib	26.3	4.5	321.8	148.8	58.2	30.4	0.9	49.5	42.6	14	46.8	15.6	207.9	19.6	0.9	10.2	105.4	9.8	4.4	35	72.3	0.5	10.3	19.8	54.8	51.5	64	142.7	12	4.6	50.3	13.7
TCGA-85-A4JC	M0	N0	T2B	MALE	604	dead	iia	5	6.3	599.7	53.7	58.3	36.9	0.3	47	28.3	13.5	77.2	20.6	101	10	0.2	15.4	253.2	46.2	0.7	55.9	29.1	0.1	3.5	18.5	84.8	139.6	52.2	586.5	17.2	7.4	25.6	18.7
TCGA-56-8082	MX	N0	T2B	FEMALE	455	alive	iia	56	3.6	341.9	65.8	55.9	12.1	10.9	64.5	25.6	25.4	101.3	10.9	47.4	20.9	0.1	15.4	159.2	7.1	0.6	4.9	60.9	0.1	9.1	13.6	54.8	208.3	87.9	375.6	36.8	15.7	20.2	33.6
TCGA-78-7158	M0	N2	T4	FEMALE	179	dead	iiib	18.1	5.1	427.8	141.8	82	32.4	2.1	68.5	24.5	10.5	82.8	28	56.1	9.3	0.6	9.2	207.2	14.1	1.3	4	48.8	0.2	1.5	15.6	69.9	55.7	37	139.5	21.4	15.4	18.9	16.3
TCGA-98-A53I	M0	N1	T2A	MALE	565	alive	iia	121	6	290.2	101.2	83.3	15.9	1.2	61.8	30.2	9.9	150.9	15.5	61.6	47.3	0.4	23.2	165.6	7.7	2.6	11	52.3	0.5	3.2	16	98.7	39.5	113.6	474	20	10.4	30.1	26
TCGA-51-4079	NA	N0	T2	FEMALE	12	dead	ib	47.7	2.4	399.1	97.6	120.6	10.7	0.3	79.1	36.8	20.6	134.2	24.6	74.5	31.4	0.4	7.8	366.6	27.8	1.4	17.5	64.9	0.2	1.4	42.6	121.7	46.1	107.2	489.9	12.8	6.3	49.3	30.2
TCGA-56-A5DR	MX	N0	T1A	MALE	4	alive	ia	3.1	2.2	383.2	106.2	26.5	19.9	0.2	48	28.2	18.6	41.8	21.8	98.3	19.6	0.3	4.8	209.4	48	0.7	9.4	56.3	0.1	2	14.9	80.4	79.4	54.2	209.9	27.3	9.2	37.4	20.5
TCGA-95-7043	MX	N0	T1A	FEMALE	503	dead	ia	97.6	4.4	290.6	82.4	2.5	13.3	0.5	41.1	24.6	12.7	51.9	7.1	261.1	32	1.3	12.8	279.5	50.4	0.7	7.8	38.1	0.3	2.3	2.3	31.7	43.2	59.3	107.5	54.9	11.2	14.1	19
TCGA-22-1016	M0	N0	T2	MALE	822	dead	ib	19.4	4.7	472.5	110	41.4	25.9	0.6	64.7	30.1	13.8	42.4	19	201.7	21	2.7	9.4	175.9	16.5	2.8	26.8	56.3	0.9	6.3	27.3	68.9	57.8	58.1	173.4	14.6	13.4	24.3	18
TCGA-91-8497	MX	N0	T1A	FEMALE	434	dead	ia	21.4	6.1	392.2	146.1	30.1	12.9	3.2	57.4	25	9.1	32.9	27	159.2	11.6	2.8	11.9	215.2	23.5	3.4	10	42.4	0.3	4.7	16.2	62.5	32.6	32.9	134.4	12.3	7.5	14.3	10.6
TCGA-55-A4DF	MX	N0	T1B	MALE	614	dead	ia	75.4	7.3	599.9	170.1	30.7	13	23.4	54.7	24.1	2.3	52.2	15.1	107.9	23.9	0.3	8.6	354.1	14.4	1.6	12.5	39.3	4.5	5.6	5.3	36.8	87.8	39.7	54	13.4	5.7	16.4	29.2
TCGA-55-8614	MX	N0	T2A	MALE	536	alive	ib	26.9	5.4	465	69	46.5	19.1	0.3	81.9	23.8	19.7	46.7	17.5	312.3	12.5	1.1	9.2	242.7	62.9	1.5	11.2	68.8	1.6	4.8	13	78	95.5	39.9	253.8	37.2	6.9	16.8	18.7
TCGA-05-5715	M0	N0	T2A	FEMALE	62	alive	ib	19.5	4.1	605.6	161.2	32.1	13.2	0.3	78.5	23.6	8.1	68.6	12.8	205	12.4	0.9	7.1	188	31.7	1.2	13.2	40.9	0.5	2.9	27.2	116.8	48.7	48.8	205.7	12.8	14	11	9.4
TCGA-98-A53A	M0	N0	T2A	MALE	552	dead	ib	23	7.3	197.3	47.7	23.2	10.5	0.8	57.6	13.4	30.3	71.2	20.6	28.8	45.2	0.4	18.1	160.3	7.8	0.8	5.8	27.4	0.1	6.8	7.3	75.3	124.7	55	227	30.8	7.6	23.5	35.2
TCGA-78-7150	M0	N1	T2	MALE	666	dead	iib	35.4	4.9	453.9	156.5	36.3	7.5	0.7	90.1	30.8	8.2	37.6	18.2	362.6	13.4	0.5	10.1	348.3	20.6	0.8	28.5	125.5	0.5	3.8	7.6	65	50	98.3	140.7	18.7	18.6	50	25.4
TCGA-49-AAR2	MX	N0	T2	MALE	2224	alive	ib	7.9	3.5	553.4	46.2	6.2	21.1	0.4	12	27.5	0.4	23.5	6.7	30.9	6.4	0.3	13	148.8	32.9	0.7	5.6	10.1	0.1	1.7	2	56.4	19.8	29.8	84.3	20.5	4.9	15.5	13.3
TCGA-22-4596	M0	N0	T1B	FEMALE	17	dead	ib	34.6	3.8	322.3	167.9	47.4	25.2	1	70.7	31.5	12.9	27.3	16.1	212.7	19.1	1.8	9.1	198.6	37.8	5.9	26.7	83.9	0.6	5.2	9.5	44.5	36.8	61.6	91.2	13.9	7.2	22.8	14
TCGA-91-6847	MX	N0	T2	FEMALE	842	alive	ib	16.5	10.5	463.1	110.8	31.9	17	0.8	91.1	25.5	191.2	41.2	33.3	32.9	12.9	0.2	18.9	174.6	50.7	0.2	1.9	59.3	1.5	1	7.2	72.3	90.2	56.9	114.1	27.2	10.5	16.4	23.9
TCGA-67-6215	M0	N0	T2A	FEMALE	174	alive	ib	72.3	4.5	435.5	252.1	71.9	41.8	0.2	82.4	23.7	13.6	90.8	13.8	54.2	14.7	0.5	11.5	278.8	94.3	1.3	5.3	38.7	0.5	1.3	15.2	85	72.8	45.6	188.3	8.7	14.5	18	13.2
TCGA-22-5477	M0	N0	T1	MALE	1346	dead	ia	161.9	4.3	421.1	119.8	127	9.6	1.9	129	54.5	16.3	61	11.2	56.2	39	0.6	10.3	222.8	6.6	1.9	18.1	45.5	0.2	1.7	31.5	26.3	100.7	66.5	383.3	35.4	7.3	36.9	22.1
TCGA-49-6742	M0	N1	T2A	MALE	488	dead	iia	14.1	4.6	348.3	105	20.4	12.1	0.1	95.8	27.1	5.4	67.7	13.5	27.7	15	0.6	11.2	204.2	23.5	0.3	9.8	32.2	0.2	2.2	11.1	88.3	54.2	56.1	65	21.8	15.3	33.7	18.2
TCGA-67-3771	M0	N0	T1	FEMALE	610	alive	ia	103.6	8.6	458.2	153.2	26.7	34	1.8	70.9	28.2	4.1	66.7	17	172.4	18.6	1.2	9.1	272.6	8.5	2.6	14.3	77.4	0.8	7.9	7.4	57.2	46.4	65.1	207.6	24.8	6.6	24.7	14.6
TCGA-55-8505	MX	N2	T1A	MALE	440	alive	iiia	17	5.3	386.8	103	21.6	13.9	1	92.5	28.9	6.1	38.6	35	330.5	16.2	0.9	14.8	204.1	42.1	0.8	40.4	121.5	0.7	4.4	17.8	83.5	96	117.7	170.5	35.7	15.9	32.1	16.9
TCGA-NK-A5D1	M0	N1	T2A	MALE	511	alive	iia	6.6	3.6	412.2	101.5	6.2	23.8	1.4	38.1	37.1	38.9	54.5	7.2	46.5	16.2	0.5	8.3	227.6	9.1	1.9	9.7	33.1	0.1	18.4	12.1	17.7	59.9	33.5	117	28.5	7.4	21.4	29.4
TCGA-49-4488	MX	N0	T1	FEMALE	869	dead	ia	19.7	1.9	453.9	76.2	52.4	67.3	0.1	125.4	36.4	12.5	37.9	15	195	12.3	0.3	7.4	310.1	48.6	1.4	3.9	54.2	1	1.7	11	101.8	34.8	54.8	199.3	19.5	6.6	30.3	13.3
TCGA-69-7765	MX	N0	T4	MALE	165	alive	blackorafricanamerican	24.5	5.4	368.6	101.4	36.1	39.4	0.2	138.3	17.3	15.8	63.4	18.7	474.9	19.3	3	5.6	392.3	60.5	2.4	22.4	85.6	1.3	6.2	24.4	55.2	32.9	55.3	294.5	7.8	18.1	18.9	15.1
TCGA-90-7766	MX	N0	T1B	FEMALE	289	alive	ia	99.3	4.7	474.3	103	53.8	24.9	0.1	50.9	32.3	18.7	87.9	18.1	33.5	32.8	0.6	13.3	176.1	6.1	2.7	5	58.7	0.1	1.2	8.9	45.7	122.2	72.1	283.6	15.9	20.9	36.5	29.8
TCGA-46-3765	M0	N0	T1	FEMALE	405	alive	ia	43.5	2.7	389.1	103.5	70.9	18.9	0.3	93	37.4	16	55.1	13.3	53.2	23.4	0.5	7.6	383.7	11.1	2.1	23.9	60.5	0.3	2.5	36.9	51.5	56.3	80.8	168.3	9.4	10.9	107.6	21.1
TCGA-44-2665	M0	N1	T2	FEMALE	1301	alive	iib	13.8	3.9	549	213.3	92.9	22.9	1.1	89.9	26.6	7.9	37.2	14	433.2	14.7	1.4	7.1	308.4	31.9	3.6	22.9	82.5	7.8	7.5	12.6	72.7	30.8	33.4	135.7	6.9	10.6	23.2	10.2
TCGA-43-6771	MX	N0	T2	MALE	166	dead	ib	4.9	3.4	335.4	93.1	84.9	25.7	3.3	116.8	29.3	41.6	50	68.4	250.5	14.3	0.1	14.4	147.7	128.1	1	61	58.5	1	1.8	42.3	129.5	85.5	108.1	591.2	14.8	13.5	44	12
TCGA-21-1078	M0	N0	T2	MALE	474	dead	ib	7.9	4.4	268.6	99.4	29	8.7	0.5	68	47.7	3.7	67.7	43.8	15	17.2	0.1	12.2	120.6	64.1	0.5	5	41.7	0.4	1.1	5.2	54.3	74.6	93.8	1194.2	58.9	9.4	35.4	12.8
TCGA-49-AARO	MX	N0	T1A	FEMALE	3759	alive	ia	30.8	4	444.5	71.8	41.9	36.9	0.3	92.6	86.2	14.7	39	26.5	348.9	10.6	0.6	14.3	191.2	128.7	2.7	22.5	45	4.3	5.5	4.8	66.7	31.1	36.5	273.5	16.8	9.1	14.2	18.9
TCGA-50-6594	M0	N2	T3	FEMALE	370	dead	iiia	6.1	4.9	368.5	229.6	72.4	38.4	0.8	70.9	48.5	5.9	32.3	25.2	180	14.6	0.2	15.1	263.2	127.2	0.9	17.9	82.4	3.2	1.8	5.3	54.1	49.2	50.7	168.3	13.8	14.1	37.3	21.5
TCGA-55-8092	MX	N0	T3	MALE	154	dead	iib	15.9	5	629.4	214.3	27.7	31.5	1	55.5	31.3	3.2	45.9	24.7	170.4	11.6	1.5	13.8	467.9	10.9	3	6.9	84.5	0.3	3.4	6.8	36.5	23.1	49.7	102.9	17.1	9.8	17.2	19.4
TCGA-77-A5GB	M0	NX	T2A	MALE	937	dead	ib	5.8	6.4	702.2	70.6	101.1	25	0.6	40.4	22.2	31.6	56.7	47.7	118.4	9.3	0.2	8.3	333.1	22.7	0.6	39.2	34.4	0.3	3.1	35.3	64.6	65.6	64.9	310.9	14.2	6.4	76.9	15
TCGA-L3-A524	M0	N0	T3	FEMALE	490	dead	iib	38	4.8	398.2	148.9	62.4	10.5	0.2	84	54.5	6.9	151.1	15.3	75.2	30.3	0.2	18.1	878.8	6.6	0.6	36.4	27.3	0.2	3.9	109	54.1	52.1	60.1	311.3	14.6	11.6	34.1	27.4
TCGA-NC-A5HK	M0	N0	T3	FEMALE	128	alive	iib	0.4	4.2	615.6	79.8	54.8	80.5	0.1	30	53.7	6.7	62.2	20.5	42.9	14	0.2	12.4	458.6	145.3	0.6	43.3	108.8	6.3	1.1	25.4	80.6	41.8	65.5	276.4	16.7	7.7	28.2	55.2
TCGA-69-7973	M0	N0	T2A	FEMALE	230	alive	ib	40.4	5.6	716	245	11.2	11.1	6.1	111	30.5	6.5	35.5	19.9	137.2	15.3	1.4	10.2	328	25.4	2.1	9.7	96.3	0.5	4.3	7.4	35.1	24.8	89.4	93.9	12.9	7.5	18.1	20.1
TCGA-05-4415	M0	N2	T4	MALE	91	dead	iiib	57.9	5.2	367	165.6	24.3	5.6	0.1	59.6	25.8	56.9	40.7	53	26.5	20.1	3.1	9.5	405	81.5	1.4	30.1	211.9	0.3	0.8	16.6	82.3	35.8	61.6	21.9	2.8	19	73.2	24.8
TCGA-39-5040	M0	N2	T2A	MALE	519	dead	iiia	8.4	6.1	293.9	119.6	6.7	46.1	0.1	101	20.4	248.7	117.9	102.8	2234.5	23.3	0.7	11.2	209.4	12.3	1	8.4	100.3	0.2	1.4	22.4	157.3	116.9	70.9	70.9	16.8	16.5	25.6	35.8
TCGA-60-2708	M0	N1	T2	FEMALE	2447	alive	iib	19.7	4.8	497.5	100.9	65.6	11.6	3.9	41.4	44.8	22.6	35.9	13.7	696.7	17.4	0.5	5.7	175.1	24.2	1.7	102.2	93.5	4	5.5	12.1	80.2	49.6	59.1	426.1	11.7	5.1	31.6	12.3
TCGA-21-1070	M0	N0	T3	FEMALE	3636	alive	iiia	23	6.2	492.5	119.5	132.1	53.6	0.8	52.5	29.5	14	58.6	15.1	75.9	16.9	0.7	6.5	219.3	39.8	2.6	14.3	69.9	0.8	4.3	11.9	60.6	37.2	134.9	297.1	18.5	10.8	53.1	20.5
TCGA-86-8673	M0	N0	T2	MALE	862	alive	ib	22.5	4.4	456.4	88.9	18.3	41.8	0.4	44.2	21.2	12.9	77.6	23.7	90.6	10.3	0.3	11.6	267.4	52.7	0.4	17.8	50.8	0.6	2.7	10.1	77.5	50.5	54.3	158.5	5.2	8.8	15.3	13
TCGA-55-7913	MX	N0	T1B	FEMALE	561	dead	ia	42.9	3.7	516.5	130.8	6.2	23.2	0.1	297.5	23.4	6.5	73.4	11.6	39.4	10.4	0.1	10.2	384.6	20.8	0.7	7.4	57.8	0.1	0.6	14.4	104.4	33.4	97.5	259.7	15.6	9.2	31.7	23.9
TCGA-55-7574	M0	N0	T2A	FEMALE	995	dead	ib	14.7	6.1	352.6	90.2	31.8	28	0.7	106.7	23.8	6.1	42.3	24.1	214.6	17.6	2.5	9.8	187.5	43.6	4.9	23	74.8	2.3	7.3	12.4	63.1	24.2	46.9	115.7	8.4	11.2	14.8	13.4
TCGA-38-4625	M0	N0	T2A	FEMALE	2973	alive	ib	24.2	2.2	763.9	114.4	162.8	20.2	0.1	203.7	33.6	7.2	46	12.7	972.9	16.3	2.3	14.8	239.5	56.1	1.4	24.8	104.6	0.3	1.6	28.1	68	33.6	72.5	30.5	7.8	5.8	27.7	16.4
TCGA-55-8204	MX	N0	T2A	FEMALE	515	alive	ib	36.9	4	572.1	105.5	93.1	21.2	0.7	62.6	24.6	16.9	53.8	33	112.4	12.8	0.9	8.1	244.4	46.6	1.9	23.7	107.7	3	3.4	7.1	61.8	56.6	65.8	225.6	16.7	5.5	33.2	16.1
TCGA-78-7537	M0	N0	T2	MALE	1622	dead	ib	50	5.3	789.8	168.6	55.3	30.2	0.7	68.8	25.1	5.1	57.9	14.8	45	5.8	1.2	8.1	395.4	66.8	0.8	8.7	36.8	0.2	3.8	7	62.6	36.6	32	160.1	7.3	11.3	15.3	7.5
TCGA-68-8250	MX	N0	T1A	MALE	244	alive	ia	55.3	3.6	442.3	196.8	32.2	16.8	0.8	57.5	41.2	31.7	75.4	15.7	109.9	21.7	0.8	17.2	219.9	12.7	2.4	18.7	45.5	0.3	3.7	19.9	84.8	95.9	59.2	149.8	20.3	7.3	22.4	36.5
TCGA-MN-A4N5	M0	N0	T1A	MALE	84	alive	ia	8	5.6	345.9	85.9	20.4	43.4	0.1	140.8	16.7	10.9	66	14.9	49.3	15.4	0.8	29.7	277.4	185	1.4	7.7	38	1.2	2	12	91.7	53.2	58.5	382.3	11.4	11.9	14	26.8
TCGA-77-8139	M0	N0	T3	MALE	3166	alive	iib	24	3.4	403.8	60.9	140.7	9.6	1.2	54.8	23	23	40.4	23.8	135.3	19.7	0.4	16.5	161.9	63	1.9	23.8	65.5	0.3	5.9	7.8	81.3	75.5	68.7	323.7	34.8	9.4	26.6	28.1
TCGA-55-8619	MX	N0	T3	FEMALE	416	alive	iib	16.5	5.7	308.2	92.9	47.8	27.4	0.5	49.4	21.1	6.9	40.6	33.8	208	12.2	2.4	9.2	171.8	48.3	3.3	13.4	54.7	0.5	5.6	31.1	82	43.1	36.8	131.1	21.3	13.5	18	9.6
TCGA-66-2791	M0	N3	T2	MALE	153	dead	iiib	26.6	6.1	445.6	206.7	104.9	19.1	1.4	71.3	39.1	19.6	56.7	12.3	129.2	45	0.8	11.7	244	17.5	4.8	19.4	54.9	0.4	3.9	11.3	54.8	43.9	113	279.5	7.2	5.7	45.8	30.6
TCGA-85-8351	M0	N1	T2A	MALE	510	alive	iia	30.7	5.3	452.9	105.8	60.5	21.9	0.8	60	27.4	519.6	62.4	32.7	103.4	25	5.6	24.2	223.2	144.7	3.8	39.2	116	2	2	38.7	106.4	129.7	60.2	274.6	38.2	15.9	26.5	20.9
TCGA-78-7146	M0	N2	T2	FEMALE	173	dead	iiia	68.7	3.3	389.8	238.4	51.1	65.4	0.1	77.9	34.6	24.5	153.6	25.5	94.1	36.9	0.3	12.7	254.6	175.7	0.8	21	133	1	1.5	20.6	129.6	60.3	126.1	205.2	20.4	11.5	34.8	31.5
TCGA-63-A5MB	M0	N0	T2	MALE	3123	alive	ib	38.5	5.8	273.4	85	60.8	8.4	0.5	68.6	38.8	16.3	141.4	11.5	48	55.6	0.3	19	268.3	9.2	1.1	12.9	22.3	0.2	2.5	19.4	61	51	73.2	271.5	26.4	6.2	38.7	25.3
TCGA-97-7938	MX	N0	T1A	FEMALE	18	dead	ia	44.1	7	397.6	180.4	37.8	71.5	0.3	145.8	23.1	21.4	78.7	25	133.8	17.7	3	5.7	264.2	25.2	1.6	6.2	55.4	2.2	3.4	29.5	115.1	53.2	55.1	250.1	14	17.5	15.8	15.2
TCGA-77-8131	M0	NX	T2	MALE	383	dead	ib	11.7	3.1	343.5	106.2	101.9	21.9	0.2	44.5	24.9	14	34.7	26.6	311.9	15.5	1.2	9.1	162.5	29.5	3.1	28.3	42.4	0.6	3.2	10.8	90.1	63.9	64.3	219.6	17.6	9	41	11.9
TCGA-73-4658	M0	N0	T2	FEMALE	1600	dead	ib	40.6	3.8	415.3	114.7	42.7	27.3	1.1	139.7	29.9	16.4	41.9	16	498.4	21.9	2.2	8.7	204.7	58.6	5.3	20.4	99.8	0.6	7.2	17.2	71	26.8	49.2	164.5	14	9.7	23	9.8
TCGA-MP-A4TE	MX	N0	T2B	MALE	896	dead	iia	26.2	3	971.2	111.4	5.6	12.5	6.9	84.3	39.8	4.7	50.5	20.7	49.4	8.7	0.2	12.1	282.1	30.9	0.5	3.8	59.3	0.2	3.8	5.1	36	25.8	41.9	128.4	21.9	5.3	23.8	9.1
TCGA-44-8120	M0	N0	T2A	MALE	260	alive	ib	26.3	3.7	510	90.6	16.6	88.7	0.4	170.5	22.9	9.1	28.8	30.5	211.5	15.8	3.1	12.7	225.2	148.2	1.9	11.5	102.8	0.8	5.2	12.1	76.2	66.2	42.3	321.7	18.7	10.4	22.7	17.5
TCGA-99-7458	M0	N0	T4	FEMALE	747	alive	iiia	39.4	4.5	409.1	194.1	55	60.8	0.6	122.3	15.2	25.7	47.2	28.7	166.1	20.8	2.8	7.3	336.4	86.2	4.5	9.9	66.8	11.2	4.9	18.3	51.8	60.4	44	249.2	8.4	14.5	19.8	18.2
TCGA-92-8065	MX	N0	T3	FEMALE	70	alive	iib	59.8	6.1	518.2	143.2	42	15.7	0.2	34.9	39.8	9.9	96.7	34.6	64	11.1	0.5	18.4	272.6	25.6	2.3	21.7	65.6	0.2	1.9	16.3	45	48.7	87.2	496.3	11.4	6.3	38.2	17.3
TCGA-93-A4JP	M1B	NX	TX	MALE	578	alive	iv	46.5	7.5	323.5	124.6	42.9	40.2	0.6	52.9	19.7	16.4	48.1	22.3	264.2	15.5	2.9	9.2	194.5	39.6	1.7	12.4	56.8	0.3	5.2	14	64.2	46.1	32.5	142.9	13.9	18.6	13.8	16
TCGA-60-2724	M0	N1	T3	MALE	717	alive	iiia	21.2	3.1	717.1	106.5	64.3	17.8	0.8	43	50.9	14.8	30.6	24.1	240.3	10.9	0.4	14.1	210.9	29.1	4.5	41.7	86.9	0.6	7.3	17.9	61.3	37.1	83.5	383.4	15.9	7.3	37.7	14.7
TCGA-91-6835	M0	N0	T1	FEMALE	79	alive	ia	50.9	5.4	374.6	130.4	42.4	49.7	0.9	95.2	22	21	84.4	36	182.4	30.9	2.5	12.8	277.6	81.2	9.2	12.9	62	1.2	4.2	16.2	67.7	56.6	47	349.7	13.2	12.9	11.2	21.8
TCGA-85-6561	M0	NX	T2A	MALE	1224	alive	ib	24	4.9	309.2	89.5	110.4	14.9	1.3	67.1	25.9	32.9	50.5	27.7	406.7	20.9	0.9	9.3	159	14.7	3.6	25.2	79.9	0.8	5.9	24.8	57.6	42.3	74.3	328.8	13.5	13.8	45.2	20.8
TCGA-55-8097	MX	N0	T1A	FEMALE	476	alive	ia	54.3	6.7	359.9	132.2	69.1	46.9	2.9	70.6	24.6	14.1	45.7	28.2	90.2	8.9	1.4	8.7	202.7	46.4	2.2	5.1	53.2	1.8	4	21.5	55.9	61.6	28.4	203.8	13.2	13.8	14.8	11.7
TCGA-50-5939	M0	N0	T2	MALE	460	dead	ib	32.7	5.1	463.5	217	44.1	20.5	0.3	63.5	29.6	179	43.3	67.3	220.9	19.2	1.4	12.4	372.8	387.7	2.2	116.6	480.6	3.2	3.7	21	85	82.8	94.5	172.8	16.1	14.2	34.2	15.1
TCGA-97-A4M1	M0	N0	T1A	FEMALE	601	alive	ia	33.3	4.7	288	106.5	59.5	35.2	0.4	48.5	20.3	12.2	61.6	17.4	63.6	7.8	1.7	11.7	325.4	43.6	1	9.6	27	0.3	4.9	9.9	52.1	39.6	26.2	138.1	14.9	9.3	13.2	12.6
TCGA-L9-A743	M0	N1	T2A	MALE	664	alive	iia	17.3	4.5	342.8	101.8	31.9	33.4	0.4	106	23.3	8.9	31.2	16.5	230	22.3	5.3	14.7	182	70.3	3.8	22.2	64.7	2.7	4.4	29.5	130	33.5	36.2	292.6	17	10.4	17.4	11.4
TCGA-63-A5MW	M0	N0	T2	MALE	1639	alive	ib	9	4.4	435.6	47.7	73.4	16.2	0.1	77.3	24.7	71.1	20.8	20.5	134.7	17	2.4	13.1	163.5	9.3	1.6	14.5	60.6	0.8	12.2	11.5	67.5	64.8	24.5	135.9	18	5.9	18.7	24
TCGA-68-7756	MX	N1	T4	MALE	202	alive	iiia	32	3	354.9	79.2	131.4	19.3	1.2	61.4	27.6	16.7	62.8	17	119.7	19.6	0.4	12.6	246.9	87.7	2	31.1	67.1	0.4	2.9	34.8	131.3	60.4	85.6	431.9	19.8	12.3	39.3	22.5
TCGA-78-7162	M0	N0	T1	MALE	3169	dead	ia	37.7	3.4	392.6	181.9	33	51.5	0.1	53.3	24.9	7.8	56.3	14	96.8	14.3	2.1	6.3	353.3	49.3	4.1	13.2	71.4	0.6	6.8	20.4	55.3	38.3	37.8	112.4	13.6	17.9	19.3	12
TCGA-22-5489	M0	N0	T1B	MALE	1912	dead	ia	10.1	3.8	617.4	182.8	87.9	35.6	15.9	95.8	27.9	25.6	65.7	24.1	270.2	19.8	1	10.5	281.3	22.9	4.1	22.7	83.2	0.9	5.9	18.7	99.8	87.6	80.2	133.3	8.5	8.7	17.8	26.7
TCGA-21-1075	M0	N1	T2	MALE	2134	alive	iib	101.3	3.2	367.1	96	134.4	18.9	0.2	119.8	32	23.2	66.4	12.3	45.1	40	0.3	8	148.8	8.7	0.4	17.2	38.2	0.1	1.1	16.3	40.1	46.9	79.9	338.9	8.9	7.3	49.2	31.2
TCGA-50-6591	M1	N0	T2	FEMALE	119	dead	iv	5.3	9.9	596.8	152.9	20.9	3.7	48.5	67.9	25.5	234.6	9.8	9.6	432.1	28.1	0.2	12	268.4	4.8	17.9	13.4	68.2	0.7	25.3	8	17.9	34.9	32	53.4	21.3	9	23.5	23.7
TCGA-50-5931	M0	N0	T2	FEMALE	434	dead	ib	27.6	3.7	261	209.6	43.4	32.3	4.1	49.1	43.8	7.2	75.4	9.9	140.2	15	0.4	16.6	186.1	14	1.5	16.3	42.9	0.8	3	6.3	56.3	92.2	39.6	105.9	15.1	8	30.2	23.2
TCGA-05-4398	M0	N3	T4	FEMALE	1431	alive	iiib	13.3	5.5	427.2	118	63.8	52.1	0.6	113.8	42.7	33.6	36.5	28.2	198.8	21.7	0.7	22.6	228	105.8	4.6	16	53.4	1.2	2.6	18.3	77.8	34.5	59.8	111.6	22.9	7.1	30.9	22.5
TCGA-55-A490	MX	N0	T2B	MALE	99	dead	iia	35.4	3.9	592.7	141.9	16.1	13.3	0.8	44.3	31.1	33.4	22.8	36.5	223.3	10.1	0.4	14.2	322.3	125	1.3	21.7	217	1.2	2.1	14.6	55.4	47.3	27.2	74.5	15.9	11.3	8	5.9
TCGA-22-5481	M0	N1	T2	FEMALE	2409	dead	iib	10.3	3.3	208	89.3	53.1	16.1	16.7	42.5	52.1	0.4	39.8	10.5	74.9	9.9	0.2	10.6	92.7	6.2	0.7	4.6	34.8	0.1	1.3	2	71.1	54.9	50.5	20	5.2	2.1	34.4	16.5
TCGA-49-4514	M0	N0	T1	FEMALE	1700	alive	ia	10.5	2.1	323.6	147.4	13.4	23.6	0.2	34.3	37.7	2.2	31.4	6	41.9	8.3	0.2	7	182	28.2	0.6	5.4	20.1	0.2	1.6	0.8	61.1	12	32.7	43.2	18	5.4	49	10.2
TCGA-85-8664	M0	N1	T2B	MALE	550	dead	iib	2.8	4.9	900.6	133	25.5	25.3	63.7	48.7	32.7	60.3	83.8	29.9	69.2	13	0.4	13	309.6	58	1.1	19.3	38.9	0.4	1.1	38.2	45.6	151.8	76	275.7	47.8	10.6	28.9	29.7
TCGA-18-3415	M0	N0	T2	MALE	2803	dead	ib	31.5	2.9	388.2	102.9	124.2	15.9	0.4	105.4	42.9	9.8	96.5	18.4	55.2	52.7	0.4	6.4	254.3	11	1.8	17.3	63.7	0.2	2	21.5	78.2	37	148.8	529.8	7	4.7	74.3	22.3
TCGA-05-4390	M0	N0	T2	FEMALE	1126	alive	ib	35.6	3.9	677.1	160.6	12.8	24.1	4.2	82.9	42	12.7	30.4	22.8	139.1	11	0.5	9.3	275.4	30.6	1.5	13	68.2	0.6	3.1	8.6	25.7	33.3	76.1	173.4	19.7	5.3	27.6	12.1
TCGA-44-7670	M0	N1	T1B	FEMALE	882	alive	iia	16.7	6.2	381.7	132.1	10	29.2	0.5	83.1	59.6	5	38.3	14	1149.4	31	0.3	9.4	238.3	26.9	1.4	19	51	1.2	10.9	15.9	65.8	46	76.6	84.2	36.6	12.1	18.3	19.8
TCGA-63-A5MG	M0	N0	T2	MALE	2148	alive	ib	41.8	4	411.8	73.5	76.7	16.7	1	47.5	21.4	22.1	50.6	34.5	76.8	7.7	0.4	8.9	194.1	16.9	1.4	11	42.8	0.4	2.5	15.2	53.4	55.9	60.2	368.2	22.8	8.5	22.9	12.7
TCGA-43-A474	M0	N0	T2B	MALE	353	alive	iia	38.7	5	247.5	65.9	160	3.6	0.4	54.1	34.5	16.3	62.9	42.2	78	17.6	0.3	12.4	178.1	19.4	5	26.3	49.6	0.2	4.3	35.4	102.2	39	56.3	336.2	14.6	7.1	40.4	22.7
TCGA-55-7726	MX	N0	T1B	FEMALE	652	alive	ia	37.5	5.2	377.3	133.3	149.9	16.2	1.3	139.8	29.3	66.3	54.2	57.9	1406.8	16.9	1.7	5.3	319.3	83.5	2	27	166.6	1.8	5.7	12.9	46.7	33.5	49.1	224.1	21.2	17.3	27.8	17.8
TCGA-66-2744	M0	N1	T2	MALE	30	alive	iib	13.4	3.5	600	110.9	122.8	26.5	1.7	73.5	40.6	20.1	27.7	16.7	164.8	20.1	0.7	6.7	315	62.9	10	38.2	108.6	4	6.4	20.5	48.9	28.2	40.3	82.9	25	7.6	29	16.8
TCGA-93-8067	MX	N0	T2A	MALE	186	alive	ib	62.7	3.4	540.4	164.8	14	27.4	0.2	113.1	23.6	5.4	65.2	28.3	147.1	14	0.4	7.6	339.6	55.3	0.8	7.2	117.8	0.3	2.1	46.5	81.8	81.3	100.5	184.6	38.6	9	21	17.6
TCGA-33-4547	M0	N0	T2	MALE	2419	alive	ib	23.1	6.7	423.5	85.9	45.8	29.9	0.6	59.1	29.6	17.8	76.2	17.9	158.9	22.2	0.7	9.8	163.9	18.1	1.3	27.5	59.1	0.6	3.6	17	40.1	107.1	82.5	278.1	16.6	5.8	34.8	22.5
TCGA-MP-A4TJ	M0	N0	T1	FEMALE	339	dead	ia	25.6	6.2	445.9	144.3	55.6	23.5	0.6	83.9	29.2	9.9	37	20.4	189.5	21.7	1.4	9.4	279.3	31.8	6.4	15.6	48.4	0.5	6.7	18.5	49.4	29.9	42.1	83.2	11.7	6.5	15.3	16.5
TCGA-55-6987	M0	N0	T1	MALE	2137	alive	ia	36.5	3.5	435.7	330.3	59.3	38.2	0.9	50.7	24.6	3.2	38	10.6	172.9	21.7	5.5	8.8	415.3	27.2	4.3	23.1	44.9	0.7	3.4	8.3	54.1	75.3	46.4	71.5	5.9	9.2	19.8	14.2
TCGA-85-8481	M0	N0	T3	MALE	236	dead	iib	14	4.6	686.4	128.9	156.8	23.4	1	49.8	24.4	20.3	55.9	44.4	218.3	15.5	0.3	10.1	369.3	154.2	3	73.3	159.2	3.5	2.9	40.4	87.8	126	54.1	473.5	36.2	6.2	28.6	12.2
TCGA-56-7822	M0	N1	T2B	MALE	532	dead	iib	18.9	7.3	415.2	63.9	60.9	26.8	0.3	60.6	28.6	29.4	76.9	43.4	40.2	15.5	0.4	10.5	175.5	60.2	1	19.8	113.4	0.1	3	5.2	44.2	74.2	113.2	853.8	25.6	8.6	37.6	14.3
TCGA-52-7810	M0	N0	T3	FEMALE	923	alive	iib	5.7	3.1	633.2	63.1	69.8	12.3	1.3	82.4	22.1	7.3	57.5	24.8	63.3	7	0.1	7.2	204.8	146.8	1.7	30.6	45.6	0.3	1.7	43.3	60.1	72.5	78.3	255	25.6	4.3	62.3	14.6
TCGA-55-7816	MX	NX	TX	FEMALE	468	dead	iv	9	6.3	340.5	163.1	55.1	29.2	5.7	78.9	24.6	14	17.2	23.3	332.2	13.8	1.8	6.3	235.3	30	2.3	18	51	2.4	6.5	5.4	46.5	81.4	41.7	33.4	6.9	21.6	16.7	15.6
TCGA-66-2768	M0	N1	T2	MALE	61	alive	iib	6.2	4.2	510.5	133.5	129.4	32.1	0.2	79	55.4	22.2	46.1	12.1	16	17.7	0.4	12.3	232.2	88.3	0.9	37.5	73.4	0.5	0.8	17	87.8	49.3	56.3	335.7	14.1	9.2	58.3	16.2
TCGA-60-2721	M0	N0	T2	MALE	983	alive	ib	35.8	5.1	441.8	65.7	29.1	13.9	0.3	52.3	31.2	17.1	72.9	15.1	103.7	19.4	0.5	9	100.6	12.5	2	10.4	41.1	0.1	2.3	8.9	60.9	147.5	68.1	378.2	20.9	13.4	33.4	14.3
TCGA-85-7698	M0	N0	T1B	MALE	952	alive	ia	56.6	4.8	277.3	79	102.6	8.4	1	85.3	29.7	21.5	54.1	14	184	34.5	0.4	9.7	232.7	11.2	2.3	16.6	58.8	0.4	4.2	21.3	80.7	45.2	70.3	319.9	15.5	10.9	34.6	22.1
TCGA-85-A513	M0	NX	T1A	FEMALE	910	alive	ia	10	4.2	620.9	98.5	28.8	50.9	0.3	61.4	19.7	99.4	25	19.7	139.4	7.5	0.9	12.8	284.8	29.4	1.9	11	22.4	0.2	3.1	8.9	55.5	33.1	29.7	367.4	14.1	4.5	14.3	11.1
TCGA-85-6175	M0	N0	T3	FEMALE	294	dead	iib	9	5	331	118.6	59.5	14.5	6	88.7	28.5	39.3	26.4	30.2	1014.9	24.9	1.1	11	186.3	47.7	3.2	42.2	114.9	2.6	7.5	7.9	58.3	50	49	271.1	18.4	11.5	20.8	13.3
TCGA-55-8085	M0	N0	T1B	MALE	904	alive	ia	23.8	4.5	835.4	165.9	18.1	33.1	0.6	46	23	6.8	33	12.8	122.3	16	0.9	8.6	552.4	34.4	1.9	7.1	33.2	0.4	2.2	4	67.7	34.9	38.6	48.5	13.6	8.1	27.1	21.7
TCGA-78-7167	M1	N0	T2	MALE	2681	dead	iv	77.5	5.3	437.6	132.1	26.2	39.9	0.1	78	31.4	5	66.5	19.1	71.8	9.3	1.2	13.7	276.2	63.3	1	2.9	48.8	0.4	2.1	4.8	99.9	46.7	50.8	142.2	19.6	16.4	18.6	17.5
TCGA-90-A4EE	MX	N1	T2A	MALE	688	alive	iia	43.2	4.7	611.8	88.6	37.7	22	0.6	40.2	35.2	22	47.3	14.6	234.6	28.3	0.6	20.2	193	10.1	3.2	14.6	28.8	0.3	3	11.8	41.8	50.4	46.8	51.5	14.7	4.7	16.6	25.3
TCGA-77-8143	M0	N2	T2	MALE	803	dead	iiia	42.6	3.2	352.3	66.9	24	10.5	0.1	39.4	24.6	52.4	46.4	32.3	29.1	17.4	0.1	13.1	217.8	26.6	0.5	6.6	40.1	0.1	0.7	20	106.8	76.9	63.1	276.1	22.4	9.7	30.8	30.7
TCGA-NJ-A4YQ	M0	N0	T1B	FEMALE	1432	alive	ia	36.8	4.7	275	131.4	30.1	18.1	0.2	31.7	23.3	3.3	40.9	14.4	83.3	17	0.7	18.2	214.1	34.1	2.8	10.6	85.5	0.2	2.4	8.4	52.3	47.1	50.1	479.3	10.8	10.3	20.2	17.7
TCGA-39-5024	M0	N2	T2A	FEMALE	2510	alive	iiia	14.1	3.2	442.2	150.4	129.4	25.8	0.1	34.5	33.6	39.6	85.2	16.4	20.2	11.3	0.2	10.5	135.5	47.2	0.4	21.9	29.9	0.2	1.3	25.5	87.6	70.8	140.1	648	18.7	3.8	45.6	15.4
TCGA-94-A4VJ	M0	N0	T1B	FEMALE	430	alive	ia	11	4.9	375.3	85.4	122.1	30	0.4	65.4	17.6	30	55.9	22.8	76.1	25.9	0.1	20.6	154.6	63.6	0.7	14.5	75.5	0.7	1.9	13.9	82.4	109.2	68.6	649.5	32	7.2	52.8	16.5
TCGA-85-A5B5	M0	N0	T1B	MALE	111	alive	ia	55.3	4.7	314.9	42	48.8	6.2	0.3	47.9	41.8	9	100.2	16.5	34.6	14.4	0.1	16	187.9	9.8	0.4	10.7	16.6	0.1	2.2	12.4	66.8	92.4	47.8	339.1	26.9	7.5	26.1	19.2
TCGA-43-2578	M0	N0	T1	FEMALE	684	dead	ia	29	3.8	465.3	86.1	44.9	11.6	17.6	58.3	30.5	1.7	24.7	10	93.1	16.7	0.5	16.7	199.3	8.8	1	11.5	20	0.6	3.2	10.3	34.8	60	56.9	161.5	20.3	5	20.6	19.9
TCGA-86-8076	M0	N0	T1	MALE	993	alive	ia	24	4.6	493	166.1	33	20.7	0.2	64.8	24.9	8.5	42.4	15.6	82.7	15.9	1.5	8.5	302.5	37.3	3.8	9.2	46.5	0.4	3.4	4.6	58.6	40.8	46.5	102.9	9.4	9	33.1	13.3
TCGA-51-4080	NA	N1	T4	MALE	12	dead	iiib	69.6	4.7	273.5	146.6	126.3	8.1	0.1	58.3	56.3	204.9	89.2	3.7	13.7	69.5	0.2	11.8	157.4	5.2	0.7	5.6	30.5	0.2	1.2	8.2	47.8	44.6	99	259.3	17.5	13.8	41.4	27.7
TCGA-58-A46M	M0	N1	T2B	MALE	1072	alive	iib	7.6	5.8	252.2	359.2	114.6	12.7	0.1	95.5	21.9	8	75.4	9.1	30.1	50.9	0.2	11.1	205.2	18.3	1.1	7.8	50.7	0.1	1.2	13.6	110.1	44	110.2	199.9	11.8	11.1	34.9	35.7
TCGA-NJ-A4YI	M0	N2	T2	FEMALE	4	dead	iiia	20.2	4.6	287.3	92.7	72.2	33.1	0.3	103.4	26.7	17.3	80.6	26.7	92.6	9.6	1	18.2	246.6	35.3	0.6	9.2	24.1	0.5	3.1	14.3	124.1	60.3	39.2	166.6	12.9	9.3	10.5	18.3
TCGA-73-4662	M0	N0	T1	FEMALE	2515	alive	ia	27.6	3.4	410.2	182.4	33.2	72.1	0.2	110.3	26.4	21.1	74.2	27.6	105.5	15.9	1.4	14	157	87.2	2.9	6.1	46.3	0.5	2.7	14.3	69.3	38.5	51	663.7	13.3	9.5	15.6	12.2
TCGA-L9-A7SV	M0	N1	T2A	MALE	565	alive	iia	39.5	2.9	243.9	78.2	23.3	84.4	0.1	39.9	30.2	23.5	78.6	36	51.2	23.2	0.3	34.6	216.5	83.3	1	5.7	44.2	0.3	1.6	5	87.6	43.4	103.5	515.5	11.3	5.3	32.3	24.2
TCGA-98-A539	M0	N0	T3	MALE	173	alive	iib	8.8	3.2	232.4	104.9	145.5	12.4	0.4	67.5	28.3	25.5	46.6	24.8	73.6	27	0.4	14.8	174	47.2	5.7	32.3	51.8	0.4	2.3	22.7	73.2	83.7	94.2	231	33.7	11.3	38.8	22.6
TCGA-97-8176	M0	N1	T3	MALE	468	dead	iiia	22.1	3.8	349	152.1	18.4	27.4	0.1	116.6	25.5	3.6	48.7	22.6	63.6	13.2	0.7	20.6	242.1	39.8	1.4	12.9	61.2	0.4	2.4	7	78.4	44.1	56.4	132.8	28.4	6.7	29.6	18.5
TCGA-37-4132	M1	N0	T2	FEMALE	227	alive	iv	19.8	3.9	486	158.7	14.1	27.7	4.7	87.9	48.8	0.3	13.5	3.9	96.5	17.8	0.9	5.6	287.3	1.2	2.5	6.4	46.6	0.1	2.4	2.8	24.1	21.7	62.2	100.4	7.1	4.1	32.8	22.1
TCGA-33-4587	MX	N0	T2	FEMALE	1656	dead	ib	7.6	9.6	445.3	101.5	20.2	13.4	30.9	53.4	20.1	12.9	49.5	26	89.9	15.2	0.3	11.9	306.5	6.8	0.8	10	107.3	0.4	1.6	3.3	35.1	256	51.8	65.3	21.3	6.5	12.3	35.2
TCGA-43-3394	M0	N0	T2A	MALE	1190	dead	ib	46.8	3	255.7	118.9	74.8	17.1	0.2	66	46.7	20.2	97.4	7.4	77.2	32.4	0.5	11.3	220.4	9.4	0.8	15	58.7	0.4	2.9	11.1	83	58.2	107.8	416.6	7.6	10	43.7	40.8
TCGA-34-A5IX	M0	N0	T3	MALE	1031	alive	iib	11.9	6.2	504.1	51.6	89.3	28.6	0.3	64.1	23.5	28.6	69.1	56.1	47.1	8.3	0.1	8.6	207.5	24.4	0.3	32.2	69.3	0.6	1.4	23.9	93.4	123.4	82.2	202.3	16.3	12.5	1.6	20.6
TCGA-05-5423	M0	N1	T2	MALE	151	alive	iib	39.6	1.6	337.6	123.7	29.4	50.5	0.1	66.3	23.3	10.9	33	7.7	106.8	12.4	1	4.6	181.8	22.4	2.9	4.5	32.9	0.6	1.8	7.2	39.3	20.1	35.3	262.4	6.4	4.5	16.2	12
TCGA-05-4424	M0	N0	T3	MALE	913	alive	iib	110.6	4.4	601.7	262	23.7	40.4	0.6	153.9	32.2	5.3	50.5	53.5	209.9	27.1	2.6	8	360.1	20.6	3.9	13.1	107.4	0.6	4.2	10.5	35	74.1	55.9	250.4	11.8	12.3	12.8	31.2
TCGA-55-6975	M0	N1	T2	MALE	118	dead	iib	6.9	4.7	389.7	127	16.4	5.9	1	113	35.2	8.4	29.5	19.8	444.6	22.2	2.6	8.1	214.5	20.7	3	35.8	144.1	0.8	8.8	4.2	83.8	36.2	84.7	126.5	10.2	15	42.2	15.8
TCGA-91-6828	M0	N0	T1A	MALE	323	alive	ia	75.4	4.7	526.9	187.6	27.5	22.5	6.1	131.7	27	8.6	48.3	42.6	127	23.5	2.3	8.1	299.6	26.5	6.6	10.4	61.8	0.4	3.5	21.7	27	56.2	61.8	134.7	12.7	7.8	14.3	18.6
TCGA-62-A46R	M0	N0	T2	FEMALE	1725	dead	ib	24.7	3	299.3	86.3	39.6	27.6	0.1	82.5	17.3	48.4	76.5	10.8	62.5	22.4	1.1	10.2	260.7	79.5	1.9	7.4	26.1	1.4	1.9	2.7	62.1	25.5	33.9	434.4	15.9	9.7	20.5	27.3
TCGA-46-6026	M0	N1	T2A	MALE	423	alive	iib	57.5	6.3	661.4	75.5	77	18.9	0.8	87	45.8	4.6	59	27.8	34.9	13.6	0.1	19.5	128.8	14	0.7	14.3	38.2	0.3	4.7	5.9	104	91.3	44.4	175.2	11.4	3.5	53.9	22.1
TCGA-85-A53L	M0	N0	T2B	MALE	377	alive	iia	46.5	3.8	461	99.4	113.2	42.9	0.4	36.6	30.4	31.8	117.4	19.6	211.2	11.9	0.5	20.1	201.4	7.8	2.3	26.6	37.2	0.1	1.3	20.3	61.9	76.9	62.3	211.7	12.1	3.8	59.9	30.6
TCGA-60-2695	M0	N0	T2	FEMALE	642	alive	ib	26.7	9.2	412.7	108.8	19.6	24.2	30.9	51.8	45.2	3.7	88.7	14.2	112	20.6	0.9	12.6	119	11.5	1.7	9	69.2	0.4	4.6	13.9	98.9	129.5	53.4	75.1	21.7	9.8	30.6	18
TCGA-56-8308	MX	N0	T3	MALE	517	alive	iib	31.6	6	358.6	85.9	131.5	8.6	0.4	54.8	36.3	26	153	31.8	98.9	23.5	0.5	12.8	249.6	18.4	1.4	30.6	53.1	0.4	2.4	30.1	101.6	109.2	51.3	462.5	8.6	16.4	33.9	22.1
TCGA-44-3918	M0	N0	T1	FEMALE	1036	alive	ia	65.9	4.7	341.8	241.9	80.4	50.1	1.8	122.8	26.3	14.9	27.1	20	457.9	55.4	3.1	5.6	100.7	18.1	13.2	11.1	139	0.7	5.5	12.8	8.2	15.3	136	42.4	2.9	10.1	13.1	43.7
TCGA-56-8625	MX	N1	T3	FEMALE	315	dead	iiia	86.7	6.8	385.9	157.5	82.4	21.3	3.2	110.7	27.4	7.1	40.1	21.3	378.4	25.1	3.6	13.3	168	8.5	5.5	24.2	76.9	0.5	5.3	15.2	51.6	100.5	73.5	499.7	15	7.1	33.4	24
TCGA-05-4249	M0	N0	T2	MALE	1523	alive	ib	37.4	5.2	478.3	114.1	21.9	22.2	0.1	171.7	26.5	16	83.8	20.8	93.6	17.6	1.7	10.6	244.4	43.8	2.3	8.4	76.5	0.6	2.9	16.6	61.4	58.8	58.7	431.9	33.9	13.9	21.8	12.8
TCGA-66-2756	M0	N0	T4	MALE	30	alive	iiib	9.4	4.8	676.4	112.3	5.6	10.4	2.8	242.8	50.1	6.4	41.4	10.5	61.4	12.4	29.6	23.7	306.9	10.2	0.9	9.8	59.4	0.3	1.6	6.3	59.3	81.8	47.2	242.2	8.8	1.3	53.3	11.7
TCGA-56-A4BY	MX	N0	T2A	MALE	543	dead	ib	79.5	6.3	234.9	94.5	152.7	12	0.3	84.6	30.4	12.6	84.1	17.9	45.2	53	1.1	19.6	140.1	26.8	1.3	14.8	39.1	0.7	2.4	23.1	59	128.9	107.8	917.4	18.8	12.1	29.2	27
TCGA-77-8148	M0	N1	T3	MALE	2023	alive	iiia	30.7	4.6	386.3	78.7	39.1	14.2	1.1	54.5	38.8	45.2	82.2	18.2	177.7	17.7	0.1	20.5	158.7	9.4	2.7	19.3	53.4	0.2	3.6	42.9	126.9	67	54.8	275.4	12.3	7.5	27.9	27.3
TCGA-39-5029	M0	N2	T1B	MALE	740	dead	iiia	19.8	2.8	420.6	104.3	103.7	29.8	0.4	57.3	24.5	18.5	42.7	20.3	57.9	21	0.3	8.3	225.5	55.9	1.1	23.7	57.8	0.6	2.8	9.6	48	97.7	55	309.5	34.7	6.4	32.4	18.5
TCGA-78-7155	M0	N0	T2	MALE	1171	dead	ib	49.5	7.1	931.8	147.9	5.3	73	0.2	213.3	22.1	1	76.8	61.3	53.3	28.4	0.6	8.2	483	29.5	1.5	11.3	186	0.1	1.7	2.4	10.5	141.1	63.3	62.2	17.5	37.9	22.9	40
TCGA-55-1592	M0	N0	T2	MALE	701	dead	ia	60.2	3.8	633.4	107.3	26.7	30.9	2.8	77.7	20.2	1.5	53.1	19	113.1	15.8	1.5	11	279	32.1	1.9	7.1	72.3	0.9	2.4	12.5	44.3	66.8	54	153.6	13.6	10.1	15.3	18.6
TCGA-77-8140	M0	N1	T2	FEMALE	351	dead	iib	85.7	5.8	539.5	83.6	126.5	19.7	0.1	36.8	30.7	22.8	82.8	18.4	17.7	16.2	0.6	14.3	415.9	6.6	0.8	5.6	18.8	0.1	1.2	27.6	93.3	125.7	59.5	229.8	28.3	8.9	26.5	22.8
TCGA-39-5021	M0	N0	T2A	MALE	2086	dead	ib	52.2	4.3	380.7	101.7	60.3	11.4	1.5	108.8	35	5.3	60.1	4.8	71.1	26.6	0.7	9	299.3	18.1	1.4	17.7	49.1	0.2	3.4	10	63.2	65.6	52.5	133.2	16.1	6.2	26.8	29
TCGA-22-4593	M0	N0	T2B	MALE	1067	dead	iia	11.8	8.5	578.4	89.1	43.6	8.4	2.7	84.1	29.5	278.1	28.3	50.2	419.7	14.5	1.2	9.7	161.7	44.8	7.2	54.5	100.3	1.7	10.5	64.3	65	70.7	41.4	156.7	17.8	7.3	25.2	16.3
TCGA-77-7141	M0	N0	T2	MALE	15	alive	ib	48.1	4.6	325.1	162.6	50.4	15.3	2.8	79.9	25.2	51.9	73.1	17	23.4	73.5	0.6	9	191.3	14.1	0.9	9.9	52.3	0.4	10.3	13.8	59.3	79.9	132.2	492.2	16.4	10.4	33.9	35.9
TCGA-44-6148	M0	N0	T1B	MALE	704	alive	ia	36.1	6.1	281.4	124	36	30.7	1.1	89.4	23.4	16.7	36.9	41.1	108.4	13.3	1.3	9.9	158.7	63.8	2.7	5.3	41.9	1.2	7.7	9.1	48	49	30.2	118.6	14.6	10.9	15.3	13.8
TCGA-49-4507	M0	N1	T3	FEMALE	268	dead	iiia	8.6	1.7	458.1	88.1	28.5	25.8	0.5	29.3	61.6	6.5	30	18.4	32.8	12.6	0.2	10.1	260.8	50.4	0.3	23.4	80.8	0.1	1.2	2.9	77.3	15.6	70.2	57.5	14.7	5	28.9	17.4
TCGA-22-5474	M0	N0	T2A	MALE	445	dead	ib	17.5	5.3	585.7	113.4	77.2	9.9	0.9	73.3	33.4	7.8	94.9	12.2	54.7	32	0.8	11	232.4	11.3	4.6	15.5	56.8	0.4	2.4	32.7	62.7	43.9	82.7	279.5	16.4	11.5	41.4	20.3
TCGA-55-A48X	M0	N1	T1B	FEMALE	689	alive	iia	31.3	6.8	400.9	117.9	32.8	61.2	0.7	87.7	23.4	16.2	70.9	20.3	143.2	17.7	2.1	14.6	363.2	117.1	3.8	8.1	46.9	0.8	3.3	14.5	102.7	80.8	36.1	516.2	17.1	9.9	12.8	17.7
TCGA-44-3396	M0	N2	T2	FEMALE	1130	alive	iiia	27.9	4.9	494.6	120.8	39	29	0.7	204.8	36.3	8.7	19.6	16.4	258.4	22.1	1.3	15.9	184.6	132.8	3.6	18.8	81.9	2.6	4.8	17.2	41.5	32.7	48.7	461.9	10.2	10.2	20.1	17.3
TCGA-56-5897	MX	N0	T1B	MALE	378	alive	ia	8.1	5.2	441.9	95.6	105.5	17.6	0.8	67.2	28.5	19	49	17	465.4	21.5	1.1	11.4	219	18.5	6.3	30.1	91.5	0.9	5.4	17.1	64.6	62.6	94.3	287.3	21.5	14.6	59.1	15
TCGA-18-3408	M0	N0	T2	FEMALE	2304	dead	ib	70.1	4.9	418	95.3	191.3	15.1	0.4	102.7	55.6	95.9	91.4	6.9	60.4	31.6	1.2	2.1	210	7	2.3	17.8	105	0.5	2.2	5	9.7	21.1	96.5	179	7.5	9.7	71.6	26
TCGA-43-7657	MX	N0	T1	FEMALE	236	alive	ia	7.5	4.2	797.3	277.1	81.6	22.1	0.3	35.3	30.7	98	85.2	22.8	74.3	52.3	1.3	9.9	332.8	32.3	1.5	37.1	61	0.3	4.9	6.7	73.5	115.3	41	288.5	22.9	5.2	41.8	15.9
TCGA-92-7340	MX	N1	T2A	FEMALE	82	alive	iia	27.7	3.5	397.9	146.7	55.6	29.6	2.9	89.6	31.7	11	83.8	24.7	426.6	24.1	0.7	7.1	190.1	19.8	2.1	28.8	86.8	0.6	6.8	24	56.3	42.8	48.3	197.3	7.3	8.8	24	19.9
TCGA-NC-A5HP	M1B	N0	T2A	MALE	770	dead	iv	14.2	6	499	67.3	81.3	14.7	1	43.8	33.4	46.3	96.3	31.9	259.9	18.9	0.3	13.9	601.6	20.3	0.5	29.4	56.9	0.3	4.3	15.7	124.5	54.8	76.5	321.4	15.7	7.5	45.7	23
TCGA-69-7978	MX	N1	T2B	MALE	134	alive	iib	37.3	4	450.7	122.7	78.3	35.5	0.4	72.1	22.6	13.7	30.2	26.4	366.7	22.6	1.6	13.4	289.9	225.8	5.9	28.7	86.9	18.2	3.9	9.2	47.7	115.2	65	93.2	17	13.5	14.3	15.7
TCGA-68-A59I	M0	N1	T3	FEMALE	428	alive	iiia	30.1	4.2	408.2	126.6	82	17.7	1.9	60.4	29.8	13.6	64	25.5	87.8	18.6	1.6	25.7	359.3	10.4	3.1	13.3	58.1	0.8	5.6	9.2	73.7	81.8	63.2	317.3	28	5.6	29.3	21.6
TCGA-44-2662	M0	N0	T2	MALE	1280	alive	ib	89.5	4.9	448.9	238.1	27.4	29.7	0.9	323.3	21.8	12.8	31.6	40.9	681.8	40.3	0.9	12.5	174.9	175.5	9.3	51.3	131.2	3	3.3	18.6	46.9	59.6	55.8	110	14.1	8.4	13.7	30.2
TCGA-38-7271	M0	N0	T1	FEMALE	800	dead	ia	22.2	3.8	397.3	115.1	61.3	29.7	0.5	78.1	22.1	8.5	49.7	15.2	97.9	27.7	4.4	7.7	286.7	20.3	6.5	12.5	48.8	0.9	6.4	14.8	76.5	25.5	43.9	214.1	9.7	9.1	14.9	12.1
TCGA-43-5668	M0	N1	T1B	MALE	559	dead	iia	80.8	3.6	324.2	85.3	28	44.8	0.4	79.7	31.7	9.3	51.5	38	176.3	26.1	0.6	12.7	299.2	54.8	3.3	7.6	74.3	0.3	1.9	17.9	48.3	65	54.3	276.5	16.6	9	18.5	30.8
TCGA-43-3920	M0	N0	T2	MALE	1007	alive	ib	73.8	2.6	298	137.9	72	36.4	1.5	79.2	26.8	6.1	25.8	8	245.2	20.1	0.7	3.8	178.9	1.2	4.1	12.8	67.1	0.2	8.1	6	42.7	28.6	66.2	187.8	9.5	4.4	26.8	41.1
TCGA-55-6712	MX	N1	T2A	MALE	171	dead	iia	42	3.2	362.9	128.3	73.9	47.8	0.1	114.7	28.8	20.8	36	43.3	633.4	24.5	0.8	13.5	157.9	157.6	2.2	11.1	55.6	0.8	3.2	13.3	96.4	49.9	45.5	106.6	7.3	12.8	18.6	18.9
TCGA-55-7910	M0	N0	T2B	FEMALE	1040	alive	iia	27.8	6.9	547.9	170.1	17.2	35.5	5.2	65.5	29.4	4.7	62.5	13.5	112	10.7	0.6	9.3	317	19.3	1.6	15.7	48.4	1	2.8	6.5	28.9	26.9	88.2	141	8.6	10.8	27.4	27
TCGA-77-A5G7	M0	N0	T1	MALE	180	dead	ia	44.3	3.6	609.3	74	41.8	19.8	0.3	36.1	36.4	17	254.2	19.5	14.8	14.8	0.2	12.9	247.2	10.3	0.7	10.1	31.3	0.2	0.8	19.5	42.6	62.8	52.1	184.3	19.9	9.1	26.6	20
TCGA-86-7953	M0	N0	T1B	FEMALE	997	alive	ia	44.4	3.9	461.9	117.1	38.4	18.8	0.6	68	34.4	12.2	36	36.2	351.2	21.1	0.9	16.6	275.6	28.9	3.2	17.9	65.9	1	2.3	12.5	37.4	54.7	43.7	177.1	7.6	5.9	19.9	19
TCGA-56-8305	M0	N0	T2A	MALE	105	alive	ib	35.3	5.4	403.4	78.2	115.5	11.2	0.3	48.6	36.2	9.3	90.7	19.2	176.1	22	0.2	12.3	217.5	19.9	0.6	39.4	37.4	0.4	2.8	24	71	57.2	88.7	500.2	18	10	30.4	20.5
TCGA-77-8136	M0	N1	T2	FEMALE	1189	dead	iib	19.1	4.9	644.9	120.8	70.6	31.7	3.3	43.4	26.4	19.4	73.5	30	393.1	22.3	0.4	17.1	342	84.9	2.3	66	78.1	0.6	4.2	14.7	117	95.1	40.1	300.1	22.1	9.5	21.9	25.8
TCGA-56-8622	M0	N0	T2A	MALE	55	alive	ib	9	3.2	628.7	75.2	50.3	10.4	0.7	34.8	38.9	24	74	44.8	155.5	10.4	0.6	10.6	226.1	59	1.7	45.1	65.4	0.3	3.8	4.2	76	153.2	52.2	486.6	9.9	7.8	39	9.5
TCGA-91-8499	MX	N0	T1B	FEMALE	36	alive	ia	59.2	3.5	398.2	117.6	9.9	18.8	25.6	73.2	51.9	0.2	33.1	5.4	132.4	18.7	3.3	11.7	194.1	18.2	2.2	7.2	114.6	0.3	14.7	4.8	12.3	44.9	56.9	19.6	8	5	14.4	22.6
TCGA-66-2753	M0	N0	T2	MALE	31	alive	ib	7	5.2	1295.7	159.2	51.4	14.3	3.4	97.6	31	33	53.4	40.9	116.7	23.1	0.9	14	309	89.5	2.1	17	96.2	0.6	8.3	33.2	55.1	72.1	77.9	237.5	27.6	11.5	39.1	30.3
TCGA-55-8616	M0	N0	T2A	FEMALE	48	alive	ib	26.1	3.1	291.3	73.2	18.2	35.4	0.2	54.4	22.2	17.7	63	21.9	77.7	14.2	0.5	16.1	134	55.8	0.8	7.2	31.9	0.4	2.6	13.8	114.1	58.9	47.9	340.9	16.8	8.7	25.2	14.7
TCGA-78-7143	M0	N0	T2	FEMALE	4961	dead	ib	92.3	7.3	343.2	129.1	30.7	83.1	0.2	132.1	20.9	27.5	70.4	30.1	70.4	15.7	0.9	10.9	225.9	55.1	1.7	4.8	44.9	0.7	1.8	11.4	73.5	66.3	42.3	412.5	14.7	11.4	15.7	22
TCGA-XC-AA0X	M0	N0	T1A	FEMALE	6	dead	ia	36	5	265.7	73.7	71.9	13.1	0.8	77.3	29.1	15.3	63.8	40.4	131.5	24.8	0.6	16.8	153.1	19.1	2	25.9	53.4	1.1	3.3	30.6	117.5	74.8	79.4	369.8	19	16.7	28.6	16.8
TCGA-95-8494	M0	N1	T2A	MALE	84	alive	iia	18	3.1	548	114.6	27.6	63.7	0.1	57.7	36.2	29.2	30.7	19.5	130.7	14.4	0.3	19.5	190.5	128.8	1.2	11.1	19	0.4	1.3	16.5	97	82.6	45.5	153.7	16.6	11	18.8	18.1
TCGA-56-8504	MX	N0	T2A	MALE	510	alive	ib	5.2	4.2	309.5	123.6	115.4	6.5	0.3	46.9	29.6	30.8	45.2	21.4	109.3	25.1	0.4	14	191.7	13.8	2	11.1	38.2	0.3	2.2	15.1	68.7	52.7	72.3	255.3	22	7.9	46.4	25
TCGA-44-A4SS	M0	N0	T1B	MALE	415	alive	ia	4.6	5.7	301.7	114.8	40.4	28.5	0.8	118.4	30.8	5.4	37.3	32.7	257	24	0.7	16.1	194.4	115.6	2.8	14.1	106.7	1.5	3.4	11.6	84.7	69.9	108.7	202.8	30.5	5.6	12.7	17.9
TCGA-44-6778	MX	N0	T1	MALE	1864	alive	ia	19.9	5.1	362.6	135.5	49.1	26.1	32.8	53.3	29.2	4.6	32.7	18.4	135.5	27.2	3	10.2	243.8	19.3	7.6	12.9	62.7	0.6	13	12.7	24.2	22.5	44.4	47.6	12.5	12	19.3	19.5
TCGA-44-7659	MX	N0	T1B	MALE	691	alive	ia	23.7	4.8	313.9	151	28.7	40	0.7	96.6	20.3	22	69.4	22	30.5	10	0.8	9	198.3	48.6	1.2	5.4	27.3	2.7	1.9	22.6	91.4	35.5	27.6	194.7	12.1	12.2	20	12.3
TCGA-67-3773	M0	N0	T2	FEMALE	427	alive	ib	8.4	2.4	357.3	112.5	38.3	41.6	0.2	61.2	26.6	9.9	31.8	9	60.1	7.8	1.7	6.8	131.2	38.8	1.9	3.9	29	1.6	2.8	11.8	28.9	18.8	31	153.6	5.6	5.5	23.6	9.6
TCGA-49-6744	MX	N1	T2A	FEMALE	1683	alive	iia	28.9	4.3	501.4	153	43.7	41	1.3	76.9	26.8	10.5	42.2	27.2	303.8	18.2	1.9	9.2	244.7	49.6	3.4	40.5	81.1	5.4	6	9.5	57	56	40.3	149.6	13	14	18.4	14.1
TCGA-69-A59K	M0	N0	T3	FEMALE	522	alive	iib	16.9	4.8	212.6	121.8	17	31.9	0.4	162.4	27.7	11.9	21.2	37.3	3711.8	16.5	0.5	9.5	198.1	96	2.3	11.9	35.5	0.4	5.9	5.4	64.7	44.1	74.9	146.5	14.2	8.2	13.3	36.9
TCGA-97-A4M6	M0	N0	T1A	FEMALE	568	alive	ia	23.2	6.7	231.2	138.9	69.7	27.7	0.4	59.4	41.1	14.8	62.6	18.3	131.2	17	1.8	13.3	164.8	22.2	2.4	9.5	33.5	0.4	4.1	5.5	73.6	41.4	34.4	157.8	29.9	7.1	15.1	14.4
TCGA-86-8585	M0	N0	T2A	MALE	353	alive	ib	18.3	4.2	758.2	56	23.3	12.2	0.3	46.9	29.4	0.8	31.6	15.6	113.5	13.3	0.5	14.9	206.5	33.2	1.2	27.1	40.7	0.2	2.7	3.8	71.4	34.7	38.8	78.5	9.4	5.2	22.5	19.6
TCGA-35-3615	M0	N0	T2	MALE	14	alive	ib	75.2	3.1	350.5	181.1	27.7	36.6	0.1	108.1	36.3	2.6	30.7	8.8	20.1	7.2	0.9	4.9	239.1	36.9	1.3	3.6	45.9	0.6	2.1	4.2	65.5	26.1	41.4	144.5	9.8	7.4	32.9	10.4
TCGA-46-3767	M0	N0	T1A	MALE	388	alive	ia	23.7	4.3	457.1	165.5	57.1	32.9	1.3	82.8	34.5	23.5	48.4	18.4	348.2	25.6	2.4	5.5	227.1	19.7	5.9	33.6	128	1	9.8	5.4	48.3	57.5	68.6	275.6	15.8	8.7	29.4	20.8
TCGA-97-7553	MX	N0	T1	FEMALE	1870	alive	ia	31.1	4.7	383.9	136.7	65.4	45.3	0.3	72.7	20.8	10.3	44.8	15	289.4	22.7	4.2	9.1	235.5	31.6	5.8	17.8	81.4	1	4.4	24	60.2	38.4	44.5	107.8	14.1	17.2	17.2	15.3
TCGA-66-2777	M0	N0	T2	MALE	61	alive	ib	34.2	3.1	401.5	107	123.1	14.7	0.9	93.3	29.7	21.6	67.1	16.7	95.8	29.4	1	12.7	237.8	29.6	3	25.1	51.7	0.8	3	17.6	82.4	62.8	100.8	565.7	16.2	11.5	55.8	21.1
TCGA-64-1677	M0	N2	T2	FEMALE	628	dead	iiia	62.9	3	727.3	120.8	13.2	40.5	2.8	111	40.3	2.6	51.9	15.1	34.4	11.6	0.4	5.4	374.9	21.4	1.4	4	38.3	0.3	1.3	15.9	23.8	16.1	53.6	189.3	5.9	3.3	38	20.8
TCGA-37-A5EN	M0	N2	T4	MALE	660	alive	iiib	89.8	6.3	369.5	59.8	72	14.7	0.3	61.8	43.3	11.6	74.1	10.1	22.6	18.1	0.2	18.1	184.4	13.6	2.6	10.7	19.3	0.1	2.5	6.5	108.4	50.9	74.4	285.3	22	4.8	36.8	31.3
TCGA-96-A4JK	M0	N1	T2A	MALE	589	alive	iia	101	4.9	599	102.7	146.6	18.6	0.2	62.6	23.7	25.8	56.6	40.1	74.7	23.6	0.2	18.1	357.7	15.3	1.5	14.6	27.1	0.2	10.1	36.4	67.2	71.6	50	270.3	11.6	19.8	30.6	25.8
TCGA-50-5936	M0	N2	T2	MALE	257	dead	iiia	27.9	4	346.6	211.4	32.2	19.8	1.2	66.7	32.4	11.5	51.4	18.2	261.5	14	1.2	10.2	220.6	37.4	2.3	21.9	168.2	1.6	3.3	6.4	59.4	34.5	87.4	111.3	11.3	18.9	39.3	20
TCGA-63-A5MT	M0	N0	T3	MALE	498	alive	iib	12.4	7.1	439.7	65.8	270.2	24.8	0.3	44.8	21.7	26.2	41.8	18.9	160.2	17.9	0.8	12	147.8	67.4	1	38.4	81	0.5	2.6	30.6	63.3	62.2	42.2	115	21.8	6	27.6	33.8
TCGA-NC-A5HM	M0	N0	T2A	MALE	1212	alive	ib	21.6	3.1	475.3	80.2	91.4	32.1	28.2	41.8	31	17	61.4	14.6	33.7	15.4	0.1	12.6	237.5	90.6	0.9	26.8	38.5	0.3	2.2	12.6	72.6	46.9	78.9	135.3	22.7	4.7	33	29.9
TCGA-05-4417	M0	N0	T2	FEMALE	455	alive	ib	30	4.3	575.8	143.1	23.9	17.3	0.4	80.1	25.5	12.6	31.3	12.3	274.8	18.8	1.8	6.4	339.3	24.7	5.8	21.3	84.1	1.6	6	8.1	47.3	28.1	61.7	189	9.4	11.6	22	13.1
TCGA-86-8358	M0	N0	T2A	MALE	653	alive	ib	68.9	8.8	264.1	129.5	6.9	17.8	33.9	42.9	37.4	0.7	28.4	15.4	256.8	54.8	0.9	21.3	184.9	8.5	2.7	9.9	58.7	1.1	11.8	6.8	52.2	61.6	39.1	33.5	12.2	12.7	37.2	25.4
TCGA-55-6968	M1	N0	T1	MALE	1293	dead	iv	26.4	11.7	363.7	114.3	25.1	25.3	3.6	49.8	33.5	1.6	36.3	12.7	194.2	26.3	0.6	10	271.1	2.3	2.7	9.2	69	0.3	31.3	3.9	29.3	41.4	69.9	137.2	20.8	4.2	32.8	28.7
TCGA-21-1072	M0	N0	T2	MALE	3016	alive	ib	29.7	3.7	400.5	140.9	136.1	15.1	0.6	149.7	25.7	40.9	97.6	23.4	54.7	33.8	0.4	4.8	390.3	19.4	1.6	18.3	66.3	0.4	4.6	38.8	49.2	32.8	106.4	295.4	11	8.3	45.7	42.8
TCGA-62-8398	M0	N2	T2	MALE	444	dead	iiia	10.6	4.1	379.5	162.7	18.2	10.3	0.4	66.4	31.6	3.4	36.7	28.7	209.3	11.3	1.1	16	193.2	26.4	2.2	14.9	131.3	0.8	2.7	12.4	40.4	24.4	66.2	93.8	30.4	15.1	48.1	17.1
TCGA-56-7582	M0	N0	T2A	MALE	601	alive	ib	59	4.9	208.8	139.1	147.2	8.7	0.3	99.1	36.5	35.3	84.3	25.1	114.2	46.5	0.8	7.5	191.2	8.1	1.3	29.8	44.4	0.4	2	33.8	44.7	51.9	139.4	708.4	12.9	15.3	36.1	31.3
TCGA-33-A5GW	MX	N1	T1A	MALE	9	dead	iia	36.9	2.3	438.3	97.6	115.1	9.2	0.3	50.6	27.3	19	68.1	15.9	14.6	15.2	0.2	10.1	239.8	9.8	2.5	6	21.8	0.1	0.6	21.5	36.6	101	148.7	1058.5	17.4	8.3	52.4	17.7
TCGA-55-7576	M0	N0	T2A	MALE	670	alive	ib	38.4	3	378.3	136.6	36.2	33.8	0.4	121.9	27.1	12.1	91.3	22.4	293.9	25.3	1.4	19.3	340.6	99.8	2.5	7.9	53.8	0.3	2.4	11.7	125.1	58.2	64.6	547.5	16.5	16.3	21.9	20.4
TCGA-71-8520	M0	N0	T2	FEMALE	210	dead	ib	34	6.9	461.5	68.4	26.7	26.6	0.5	129.8	24.6	42.5	49.8	29.5	483.3	14.7	0.6	14.6	259.4	63.6	1.2	17.3	50.1	0.6	5	25.7	104.7	60.1	41	568.6	12.3	7.7	10.2	15.6
TCGA-38-4627	M0	N1	T1B	FEMALE	1147	dead	iia	34.1	3.4	382.2	144.4	45.5	16.5	2.6	102.4	32.3	9.9	13.8	12.9	526.7	20.3	5	5.2	159.7	21.6	4.3	31.5	139.6	10	14.7	10	78.8	19.7	52.9	198	9.4	6.7	19.6	9
TCGA-63-A5ML	M0	N0	T2	MALE	1386	alive	ib	43.3	5.3	479.6	111.1	93	39.5	0.2	74.8	36.6	13.4	112.2	15	88.3	64.2	0.6	8.6	285.2	23.4	1.6	19.7	49.6	0.3	1.6	27.3	76.8	74.6	101.7	284.8	24.8	5.3	64.9	26.8
TCGA-85-6798	M0	N1	T3	MALE	195	dead	iiia	23.8	9.7	541.8	71.4	83.2	5.9	0.8	98.9	31.3	20.5	92.3	17.7	104.7	18.5	0.2	13.6	226.9	24.3	0.3	22.6	21.9	0.2	2.6	4.1	96	79.4	47.7	683.4	17.8	5.9	39.2	14.7
TCGA-95-7948	M0	N0	T2A	FEMALE	476	alive	ib	22.2	2.6	536.8	167.1	33.7	36.5	3.3	48.3	23.3	20.8	33.9	27.2	35.5	18	0.4	14.6	230.2	58.7	0.8	5.1	45.7	0.2	1.2	11.3	62.5	122.3	30.7	196.6	11.3	16.5	19	22.4
TCGA-18-5595	M0	N0	T2	MALE	827	dead	ib	24	4.5	410.9	131.8	88.6	5.7	0.1	103.3	32.1	18.8	69.3	31.7	52	34.8	0.2	10.4	157.6	21.4	0.5	8.1	27.8	0.2	1.6	23.1	75.6	86.7	91.1	271.6	18.7	13	80.1	28.4
TCGA-37-5819	M0	N2	T2	MALE	103	alive	iiia	11.9	3.2	648.6	69.1	6.7	11.8	16	45.9	64.8	0.4	38.2	16.2	83.2	14.2	0.4	22	276.3	10.4	0.8	7.2	35.6	0.2	51.8	5.9	61.2	15.7	37.1	63.4	22.5	3.4	41.7	11.8
TCGA-37-4141	M0	N0	T1B	FEMALE	12	alive	ia	66.6	4.3	489.2	200.5	20.2	12.1	6.4	115.8	36.1	0.4	20.4	15.3	96.6	27.4	1.1	9.2	208.4	3.5	2.3	7.7	64	0.3	3.8	4.5	52.3	50.1	85	23.1	7.4	6	46.3	30.6
TCGA-85-8071	M0	N1	T1A	MALE	815	alive	iia	64.4	3.9	359.8	56.4	96	4.4	0.1	50.1	33.2	27.7	89.6	24.5	19.8	22.1	0.1	13.7	200.3	8.5	1.4	4.6	25.7	0.1	6.3	16.4	67.8	99.8	68.9	342.3	12.1	7.8	28.8	21
TCGA-18-3412	M0	N0	T2	MALE	345	dead	ib	12.4	2.2	270.6	135.4	26.4	7	0.2	63.8	52.4	7.6	51.7	8.3	39.3	40.1	0.3	13	140.6	6.4	1	5.8	37.1	0.2	1.4	10.2	51.7	39.9	128.9	479.9	12.4	8.4	42.3	24
TCGA-73-7499	M0	N0	T2A	FEMALE	1531	dead	ib	53.5	3.1	656.5	190.6	18	74.6	0.3	59.9	44.2	7.5	61.8	11.2	101	19.1	0.3	8.6	437.1	14.4	1.8	6.9	31.9	0.1	2.1	6.6	57.3	23.8	58.1	185.4	11.4	6.3	20.6	19.5
TCGA-77-A5FZ	M0	N0	T4	MALE	3838	dead	iiib	10.8	4.8	378.6	110.8	58.6	26.1	0.8	58.2	23.4	4.7	28.7	13.6	206	29.1	3.3	7.6	192.6	24.5	7.7	27.1	56.2	1.6	7.2	11	55.3	29.1	36.5	97.5	9.5	8	14.4	13.9
TCGA-85-8287	M0	N0	T1B	MALE	23	dead	ia	11.8	4.4	449.6	99.8	29	20.2	0.9	51.5	26.4	54.8	37.7	24.4	256.2	19.7	1.6	16.1	212.6	18.8	4.4	23.1	74.6	0.4	7.4	15.1	80	65.6	47.8	134.4	19.7	4.8	17.7	43.2
TCGA-78-7148	M0	N1	T2	MALE	626	dead	iib	40	4	459.3	184.9	20	19.7	0.2	76.4	24.5	6.6	66.4	10.3	83.8	11.8	1.4	8.6	207.8	38.3	1.6	7.3	78.1	0.4	2.7	8	59.9	30.3	65.4	206.5	19.6	16.7	27.6	14.6
TCGA-66-2793	M0	N1	T4	MALE	306	dead	iiib	57	7.4	514.1	98	10.7	9.6	1.5	63.3	36.9	7.6	55	8.3	19	23.5	0.2	25.6	156.5	10.5	0.7	11.3	20	0.2	4.2	9.7	31.8	183.2	74.7	252.2	25.8	6.4	33.1	49.2
TCGA-S2-AA1A	M0	N0	T1B	FEMALE	513	alive	ia	15.6	4.6	564.9	103.2	38.5	19.3	1	49.5	21.8	4.3	21.6	15.6	153	13.8	4	9.5	254.3	44.6	5.5	11.6	60.1	0.5	5.9	23.1	88.8	23.3	24.7	182.2	31.4	10	12.9	8.8
TCGA-50-5045	M0	N1	T2	FEMALE	2174	dead	blackorafricanamerican	17.9	3.7	425.9	81.9	34.8	29.7	0.8	86.7	40.2	6.2	19.9	7.1	177.8	16.6	2.3	9.3	147	57.3	3.4	15.7	68.8	0.7	7.2	7.5	72	18.4	43	165.7	7.6	5.2	17.9	14.8
TCGA-98-8021	M0	N0	T1A	FEMALE	937	alive	ia	35.4	4	693.8	75.5	58	13.6	9.1	56.1	31.3	27.1	91.2	26.2	222.4	13.3	1	11.6	351.2	12.7	1.5	18.1	45.1	0.3	5.5	22	89.5	161.8	78.4	415.7	19.6	11.9	28.1	19.3
TCGA-77-6843	M0	N1	T1	MALE	2224	dead	iia	46.1	5.4	535	240.1	97.8	11.8	0.9	59.1	34.1	9.4	98	9.2	64.8	28	0.6	13.6	391.7	30.8	3.7	11.8	64.4	0.3	5.7	8.5	58.8	114.7	58.5	357.2	23.4	12.2	22.5	14.4
TCGA-43-8116	M0	N0	T1B	MALE	358	alive	ia	6.4	5.5	476.4	85.7	70.6	21.2	0.6	51.6	35.9	27.8	72.1	29.3	63.3	24.2	0.6	17.2	136.5	24.4	1.9	19.5	50	0.6	1.5	22.6	32.7	209.6	45.4	143	19.6	15.8	31.9	21.7
TCGA-05-4433	M0	N0	T2	MALE	730	alive	ib	30.5	5.3	302.3	121.5	29.4	24.7	0.1	75	24	6.7	64.3	88.6	51.8	16.6	1.8	10.2	174.6	70	2.4	6.1	86	0.4	2.3	38.5	89.9	57.2	58.1	197.4	27.9	22.8	20.2	15.5
TCGA-55-6984	M0	N1	T2	FEMALE	760	dead	iib	17	4.5	401.6	127.4	59.3	29.9	0.7	62.4	22.6	4.9	70.5	36.6	43.1	14.9	0.7	9.6	320.4	90.5	1	8.9	101.4	1.2	2.2	67.3	114.3	54.7	54.2	227.1	33.7	11.4	27.3	12.1
TCGA-86-7714	M0	N2	T1B	FEMALE	625	dead	iiia	52	5.8	302.4	151.6	27.1	38	0.1	112.5	21.1	28.3	41.3	33.9	109.6	14.2	1.5	6.5	175	78.4	11.4	4.8	59.6	9.9	1.9	11.3	40.3	59.4	42	241.8	19.9	16	20	13.5
TCGA-44-6775	MX	N0	T2A	FEMALE	705	alive	ib	53.5	6.7	395.2	135.8	34	36.1	1.3	106	20.1	23.3	44	31.6	610.8	19	1.3	9.7	262.5	36.4	4.6	17.2	94.3	2.2	5.7	16.4	67	45.1	45.7	310.3	11	11.7	12.2	15.3
TCGA-85-A4PA	M0	N0	T2A	MALE	741	alive	ib	7.4	11.9	210.9	52.9	38.3	22.4	1.1	35.8	24.3	1.7	13.2	9.4	24.7	30	0.4	13.1	91.1	7	8.2	10.9	15.2	0.3	5.3	5.3	27.4	7.1	27.2	16	7	3.8	13.9	20.3
TCGA-66-2765	M0	N0	T2	MALE	61	alive	ib	14	3.1	572.4	118.2	133.6	27.6	0.3	51.3	47.4	17.1	45.9	34.5	132.4	12.6	0.4	15.2	161	63.9	3.1	56.1	73	0.5	1.8	28.3	100.2	50.8	72.2	298.5	11.7	5.6	61.8	11.6
TCGA-97-A4M3	M0	N0	T1B	FEMALE	540	alive	ia	51.8	4.8	403	133.4	32.8	30.8	0.1	75.6	28.7	3.4	47.6	13.9	79.5	8.8	1.3	13.6	398.5	86.1	1	9.9	51.2	1.1	4.6	9.5	165.6	33.8	46.9	151.2	16.9	10.2	17.1	23.6
TCGA-85-A510	M0	N1	T2B	FEMALE	482	alive	iib	12.5	5.8	493.2	95.7	8.6	14.3	4.8	55.1	26.5	1.8	37.4	11.5	117.3	15	0.9	17.6	256	4.8	1.6	5.4	64.9	0.1	41.2	3.2	20.2	31.4	40.2	50.9	19.3	7.2	18.2	30.1
TCGA-43-A56V	M0	N2	T2A	MALE	366	alive	iiia	40.6	5.5	377.7	83.3	78.9	27.7	0.4	55.5	18.9	21.3	47.8	15.4	63.6	14.6	0.4	16.4	303.1	23.3	1	14.2	48.7	0.3	1.6	16.7	66.4	60.5	77.7	435	17.8	5	24	25.2
TCGA-44-2655	M0	N0	T1	FEMALE	1324	alive	ia	66.7	5.2	497.5	151	24.5	51.4	0.7	111	43.9	4.3	59.9	15.1	55.3	9.4	1.1	8.1	391.5	42.4	1.3	6.9	51.3	0.4	2.9	5.5	122.5	30	45	247.1	11.3	10.5	20.5	16.8
TCGA-MP-A4T7	M1	N0	T2	FEMALE	167	dead	iv	30.1	5.3	269.9	148.9	18.7	25.1	0.1	57.8	28.5	5.7	48.6	14.2	75.4	10	0.8	14.9	165.2	45.2	0.9	10.8	89.1	0.3	2.8	17.3	98.3	21.9	32.6	110.9	15.8	12.8	48.3	16.1
TCGA-J2-8194	MX	N0	T3	FEMALE	724	alive	iib	37	3.6	308	229.6	20.3	25.9	0.2	158.1	29.4	7.3	28	29.5	165	13.6	1.3	11	277	42.2	2.9	11.9	91.3	0.7	3.9	8.3	78.6	50.7	62.1	117.5	11.9	12.7	24	13.4
TCGA-34-5927	M0	N0	T1	FEMALE	1361	alive	ia	95.1	9.5	436.6	94.2	52.4	18.6	55.8	76.5	31.6	17.5	67.4	26.1	78.5	13.7	0.6	12.7	211.9	10.7	3.1	8	60.4	0.2	13.2	13.3	52.3	157.9	49.9	143.4	16.7	10.8	17.6	26.9
TCGA-05-4250	M0	N1	T3	FEMALE	121	dead	iiia	41.4	3.5	345.4	108.5	47	33.5	0.8	125.9	28.7	7.3	36	35.7	205.3	31.8	0.7	16.7	159.6	184.9	3.5	23.4	126.7	1.4	3.1	18.9	82.8	30.8	60.1	83.2	19.3	13.4	29	22.9
TCGA-55-8620	M1B	N1	T1A	MALE	375	dead	iv	20.6	11.3	516.6	100.1	7.7	5.2	16.1	43.3	33.7	0.5	26.5	24.2	87.5	24.8	0.3	15.6	192	11.2	1.5	4.2	38.7	0.2	20.7	14.4	19.8	38.7	41.2	82.5	35.8	6.4	24.6	15.2
TCGA-05-4405	M0	N0	T2	FEMALE	610	alive	ib	31.3	4.5	425.3	85.7	26	48	0.1	157.7	19	31.3	65.3	35.2	235.7	18.4	3.4	9.9	289	40.3	3.1	12.9	83.2	1.5	4.5	23.2	84.6	52.8	44	559.5	11.1	14	15.5	16
TCGA-69-8254	NA	NA	T2B	MALE	409	alive	white	38.2	5	331.7	102.4	44.7	25.8	0.3	62.2	18.8	11	49.9	24.8	60.9	9.9	1.2	8.1	228.6	73.2	2	4.5	58	0.7	2.2	54.5	108.9	52.6	28.5	176.2	30.3	14.3	14.4	9.8
TCGA-86-8073	M0	N0	T2A	MALE	740	alive	ib	32.1	8.9	252.4	95.7	12.6	39.1	0.1	56.3	32.7	7.9	37.3	27	216.5	25.6	2.2	9.2	244.7	31.8	2.3	7.1	77	1.3	3.2	10.3	56.6	82.6	84	195	30.8	17.4	21	22.6
TCGA-37-3789	NA	N0	T2	MALE	13	alive	ib	19.8	3.7	372.4	153.3	71.5	32.8	0.1	74.7	43.1	150.2	27.8	15.8	102.7	19	0.3	8.9	346.3	53.2	2.2	35.5	109.5	0.9	1.2	11.6	81.9	42.7	65.4	371.8	13.4	9.4	45.5	18.2
TCGA-55-7903	MX	N0	T1B	MALE	567	alive	ia	22.6	2.9	384.8	145.1	13.5	74.3	0.3	139.8	21.5	12.3	62.4	29.2	119.3	19.3	3.5	13	274.7	187.2	1.1	6.7	37.1	1.9	1.4	16.1	71.8	62.6	42.1	292.6	18.3	10.3	21.6	25.1
TCGA-58-A46J	M0	N1	T2	MALE	2589	alive	iib	30	3.7	680.5	63.6	64.4	10.9	0.3	47.8	32.6	13.9	56.5	17.5	47.1	24.1	0.7	19.3	208.9	12.2	0.9	10.8	35.1	0.2	3.1	25	70.2	77.5	56.6	219.7	17.4	4.3	29	27.1
TCGA-NJ-A4YF	M0	N0	T1	FEMALE	2161	alive	ia	9.7	4.5	457.4	192.9	9.2	18.4	0.3	87.9	26.9	2	35.2	23.8	89.9	5.5	0.2	20.4	233.3	26	0.4	19.8	55.6	0.2	2.4	3	53.6	45.6	146.8	232.8	13.3	5.5	38.4	7.9
TCGA-66-2789	M0	N3	T1	MALE	123	dead	iiib	30.8	5.7	577.2	124.3	31.1	39.7	0.6	86.5	32.1	21.8	56.5	10.7	156.3	23.2	1.9	7.7	271.7	21.9	2.7	27.6	67.2	0.6	5.3	2.1	40.3	61.5	88.5	487.8	13.8	7.5	30.3	29.3
TCGA-22-5483	M0	N1	T1A	MALE	573	dead	iia	90.6	3.7	533.4	121.9	23.3	13.2	38.9	196.4	39	1	29.8	17.7	300.6	20.9	1.1	9.3	225	4.9	3.4	21.5	63.9	1.4	5.2	23.9	45.7	55.5	101.4	308.9	11	11	22.4	24.2
TCGA-69-8453	MX	N0	T3	MALE	788	alive	iib	26.9	4	355	87.7	54.4	28.6	0.1	66.3	23.4	5.9	40.7	51.7	119.7	16.5	1.3	9.9	147.8	44.1	3.1	12.7	58.4	0.7	3.2	61.9	107.5	31.5	37.6	94.6	16.2	13	19.5	11.3
TCGA-55-8511	MX	N0	T2A	FEMALE	552	alive	ib	97.1	6.7	399.7	79.2	17.7	28.4	0.3	109.8	21	16.2	54.2	22.3	230.9	24.4	0.9	22.3	242.3	43.8	2.4	11.4	76.5	0.3	3	32.1	167.2	59.4	46.2	269.1	11	9.1	21.6	18.5
TCGA-18-3417	M1	N1	T2	MALE	1097	dead	iv	5.3	1.8	782.8	122.4	44.6	33.6	1.1	125.4	40.9	13.8	679.8	13.5	279	17.1	0.6	7.1	318.8	52.5	1.1	35	117.9	0.7	5.3	11.4	37.4	79.5	82.5	473.7	13.4	5.2	32.7	18.3
TCGA-L9-A5IP	M1B	N2	T3	FEMALE	58	dead	iv	6.2	4.4	373.8	126	12.3	13.8	0.3	60.1	22.5	18.1	53.9	84.6	76.6	6.8	0.2	14.6	289.8	39.8	0.9	59.1	96.5	0.5	1.9	24.1	132	68.1	160.4	54.8	8.5	11.2	40.8	16.9
TCGA-44-7672	M0	N0	T1B	FEMALE	719	alive	ia	21.7	3.6	557.2	171.2	42.3	19.4	1.2	78.1	24.5	9.8	44.7	15	357.7	16.9	1	9.2	311.8	75.8	3.5	24.3	79	0.7	5.7	25.1	96.6	39	35.5	87.3	18.1	6.5	21.8	10.2
TCGA-49-4494	M0	N2	T3	MALE	1081	dead	iiia	24.5	2.1	629.1	105.2	18.5	28.3	0.2	100.7	31.4	10.9	27.7	15.3	47	12.6	0.9	8.4	206.7	93.7	0.6	7.8	27.9	0.2	1.4	19.2	88.3	32.9	69.1	268.2	9.8	3.7	12.7	10.3
TCGA-66-2737	M0	N1	T2	MALE	61	alive	iib	17.2	5	439.3	126.6	93.8	14	1.9	84.5	39.5	12.8	52.6	15	297.6	28.6	0.8	9.6	255.9	14.3	4.1	21.2	90.9	0.8	5.5	16	62.8	52	60.2	231.9	11	6.9	32.3	19.6
TCGA-55-7728	MX	N0	T2A	FEMALE	704	alive	ib	13.3	5.7	301.8	41	30.5	18.9	0.2	38.2	35.9	2.7	29.2	32.9	24.4	11.8	0.6	10.4	68	46.6	1.8	12	16	1.2	1.5	31.1	54.8	20.2	26.8	98.7	30.8	8.7	14.9	9.8
TCGA-33-6737	M0	N2	T2	MALE	601	dead	iiia	19.6	4.4	393.6	130	33.4	8.1	0.2	54.7	25.5	2.5	28.4	12.4	137.8	13.9	0.9	11.8	204.6	37.6	0.8	26.8	94.9	0.5	2.8	11.9	47.8	35.3	120	93	11.6	6.5	55.8	13.8
TCGA-43-6143	M0	N0	T2	MALE	699	alive	ib	12.7	11.1	278	143.9	30.6	11.1	1.4	63.6	28.3	23.8	91.6	19.8	162.4	25	0.8	14.3	126.9	7.7	2.4	7.7	49.9	0.4	5.3	7.1	147.4	167.9	46.2	200.8	15.3	11.6	30.7	29.8
TCGA-05-5428	M0	N1	T1B	MALE	670	alive	iia	16.3	2.7	303.7	81.5	14.6	110.3	0.1	133.4	25	3.2	17.9	5.5	50.8	10.1	0.5	6.5	125.9	23.2	2.6	3.4	47.5	0.3	1.5	3.3	41.5	17.7	80	191.8	5.5	3.3	23.6	16.8
TCGA-66-2781	M0	N0	T2	MALE	121	alive	ib	8.6	1.9	560.1	104.9	28.2	9.7	0.2	67.9	53.5	12.3	50.3	9	58.3	17	0.6	9.4	235.1	20.3	3.9	26.4	61.4	0.5	2.8	11	45.8	39	44.1	178.9	16	6.4	44.9	20.8
TCGA-L9-A444	MX	N0	T1A	FEMALE	307	alive	ia	11.9	3.6	505.1	84.9	26.5	39.7	0.2	92.7	22.4	42.3	81.6	19.1	150.4	20.9	0.9	14.8	240.9	120.8	3.5	9	50.4	0.8	2.9	10.6	111.2	30.3	40.2	299.7	20.4	5.3	12.9	13.5
TCGA-64-1681	M0	N0	T1	FEMALE	1167	dead	ia	38	4.2	595.6	119.8	43.3	43	0.2	79.8	25.6	17.6	61.5	30	122	15.6	1.1	5.4	197.3	21.8	1.2	10.3	32.8	0.5	5	6.9	55	58.2	38.4	283.1	13.4	9.4	15.3	11.3
TCGA-56-A49D	MX	N2	T2A	MALE	637	alive	iiia	31.3	4	414	78.6	31.6	15.2	0.1	41.5	17.9	10.6	32.6	14	48.9	17.7	0.7	10.7	159.8	18.4	1.6	8	23.2	0.2	2.2	18.2	49	45.8	39.6	72.3	10	6.7	33.8	23.3
TCGA-33-4532	M0	N0	T2	MALE	3924	dead	ib	14.4	4.5	338.6	104.8	35.6	4.6	0.3	86.1	36.4	11.4	49.2	18	14.5	29.8	0.2	21.2	176.9	11.9	0.8	3.2	29.3	0.1	0.8	5.4	55.1	78.2	95.3	249.2	28.9	6	42.6	45.8
TCGA-05-5420	M0	N2	T2	MALE	457	alive	iiia	14.3	2.3	408.1	152.3	46.1	24	0.2	56.6	39.7	1.9	12.9	2.4	27.9	13.8	0.9	4.7	202.4	3.5	5.8	6.6	65.6	0.1	2.2	3.4	22.7	11.7	54.6	55.9	12.3	3.3	33.3	19.7
TCGA-60-2714	M0	N1	T2	FEMALE	1531	alive	iib	6.8	4.9	598.6	93.8	32.4	10.1	0.3	185.9	37.2	27.1	26	21	109.1	14.6	0.4	12	209.8	98.9	2.1	21.3	39.5	0.5	1.9	23.4	65.4	74.9	60.3	193.7	10.1	6	23	19.3
TCGA-77-7338	M0	N0	T2	MALE	5	dead	ib	23.1	4.2	398.8	134.4	127.8	16.4	1.1	86.5	28.7	37.7	81.4	20.6	271.9	35	0.9	9.8	321.3	31.7	2.1	27.1	97.4	0.8	3.2	37.7	55.6	112.6	120.9	566.8	18.3	16.2	70.8	19.2
TCGA-62-A46O	M0	N0	T2	FEMALE	1454	dead	ib	8.2	2.2	344.7	107.1	11.3	11.7	0.2	45.9	29.4	17.8	58	17.1	26	16.6	0.2	13.2	226.8	11.7	0.3	10.6	112.3	0.2	1.1	2.4	38.5	78.8	114.6	82.6	14	15.4	39.5	28.6
TCGA-86-8054	M0	N1	T2B	MALE	1148	alive	iib	30.1	3.4	587.1	246.3	7.9	7.1	42	75.1	30.1	21.6	40.9	14.9	129	13	1.2	6.7	461.9	6.8	3	11.2	53.8	0.3	7.6	8.6	24.7	22	92.9	80.6	12.1	13.8	35.5	31.6
TCGA-85-8048	M0	N0	T1	MALE	765	alive	ia	5.7	5.5	908.1	134.5	38.8	23.1	0.4	51.2	25.7	18.6	59.7	16.4	158.2	18.4	1.7	12.9	308.4	32.9	4	32.1	50.8	0.9	5.7	24	64.7	111.6	45.2	121.5	14.6	11.8	21.4	16.9
TCGA-52-7812	M0	N2	T2	MALE	835	dead	white	12.1	2.3	599.8	156.3	28.8	28.7	0.2	85	29.9	17.7	73.7	10.4	418.1	24.9	0.5	10.2	331.5	93	1.2	10.5	38.5	0.3	1	19.5	123.8	51.2	52.6	109.1	14.6	14	31.4	23.2
TCGA-38-4631	M0	N0	T2	FEMALE	354	dead	ib	5.6	4.6	435.1	85.1	7.2	16.3	0.4	108.8	58.6	2.1	23.1	16.8	31.3	18	0.6	6.6	125.6	12.3	0.7	13.7	75.1	0.2	1.4	6.6	40.9	19.9	94	22.6	24.1	4.3	24.9	23
TCGA-86-7711	M0	N1	T2A	MALE	1046	dead	iia	34.4	2.5	457.9	160.3	33.9	23.6	0.4	30	17.9	6.3	49.7	16.3	167	27.5	1.2	10.8	222.5	14	2.6	24.2	140.5	0.7	2.4	11.3	46.8	97	201.9	88.5	10	10.9	25.2	20.8
TCGA-97-7546	MX	N0	T1	FEMALE	1285	alive	ia	53.6	5.8	330.4	142.2	84.4	51.1	0.2	107.3	17.1	24.1	65.6	32.8	160.2	20.3	4.8	6.1	274.6	43.1	4.3	10.3	54.2	2.2	4.7	27.7	106.4	62.3	44.3	92.2	6.6	14.5	14.9	12.4
TCGA-21-A5DI	M0	N0	T1B	MALE	979	alive	ia	18.7	3.9	461.8	60.2	80.4	40.3	0.2	58.7	20.3	504.7	69.1	37	64.8	10.6	0.1	9.4	181	91.3	0.9	30.9	93.9	0.1	1.4	21.4	39	121.1	48.5	265.1	26.3	7.6	27.8	27.2
TCGA-55-8087	MX	N0	T2A	FEMALE	462	alive	ib	74.1	6.8	335.2	115.7	74.7	25.2	0.5	78.4	24.4	14.8	73.9	38.9	66.6	11.5	1.5	9.6	341.4	23.5	1.2	3.2	54.7	0.3	3.2	39	41.1	87.4	43.6	306.8	14.4	14.4	14.2	17.1
TCGA-50-5066	M0	N0	T2	MALE	1442	alive	ib	29.6	2.3	269.6	80.2	40.6	44.1	3.5	90.8	46.1	1.4	11.2	4.8	120.6	17.4	1.3	4.2	112.3	35.9	3.4	9.3	85.9	0.7	3	3.8	36.4	7	55.7	103.3	6.2	2.9	23.4	20.1
TCGA-77-8145	M0	N1	T4	MALE	212	dead	iiib	43.8	5	588.6	75.3	73.6	13.3	8.3	50.9	23.5	21.5	92.3	24.4	385.6	18.2	0.4	17.7	459.7	32.9	1.1	41.2	82.7	0.6	5.2	24.2	107.9	34.1	46.9	393.3	24.9	6.8	43.7	23.7
TCGA-98-A53C	M0	N0	T1A	FEMALE	822	alive	ia	21.5	6.6	245.6	81.7	44.4	35	0.6	64.9	23.1	10.2	32.2	15.4	177.1	22.8	4.3	10.2	156.4	29.8	7.3	31.3	60.9	1	10.9	29.1	78.9	26.5	35.5	76.2	9.6	14.4	15.4	14.2
TCGA-78-7152	M0	N0	T2	MALE	1215	dead	ib	79.3	4	464.6	115.9	27.9	44.7	0.3	95.1	28.7	3.9	46.9	16.9	43.9	10.7	0.8	7	251.4	76.3	1.8	6.5	40.9	0.5	3.1	8.8	78.5	30.5	43.5	199	6.9	15.4	18.2	10.9
TCGA-55-7995	M0	N0	T1B	FEMALE	889	alive	ia	94.3	5.5	351.9	103	53.6	19.4	9.8	40	28.6	8.1	48.2	14.9	212.7	19.9	0.7	13.6	138.5	12.3	3.4	11.7	50	0.5	1.9	10	28.4	91.4	58.8	293.7	18.4	8.8	15	24.7
TCGA-34-8455	M1A	N0	T4	MALE	123	dead	iv	15.8	3.9	330	67.5	103	15.6	0.3	49.6	30.3	34.7	80.8	24.5	185	20.6	0.8	14	113.9	102.5	0.9	24.7	85.8	0.7	3.7	32.6	95.2	123.6	84.9	579.5	23.1	9	37.5	17.2
TCGA-49-AAR4	MX	N2	T2	MALE	879	dead	iiia	34.3	5.3	375.4	43.2	34.3	39.9	0.2	53.3	26.9	8.4	39.8	17.4	285.4	15.7	0.5	16.3	180.7	139.4	2.6	11.2	21.3	2.3	2.8	12	69.1	55.4	39.6	324.7	12.6	9.1	12.1	14.2
TCGA-58-8393	M0	N0	T2A	FEMALE	1058	alive	ib	12	4.9	436.8	107.5	53.6	24.9	0.7	83.8	22.9	18	83.8	28.8	202.4	35	0.7	11.4	168.3	18.9	3.2	22.4	56.7	0.2	3.3	22.9	54.3	62.5	91.4	320.2	18.9	15.5	34.7	24.2
TCGA-77-7463	M0	N0	T2	MALE	1423	dead	ib	12.6	2.7	217.6	77.7	67.6	22.3	0.8	73.6	18.5	41.2	57.4	25.5	21.4	20.7	0.1	6.7	136.7	8.8	0.5	5.2	31.7	0.1	6.1	15.2	31.6	110.2	75.1	211.7	13.3	7.6	37	22.8
TCGA-67-6217	M0	N1	T2A	FEMALE	422	alive	iia	26	3.9	689.8	192.2	27.1	51.4	0.1	71.8	21.3	33.9	52.8	34.5	95.6	15	1.9	14.9	320.9	59.9	2.9	4.8	35.7	0.3	2.7	16.6	75	52.2	22.5	210.1	9.7	8	17.5	11.6
TCGA-91-6849	MX	N2	T2	FEMALE	35	alive	iiia	118.6	4	461.8	149.3	29.5	30.2	0.1	127.7	34.8	5.4	49.2	18.1	43.8	19.2	0.9	7.5	671	32.4	1.8	7.4	46	0.4	2.2	14.7	121.3	21	42.2	155.3	8.5	10	16.5	10.1
TCGA-22-5479	M0	N0	T2	MALE	2625	dead	ib	81.6	5	412.6	82.2	45.1	10	0.7	79.2	47.9	16.8	86.2	16.1	57	22.4	0.2	12.8	290.7	11.5	0.4	11.4	29.3	0.2	2.3	18.7	148.5	37.1	64.6	334.1	12.9	6.1	38.7	24.5
TCGA-86-8668	M0	N0	T1B	FEMALE	423	alive	ia	57.7	4.4	278	159.1	27.8	53.5	23.3	77.9	20.7	74.3	34.7	46.5	210.3	15.6	2.7	13.2	177.3	99.3	4	12.4	75.5	1.1	4.9	6.2	76.5	63.2	34.7	890.4	11.7	12.1	12	12.2
TCGA-55-8507	MX	N0	T1A	MALE	418	alive	ia	44.3	6.5	677.4	60.8	18.1	28.3	5.7	65	31.1	4.3	33.1	24.1	111.8	14.9	1.1	20.9	257.7	53.4	2.1	12.9	47.7	0.4	4.1	19.6	68.9	51.1	49.5	188.4	22	10.8	16.4	13.4
TCGA-97-8552	MX	N0	T1A	FEMALE	626	alive	i	45.2	3.8	259.3	107	37.5	28.4	0.3	65.1	22.4	12	32.4	24.6	77.4	8.6	1.3	10.6	128.3	30.4	2.4	8.2	29.2	1	3.8	8.7	46.8	61.4	26.4	199.2	9.4	7.8	13.1	11.4
TCGA-99-8028	M0	N0	T1A	FEMALE	1118	alive	ia	13.4	3.1	399.9	113.4	56	37.3	0.4	96.4	23.8	5.4	29.2	14.2	236.1	22.8	2	11.1	224.3	90.5	2.1	16.6	43	2.6	7.2	5.6	48.6	23.9	38.1	253.4	14.3	6.4	16.7	11.5
TCGA-44-6145	M0	N0	T1	FEMALE	595	alive	ia	18.9	5	478.2	111.8	57.6	33.3	0.4	54.1	26.4	3.6	51.7	18.2	258.2	19.3	1.5	11.4	241	54.8	3.7	14.6	155	0.4	3.9	5.6	94.7	57.3	113.1	106.4	17.9	12.6	27	16.5
TCGA-22-5471	M0	N0	T2	MALE	1845	alive	ib	11.1	2.7	700.9	91.1	63.3	18.5	0.2	58.1	61.4	10.7	98.2	9.5	30.8	15.9	0.1	12.5	232.9	39.6	0.9	37.1	44.1	0.2	4	17.8	99.5	42.6	82.8	643.8	20.4	4.2	33.2	23
TCGA-49-AARQ	MX	N0	T2	FEMALE	6732	alive	i	12.6	5.2	416.7	36.7	11.3	24.4	0.1	40.7	17.7	7.8	31.2	30.9	26.8	8.4	0.2	8.2	126.9	18.7	0.5	4.7	7.9	0.1	0.8	9.6	36.4	30.5	53.2	145.4	13.3	3	7.3	24.5
TCGA-21-5782	M0	N0	T2	FEMALE	962	dead	ib	23.7	4.9	884.8	108.8	42.3	9.9	1.3	45.2	29.6	14.8	73.1	23.1	141.4	14.4	0.8	13.1	295.4	23.2	1.2	32.8	35.5	0.5	3.5	9.8	68	104.3	43.9	315.6	19.9	5.9	37.4	11.6
TCGA-43-6773	MX	N1	T2	MALE	116	dead	iib	35.3	4.5	408.3	95.9	59.7	9.1	0.5	45.9	31	11.6	25.7	11.5	201.9	21.5	1.7	9.6	217.2	14.4	4.4	24.3	56.4	0.5	5.3	17	98	47	111.2	390.5	8.8	8.7	48.6	17.5
TCGA-44-7660	MX	N0	T2	MALE	592	alive	ib	24.3	6.4	397.9	102.1	35	14.5	0.5	37.8	26.2	7.1	50.4	6.6	198.4	15.3	0.2	12.8	153.6	35.1	0.4	9.4	44.8	0.1	3.3	5.1	41	150	53.7	133.9	12.1	5.2	30.2	21
TCGA-66-2786	M0	N0	T1	FEMALE	790	alive	ia	63	3.7	410.1	117.4	87.9	28.1	3.1	55.2	31.7	13.3	49.9	24.3	62.3	10.4	0.7	8	245.4	55	2.6	8.8	44.4	0.4	3	26.6	79.5	49.7	65.4	273.8	13.5	9.9	45.2	22.1
TCGA-33-4589	M0	N1	T2	FEMALE	47	dead	iib	4.2	0.9	327.1	82.7	81.9	50.8	0.1	42.9	54.2	17.7	24.2	14.5	11.8	13.9	0.1	4.2	167.5	33.4	1.5	22.3	88.8	0.1	0.4	6.4	71.1	15.9	97.3	276	7.7	2.9	47.1	13.1
TCGA-L3-A4E7	M0	N0	T2A	MALE	392	alive	ib	26.5	7	334.1	65.8	94.5	15.2	0.6	57.2	25.7	28.4	51.6	25.9	66.8	8.4	0.5	12.3	141.8	46.4	1.3	21	49.7	0.4	3	13.6	82.9	97.5	67.3	361.2	25.8	9.5	22.6	19.9
TCGA-66-2734	M0	N0	T2	FEMALE	1311	alive	ib	12.5	2.9	486.1	89.2	124.3	29.1	0.7	78.1	29.1	26.2	64	33.8	153.8	19.1	0.8	13.4	143.2	50.3	2.3	48.6	111.8	0.6	2.5	16.8	69.7	94	91.8	388.6	23.3	10.8	31.9	23.4
TCGA-85-8479	M0	N0	T1A	MALE	468	alive	ia	28.4	10.4	438.6	84	73.8	23.9	0.4	29	44.3	24.9	125.9	50.3	14.2	7	0.2	12.4	155.5	24.1	0.1	19.7	20.1	0.1	1.6	29.8	198.2	76.5	65.5	433.3	18.8	6.9	36.9	14.2
TCGA-85-8580	M0	N0	T2A	FEMALE	1113	alive	ib	42.3	5.3	279.6	74	100.3	10	0.4	95.9	28.8	27.4	79.8	20.3	26	18.9	0.3	15.5	176.4	15	1.1	7.2	18.4	0.1	1.9	21.1	82.3	97.4	88.1	381.2	19.3	8.5	30.8	29.8
TCGA-05-4426	M0	N0	T2	MALE	791	alive	ib	27.2	4.8	402.4	299.2	51.9	48.1	0.1	128.8	24.6	12.3	30.4	34.7	89.8	12.6	0.3	10.3	196	133.5	2	15	52.2	8.6	2.3	14.6	45.9	63.4	56.5	172	9.6	10	23.3	13.1
TCGA-60-2719	M0	N0	T1	FEMALE	1297	alive	ib	13.5	4.1	810.4	104.4	58.9	12.8	0.4	69.2	42.8	13	66.7	28	36.8	19.9	0.4	12.1	150.2	10.6	1.2	14.1	27.3	0.4	1.6	12.5	35	116.5	58.3	266.8	16.7	12.6	35.4	22.7
TCGA-55-8206	M0	N0	T1B	MALE	888	alive	ia	28.8	5.6	293.7	151.1	74.5	24.2	0.4	55.4	21.5	21.9	43.9	21.5	91.7	13	4.6	8.7	180.6	26.8	4.2	11.2	51.8	0.5	3.9	10.8	57.3	60.6	38.3	176.2	13.7	10.6	11.4	12.5
TCGA-21-1081	M0	N1	T2	MALE	284	dead	iib	32.4	5.2	434.3	66.2	41.5	28.7	1.4	45.4	19.4	33.2	66.5	25.2	243	13.1	0.4	20.1	159.3	15	1.3	16.2	31.2	0.4	3.1	8.1	81.7	112.1	50.2	277.6	22.9	8.7	32	22.8
TCGA-NC-A5HE	M0	N1	T2	MALE	2336	alive	iib	10.2	3.2	353.9	158.1	150.5	13.3	0.8	29.7	26.1	9.6	130.9	8.8	120.9	19.6	0.3	12.9	156.5	10.4	1.7	12.7	30.8	0.1	2.2	11.8	59.6	40.8	100.6	204	18.9	5.9	34.2	17.9
TCGA-64-5778	M0	N0	T2	MALE	1305	alive	ib	11	4.2	483.8	97.3	19	73.1	0.1	74.5	26.8	7.3	44.5	14	38.7	12.6	0.6	10.6	297.3	107	1.3	2.3	29.8	0.5	1.4	4	66	23.4	48.2	379.9	12.1	8.2	14.5	17.9
TCGA-78-7539	M0	N0	T2B	FEMALE	791	alive	iia	30	3.5	380	272.3	22.8	31.8	0.1	100.5	23.6	17.8	88.2	20.9	65.4	19	0.9	10.7	237.5	63.4	1.7	7.4	33.6	0.1	1.6	6.9	86	39.4	29.9	143.9	17.4	7.4	15.2	12.9
TCGA-60-2697	M0	N2	T2	MALE	372	dead	iia	7.9	4.7	411	114.2	47.8	27.7	0.6	65.9	22.3	9.1	30.5	18.3	164.4	23.9	2.1	7.3	277.2	29.2	6.2	27.4	75.3	0.8	6.5	21.8	63.8	46.2	49.6	118.6	16.4	10.8	15.3	16.2
TCGA-56-7222	M0	N0	T2A	MALE	562	dead	ib	12.7	4.5	517.4	119.5	148.3	15.8	0.1	42.8	22.4	38.4	57.2	24.2	284.8	23.7	0.4	10.5	267.9	68.5	4	21.9	173.4	0.4	0.9	25.8	97.8	69.7	110.2	358.8	21.9	9	24.5	32.7
TCGA-95-A4VN	M0	N1	T2A	FEMALE	553	alive	iia	18.1	5	326.7	112.4	31.6	31.5	0.2	147.6	32.3	36.2	38.5	28.8	85.9	21	7.5	20.6	262.7	96.9	2.6	29.7	121	0.7	2.4	18.6	99.7	59.8	65.2	148.4	17.1	8.4	18.6	20.7
TCGA-85-8353	M0	N1	T3	MALE	94	dead	iiia	20.8	5	396.5	128.8	63	14.8	14.1	58.8	29.4	12.2	89.3	34.5	376.2	25.4	1	16.4	392.8	67.7	2.9	46.9	79.7	1	4.8	53.2	123.7	44.1	60.3	235.4	15.9	9	29	18.3
TCGA-34-5232	M0	N1	T1	FEMALE	2471	alive	iia	27.7	3.2	403.7	104.7	52.1	21	0.3	52.1	34.4	17.7	91.2	19.1	33.9	18.2	0.3	11.4	179.7	6.4	2.1	15.8	29.1	0.2	1.8	31.2	61.2	93.3	80.1	472.7	21.2	11.3	50.9	16.9
TCGA-66-2758	M0	N0	T2	MALE	639	alive	ib	38.6	3.1	455.6	131.3	58.7	10.6	0.3	114.7	44.2	3.5	63.8	14.9	31.8	39.8	0.4	10.9	219.8	7.2	2.3	15.5	49.6	0.3	1.3	25.1	33.7	62.3	82.5	255	13.2	3.6	41.4	22.9
TCGA-J2-A4AE	MX	N0	T1A	FEMALE	1079	alive	ia	40.2	11.9	288.6	122.1	34.7	42.6	0.1	88.4	18.5	16.3	38.7	22.7	57.3	14.7	1.2	8.3	177.1	31.5	2.2	6.7	29.5	1.2	2.4	22.4	146.5	34	31.5	114.2	13.9	9.2	17.5	13.8
TCGA-18-3421	M0	N0	T2	MALE	2645	alive	ib	26.8	1.4	489.8	94.8	65.3	52.8	0.2	81.5	46.3	9.8	32.8	8.9	27.9	15.5	0.4	4.3	142.9	9.1	2.3	6.3	25.2	0.2	0.9	7.2	21.8	34.8	74.7	183.3	4.7	4.4	86.7	18.3
TCGA-94-8035	MX	N0	T3	MALE	122	alive	iib	62.2	3.1	838.8	93.6	33.8	18	0.7	53.5	26.2	17.5	75.5	19.7	34.3	22.6	0.2	11.2	282.1	32.2	0.9	21	28.1	0.2	1.4	36.9	68.1	84.9	84.8	466.8	13.5	8.8	25	26.2
TCGA-77-8133	M0	N1	T1	MALE	1640	dead	iia	49.2	7.6	266.1	97.3	68.4	15	0.7	62.2	36.1	289.7	97.9	23.1	43.2	27.5	0.4	16.1	169	20.9	3.2	12.8	37.1	0.3	3.1	28.5	113.6	92.5	66.7	499.4	23.6	9.7	25.3	21.9
TCGA-91-8496	MX	NX	T2A	FEMALE	505	alive	ib	39.2	2.9	272.9	87.3	74	44.2	0.1	116.8	27.5	9.7	38.5	5.9	34	8.8	1.3	5.7	139.6	15.1	2.8	5.9	48.3	0.3	2.7	9	57.8	38.1	37.7	156	6.1	4.8	13.5	13.4
TCGA-94-7943	MX	NX	T1B	MALE	559	alive	ia	4.9	7.1	289.2	87.8	42.8	14.2	0.1	37.8	35.5	5.4	51.5	16.4	141.4	16.5	0.6	12.9	130.3	10.4	0.9	6.5	52.9	0.6	11.1	7.5	40.1	70.2	87.2	221.5	23.1	11	25.2	26.2
TCGA-55-1594	M0	N2	T2	MALE	1178	alive	iiia	43.7	5.9	845.6	181.3	11.9	12.9	2.1	104.1	43.7	173.1	39.1	16.5	109.7	16.3	0.7	7.7	318.2	31.3	2.3	5	102.5	0.3	2	4.4	12	38.4	81.8	166.8	27.8	12.7	16.7	18.5
TCGA-93-7347	MX	N0	T1A	FEMALE	683	alive	ia	18.3	4.7	461.6	147.2	67.3	35	0.3	106.1	26.4	13.9	36.1	24.5	194	14.6	1.8	8.5	247	44.5	5	12.1	47	4.9	4.2	13.4	51.3	36.3	40	393.7	11	7.3	17.7	10.6
TCGA-44-5643	M0	N2	T2B	MALE	1013	alive	iiia	36.2	3.7	511.8	110.6	61	10.8	0.1	65	37.1	9.2	40.3	20	13	33	0.2	14.2	267.4	5.7	1.3	7.3	38.4	0.2	1.2	33.9	28	65.1	71.7	445.1	21.3	13	58.5	30.8
TCGA-90-A59Q	MX	N1	T2A	FEMALE	322	dead	iia	17.3	6.6	344.4	120.1	32	27	0.4	25.2	28.2	13.8	54.1	18.5	89.8	12.9	0.4	13	230.9	75.9	1.7	11.1	35.9	0.2	2	5.6	55.8	31.9	47.8	146.1	21	9.8	19.2	29
TCGA-22-4595	NA	N2	T3	MALE	734	dead	iiia	17.1	6.8	460.9	147.3	82.8	35.1	0.8	70.3	28.3	21	72.6	40.7	250.9	43.2	0.8	14.7	216.2	7.4	2.4	23.3	50.9	0.6	3.3	8.5	87.4	75.7	109.1	333.5	13.3	9.7	39.3	22.1
TCGA-58-8390	M0	N0	T2B	MALE	911	alive	iia	22	4	470.1	143.2	32.5	24.6	0.4	64.2	31.2	15.9	79	14.7	212.5	22.3	0.8	21.5	264.9	7.1	1.9	10.5	81.2	0.4	3.5	8.5	150.6	169.7	55.8	184.4	28.2	9.7	23.1	30.8
TCGA-97-7941	MX	N0	T1B	FEMALE	484	alive	ia	22.7	5.4	324.3	94	49.4	23.7	1.5	81.3	22.5	6.5	35.5	62.4	89.3	9.5	1.8	9.6	156.6	43.5	1.8	9.2	42.1	0.6	4.2	29.3	75.4	49.1	35.6	131.9	34.1	14.5	20.8	9.9
TCGA-21-5787	M0	N2	T2	MALE	329	dead	iiia	13.1	2	541.5	182.7	49.8	21	0.3	34.3	28.3	1.9	24	11.8	82.9	13	0.3	13.3	204.3	28.4	1.1	17.1	99.5	0.3	2.8	4.8	58.4	35	54.1	60.8	12.1	6.8	38.6	12.2
TCGA-55-7284	MX	N0	T3	MALE	243	dead	iib	25.8	5.2	298.3	114.2	25.4	21.2	0.9	61.3	30.6	12.1	55.5	42.8	129.4	15.3	2	8.5	140	45.3	2.5	7.8	103.3	0.8	4.2	38.6	53.9	41.7	40.3	114.1	42.9	24.4	20	11
TCGA-49-4487	M0	N0	T1	FEMALE	855	dead	ia	70.4	3.8	735.4	114.1	31.3	56.2	0.6	56.4	33.3	9.1	94.5	26.9	172.6	15.4	1.1	10.9	360.9	72.7	2.3	20	108.8	0.5	4.4	15.2	61	44.4	93.6	233.7	12.2	8.7	32.8	18.8
TCGA-85-8052	M0	N0	T3	MALE	734	alive	iib	103.2	5.3	411.3	87.7	78.3	9.8	0.4	64.4	34.2	13.6	120	16.1	108.5	36.5	0.4	14.3	313.4	11.2	2.6	26.7	33.9	0.4	2.5	13.8	100.7	181.5	84.5	390.5	14.3	10	48	26.5
TCGA-69-7764	M0	N0	T1B	MALE	414	alive	ia	49.3	3.2	467.1	274.1	31.5	36.6	0.5	85.8	30.4	11	72.9	20.6	136.1	13	1.2	15.2	254.5	48.8	2	5	51.6	0.3	2.9	10.8	56.2	32.2	51.4	201.1	14	15.2	18.1	16.9
TCGA-91-A4BC	MX	N0	T2B	MALE	44	alive	iia	2	7.5	348.9	104.5	25.8	15.7	0.8	44.3	20.7	2.6	34.4	22.2	158	14	17.7	12.6	195.9	10.8	4.7	20.7	54.7	1	5.6	3.5	44.2	21.3	42.1	67.6	14.1	5.3	18.5	11.4
TCGA-NC-A5HR	M0	N1	T2A	FEMALE	1244	alive	iia	93.8	4.8	236.5	64.2	28	20.7	0.1	52.8	23.9	76.1	87.5	11.5	19.6	19.6	0.7	13	190.6	8.8	0.5	7.2	18	0.1	0.9	12.7	57.5	37	114.6	368.8	12.8	7.6	18.9	37.5
TCGA-38-A44F	M0	N0	T2A	MALE	133	alive	ib	29.1	4.5	360.2	81.5	38.9	27.9	0.9	72.9	28	6.4	40.8	39	91.4	12.3	1.6	7.8	155.9	60.1	1.9	11.5	67.6	1	5.7	20.5	60.9	27.9	39.6	147.6	18.9	8.1	17.1	12.7
TCGA-96-7544	MX	N1	T2	MALE	2160	dead	iib	47.1	3.8	335.2	134.9	36.3	11.9	3.4	64.6	30.2	21.8	80.7	20	368.9	44.6	1.1	3.5	176	1.9	2.7	13.1	75.5	0.4	4.1	6.4	20.1	53	87.7	307.5	12.5	16.3	46.2	21.7
TCGA-21-1077	M0	N1	T2	MALE	1058	dead	iib	23.7	4.8	460.7	183.3	79.1	15.7	0.9	77.9	35.9	7.3	67.2	21.2	83	32.9	0.4	14.4	250.1	20	1.3	49.6	48.2	0.7	3.3	26.2	59	57.5	85.5	526.5	13.3	11.7	38.9	41.6
TCGA-43-6770	MX	N0	T2A	FEMALE	653	alive	ib	33.4	3.9	402	96.6	66.5	6.1	1.2	99.3	25	24.1	58	17.2	332.7	24.1	0.6	13.9	213.5	15.2	1.3	33.4	53.8	0.7	2.8	24.5	57.9	128	44.6	228.4	17	9.3	54.2	19.9
TCGA-50-6593	M0	N2	T1	FEMALE	336	dead	iiia	24.9	4.1	554.1	105.8	31.4	41.9	1	80.6	24.3	18.7	35.7	16	353.1	17.2	1.6	14.6	240.1	95.7	1.7	15	56	3.8	6.4	11	85.8	52.9	40	337.4	14.8	11.3	23.1	11.2
TCGA-55-8091	MX	N0	T2	MALE	600	alive	ib	26.3	3.6	335.5	165.7	69.5	19.7	2.9	116.3	22.5	17	35	27.8	305.5	20.3	1.7	7	427.9	36.7	7.1	18.2	62.5	3	4.8	44.7	76.3	56.1	57.4	169.3	6.7	10.2	13.8	13.5
TCGA-50-5933	M0	N2	T4	MALE	2393	dead	iiib	21.3	4.1	408.9	191.4	111.2	23.1	1.4	146.7	24.4	51	36.1	31.2	746	46.5	1.7	15.7	409.3	88.9	4.6	32.9	152	1.4	6.1	16.1	118.7	45.8	54.6	60.8	13.4	21.1	35.7	20.8
TCGA-90-7964	MX	N0	T2A	MALE	428	alive	ib	35.1	2.7	315.4	93.6	59.8	10.2	0.8	62	25.7	13.8	62.9	11.8	105.7	16.4	0.8	12.9	123.7	33.6	2.5	11.6	60.9	0.9	2.1	7	77.9	152.1	70.9	346.8	19.8	8	28.5	19.1
TCGA-77-A5GA	M0	N0	T2A	MALE	1280	alive	ib	14.5	2.1	242.5	125.5	56.7	9.7	0.1	41.1	27.7	18.1	70.4	10.1	23.3	28.7	0.3	10.2	141.3	10.5	0.5	9.6	19.2	0.1	1.8	20.7	59.9	47.1	80.3	367.8	13.8	7	53.3	14.6
TCGA-73-4676	M0	N1	T2A	MALE	281	dead	iia	60.6	2.9	408.4	139.4	44	48.5	0.6	82.1	23.5	18.1	55.1	14.3	823.3	28.2	0.6	16	168	111.3	1.8	9.7	59.8	0.3	2.3	16	149.7	38.1	73.8	449.4	10.9	11.4	22.5	18
TCGA-39-5030	M0	N2	T2A	FEMALE	59	dead	iiia	13	4	466.6	101.6	81.6	27.4	1.1	77.9	30.8	34.5	51.6	19.8	277	19.6	1.1	9.9	287.1	13.6	4.5	16.9	68.5	0.5	5.2	20.9	51.6	116	55.8	195.9	18.3	5.3	15.6	18
TCGA-NC-A5HJ	M0	N0	T3	MALE	418	dead	iib	18.5	6.8	315	77.7	36.8	32	5.3	39.9	28.4	4.7	47.3	11.3	124.1	17	2	9.2	113.4	27.2	2.2	11	63.3	0.1	3.9	23.1	50.2	55.8	44	68.4	15.3	10.6	17.6	23.1
TCGA-O2-A52W	MX	N0	T2	MALE	261	dead	i	42.7	4.4	389.3	61.1	31.9	13.8	0.1	43.2	18.5	20	59.5	21.2	25.5	12.8	0.3	10.7	304.4	5.2	0.3	6.5	33.7	0.1	1	22.1	37.1	50.8	72	259.3	16.1	4.9	22.1	26.6
TCGA-60-2707	M0	N0	T2	MALE	667	dead	ib	47.8	3	432.8	92.7	88.8	36.9	0.6	91.1	32.8	21.5	90.7	26.9	370.4	22.5	0.6	12.1	221.1	47.6	2.4	48.5	105.8	0.9	4	27.4	106.7	73.4	71.6	539.2	22.9	10.5	45.7	12.7
TCGA-86-8672	M0	N0	T3	MALE	19	dead	iib	6.7	2.7	422.5	126.6	22.5	34.2	1.4	51.1	30.9	1.3	32.3	23.7	241.5	12.2	0.5	19.4	189.3	39.1	0.8	16.2	64.2	0.2	4.3	13	80.5	33	66.9	65.4	22.7	11.6	33.5	14.6
TCGA-85-8666	M0	N0	T2A	MALE	687	dead	ib	5.9	4.9	401.7	137.4	107.5	12	0.9	80.3	23.5	20	73.3	25.9	215.4	21.2	0.3	15.9	247	26.4	1.5	53.3	71.3	1	3.5	33.4	79.9	73.8	92.7	398.9	17.8	6.3	41.2	28.7
TCGA-62-8395	M0	N0	T3	FEMALE	1216	alive	iib	57.4	4.1	611.9	114.2	12.9	46.5	0.3	67.3	26.8	14.7	31.5	32.7	214.4	9.6	1.6	11.5	281.5	54.5	2.7	8.6	53.9	0.7	4.4	22.9	50.2	37.7	58.8	161.5	18.5	17.7	16.3	13
TCGA-55-8203	M0	N0	T1B	FEMALE	547	alive	ia	21.7	4.5	608.2	169	26.8	19.6	4.5	85.3	31	6.5	49.4	21.1	121.1	12.5	0.9	9.4	373.3	42.1	2	7.7	49	0.6	3.2	8.8	60.9	27.6	69.6	133.7	15.4	8.3	21.6	17.3
TCGA-55-7573	MX	N0	T1B	FEMALE	487	alive	ia	37.3	4.2	425.9	160.7	52.4	44.2	1.1	71.2	24.7	18.6	51.9	36.6	105.8	13.2	2.2	11.1	226.4	33.9	3.4	6.8	44.3	1.1	4.2	11.6	54.3	88.8	43.9	439.6	10.3	18.2	13.8	13.7
TCGA-22-5492	M0	N2	T2A	FEMALE	506	dead	iiia	50.1	3.4	454.2	134.8	142.2	26.8	4.9	75.8	31.4	27.6	44	21.8	124.5	27.9	1.2	13	210.4	14.4	4.4	11.1	52.8	0.6	3.2	9.2	55	110.1	68.9	293.9	19.1	11.7	39	50.6
TCGA-63-A5MI	M0	N2	T2	MALE	1784	alive	iiia	24	4.4	331.1	90	33.7	10.8	2.2	62.5	23.3	50	61.9	17.8	56	23.1	0.3	15	183.3	12	4.3	4.2	27.3	0.1	1.4	12.2	63.4	85.2	60.8	186.4	18	10.7	21	34.9
TCGA-86-7955	M0	N0	T2A	MALE	1072	alive	ib	20.7	4.4	525.4	98.1	29.5	13.1	0.2	57.3	32	10.2	27.5	46	23.6	21.1	0.2	13.8	222.9	6.7	0.2	13.1	126	0.1	0.7	14.2	38.1	108.1	53.8	194.3	10.5	14.3	28.2	20.2
TCGA-99-8032	M0	N0	T1A	MALE	44	alive	ia	26.6	4.6	605.2	211.7	16.9	21.4	14.5	93	31.4	4.8	45.8	20.7	212.6	12.8	1.4	9.1	456.5	21.5	1.8	16.7	57.2	0.5	24.4	7.9	41.9	20.5	47.5	90.7	9.9	9.5	24.6	12
TCGA-18-5592	M0	N0	T3	MALE	1519	alive	iib	21.3	4.5	398.7	82.3	158.1	5.8	0.1	47.8	31.5	591.3	95.7	21.3	44.3	53.7	0.1	11.7	287.1	28.7	1.1	18.3	50.7	0.1	1.5	31.4	135.3	52.7	97.7	281.3	15.2	14.1	84.6	26.9
TCGA-MN-A4N4	M0	N0	T1B	MALE	1175	alive	ia	37.5	8.1	869.8	93.1	16.4	33.1	2.6	62.9	21.8	10.4	68.1	27	297.1	12.9	1.2	13.9	238.2	104.2	0.9	24.5	88.5	1.2	5.7	4.3	90.5	42.4	38.1	118.1	18.7	11	20.4	13.7
TCGA-77-8138	M0	N0	T2	MALE	539	dead	ib	19.3	3.3	452.7	100.7	86.8	16.9	0.3	72.8	34.8	19.1	40.1	17	115.8	11.4	0.6	9.6	234.9	197.3	5.8	29.3	99.4	3	2.7	5.6	67.8	146.4	65.2	458.5	25	8.5	18.7	21.8
TCGA-77-A5G1	M0	N1	T3	MALE	4026	alive	iiia	4.7	5.6	535.1	90.7	349.5	19	0.3	105.1	30.5	20.1	34	43.1	298.1	10.7	0.6	8.8	301.5	112.4	2.5	43.1	214.4	1.5	2.1	12.4	86.3	195	79.2	494.2	13.5	16.4	34.8	16.1
TCGA-56-A4ZK	M0	N0	T2	FEMALE	570	alive	ib	13.4	4.2	231.1	68.1	86	12.9	0.2	51	21.7	24.1	64.1	22.8	64.4	24	0.2	14.3	136.7	9.5	1.3	10.3	29.6	0.1	1.7	15.9	51.3	118.7	69.5	326.7	27.4	9	35.3	31.3
TCGA-62-A471	M0	N1	T2B	MALE	1246	alive	iib	14.7	3.6	411.6	105.7	24.3	10.1	0.1	33.6	28.8	1.9	44.6	14.3	30.9	10.1	0.1	17.7	310	41.1	0.6	15.1	70.5	0.2	1.5	9.3	61.2	51.4	69.4	128.4	36.3	8.5	60.1	14.3
TCGA-39-5019	M0	N0	T2A	MALE	3387	alive	ib	15.7	3.8	550.5	141.7	53.1	12.3	1.5	69.5	51.1	16.5	59.9	14	111.1	35.6	0.7	9.6	188.2	19.8	2.3	32.9	41.6	0.7	8.5	13	56.1	66.7	69.7	367.2	15.2	6.4	30.6	21.9
TCGA-66-2790	M0	N1	T2	MALE	699	alive	iib	9.5	4.2	490.9	178.2	32.9	49.8	0.6	63.6	44.5	34.1	35.8	13.8	106.9	34.8	1	7	199.1	30.9	4.5	24.5	75.2	0.8	6.4	13.4	39.8	41.6	73	227.6	16.2	7.1	34.1	24.4
TCGA-78-7145	M1	N1	T4	FEMALE	826	dead	iv	34.5	2.9	344.8	127.1	23.4	33.4	0.2	209.1	33.8	14.4	55.8	26.1	238.4	21.8	1	12.2	236.7	51.8	2.3	12.7	63.6	3.2	3.1	15.7	68.4	54.1	66.5	377.4	13.7	11.5	23.1	23.4
TCGA-77-7139	M0	N1	T2	MALE	4261	alive	iib	67	3.2	471	80.1	36.9	9.2	0.1	94.9	32.3	4.4	67.3	15.8	27.8	54	0.4	13.1	294.9	5.5	0.8	4.5	25.8	0.4	3.2	16.6	61.7	40.2	66.9	206.9	25	7.5	47.1	27.9
TCGA-58-8386	M1	NX	T3	MALE	1	dead	iv	6.8	4.3	460.1	78.7	136.5	31.1	0.4	53.7	26.6	201.4	35.3	34.6	128.2	28.4	1.4	14.4	213.3	48.5	7.6	49.5	105	0.7	3.6	39.3	87.2	73.1	48.8	169.9	20.4	5.4	26.2	15.2
TCGA-97-7937	MX	N0	T2A	MALE	564	alive	ib	49.6	5.7	483.8	87	47	54.7	0.1	99.7	21.9	19.5	72.6	33.6	170.5	13.4	0.9	13.3	242.3	53	0.9	6.2	69.3	0.6	1.9	18	83.3	44.6	37.7	217.4	14.2	11.5	23.3	17.7
TCGA-44-A4SU	MX	N0	T1A	FEMALE	409	dead	ia	47.2	6.8	351.3	85.5	36.9	25.5	0.3	104.7	19	26.4	39.2	28.3	133.8	10.3	1	12.5	206.3	42.2	5.7	5.9	43.4	2	3.2	9.4	63.3	62.3	34.6	141	17.2	7.2	9.2	15.7
TCGA-78-8660	M0	N1	T2	MALE	321	dead	iib	13.3	3.8	709.5	133.9	29	21.1	0.4	59.6	32.9	4.1	44.1	20.4	139	14.1	1.1	29.1	264.4	66	2	12.1	30.2	0.2	2.4	11.4	75.4	41.8	50.7	195.1	21.2	12.3	20.6	16.5
TCGA-22-4605	M0	N0	T2	FEMALE	974	dead	ib	43.1	3	327	95.7	102.9	12.3	0.3	90.3	25.9	16.9	67.5	29	198.4	21.4	1.1	11.3	172.8	25.5	1.2	24.5	62.1	0.6	4	18	89	84.6	92.9	508.5	18.4	14.2	37	13.6
TCGA-94-7557	M0	N0	T2	MALE	5	dead	ib	13.9	5.6	366.9	105.9	52.5	10.8	0.5	62.3	34.2	9.6	45.8	18.6	195.2	19.8	0.5	8.7	206.8	19.6	0.9	13.6	66.2	0.3	12.7	11.3	99.7	159.8	101.8	161.4	22.6	7.8	46.9	28
TCGA-39-5011	M0	N0	T1B	FEMALE	4053	alive	ia	14.1	3.6	350.8	90.4	33.4	25.1	0.3	53.6	42.1	2.5	35.9	12.3	203	24.9	0.3	7.6	299.2	31.3	4.4	5.7	21.5	2.5	1.5	9.8	31.3	41.9	79.9	113.1	25.4	6.7	18.9	25.4
TCGA-MP-A4TD	M0	N2	T2	MALE	307	dead	iiia	25.2	4.1	375.3	103.4	11.7	14.7	1	63.3	35.5	3.2	34.4	10.9	185.9	10	1.8	13	192.4	35.4	1.9	12.9	43.9	0.5	6.7	11.9	73.8	13.4	30.5	138.6	21.3	5.4	18.1	8.8
TCGA-93-A4JO	MX	N0	T1A	MALE	33	dead	ia	30.6	4.3	383.3	87.1	39.7	51.9	0.6	60.2	17.4	6.3	45	21.1	144.8	15.7	1.2	23.7	171	44.1	2.7	10	32.2	0.8	4.6	16	59.5	29.2	40.4	239.1	13.3	7.8	16.9	14.1
TCGA-05-4430	M0	N0	T2	FEMALE	761	alive	ib	35.8	3.1	509.8	168.2	22.3	37	2.2	115.3	34.7	5.6	47	20.1	272.3	14.9	2	8.8	227.2	34.4	3.2	16.8	131.6	1.6	6.3	12	62.7	45.1	48.9	352.1	9.8	9.7	30.8	12.4
TCGA-55-6981	M0	N2	T1	FEMALE	1379	dead	iiia	81.2	2.9	524.6	132.8	26.9	42.3	0.3	134.1	21.9	85.2	37.3	20.2	169	14.6	0.7	11	325.7	231	2.2	8.9	54.4	1.7	2.7	17.2	55.8	90.8	46.7	523.4	8	7.5	12.3	16.2
TCGA-60-2723	M0	N0	T2	FEMALE	1092	alive	ib	69.3	2.7	458.5	113.4	59.9	19.7	1.4	121.4	31.4	12.9	61.1	10.8	104.6	43.4	0.4	8.2	354.4	12.5	3.1	17	44.2	0.4	2.3	13.8	99.2	72.5	80.9	289.8	7.8	4.3	81.9	25.3
TCGA-85-6560	M0	N1	T1B	MALE	1259	alive	iia	11.3	6.6	338.7	128.3	22.8	6.7	1.1	69.5	33.2	0.8	25	25.5	227.5	45.4	3.6	9.6	137.8	2.1	2.1	31.2	112.5	1.6	18.8	9.9	22.7	79.5	84.3	42.9	21.1	4	30.2	48.1
TCGA-55-8096	MX	N0	T2A	FEMALE	719	dead	ib	21.4	5.6	375.3	112.9	56.5	17.1	0.8	123.2	24.1	55.7	38.2	30.7	369.8	11.9	1.5	8.3	217.4	20.6	4.5	17.1	62.1	1.6	6	7.1	65.5	54	34	126.6	18.6	7.9	15.4	13.1
TCGA-97-A4M0	M0	N0	T2A	FEMALE	652	alive	ib	40.2	3.2	310.2	136.5	39.5	47.1	0.1	48	22.4	31.1	59.7	14.5	43.7	11.9	1	14.9	294.5	53.1	2.1	7.3	29.2	0.8	1.5	7.5	63.8	59.6	41.9	167	16.7	6.2	20.7	23.1
TCGA-99-AA5R	M0	N0	T1A	FEMALE	658	alive	ia	23.3	5.1	261	74.6	36.7	35.9	0.2	51.5	22.3	7.7	39.9	12.7	115.8	15.2	2.9	9.7	116.2	34.6	4.1	18.8	47.5	0.9	10.1	17.9	64.1	26.4	28.3	114.5	12.6	16.1	15.6	11.9
TCGA-77-8154	M0	N0	T1	MALE	1841	alive	ia	10.5	2.6	411.1	60.3	38.2	5.4	0.3	31.6	45.1	22.7	77.5	22.9	63	19.7	0.2	13.9	127.1	12.5	0.5	8.9	32.2	0.2	2.5	10.7	41.6	109.6	75	293.1	13.1	3.9	40.5	22.8
TCGA-63-A5MV	M0	N0	T2B	MALE	1100	alive	iia	11.2	6.5	221.8	60.1	58	13.3	4	46.6	28.7	15.5	57.6	22.7	194.8	22.3	0.8	14	160.7	15.8	3.3	13.3	63.3	0.3	3.5	5	80.3	175.5	46	178.6	24.2	8.2	28.3	24.7
TCGA-39-5035	M0	N0	T1B	FEMALE	2080	alive	ia	14.2	4.9	857.1	116.4	69.4	41.5	0.3	43.3	46.5	10.2	45.3	13.4	88.3	25.5	0.5	21	115.6	16.1	1.3	7.9	73.8	0.4	9.7	6	77.2	156.6	68.1	178.3	10.7	4.4	49.5	17.9
TCGA-68-7755	M0	N1	T1B	FEMALE	83	alive	iia	35.5	5.2	301.8	103.4	106.8	7.4	0.3	85.1	32.1	132.4	42.4	17.9	69.7	31.8	0.2	12	317.4	17.4	1.2	17.4	45.8	0.2	2.3	38.7	67.8	40.3	165.4	435.4	15.3	22.1	48.2	20.6
TCGA-78-7161	M0	N0	T3	FEMALE	291	dead	iib	41.6	3.9	633.2	93	4.4	12.9	0.3	128.4	26.6	4.5	37.3	14	137.3	11.4	1.2	11.3	506.4	22.5	0.8	8.6	45.4	0.4	3.5	6.8	47.6	28	42.4	76	9.4	11.5	19.7	11.8
TCGA-MP-A4T4	M0	N1	T2	FEMALE	2617	dead	iib	21.1	4.8	394.2	80.7	41.3	28.2	0.8	92.5	25.2	11.9	30.8	19.7	665.5	21.9	1.1	22.8	310.5	122.1	3.2	12.8	51.2	1.2	3.9	12.9	100.4	75.8	45.2	123.1	17.2	9.8	32.2	24.6
TCGA-22-0944	M0	N0	T2	MALE	223	dead	ib	20.6	3.8	394.8	88.9	97.6	11.7	0.2	45.5	28.1	24.4	86.7	20	29.8	21.5	0.3	13.6	216.6	26.7	0.5	20.5	60.8	0.3	1.5	56.2	74.4	30.5	138.1	455.6	15.3	9.8	48.3	21.7
TCGA-50-5930	M0	N2	T2	MALE	282	dead	iiia	48.6	3.1	649.7	172.7	26.4	16.8	0.7	73.7	20	5.2	64.2	21.8	192.4	16.6	1.3	8.2	638.2	99.9	1.7	26.9	87.1	0.5	4.9	5.2	42.1	60.9	40.5	97.1	9.3	13.3	27.7	11.7
TCGA-05-4397	M0	N1	T2	MALE	731	dead	iib	13.2	12.2	916.9	172.3	17	45.2	0.4	47.3	44	2.5	27.2	6.3	14.1	26.8	0.3	9.9	236.3	18.1	1.2	32.2	66.3	0.5	1.1	12.9	78.5	33.8	60.2	147.8	11.6	3.6	24.6	23.5
TCGA-05-4402	M1	NX	T2	FEMALE	244	dead	iv	73	3.5	651.5	133.4	31.6	34.5	2.3	125.5	32.9	46	46.2	23	186.6	14	1.2	10.3	304	72.9	2.9	10.8	64.8	1.7	3.7	5	71.3	84.5	45.7	434.4	10.8	9	17.4	15.9
TCGA-63-A5MN	M0	N0	T3	FEMALE	345	dead	iib	18.5	3.5	535.6	164.9	89.1	28.1	8.2	151.3	32.6	9.1	28.4	47.8	665.1	23.8	11.9	17	305.6	238.3	4.1	36.8	87.9	5.7	3	5.3	66	76.1	55.7	98.1	12.9	10.9	23.4	18.9
TCGA-18-4721	M0	N0	T1	MALE	4694	alive	ia	35.1	3.7	347.5	117.8	131.6	14.9	2.9	70.1	37.1	17.3	97.7	6.4	116.4	44.4	0.7	7.8	247.7	8.4	3.5	14.2	52.9	0.5	3.3	7.1	32.2	25.2	79.2	220.9	12.2	11.7	31.1	18.7
TCGA-22-5480	M0	N0	T1B	FEMALE	2170	dead	ia	10.9	5	513.6	197.9	127.5	46.6	0.2	64.6	36.3	25.8	107.1	36.6	240.4	18.5	0.3	11	229.9	16.7	1.2	11.3	50	0.5	2.4	11.6	75.7	111.9	62.6	62.9	10.8	6	34.7	25.7
TCGA-43-2581	M0	N1	T3	FEMALE	1176	alive	iiia	32.3	3.3	698.7	119.7	22.8	22.1	0.2	219.8	19.5	22.4	57.9	10.6	887.2	34.6	0.7	18.2	358.7	37.5	5.7	20.6	66	4.9	2	40.5	49.1	43.3	45.4	75.4	13.2	8.1	20	13.3
TCGA-18-3414	M1	N1	T4	MALE	716	dead	iv	48.3	4.6	383.7	70.9	95.6	26.2	0.9	53	37.7	18.5	94.3	11.3	43	23	1.1	8.5	163	10.2	1.8	13.5	63.3	0.2	2.3	15.2	84.7	51.6	52.6	138.4	17.4	9.3	48.9	41.9
TCGA-66-2800	M0	N0	T4	MALE	1492	alive	iiib	140.1	3	396.3	92.1	75.8	14.8	0.4	101.4	41.3	8.2	62.8	10.4	67.2	31.1	0.8	10	269.2	14.1	1.7	33	54.4	0.5	3	20.9	49	40.9	69.2	222.2	11.8	5.1	33.7	21.6
TCGA-56-7731	MX	N0	T2A	FEMALE	3	dead	ib	28.2	3.7	517.7	90.9	57.5	16.2	0.6	58.9	25.6	7.9	51.1	21.5	140.1	16.3	0.8	8	211.2	25	1.3	32.2	67.9	0.6	3.5	24.7	92.8	74.8	55.1	315.7	15.9	7.6	20.8	10.8
TCGA-55-7725	MX	N0	T1A	FEMALE	442	alive	ia	13.4	5.6	282.4	167.8	38.9	51.5	0.1	84.5	15.5	17	69.3	17	100.5	15.5	1.2	2.3	263.3	14.6	4.2	4.5	35.4	2.7	2	14.7	22.8	13	38.6	59.9	9.5	13.5	24.9	16.2
TCGA-98-8023	M0	N1	T3	MALE	649	alive	iiia	5.1	4	657.1	152.6	67.8	24.6	0.8	57.2	30.1	33.5	66.3	30.9	150.4	14.9	0.6	14.4	239	20.6	2.5	38.2	86.4	0.5	3.7	1.7	32.3	112.3	79.1	236.9	19.7	11.4	18.2	28.9
TCGA-05-5425	M0	N1	T2B	MALE	882	alive	iib	9.1	3	668.8	148.7	22.1	50.7	0.1	74.2	47.1	7	74	7.6	42.5	20	1.3	9.8	319.4	32.5	3	10.6	109.5	0.3	2.4	9.1	84.1	34.9	68.4	115.7	21.4	6.4	30.4	15.8
TCGA-35-4123	M0	N0	T1	MALE	182	alive	ia	22.6	2.3	262	70.6	67.6	49.6	0.2	185	43.3	10.4	30	10.8	90.2	26.7	0.8	9	144.2	84.8	5.3	8	59.3	3.4	2.5	6.3	81.4	21.5	69.4	105.9	9.7	5.4	30.7	23.4
TCGA-77-8008	M0	N0	T2	MALE	2639	dead	ib	6.4	5	450	107.8	67.8	22.1	2.4	41.2	22.6	47.2	47.9	30.1	752.4	14.8	1.2	12.7	262.2	47.9	3.3	66.7	109.5	1.2	6.9	3.5	69.2	111.1	53.5	345.5	15.5	12	19.3	16.5
TCGA-94-A5I4	MX	N1	T2A	MALE	491	alive	iia	18.8	4.4	289.1	76.7	65.2	6.8	0.2	46.4	30	16	64.1	27.3	53.7	18.6	0.2	14.3	262.7	11	0.9	12.5	22.4	0.2	2.1	31.1	41.1	65	84	376.8	21.1	8.7	27.3	26.1
TCGA-86-6562	M0	N1	T2A	MALE	376	dead	iia	35.8	8.3	355.5	89	34	21.3	1.3	127.9	29.5	21.6	86.2	17.1	456.5	21.6	1.4	7.7	259.6	64.7	2	20	90.3	1	4.8	22.7	111.7	56.1	61.3	289.6	12	13.1	16.1	16.4
TCGA-55-6986	M0	N0	T2	FEMALE	3261	alive	ib	44	4	511.3	194.3	28.4	22.6	1.3	104	20.8	10.1	38.5	32.3	59.4	11	1	10.2	342.4	86.8	1.5	6.7	43.9	8.8	2.1	31	52.7	29.6	33.7	171	17	14.3	28.6	11.2
TCGA-86-A4D0	M0	N0	T2B	MALE	116	dead	iia	20.7	3.2	419.7	192.7	3.8	8.1	11.3	47.2	34.9	1.7	35.9	13.2	131.4	11.5	0.6	12.8	248.6	6.3	1	2.5	38.4	0.2	25	6.4	34.2	25.9	47	56.4	14.9	5.4	33	14.9
TCGA-77-7335	M0	N2	T4	FEMALE	2133	dead	iiib	14	3.4	372.3	94.4	84.5	13.5	0.9	54.7	32.6	8.3	57.9	10.2	267	19.2	0.9	3.6	236.2	4.3	1.5	19.4	44.3	0.5	10.5	9.2	49.5	36.5	122.5	390.2	10.4	10.1	38.8	15
TCGA-60-2711	M0	N0	T2	FEMALE	1260	alive	ib	52.8	3.7	550.9	102	51.7	11.1	0.2	71.8	47.7	15	75.9	12.9	26.1	18.9	0.5	16.4	278	10	1.7	11.3	28.7	0.1	2.2	7.4	43.3	128.6	65.4	383.3	14.7	10.4	35.8	29.1
TCGA-85-A4JB	M0	N0	T3	MALE	942	alive	iib	6.9	4.1	495.4	94.7	50.6	14.2	1	56.9	22.7	24.2	33.2	27.1	67.4	16.8	0.3	14.2	268.2	27.3	1.4	19.9	55.6	0.3	9.6	17.8	95.1	68.6	120.3	361.6	26.7	10.4	36.3	30.1
TCGA-55-7815	MX	N0	T2A	MALE	773	alive	ib	40.4	3.8	540.2	251.9	61.1	17.6	0.5	183.7	25	3.5	42.5	23.1	327	22.8	1	1.5	451.9	8.8	4.1	8.3	86.6	0.7	3.9	12.3	5.6	19.9	63.3	25.4	6.3	11.2	25.7	19.4
TCGA-50-8457	M0	N0	T1A	FEMALE	1125	alive	ia	29.3	5.1	254	127	30.5	29.1	0.2	95.4	22.8	18.8	62.7	39.4	118.5	15.8	3.2	11.9	155.5	50.8	4.5	9.2	43.3	0.8	4.3	24.1	69.1	51.4	35.2	265.4	13.9	12.3	14.1	9.8
TCGA-NK-A5CX	MX	N0	T2B	MALE	111	alive	iia	52.2	3.7	517.5	80.4	84.5	18.5	0.7	69.9	29.6	15.9	83.1	40.5	113.8	14.4	0.3	11.2	272.7	29	1.7	23.3	70.1	0.9	2.4	16.2	80.1	72.1	52.5	297.2	29.5	4.6	46.6	16.9
TCGA-66-2767	M0	N3	T2	MALE	61	alive	iiib	22.4	3.4	392.2	108.5	63.1	25.4	0.6	63.5	43.4	20.7	50.1	12.1	80.2	19.5	1	11	146.1	11.2	3.3	13.8	35.7	0.4	2.6	11.9	47.8	44.7	66	416.6	12.9	6.3	29.6	17.8
TCGA-34-5241	M0	N0	T2	MALE	515	dead	ib	23	2.6	567.2	109.7	31	39.6	1.3	87.6	45.2	6.5	37.2	11.8	90	17.9	0.9	5.6	157.2	10.8	6.8	26.5	126.8	0.5	4.2	8.2	34.4	42.4	111.2	308.8	12.3	4.9	67.3	18.8
TCGA-98-A53H	M0	N0	T1A	FEMALE	618	alive	ia	29.3	5.3	286.6	94.5	68.4	19.1	1.2	60.9	24.9	11.7	32	22.1	200	16.1	3.1	10.2	173.1	25.2	3.8	26.3	60.8	1.5	7.6	14.9	63.4	39.6	39.9	104.7	10.6	10.8	16	14.1
TCGA-86-A4P8	MX	N2	T1B	FEMALE	805	alive	iiia	32	7	180.2	77.2	62	54.4	0.2	55.4	21.3	11.9	40.8	18.1	126.9	18.1	3.8	10.6	85.3	44.5	5.3	17.7	46.6	0.4	7.4	22.7	70.3	33.3	30.8	73.1	14.3	20.6	16	13.7
TCGA-56-1622	M0	N0	T2	MALE	881	dead	ib	65.9	3.4	648.6	144.5	75.1	13.6	2.7	62.3	24.9	5.5	66.9	24.4	60.3	28	0.1	8.6	338.9	22	2.1	13.7	119.7	0.6	1.2	33.9	42.6	52.1	48	138.8	20.1	7.1	29.6	27.1
TCGA-85-A512	M0	N1	T1B	MALE	465	alive	iia	33.7	3.4	349.8	61.4	105	9.9	0.2	34.5	31.9	8.1	117.4	14.2	46.5	13.2	0.1	16.6	190.5	4.1	0.5	18.8	40.7	0.2	3.3	35.3	109.7	47.1	100.8	515.7	24.1	8.2	65.2	24.5
TCGA-J1-A4AH	MX	N0	T2B	MALE	581	alive	iia	101.7	5.5	331.9	96.8	68.2	9.5	0.7	75.5	43.2	4.2	76.5	14.3	25.8	34.1	0.3	18.3	262.1	9.5	0.7	18.6	24.6	0.1	2.9	18	75.2	58.5	58.8	219.9	29.3	11.6	24.3	49.2
TCGA-78-7540	M0	N0	T2	FEMALE	1197	dead	ib	20.6	4.4	359.3	89.7	10	16	0.2	64.4	26.5	12	62.3	81.8	20.1	12.8	0.5	6.5	214.3	72.3	0.4	5.3	101.3	0.3	2.4	81.3	66.2	47.7	48.6	298	33.5	16	12.9	9.8
TCGA-44-2657	M0	NX	T2	FEMALE	1351	alive	ib	38.9	5.3	395.5	144.5	47.4	45	0.4	66.5	99.3	13.3	31.1	15	103.4	16.5	2.5	8.7	255.6	22.5	5.5	7.8	41.6	0.7	4.8	4.2	33.6	46.3	32.7	157	9.1	6	13.3	14.9
TCGA-55-6543	MX	N0	T1B	FEMALE	435	alive	ia	67.5	4.1	417.5	277.2	59.9	24.2	0.7	151.5	23.7	14.7	35.9	33.9	201.4	14.1	0.8	6.8	338.9	60.6	3.4	11.6	56.3	7.7	2	23.7	83.5	51.4	45.3	230.6	6.6	9.4	18.6	9.7
TCGA-90-A4ED	MX	N0	T2A	MALE	615	alive	ib	47.9	6.7	208	74.7	25.7	9.3	0.5	122.9	25.9	23.1	49.3	40	91.6	13.3	1.2	29.2	75.4	22.4	3.1	9.6	38.6	0.2	3.9	3.8	86.4	204.2	26.9	285.9	23.5	5.6	24.1	21.4
TCGA-34-5929	M0	N0	T2	FEMALE	151	dead	ib	30.8	6.2	693.8	87.5	26.2	17.9	0.7	59.7	32	19.4	93.1	21.5	63.3	13.2	0.4	10	355.3	4.7	0.8	10.1	51.7	0.2	20	27.6	43.6	112	46	250.9	17.2	5.3	22.5	17.1
TCGA-NJ-A4YP	M0	N0	T2A	MALE	50	alive	ib	60.9	5.1	333.8	131.8	25.8	21.4	0.5	79.3	23.8	2.7	64.3	22.3	245.4	10.2	0.5	10.8	219.6	22	1.1	20.4	62.4	0.5	5.2	23.2	122.2	27.3	42.5	127.5	16.7	13.6	25.9	15.9
TCGA-55-A48Z	MX	N3	T1A	FEMALE	651	alive	iiib	18.2	8.1	310	179.9	27.1	22.9	0.4	48.3	19.7	43	40.1	19.2	317.9	16.5	4.6	15.5	180.2	67	3.3	12.2	39.9	0.6	4.7	10.1	62.2	44.2	40	204.3	18.3	8.2	12.8	14.1
TCGA-85-7844	M0	N0	T2A	MALE	911	alive	ib	33.8	4.3	307.1	138.8	162.7	27	4.3	57	24.2	34.4	107	18	218.8	42.1	1	11.8	263.3	19.7	4.3	20.3	81.4	0.8	3.9	17	67.2	142.3	59.3	537.2	19.4	11.6	26.5	24.5
TCGA-44-3398	M0	N0	T1B	FEMALE	1163	alive	ia	37.9	3.5	388.2	170.1	98.3	31	0.6	125.8	33.9	4.5	16.4	6.5	222.5	13.6	1.8	4	145	33.1	3.5	18.1	49.5	10.6	5.5	6.2	26.9	13.6	67.5	143.2	6.5	6.9	24.9	15
TCGA-86-8075	M0	N0	T2	FEMALE	694	dead	ib	36.2	7.5	336	166.2	29.1	30.4	2.1	92.1	19.1	27.2	41.9	32.9	616.3	28.8	1.5	10.7	267.3	60.8	3.2	22.1	109.2	1.6	6.3	10.9	108.8	62.4	40	355.2	14.7	11.2	12.1	17.2
TCGA-86-6851	M0	N1	T1B	FEMALE	179	alive	iia	30.1	9.6	457.8	116.8	37.2	39.8	0.2	65	22.7	13.2	53.8	16.9	227.7	18.6	1	17.1	270.2	144.1	5.1	7.4	53.5	1.5	2	3.8	54.5	73.6	40.6	428.5	19.1	7.2	13.9	18.5
TCGA-MP-A4SW	M0	N1	T2	MALE	1778	dead	iib	32.8	6.6	449.8	104.8	43.5	35.8	0.2	51.7	26	30.2	46.3	14.4	95.4	10.1	0.8	12.8	201.4	44.7	1.7	8.8	31.5	0.5	2.4	15.3	63.8	67.1	36.3	288.1	9.2	6.7	19.8	13.1
TCGA-91-7771	MX	N0	T3	MALE	492	alive	iib	17.9	5.1	508.7	208.6	27.2	34.3	0.5	72.8	24.9	4.4	49	29.5	116.9	22.4	6.1	7	359.3	23.6	6.8	8.5	85.1	0.6	4.9	13.7	54.8	37.3	56.7	110	21.8	10.9	24.9	16.1
TCGA-98-A538	M0	N0	T3	MALE	826	alive	iib	61.5	2.5	419.9	95.3	49.7	20.3	0.3	66.9	18.5	26	47.2	39.2	56.4	49.4	0.2	10.4	226.9	42.7	1.2	6.1	60.7	0.1	1.4	9	54	93.4	74.4	377.9	18.7	9.1	37.9	28.5
TCGA-99-8025	M0	N2	T3	FEMALE	1060	alive	iiia	22.4	4.3	408.5	91.7	12.6	37.5	0.4	177.5	21.1	5.4	55.3	18.7	139.2	14.5	0.9	14.8	305.5	129.9	1.3	12.6	64.3	2.3	4.6	9.9	132.5	36.5	61.7	383.2	17.8	12.1	17.8	14.7
TCGA-97-8175	M0	N0	T2A	FEMALE	551	alive	ib	51.9	5.6	535.8	79	35.3	52.1	0.1	157.2	31.9	7.3	31.8	28.1	146.9	20.2	0.5	13.8	200.1	207.7	2	15.9	65.3	3.1	1.7	13.2	46.2	53.3	66.7	380	19	8.1	12.3	15.8
TCGA-96-8169	M0	N0	T1A	FEMALE	557	alive	ia	13.2	3.1	320.1	60	105.7	26.9	0.1	58.7	25.6	29.1	53.3	14.6	283.9	20.2	0.5	12.9	150.6	91.8	1.6	23.3	69.8	0.8	2.5	5.6	47	150.1	77.1	400.9	27.6	7.6	26.2	19.7
TCGA-49-4501	M0	N0	T2	FEMALE	1421	dead	ib	37.7	3.1	683.2	208.3	41.2	67	0.5	80.9	28	21.8	46.1	14.5	91.6	15	1.7	6.9	290.7	49.3	1.9	7	44.9	0.4	4.8	9.7	75.6	74.4	68.9	313.1	14.6	8	19.9	14.1
TCGA-49-AARN	MX	N0	T1	FEMALE	1135	dead	ia	27	4.9	496.5	105.1	30.2	32.8	0.5	153.3	27.6	9.2	58.3	19.3	81.1	9.9	1.4	9.3	267.9	94	0.9	9.4	34.1	11.4	3.5	15.5	87.2	49.8	38.8	420.8	25.5	10.4	19.5	12.5
TCGA-66-2783	M0	N3	T2	MALE	759	alive	iiib	17.5	3.6	394.2	165.3	104	6.2	0.3	70.1	32.6	7.4	77	17.9	46.4	34.8	0.6	9.6	252.2	8.7	1.8	9.2	53.9	0.1	1.7	19.5	82.6	89.4	116	354.3	13	8.8	109.1	16.5
TCGA-85-8277	M0	N1	T3	MALE	307	dead	iiia	22.8	5.3	420.3	122.2	96.6	11.3	0.2	81.1	20.8	10	129	21	149.3	37.3	0.2	14.2	226.5	14.9	0.9	11.3	32.4	0.1	1.7	38.4	54.3	71.1	77.5	311.6	23.1	8.9	41.5	19.9
TCGA-33-4586	M0	N2	T2	MALE	428	dead	iiia	33.8	3	533.8	88	152	18.6	2.1	80.7	49.4	20.5	94.8	18.1	40.4	36.9	0.2	9.1	318.8	19.9	0.5	29.7	62.9	0.2	1.4	49.3	79	77.1	81.9	469.1	8.5	8.6	41.2	20.5
TCGA-62-A46Y	M0	N2	T2	FEMALE	414	dead	iiia	33.4	4	558.4	157.5	35.3	41.6	0.1	95.8	19	18	34.8	16.8	66.5	12.5	0.7	10.7	352.7	71	2.1	6	25.8	0.9	2.3	10.3	48	38.1	43.2	241.9	10.1	7.9	20.2	15
TCGA-50-5942	M0	N0	T1	FEMALE	1847	alive	ia	38.2	4.8	226.6	136.2	75.9	27	0.2	127.4	21.1	30.7	39.8	43	93.2	11.2	4	7.5	170.3	45.9	4.2	4.5	51.2	5.1	3.9	13.4	40.9	46.5	31.8	206.2	16.7	12.8	16.9	10.5
TCGA-60-2716	M0	N1	T2	MALE	1475	alive	iib	14.1	5.4	319.8	101.1	17.2	8.2	1	95.6	48.5	12.9	39.5	17.6	14.3	10.6	0.1	16.7	138.1	18.6	0.3	3.5	55.4	0.2	1.4	8.7	50.4	114.6	146.6	204.1	20.7	14.2	40.2	17.2
TCGA-46-6025	M0	N1	T2B	MALE	324	alive	iib	6.9	4.3	347.8	74.3	69.1	13.4	2.7	142.8	18.7	70.7	77.9	46.1	103.7	32	0.2	27.8	287.4	121.8	4.8	19.1	90.8	0.2	1.1	36.8	145.1	47.1	115.1	712.3	12	10	21.9	26.4
TCGA-64-5775	M0	N0	T4	MALE	62	dead	iiia	15.2	2.5	536.1	157.1	88.9	14.7	10.8	82.1	26.8	10.2	2.4	56.6	1008.6	20.2	1	11.1	299.1	74.8	0.5	159	104.9	4.1	1.5	18.3	66.6	19.2	45.9	76.5	11.5	17	31	25
TCGA-56-6545	M0	N0	T2A	FEMALE	666	alive	ib	19.7	3.5	541.5	139.7	54.8	22	3	81.3	27.8	213.2	45.9	40.7	893.2	20.5	0.8	9	225.3	33.4	5.6	46.4	94	1.3	9.5	16.9	43.1	34.3	37.9	126.3	15	6.1	28.2	22.3
TCGA-18-4086	M0	N0	T2	MALE	85	dead	ib	29.7	4.7	333.6	96.4	107.4	13.5	0.3	107.3	38.8	11.6	50.2	10	59.2	28.4	0.6	9.2	161	11.4	2.7	13.1	63.4	0.3	2.5	14.6	51.7	56.2	90	179.5	13.1	9.9	79.5	21.5
TCGA-NJ-A7XG	M0	N1	T4	MALE	617	alive	iiia	43.7	4.5	367.1	158.6	11.5	27.8	1.2	95.6	23.1	7.3	61.5	13.8	14.8	6.5	0.3	12.9	209.8	82.7	0.5	2.2	26.1	3.5	1.3	17.4	106.5	38.8	28.1	294.6	13.6	8.3	14	9
TCGA-78-7536	M0	N2	T2	MALE	244	dead	iiia	92.3	5	409.7	179.4	12.2	34.5	4.9	60.3	35.2	10.2	41.4	33.5	152.6	19.8	0.5	9.5	272.9	1.5	2.2	4.7	54.4	0.2	2	6.2	27.3	33.5	135.9	135.4	24.3	18.1	26	34.7
TCGA-NJ-A55R	MX	N0	T1B	MALE	603	alive	ia	26.3	4.3	435.6	222.8	11.7	14.2	13.2	82.2	36.8	3.1	47.7	21.9	105.1	7.2	1.2	11.1	393.5	22.8	1	10.5	39.8	0.5	17	3.5	68	24.4	29.8	101.3	20.5	5.6	15.2	15.5
TCGA-56-8307	M0	N0	T3	FEMALE	818	alive	iib	2.4	3.7	510.1	135.6	8.6	12.8	0.1	43.4	27	30.6	67.4	28.7	43.9	24.4	0.3	15.9	220.6	22.6	1.5	9.9	26.3	0.2	0.9	9.6	28.6	259.8	39.9	44.1	21.9	5	23.9	18.6
TCGA-56-8624	MX	N0	T3	MALE	420	alive	iib	18.5	4.3	189.3	91.3	145.9	17.2	0.5	61.4	31.2	37.7	49.2	25.4	54.9	8.6	1.6	11.7	73.5	21.3	1.5	6.2	38.1	0.3	5.5	3.7	82.1	228.4	69	529	21.2	13.1	38.9	14.1
TCGA-95-A4VK	M0	N2	T2B	FEMALE	651	alive	iiia	26.8	5.8	181.6	243.7	21	34.8	0.2	185.1	26.7	5.9	50.5	19.7	88.2	13.3	0.6	15.9	146.1	42.9	2	7.3	62.8	0.5	3.1	1.9	97	39	40.7	175.5	18.6	17	27.1	23.5
TCGA-85-8350	M0	N0	T1B	MALE	683	alive	ia	13.1	4.6	753.5	144.9	63.4	33.5	1.7	61.4	52	15.6	57.6	16.4	166	15.3	0.7	17	250.7	47	2	39.1	65.6	0.4	16.6	12.1	83.2	140	70.5	526	17.7	9.3	27.7	21.4
TCGA-66-2755	M0	N0	T2	MALE	28	alive	ib	50.4	3.6	535	94.2	108.6	31.3	0.4	115.6	30.5	30.5	97.4	27.7	215.2	19	0.2	9.9	200.5	5.5	1.7	28.4	51.6	0.9	3.8	16.3	53.4	55.8	54.4	44.2	12.4	3.9	28.6	19.1
TCGA-56-A4BX	MX	N0	T2B	MALE	405	alive	iia	37.8	9.3	519.9	76.3	66.3	4.2	0.3	51.5	31.1	48	93.3	18.8	8.9	25.2	0.1	18.2	249.2	17	0.2	4.1	53	0.1	0.9	12.3	83.4	63.1	77.9	407.7	17.8	8.9	22.4	22.2
TCGA-44-A47B	M0	N0	T2A	MALE	287	alive	ib	45.5	3.9	358.3	98.1	22.8	28.1	0.6	187.8	36.3	4.7	53	37.9	90.4	16.4	0.5	11.4	281.8	45.8	2	7.8	52	2	1.8	17.7	38.8	61.2	99.1	424.8	18.6	9.1	17.6	14.8
TCGA-39-5028	M0	N1	T4	MALE	52	dead	iiia	14.3	2.4	443	129.8	68.5	18.4	0.8	55.1	35.4	20	30.4	30.2	86.3	16.2	0.5	7.1	193.8	46	1.8	27.4	96.4	1.2	2.8	7	49.2	57.6	128.5	124	11	5.2	52.9	11.4
TCGA-78-7154	M0	N2	T3	MALE	593	dead	iiia	105.8	2.6	341.3	279.4	56.3	12.3	0.2	68.6	22.2	6.3	33.4	20.5	112.8	23.2	1.9	4	327.8	25	1.2	7.2	117.8	0.3	2.7	26.4	35.5	43.7	76	85.6	28.4	15.6	25.1	29.5
TCGA-94-7033	MX	N0	T2	MALE	640	alive	ib	6.6	4.3	555.7	75.9	61.1	18.9	0.1	20.1	26	17.6	49.9	17.1	11.5	9.1	0.1	12.2	132.2	37.6	0.6	9.8	13	0.1	1.8	12.6	108.3	51.4	76.4	435	15.6	5.5	33.5	12.4
TCGA-77-8130	M0	N1	T2	MALE	4765	alive	iib	18.7	2.1	532.9	61.9	84.7	9.9	0.7	38	33.4	16.3	47.4	56.9	1084	8.9	0.2	9.6	186.1	143.9	2.4	99.8	129.9	1.9	3	17.5	100.9	82.7	32.8	300.7	17.8	4.4	38	8.7
TCGA-77-7465	M0	N1	T2A	MALE	990	alive	iia	27.9	3.5	391.5	117.5	46.2	29	2.9	123.8	37.4	32.9	85.3	12.9	48.3	16.8	0.6	4.7	221.7	6.3	1.6	13.7	41.3	0.1	2	19.8	17.9	31.2	74.1	117.4	9.4	4.3	26.7	30.1
TCGA-22-1012	M0	N0	T2	FEMALE	429	dead	ib	34.1	3.9	524.4	68.1	107	13.5	17.6	47.7	35.1	17.1	88.7	16	76.8	20.4	0.3	17.2	130.1	14.6	0.5	14.4	26.4	0.4	2.1	20.8	107.3	79.3	48.2	185.5	16.8	3.7	70.4	24.9
TCGA-52-7622	M0	N0	T1A	FEMALE	862	alive	ia	48.1	4.9	333.4	78.3	98.3	17.8	0.7	70.1	25	12.5	46.9	16	119	25.9	0.9	9.6	180.1	22.8	2.5	16.2	41.3	0.4	3.4	38.6	84.8	46.3	85.7	275.7	17.8	12.9	26.3	18.8
TCGA-50-5051	M0	N2	T2	FEMALE	478	dead	iiia	34.6	2.9	537.2	162.5	13	18.4	2.3	97.3	38.3	2	50	22.3	55.1	6.5	0.6	8.8	298.5	37.5	0.8	8.6	26.5	0.6	2.3	5.6	64.2	25.7	45.7	227.9	9.9	6.7	28.3	9.9
TCGA-85-7950	M0	N0	T2A	MALE	576	alive	ib	37.8	7.3	796.1	127.7	50.5	19.9	0.9	57.7	28.1	48.3	38.5	35.3	416.8	15.4	1	9.5	334.6	8.1	1.6	40.9	44.6	0.5	8.6	8.8	40.3	152.9	46.3	92.4	6.2	7	17	25
TCGA-O1-A52J	MX	N0	T1	FEMALE	1798	dead	ia	23.5	6.1	466.6	158.6	45.2	20.6	0.1	41.3	71.5	20.4	48	23.8	44.1	8	1.4	14.5	212.7	68.2	1.1	7	30.6	1	2.3	8.7	51.4	39.3	32.2	316.4	8	7.4	14.8	15.8
TCGA-92-8064	MX	N0	T2B	MALE	160	alive	white	50.8	4.4	395.9	76	96.2	13.3	0.7	53.5	26	16.2	64.8	20.3	164.4	36.2	0.7	12.2	199.5	10.6	2.9	23.4	42.5	0.3	3	20.1	97.9	57.3	64.9	237.3	19.1	7.1	31	48
TCGA-77-7140	M0	N1	T2	FEMALE	632	dead	iib	74.3	1.7	311.1	71.6	84.1	7.4	0.4	129	34.7	23.4	63.9	20.5	57.1	30.5	0.2	7.6	321.4	3.9	2.9	8.7	33.3	0.1	1.7	18	56.4	45.7	84.4	144.7	9	6.6	22.3	23.7
TCGA-86-8279	M0	N1	T2A	MALE	949	alive	iia	4.5	3.8	730.8	99.8	23.8	59.5	1.1	49.6	35.8	15.2	62.4	29.3	285.6	10	0.5	20.2	237.9	22.8	0.6	13.9	46.4	0.3	4.2	12.6	113	53.4	42.5	566.5	13.6	11.4	20.8	13.6
TCGA-44-6147	M0	NX	T1B	FEMALE	845	alive	ia	34	11	65	203.3	61.8	88.2	0.5	70.2	7.9	27.2	28.8	11.6	199.5	73.2	13.4	1.5	48.7	6.5	17.6	9.8	69.4	1.3	7.8	10.6	23.6	11.2	75.2	36	2.9	19	14.2	35.5
TCGA-85-A50M	M0	N0	T2B	MALE	826	dead	iia	40.6	4.8	381	286.8	113	18.1	7.9	107.4	19.5	66.6	36.3	144.2	507.6	22.1	0.3	12.4	550.3	168.6	1.6	35.2	138.6	2	3.4	26.3	127.7	92.3	60.1	190.2	6.8	14.1	17	23.5
TCGA-49-4506	M0	N1	T2	FEMALE	999	dead	iib	3.5	1.8	323.7	190.8	46.7	9	0.1	36.6	24.1	3.2	24.5	6.1	18.3	8.3	0.6	7.9	180.8	19.1	0.9	8.2	105.4	0.1	1.2	5.8	45.6	10.3	113.3	100.2	4.4	3.3	59.4	10.3
TCGA-L4-A4E6	M0	N0	T1	MALE	435	alive	ia	24	5.9	268.7	85.4	52.4	37.1	0.1	54.5	24.3	6.2	34.5	11.5	106	16	3.3	8.1	131.4	39.4	2.3	22.9	38.4	0.8	4.8	12	69.7	23.7	37.3	124.9	13.1	11.5	12	12.3
TCGA-46-3769	M0	N0	T4	MALE	135	alive	white	27.9	2.5	744.5	195.2	68.9	30.3	13	55.4	92.7	98.4	22.6	17.8	82.8	14.5	0.8	7.2	323.7	163	2	59.5	104	5.6	1.6	12.3	62.6	42.4	73.2	101.9	7.1	6.2	68.4	15.4
TCGA-22-5473	M0	N0	T3	MALE	1933	dead	white	37.5	3.2	424.3	130.6	95.8	9.8	0.6	106.8	35.5	52.8	60.7	16	79.1	18.2	0.2	10.9	196.5	23	0.8	21.4	81.4	0.3	1.8	20.1	59.2	56.9	94.1	591.9	18.6	7.7	38.2	22.7
TCGA-90-6837	MX	N0	T3	MALE	758	alive	iib	39.4	4.7	667.2	76.8	37	24.3	2.8	48.4	32.9	16.7	60.2	51.9	248.9	7.6	0.5	8.6	177.9	3.8	1.2	36.2	62.7	0.5	4.2	24.2	48.8	92.4	51.9	406.3	10.6	14.4	27.4	13.5
TCGA-55-7281	M0	N0	T1B	FEMALE	872	alive	ia	27.8	4.1	466.6	49.9	22.7	35.6	0.3	137	29.1	8.2	70.7	27.6	243	14.1	0.7	10.7	210.3	111.2	1.6	9.2	26.1	2.7	3.1	11.4	110.8	44.6	44.6	815	15.8	9.3	12.4	11.6
TCGA-64-1679	M0	N2	T1	FEMALE	2488	alive	iiia	49.1	3.5	444.4	98	35.1	41.6	2.6	79.5	26	16.2	39.6	27.3	1051.3	17.7	1.1	9	176.1	127.6	2.9	52.5	139.7	12.4	6	8.6	81.5	129.1	64.8	287.5	8.1	12.5	17.1	14.7
TCGA-21-5784	M0	N0	T2	FEMALE	1268	alive	ib	12.1	2.6	721.9	56.1	48.5	13.8	0.3	43.4	29.5	14.1	123.5	18.6	36.5	11.3	0.4	9.1	275.7	11.1	0.9	10.6	27	0.1	3.1	9.1	59.1	50.7	48.8	415	20.6	4.4	34.7	10.8
TCGA-18-3407	M0	N0	T2	MALE	136	dead	ib	16.2	6	392.1	119.2	112.2	12.1	0.7	81.4	23.1	22.9	59.2	20.2	177.6	26.5	0.6	10.5	220.4	19.6	1.2	17.8	72	0.5	3.9	31.3	37.7	57.1	95.5	340.8	15.1	9.9	37.7	16.1
TCGA-44-7662	MX	N0	T2A	MALE	218	alive	ib	33.7	4.8	443.1	86.9	25.2	45.9	2.3	119.4	19.3	14	47.9	23.7	658.5	18.2	0.6	14.7	294.8	58.8	2.5	35.6	114	1.3	5.8	11.3	119.3	25.8	45.9	176.4	13.1	9.7	16.6	13.5
TCGA-43-7656	MX	N0	T1B	MALE	596	alive	ia	7.4	5.3	307.2	87.1	59.5	13.6	0.6	51.9	31	15.9	42.4	16.1	140.4	17.1	0.6	11	121.7	7.4	2.4	9.7	61.6	0.4	3.8	5.1	42.2	70.1	49	65.3	11.8	8.5	35.8	25.4
TCGA-66-2727	M0	N0	T2	FEMALE	516	dead	ib	38.9	4.9	392.2	181.6	109.3	16.9	1.4	108.2	41.4	16.1	55.5	8.9	53.8	55.5	0.4	11.5	262.8	8.8	1.8	5.4	42.1	0.1	1.3	19.2	52.6	60.8	115	544.9	12.5	9.5	69.8	26
TCGA-77-A5GF	M0	N1	T2A	MALE	840	dead	iia	45	4.4	379	105.1	53.1	6.5	0.2	57.5	31	9.3	93.8	15.6	98.9	38.3	0.5	16.3	272.9	15.3	4.9	16.8	32.6	0.2	2.3	19.1	76.4	53.2	86.8	292	26.6	13	30.2	19.9
TCGA-69-7761	MX	N0	T2A	MALE	186	alive	ib	11.3	5.2	429.5	212.4	48.9	40	2	112.7	25.4	5.6	55.6	29.2	186.6	27.6	2.6	9.2	177.8	71.7	5.4	10	168.2	1.7	3.5	26.7	66.2	68.4	56.8	105.3	28.6	15.2	17.7	20.4
TCGA-NC-A5HO	M0	N1	T3	FEMALE	1336	alive	iiia	32.6	2.6	254	105	57.3	15.6	0.2	29.1	31.1	16.2	136	13.4	30	13.5	0.1	12.1	197.4	17.1	0.3	19.2	14	0.1	1.1	29.6	33.4	38.6	125.2	582.5	24.3	4.8	30.4	20.3
TCGA-66-2771	M0	N1	T2	MALE	578	alive	iib	57.5	2.6	461.2	86.9	36.1	54.2	0.1	50.3	47.6	5	43.1	7.2	28.5	18.2	0.8	5.6	138.9	4.7	2.6	12.2	33.7	0.1	1.6	9	18.2	26.3	100.7	262.6	7	6	37.8	23.7
TCGA-85-8582	M0	N0	T1A	MALE	1160	alive	ia	12.6	4.2	412.9	112	282.9	18.5	3.9	82.1	18.7	22.7	36.8	60.3	567.2	16.6	0.5	14.3	227	29.4	2.1	39.7	137.6	0.7	7.3	24.8	102	220.4	44.8	198.8	17.8	6.8	28.7	16.2
TCGA-44-2661	M0	N0	T1	FEMALE	1159	alive	ia	29.9	3.8	366.3	116.3	55.5	48.9	0.3	61.2	25.2	9.5	20.4	10.1	77.4	13.9	2	5.3	132.8	28	5.2	6.8	39	0.5	3.4	5.7	28.5	25.9	48.5	215.7	9.4	5.9	18.5	12.1
TCGA-50-6590	M0	N0	T2	FEMALE	1288	dead	ib	9.8	4.5	631.7	151	67.8	21.3	7.8	51	25.9	32.4	21.2	32.7	236	18.2	0.5	8.9	408.6	67.9	2.8	59.3	98.9	5.5	2.8	28.9	70.9	57.9	61.1	76.9	18.1	8.6	20.4	18.9
TCGA-38-4629	M0	N0	T3	MALE	864	dead	iib	26.5	3.2	435.7	124	44.9	35.3	2.1	76.6	31.4	8.5	32.9	35.3	267.3	25.4	0.7	13.1	209.9	107.3	3	47.4	107	2.4	3.2	11.2	83.7	25	47.1	136.7	13.6	7.7	27.9	10
TCGA-55-8208	M0	N0	T1B	FEMALE	674	alive	ia	46.9	5.3	455.4	117.8	48	40.9	1.6	55	29	3.9	57.1	12.9	303.3	22.8	1.4	8.1	274.6	33.8	3.9	24.3	77.8	0.8	4.6	13.5	50.1	28.6	62.5	125.8	20.5	7.5	15.8	14.5
TCGA-60-2704	M0	N1	T2	MALE	1154	dead	iib	22.8	13.4	230.2	124.6	85.1	17	2.3	83	31.1	45.4	37.5	21.6	686.1	34.3	3.5	6.6	290.2	19.7	6.9	43.2	87.9	1.5	7.1	24.9	36.1	46.4	51.4	140.3	39	11.6	20.8	19.8
TCGA-95-A4VP	M0	N2	T2B	FEMALE	605	alive	iiia	19.5	5.5	592.7	128.5	22.4	13.2	4.1	38	26.2	2.6	38.7	12.4	96.6	6.7	1.1	9.6	204.7	27.9	1.3	16.4	24	0.2	6.4	10.3	50.5	14	31.1	116.5	15	6	20.2	9.4
TCGA-77-A5G6	M0	N2	T2	MALE	678	dead	iiia	56.2	7.7	489.2	71.5	50.2	13.9	0.6	67.4	29.9	33.6	83.9	24.7	92.3	17.8	0.3	16.5	133.4	8.5	1.3	13.5	38.4	0.1	31.3	13.1	68.8	92.2	64.5	448.2	23.1	7.8	35.1	30.7
TCGA-85-8355	M0	N0	T1A	MALE	61	alive	ia	12.8	6	324.4	100.9	82.4	12	0.3	60	26.2	18	56.7	23.8	55.8	29.7	0.6	8.1	228.9	9.4	6.5	9.5	46.6	0.5	3.4	5.8	71	107.6	84.1	274.2	14.9	12.3	29.3	24.6
TCGA-34-5234	M0	N0	T1	FEMALE	2271	alive	ia	19.1	2.3	262.5	73.8	34	29.5	0.5	52.8	47.6	4.6	17.6	4	103.8	10.8	1.5	3.3	106.8	17.9	3.2	8.8	65.9	0.3	4.2	3.3	33.2	12.2	57.1	195	6.1	3.7	19.7	13.7
TCGA-66-2795	M0	N1	T4	MALE	122	alive	iiib	64.7	3.6	283.7	241.5	78.4	13.8	0.5	58.1	38.3	19	85.2	9.5	121.4	39.1	0.6	8.3	334.6	5.7	2.2	12.5	66	0.4	3.4	4.9	71.4	34.1	136	280.2	6.9	5.7	59.1	73.8
TCGA-86-7701	M1	N0	T2	MALE	947	alive	iv	37.5	4.6	642.5	161.7	38.9	22.4	21.7	75.2	28.9	2.2	43.4	13.9	205.7	17.5	6.4	5.1	424.3	11.3	5.3	13.8	73.4	0.5	7.8	5.6	15.8	22.4	49.6	129.6	10.4	13.6	29.8	18.1
TCGA-55-7570	MX	N0	T1A	MALE	824	alive	ia	33.9	5.1	376.6	103.4	7.5	6.1	0.8	77.5	33.8	0.4	24.3	7.8	109	18.9	0.6	11.3	230.1	4.5	0.6	8	64.6	0.3	2	6.3	45.7	52.8	123.3	73.4	11.7	13.3	50.2	28.5
TCGA-53-7624	M1	N0	T2	FEMALE	1043	dead	iv	1.3	7.6	354.6	90	12.4	18	0.3	29.9	40.2	200.1	100.3	63.3	575	15	0.1	19.8	123.2	14.3	0.4	37.5	91.6	0.1	1.5	9.5	120.6	99.4	110.5	84.6	6.8	22.1	49.8	26.2
TCGA-18-4083	M0	N1	T2	MALE	188	dead	iib	34.4	6.4	321.5	68.4	36.5	9.8	0.5	78.2	31.7	43.7	49.1	8.3	179	28	0.5	23.5	168.4	5.6	3.2	10.9	35.1	0.4	8.6	17.1	39.6	99.7	48	167.8	11.7	6.1	27.8	27
TCGA-MN-A4N1	M0	N1	T2A	MALE	827	alive	iia	26	5.6	371	42.8	9.8	20.3	1.2	48.4	37.6	17.2	48.9	27.7	109.7	7.9	0.3	15.6	185.8	36.3	0.3	10.8	36.4	0.7	2	12.8	85	36	30.2	220.5	17.2	5.9	18.2	12.6
TCGA-77-6845	M0	N0	T3	MALE	708	dead	iib	46.7	6	339.7	138.8	108	1.8	0.1	65.7	27.5	64.4	89.8	35.5	48.8	40	0.2	13.3	236	16.3	0.3	14	19.9	0.2	3.4	16.5	77	83.5	66.3	320.1	12.1	6.4	56.4	23.7
TCGA-55-8615	MX	N2	T3	MALE	446	alive	iiia	14.5	4.2	660.6	113.2	8.1	14.3	2.6	58.5	33.8	6.8	42.1	18.6	117.5	11.2	0.3	9.8	367.9	54.8	1	8.8	64.6	0.5	2.4	4.2	40.2	30.4	60.3	64.4	18.5	11.6	23	14.6
TCGA-MP-A4TI	M0	N1	T2A	MALE	429	dead	iia	19.4	4.7	388.7	93.8	99	24.9	10.1	66.3	53.4	6.1	26.2	26	467.5	16.8	1.4	15.7	155.9	110.2	3.6	67.2	72.5	4.3	4.5	7.3	98.1	46	39.1	89.4	12.3	7.7	23	19.7
TCGA-44-5645	NA	NX	T1	FEMALE	852	alive	ia	43.9	5.8	321.7	167.7	48.6	31.1	0.3	71.4	21	26.8	53.8	29	86	13.1	2.4	7.7	347.3	33.9	5.4	6.1	44.3	0.3	3.9	4.4	54.6	82	34.5	306.7	10	13.6	13.9	14.7
TCGA-43-8118	M0	N0	T1B	FEMALE	89	dead	ia	53	4.3	452.4	127.1	79.1	30.3	0.3	47.6	37.7	21.5	53.3	26.4	117.2	18.9	0.5	12.9	222.8	23.2	2.2	50.2	60	0.7	2.5	16.4	68.8	79.5	63.9	288.3	15.2	7.9	31.4	24.5
TCGA-22-1000	M0	N0	T2	MALE	454	dead	ib	18.5	5.1	455.6	114.7	86.3	29.4	0.9	53.1	33.4	17	43.7	24	277.8	19	1.4	10.6	211.7	50.1	4.2	24.7	77.9	0.8	7.2	15.7	77.9	39.1	64	321.9	11.7	7.3	24.2	13.3
TCGA-56-8503	M0	N0	T3	FEMALE	41	alive	iib	14.4	5.1	516.5	80.2	46.1	36.9	1.5	65.9	27.9	11.6	52.8	23.5	331.6	14.9	1	10.1	172	25	3	53.5	74.9	0.9	15.5	26.5	68.2	67.7	74.9	358.8	16.3	8.8	23.7	17.4
TCGA-44-6777	MX	NX	T2	FEMALE	987	dead	ib	36.9	3.8	629	178.8	52	26.4	0.9	97.4	20.5	19.8	22.9	20.9	739.3	23.2	4	7.2	294.5	39.5	7.7	32	94.6	2	8.5	12.1	51.2	40.5	44.9	106.3	7.9	7.4	16.8	12.3
TCGA-67-3772	M0	N0	T2	FEMALE	573	alive	ib	28.4	3.1	466.5	122.9	47.4	22	0.4	93	27.5	7.9	43.5	8.6	99.5	17.7	2.7	5.4	168.4	21.4	2.2	7.3	66.8	0.4	4.1	10.6	56.5	46	45.2	194.6	10.2	6.7	16.4	10.2
TCGA-MP-A4TA	M0	N0	T1	FEMALE	950	dead	ia	24.5	4.7	506	239.6	11.5	22.1	0.6	60.4	25.6	5.4	38.2	14.6	111.4	15.4	0.8	19.2	242.9	40.8	1	12.4	79.5	0.2	2.4	8.9	77.3	52.5	51.4	115	27.2	7.7	45.7	21.4
TCGA-60-2720	M0	N0	T2	FEMALE	97	alive	ib	8.8	1.8	680.6	99.6	146.1	28.8	0.1	68.8	35.1	7.2	48.8	18.9	117.8	7.7	0.5	3.9	215.2	48.8	1.6	27.7	30.5	0.5	8.2	9.7	178.8	59.5	46.8	266.6	21.5	3	30.7	8.8
TCGA-97-A4M5	M0	N0	T1B	MALE	634	alive	ia	29	6	337.9	136.6	23.1	25.2	0.7	53.4	25.6	5.5	42.5	19.6	151.2	11.5	1.9	11.5	219.7	35.3	2.6	13.1	67.3	0.7	5.9	14.1	84.3	44.1	47.5	105.4	15	14.9	25.8	16.1
TCGA-91-6831	MX	N0	T2	MALE	310	alive	ib	30.4	3.4	475.7	150.4	26.2	21.3	11.6	80.4	27	13.2	26	20.1	584.1	17.6	3.6	8.6	233	15.2	3.2	21.7	80.6	1	19.1	6	28.3	49.5	109.9	163.5	10.3	9.8	29	23.5
TCGA-85-7697	M0	N0	T3	MALE	1063	alive	iib	35	3.5	566.5	104.1	61.5	20.5	0.4	51.6	32.4	26	70.7	22.4	62.1	12.9	0.5	10	322.5	14.9	1.5	10.5	42.1	0.3	3.6	21.5	69.1	76.7	79.7	359.5	14.4	11.2	40.5	19.7
TCGA-97-7552	MX	N0	T2	MALE	1932	alive	ib	30	5.2	314.4	125.5	37.5	30.6	0.5	75.8	23.1	9.2	48.2	61.2	95	25.5	3.2	7.6	164.9	53.7	8.9	7	90.2	0.9	5.5	66.2	42.4	49.3	56	156.5	21.2	18.3	16.6	14.7
TCGA-78-7166	M0	N1	T2	MALE	258	dead	iib	32.4	3.5	335.6	111.2	7.8	18.2	0.1	41.3	15.4	2.3	64	12	28.8	5.6	0.3	7.3	181.9	23.9	0.3	5.4	22.5	0.1	1.9	2.9	85.6	21.6	40.5	58.2	13.1	7.3	42.6	13.3
TCGA-64-1676	M0	N0	T1A	MALE	1728	alive	ia	9.4	1.9	547.3	74.2	23.2	47.7	0.3	56.8	35.9	6.4	23.7	6.6	145.8	22.1	0.5	3.8	273.5	32.9	1.2	6.5	37.6	1.8	1.2	4.8	83.5	23.8	35	94.5	7.9	4	12.2	17.4
TCGA-MP-A4T9	MX	N2	T2	FEMALE	1265	dead	iiia	22.2	5.3	259.7	117.1	39.9	31.5	0.3	95	37.7	51	43.1	18.9	237.9	23.3	1.5	15.4	194.7	93.6	2.5	20.1	54.3	10	3.8	23.9	82	58.1	48.9	352.7	21.9	15.4	15.6	18.7
TCGA-21-1079	M0	N0	T3	MALE	965	dead	iiia	13.7	4.9	394.9	89.5	151.1	17.1	1.5	75.1	29.7	34.6	53.9	24.2	312.3	21.4	0.1	9.9	156.8	144.1	1.2	79.5	139.2	0.9	4	2.2	47.6	48.4	88.4	697.8	14.6	11.3	24.2	16.7
TCGA-37-A5EM	M0	N0	T2	MALE	867	alive	ii	27.6	5.6	493.8	107.9	73.1	32.2	2.2	58.3	27.9	16.4	93.8	19.8	177.8	19.7	0.2	17.9	276.1	39.3	2	33.3	53	1.1	4.7	23.6	138	80.9	54	262.3	18.4	8.2	26.7	17.6
TCGA-50-6595	M0	N2	T2	FEMALE	189	dead	iiia	29.1	4.6	603.6	171.6	83.6	17.4	27.8	63.4	31.7	57.8	22	64.1	433.4	15.8	1.7	8.8	416.7	109.7	2.4	66.2	149.4	2.2	7.3	19.7	78.9	39.3	55.1	77.3	11.8	13.2	23.4	15.6
TCGA-50-5935	M0	N0	T1	FEMALE	653	dead	ia	25.2	4.1	466.4	208.6	41.1	27.4	0.3	88.5	27.1	15.2	72.3	19.4	153.6	12	0.6	13.8	327.5	46.6	1.6	10.9	38.4	0.7	3.7	15.7	57.5	33.2	36.3	189.1	13.6	10.8	20.3	13.1
TCGA-50-5072	M0	N2	T2	MALE	250	dead	iiia	10.5	3.5	422	170.8	24.7	10.5	1	76	39.3	8.1	71.1	13.3	204.5	15.5	1.1	9.9	247	21.3	1.2	26.7	86.4	0.4	4.1	11.4	74.5	56.1	117.3	157.6	12.4	17.4	43.6	22.7
TCGA-55-A494	MX	N0	T2A	FEMALE	481	alive	ib	45.5	7.5	700	145.8	2.5	16.1	0.2	84.4	20.5	12.4	44.9	28.2	73.9	13.9	0.2	21.6	315.8	88.6	0.6	6.6	43.6	0.2	1.6	15.5	47.3	67.1	70.3	136.9	13.5	15.5	13.2	28.5
TCGA-63-A5MS	M0	N0	T2	MALE	2381	alive	ib	23.7	24.8	360.1	81.6	44.8	16.3	0.4	56.3	33.3	31.1	61.8	12.9	209.8	21.9	1	11.6	203.6	20.8	3.6	30	76.5	0.3	4.1	30.8	106	69.8	42.1	229.3	23.4	6.1	38.4	19.9
TCGA-58-A46L	M0	N2	T2	MALE	1723	alive	iiia	27.8	5.9	327.4	70.1	57.9	10.6	0.3	83.4	30.5	204.5	95.4	22.8	93.3	29.6	0.4	15.4	281.3	14.9	1.9	13.8	44.2	0.3	2.4	64	150.8	38.2	93.4	372.9	12.3	14.1	81.9	39.8
TCGA-21-1071	M0	N0	T2	MALE	1426	dead	ib	11.1	3.3	443.4	222.9	105.8	34.1	2.3	93	31.6	15.8	75.5	17.8	156.4	52.2	0.5	10.3	287.8	25.7	6.4	17.3	71.5	0.8	2.1	17.9	46.8	60.9	155.3	272.8	17	8.3	52.8	34.1
TCGA-60-2709	MX	N0	T2	MALE	1505	alive	ib	23	4.9	387.7	99.6	62.6	11.6	3.9	77.2	27.9	10.6	48.7	11.8	371	39.2	2	12.6	216.2	16.1	2.7	21.7	62	1.3	5.6	17.4	75.4	44.9	71.5	203.2	14.2	9.4	24.6	18.8
TCGA-22-5485	M0	N0	T1A	FEMALE	916	dead	ia	44.1	2.7	548.5	88.6	116	7.7	0.1	129.4	32.7	12.3	72.9	15.2	53.4	21.9	0.4	12	348.2	19.1	2.6	11.7	40.7	0.1	1.4	21.4	103.4	89.4	68.4	352.8	26.4	7	33.2	21.2
TCGA-86-8674	M0	N1	T2A	MALE	806	alive	iia	52.7	4.3	634.1	126	8.6	14.3	0.1	107	29.9	3.2	58.7	11	24	6.3	0.1	11.2	549.3	32.8	0.4	4.9	24.2	0.1	1.2	4.5	130.3	35.3	45.4	123.8	24.9	8.2	22.9	16
TCGA-55-8513	MX	N0	T3	FEMALE	791	alive	iib	33.4	5.6	370.7	99.7	23.4	27.7	0.5	57.1	23.3	7.2	43.3	35.7	72.9	12.7	2	10.5	264.9	40.2	2.6	10.2	45.2	0.7	4.6	29.1	38.2	54	38	97.4	22.2	11.4	13.7	17.9
TCGA-18-3419	M0	N1	T2	MALE	2811	alive	iib	7.8	2.8	815.9	171.6	37.4	23.2	0.1	70.1	28.9	5.5	46.8	28.5	20.4	26.4	0.1	13.2	188.2	17.3	1.4	24.5	35.8	0.2	2.9	15.1	40.7	65.7	155.8	486.2	34.3	9.1	43.9	33.2
TCGA-62-8402	M0	N2	T2	FEMALE	1498	dead	iiia	33.5	6.9	754	153.4	16	19.7	3.1	158.1	27.6	20.3	43.4	10.8	52.3	18.3	0.4	13.6	347.2	14.5	1.9	9.9	39.9	0.1	4.1	12.2	20	27	59.5	96.1	33.4	10.7	12.5	22.6
TCGA-73-4670	M1	N0	T2	FEMALE	131	alive	iv	18.5	3.8	377.2	145.9	14.6	9.8	0.4	57.2	68.8	6.7	33.9	11.7	264.2	11.7	0.5	11.2	228.3	23.6	0.9	59.1	185	0.7	2.4	10.3	64	37.6	111.9	57.5	11.5	6.4	71.7	16.8
TCGA-38-4626	M0	N0	T2B	FEMALE	3674	alive	white	24.8	4.9	548.8	130.9	70.8	39.3	0.3	58.8	23.4	7.7	33.1	15.6	123.3	21.4	5.4	8	225.7	32.6	2.2	29.9	56.5	0.7	4.7	47.1	76.9	31.1	44.5	135.8	10.3	11.6	15.5	10.5
TCGA-37-3783	M0	N2	T3	MALE	122	alive	iiia	6.5	2.6	387.3	132.1	117	62.3	0.1	41.4	44.7	10.4	43.4	8.8	23.5	19.1	0.5	2.8	204.1	8.2	2.2	15.1	43.3	0.1	1.8	19.3	59.4	17.3	79.7	242.8	5.5	3.1	34.6	25.6
TCGA-55-6642	MX	N0	T2	MALE	2449	alive	ib	35.3	5.2	517.5	255.8	39.1	21.3	2	118.3	25.4	19.4	41.9	27.1	672.2	19	1.6	7.7	297.7	41.7	4.3	24.4	205.7	2.2	8.1	17.3	62.5	50.6	52.8	224.6	11.3	14.8	30.3	14.5
TCGA-95-7947	M0	N0	T1A	MALE	477	alive	ia	82	7.6	528.8	168.5	16.4	41.1	0.1	44.1	24.5	8	68.3	16.6	52.2	16.4	0.9	11.4	394.7	11.7	2.1	8.8	59.7	0.3	2.1	13.2	48.4	66.9	49.8	197.9	5.8	14.2	22	26.1
TCGA-49-4510	M0	N1	T2	FEMALE	896	dead	iib	46.8	2.7	374.5	129.1	10.2	25.1	0.1	104.1	45.3	5.1	28.8	19.6	47.1	7.6	1	8.4	178.1	49	0.9	7.3	68.7	0.4	2.7	4.7	32.2	29.5	41.3	129.1	8.8	8.5	17.3	10.8
TCGA-73-7498	M0	N0	T1B	FEMALE	1189	alive	ia	50.9	6.2	290.9	145.3	35.3	39.3	0.5	76.8	25	8	53.7	17.1	126.4	9.2	2.9	11.5	290.9	95.2	2.9	10.2	44.5	0.9	4.6	5.4	75.8	42.5	36.4	230.1	14.6	18.8	16.1	12.7
TCGA-18-3411	M0	N2	T2	FEMALE	3576	alive	iiia	86.7	3.5	331.1	79.6	68.8	10.7	0.2	144.1	35.1	11.3	59.6	8.4	59.8	37.7	0.2	6.2	267.7	13.5	2.3	9.5	42.8	0.2	2	14.8	67.8	24.6	73.3	283.3	8.1	4.7	30.7	27.2
TCGA-66-2792	M0	N1	T2	MALE	913	alive	iib	85.9	3.4	276.2	98.7	105	20.1	0.9	104.4	38	194.6	58.9	32.1	96.5	42	0.2	13.8	199.4	16.5	1.3	19.5	62.6	0.4	2.1	20	68.7	60.3	60.3	376.5	13.5	13.5	30.6	29.4
TCGA-58-8388	M0	N0	T2A	MALE	412	dead	ib	5.3	6.8	361	100.3	73	32.7	0.9	110.7	20.6	44	67.7	25.2	166.3	15.9	1.8	15.4	174.2	15.2	2.2	11.9	90.5	1	6.4	8.2	66.5	277.8	39.8	132.9	21.6	10.6	8.9	33
TCGA-22-1005	M0	N0	T1	MALE	1953	dead	ia	16.1	5.4	396.4	104.5	49.2	33.9	0.4	39.3	30.2	4.7	25.4	10.3	114.3	14.9	1.4	8.9	218.6	40.7	3.7	11.7	44.5	0.5	5.3	7.3	35.1	23.1	40.2	105.6	12.2	8	15.7	12.7
TCGA-50-5044	M0	N1	T4	FEMALE	624	dead	iiib	36.6	3.5	725	98.4	54.1	12.8	7.2	36	29.5	3.7	25.9	56.4	193.3	10.4	0.4	11.4	296.7	86	0.6	287.6	63.2	0.9	3.2	5.7	176.1	30.4	49.2	161.9	14.7	9.9	42.5	10.1
TCGA-98-8020	M0	N2	T2	FEMALE	84	dead	iiia	19.3	5.7	626.4	81	215.4	15.3	0.9	103.6	29.3	225.7	39.7	68.9	436.6	13.3	0.5	14.9	170.7	66.4	1.5	43.6	84.9	3.4	2.3	205.8	98.6	83.2	51.8	436.5	25.9	10.7	24.9	13
TCGA-96-8170	M0	N1	T1A	FEMALE	531	alive	iia	17.7	4.6	362.7	100.1	71.4	17.9	0.2	38.8	24.9	20.7	53.2	15.4	77.3	11.9	0.8	12.8	110.4	15.9	0.9	9.1	24	0.2	2.2	17.3	55.3	84.5	88.1	464	23.8	10.3	22.4	15.1
TCGA-77-6842	M0	N1	T2	MALE	899	dead	iib	4.3	3.7	596.9	118.8	14.7	26.5	0.1	53.4	32.9	29.4	60.5	46.6	276.7	22.5	0.8	12.1	252.7	33.3	9.5	11	63.4	0.5	2.6	20.9	54	159.9	74.4	240.2	21.7	9.3	18.7	26.2
TCGA-MP-A4TF	M0	N0	T2B	FEMALE	336	dead	iia	9.4	4.1	363.6	287.1	21.3	16.7	1.8	53.5	23.7	45.3	84.8	19.7	113.3	14.7	0.2	19.9	382	108.4	0.8	33.6	141.7	0.6	1.3	8.6	87	40.8	65.4	179.5	9.9	11.5	23.5	23.8
TCGA-97-8547	MX	N2	T2A	FEMALE	657	alive	iiia	17.7	4.8	358.4	109.9	43.3	34.1	0.8	88.4	22.6	25	28.3	25.2	474.5	12.8	0.9	14.3	166.1	96.1	1.1	16.9	46.3	9	5.1	9.8	80.7	54.1	32	371.2	21.3	10.2	10.7	11.3
TCGA-86-8056	M0	N0	T4	FEMALE	139	alive	iiia	38.3	7	345	302.1	40.2	34.8	0.4	101.7	24.8	12.4	134.1	47.2	94.1	28.8	2.3	11	241.4	48.9	4.5	5.9	91.9	0.4	2.9	24.6	176.7	44.7	48.5	243.9	19.5	16.8	19.3	16.2
TCGA-43-8115	MX	N1	T2A	FEMALE	407	alive	iia	17.1	13	584.8	191.4	58.9	19.6	3.3	57.8	29	9.7	60.2	17.6	655.2	30.3	1.4	15.9	221.3	7.9	4	28.4	90.8	0.9	7.5	10	68.9	97.3	70.4	199.4	15.1	10.4	25.2	27.6
TCGA-05-4432	M0	N1	T2	MALE	761	alive	iib	61	3.6	570.2	172.9	19.4	30.5	6.1	59.1	41.6	13.5	90.9	26.5	124.8	18.5	0.8	14.1	261	43.2	2.4	9.8	74.8	0.4	11.9	7.4	37	44.2	67.7	254.8	17.7	5.9	32	12.6
TCGA-60-2725	M0	N0	T2	MALE	816	alive	ib	26.3	4	483.2	89.6	54.3	33.8	0.4	84.6	44.2	23	57.4	15.8	136	33.9	1.7	11	147.3	12.5	3.3	26	44.2	0.6	5.6	18.4	58.6	87	66.6	138.6	10.9	9.7	25	17.7
TCGA-55-6983	M0	N1	T2	MALE	2823	alive	iib	31	4	592.4	201.2	33.8	17.3	4.7	90	28.9	5.4	56.7	18	84.7	13.8	1.4	6.8	383.7	20.7	2.8	9.5	44.2	0.6	4.7	9.1	67.6	35.4	70.6	200.1	12.3	10	19.7	13.2
TCGA-86-7713	M0	N0	T2B	MALE	1157	alive	iia	89.9	3	447.1	152.3	7.9	20.6	3.3	82.9	23.9	21.4	29.7	37.3	56.6	14.5	0.7	14.3	420.2	56.4	2.4	3.9	73.8	1.8	2	6	42.6	85.9	54.8	128.7	19.8	18.5	24.8	27.2
TCGA-44-3917	M0	N0	T2	FEMALE	1183	alive	ib	33.5	3.8	392.7	189.8	10.5	23.2	0.9	155.2	38.7	25.3	29	27.3	192	26.1	6.1	6.1	156.2	14.2	8.7	4.7	70.6	0.3	3.3	4	26.8	24	65	46.4	6.4	8.1	26.5	47.2
TCGA-55-8089	M0	N0	T1A	MALE	702	dead	ia	22.4	4.3	426.4	156.2	67	27.3	0.2	49.7	26.7	181.1	32	101.5	153.6	20.1	1.3	11.3	206.1	137.8	3.3	11.8	144.1	0.3	2.6	13.1	68.1	60.6	81.2	116.8	10.5	7.8	20.6	19.7
TCGA-56-A62T	MX	N0	T2B	MALE	440	alive	iia	23.5	2.9	334.9	147	100.9	18.5	0.6	55.9	36.1	37.5	21.8	22.6	73.8	26.5	0.2	11.1	250.3	77.9	7.6	16.2	63.9	0.3	5.4	10.7	69	84.5	72	482.5	25.6	6.6	29.1	25.6
TCGA-50-5068	MX	N1	T2	FEMALE	1499	dead	iib	35.3	1.6	292.4	117.4	27.2	63.3	0.2	62.4	30.6	2.4	18.3	7.6	56.5	14.6	1.7	3.8	147.6	15.9	3.3	3.2	40.6	0.4	2.4	4.1	27.5	11.4	42.7	208.1	3.7	4.2	20	19.7
TCGA-78-7220	M0	N2	T2	FEMALE	807	dead	iiia	3.5	5.9	365.9	153.9	24.6	4.2	0.1	66.6	28.9	3.9	40.5	16	59.5	23	1	12.4	359.4	21.7	1.1	14	94.8	0.5	2.4	9.7	51.7	43.5	86.9	50.1	31.8	21.8	51.2	18
TCGA-43-A56U	MX	N0	T1B	FEMALE	432	alive	ia	16.6	7.3	276.9	80	64	33.7	0.4	53.4	20.6	14	50.5	27.9	80.5	19.1	1	11.1	192.7	12	4.5	24.5	25.8	0.4	4.5	27.9	84.1	63.3	49.6	328.4	13.3	4.8	18.9	14.6
TCGA-97-A4LX	M0	N0	T2A	MALE	614	alive	ib	19.3	5	395.4	153.4	36.5	36.3	0.5	63.4	31	17	30.2	13.5	241.3	20.2	1.6	12.9	250.5	55.2	5.3	17.9	63.3	0.6	4.8	12.2	53.1	64.7	48.2	118.2	29.4	7.7	14.8	24.4
TCGA-78-7163	M0	N0	T2	MALE	7248	alive	ib	60.2	2.7	430.5	282	17.9	7.9	0.1	59.3	25	11.8	30.1	28.5	6.2	7.7	0.1	7.2	241.1	48.7	9.9	1.4	16	2.9	0.5	4.9	28.1	77.5	37	289.9	7.7	6	19.9	9.9
TCGA-55-A57B	M0	N0	T1B	FEMALE	546	alive	ia	36.2	8.3	378.7	87	35.6	39	2.2	93.2	25.5	61.2	41.9	44.7	553	13.8	1.9	15.5	201.3	98.3	2	15	49.8	0.6	5	17.5	109.1	99.5	50.5	731.6	13.6	17.6	13.5	31.4
TCGA-73-4666	M1	N0	T1	FEMALE	800	alive	iv	21	3.1	403	156	49.4	26.6	0.3	54.7	36.1	12.9	32.1	11.2	331.4	26.2	0.3	15.9	237.6	77.5	2.3	8.7	39.2	0.2	1.6	33	133.8	35.2	57.5	82.9	31.2	11.5	23.1	22.3
TCGA-55-8302	MX	N0	T2	MALE	478	alive	ib	24.8	2.6	240.2	95.1	21.8	50.8	0.2	77.9	26.7	7.4	32.1	37.8	73.2	14.3	0.5	27.5	146.7	158.1	0.6	6.1	43.5	0.3	1.8	9.7	82.4	58.9	39.8	283.1	27	14.4	27.6	18.1
TCGA-85-A4CN	M0	N1	T2B	FEMALE	1038	alive	iib	9.6	6.5	322.6	78.2	58.7	5.4	0.8	61	35.7	25.2	70.4	13.1	141.6	24.6	0.2	16.1	288.6	15	0.9	19.4	37.8	0.4	4	43.9	123.4	53.7	66.1	539.3	12.9	7.6	30.4	18.7
TCGA-94-8491	M0	N1	T2A	MALE	810	alive	iia	34.5	3.3	428.9	157.4	59	17.4	0.3	42.8	38.2	12.3	71.6	15.1	18.9	12.1	0.3	13.4	166.3	16.6	1	7.5	50.4	0.1	1.1	5.8	67.5	71.6	87.8	497	20.8	14.3	45.5	18.7
TCGA-05-4382	M0	N0	T2	MALE	607	alive	ib	68	6.6	491.2	127.3	44	49.1	0.9	79.1	37.5	7.3	69.7	25.8	496.8	21.7	1.4	12.7	251.1	80.2	3.3	28.5	142.4	1.2	5.6	7.1	66.4	57.8	47.8	351.8	23.6	10.3	20.2	19.6
TCGA-66-2788	M0	N0	T2	MALE	699	alive	ib	15.6	4	557.9	141.7	103.8	20.1	3.1	56.3	34.9	17.6	42.9	25.6	220.2	25	0.5	13	285.4	35	3.2	38	99.4	1.1	4	10.5	63.9	69.6	89.2	280.3	14.4	10.5	50.5	19.4
TCGA-22-5482	M0	N0	T2A	MALE	357	dead	ib	27	2.6	341.7	80.9	122.3	13.3	0.4	51.2	39.8	23.8	69.1	16.3	83.1	23	0.1	11.3	239.6	33.8	1.2	23.5	57.7	0.2	1.7	23.7	88	68.2	91.6	435.3	14.6	10.3	79.9	16.5
TCGA-O2-A5IB	MX	N1	T3	FEMALE	340	dead	iii	26.6	8.9	471	134.5	27.4	16.4	29.9	52.3	38.8	6	82.1	25.6	49.2	25.9	0.4	17.5	128.6	7.7	0.5	22.4	95.9	0.4	0.9	6.7	38	152.6	67.4	50.2	10.9	8.1	16.5	33.9
TCGA-55-5899	M0	N1	T1A	MALE	930	alive	white	20.4	4	513.4	164.3	11.1	8.3	0.3	64.4	29	7	30.7	13.5	111.6	20.5	1.7	10.2	473.1	9	2.2	11.4	59.8	0.8	12.2	5.3	47.8	20.4	53.1	55.7	11.6	6.2	21.1	16.7
TCGA-50-6673	M0	N0	T1	FEMALE	22	dead	i	15.1	5.7	459.4	212.7	31.1	20.4	0.2	236.4	34.5	65	49	22.9	121.7	11.9	2.3	9.7	204.7	88.4	2.1	10.7	89	2.7	4.4	24.5	69.5	58.2	51.1	246.6	21.6	12.4	17.2	9.4
TCGA-97-8172	M0	N0	T2A	FEMALE	545	alive	ib	35	8.1	257.6	94	43.8	18.4	0.8	80.6	25.5	7.7	49.3	21.6	161.2	16.5	4.3	10.3	176.2	30.3	5.8	7.5	58.5	0.6	6	27.6	46.4	43.3	40.8	189.5	9.4	11.5	13.2	14.8
TCGA-50-5049	M0	N0	T2	MALE	3094	alive	ia	33.7	3.8	440.5	105.7	43.6	42.1	0.8	66.8	27	3.4	18.1	11.1	252.9	22.4	2.5	6.4	270	14.9	7.3	17.3	92.1	0.5	6.3	4.4	44.2	22.2	56.8	233.2	14.7	6.9	14.1	15.1
TCGA-66-2780	M0	N0	T2	MALE	366	dead	ib	11.7	2.2	581.7	107.1	104.5	32.5	0.5	84.3	43.9	24.9	61.9	22.1	179.4	10	0.7	6.6	224.6	42	2.5	47.4	112.4	0.5	3.9	20.4	98.3	100	81.2	415.6	28	7.7	60.4	15.6
TCGA-44-8117	M0	N0	T2A	FEMALE	385	alive	ib	20.4	5.9	316.6	99	33.2	43.7	0.5	124.8	28.8	22.1	61.2	35.1	271.1	18.8	0.7	16.6	134.9	106.5	2.1	10.3	80.2	0.9	3.6	10.3	100.4	66.6	33.6	761	27.7	9.8	26.7	17.5
TCGA-64-1680	M1	N2	T2A	MALE	1126	alive	iv	21.6	3.5	473.5	221.7	15.2	45.5	0.1	142.8	30.8	5.1	35.4	9.7	18.8	11.6	0.7	7.2	272.3	54.6	1	2.3	40.6	3.8	1.2	12.4	41.7	29	41	319.8	5.9	6.7	18.3	12.1
TCGA-21-1083	M0	N0	T1	MALE	1315	dead	ia	3.2	5.5	332.2	193.9	19.7	24.9	0.8	55.7	40.2	7	56.2	12.8	126.9	25.9	0.6	18.5	97.7	9.8	3.9	8	52	0.4	3	11.7	45	84.8	77.5	154	16.3	7.5	57.8	29.4
TCGA-94-A5I6	M0	N0	T3	MALE	538	alive	iib	14.8	4.1	415.7	135.9	132.1	6.3	0.6	75.5	24	14.7	71.9	34.5	94.3	29.3	0.2	10.4	246.1	13.4	5.1	20.3	38.9	0.3	4.5	12.7	90.6	127.2	127.6	425.4	30.6	8.6	46.3	29.9
TCGA-55-6979	M0	N1	T2	FEMALE	237	dead	iib	23.1	5.1	345.5	99.6	47.4	30.4	0.7	93.9	21.7	23	38.3	16.8	218.8	24.2	1.7	15.1	246.4	39.9	5.5	14.7	47.8	5.7	4.4	9.9	59.6	26.1	44.7	242.7	15.3	5.9	14.5	13.7
TCGA-62-A46V	M0	N0	T2	FEMALE	2199	alive	ib	15.4	3.3	740.8	145	16.9	50.5	1.2	140.5	41.9	13.1	53	21.6	228.6	9.5	0.9	8.6	223.9	24.2	0.8	7.6	31.5	0.4	4.1	8.2	69	44.6	43.3	164.7	17.3	8.7	20.9	18.9
TCGA-56-8629	MX	N0	T2B	MALE	481	alive	iia	6.8	2	459.4	100.1	49.9	18.9	0.2	110.3	29.2	8.5	55.6	18.9	86.1	37.5	0.2	17	234.5	29.1	3.7	39.4	61.2	0.3	2.9	12.1	58.1	164.4	59.8	460.5	29	8.2	19.4	21.3
TCGA-05-4420	M0	N0	T2	MALE	912	alive	ib	23.2	2.8	1063.5	151.5	11.5	43.9	0.1	109	32.5	4.6	36.3	11.9	21.1	11.3	1.5	9.4	353.1	34.8	1.1	8	111.9	0.4	2.5	4.6	26.6	45.1	111.4	191.6	10.8	5.3	21.5	20.5
TCGA-55-6971	MX	N0	T2	FEMALE	1400	alive	ib	24.4	4.4	431.5	140.6	47.6	29	0.8	186	20.1	5.8	31.2	43.9	208.4	25.2	1.5	10.4	254.8	41.4	6	14	63.4	2.5	3.2	14.4	54	52.2	64.1	88.2	10.2	12.6	11.9	20.9
TCGA-J2-A4AG	MX	N0	T1B	FEMALE	988	alive	ia	25	3.7	325.3	134.2	41.2	57	0.1	94.2	28.6	12.1	53.5	27	87.5	18	2	11.9	168.2	93.3	3	10.7	45.1	0.4	4.6	25	128.4	61.9	42.6	367.9	15.2	10.9	11.9	14.6
TCGA-60-2713	M0	N0	T2	MALE	1731	alive	ib	70.1	6	417.3	74.6	109.1	18.2	4.7	76.1	35.4	21.7	61.3	18.5	307	19.9	0.6	13.2	199.3	18.8	1.9	41	75.4	1.3	3.9	22	71	119	50.8	198.4	17.1	7.5	35.7	15.7
TCGA-44-A47G	M0	N0	T1	FEMALE	351	alive	ia	20.4	4	321	101.4	44.4	54.7	0.3	163.7	25.1	10.2	33.8	20.1	806.9	20.4	1.1	14.2	207.2	135.2	3.3	18.8	45.5	5.8	3.8	7.4	99.6	29	55.9	372.9	13.9	9.8	14.8	19.6
TCGA-56-8083	MX	N0	T2A	MALE	150	alive	ib	11.5	8.4	235.8	92.2	23.9	11.8	19.4	47.4	28.4	16.8	23.5	9.2	113.9	18.9	1	15.9	146.5	15.8	1.8	14.8	65	1.2	20.5	8.1	39.5	81.1	36.8	57.4	12.2	21.8	21.6	43.4
TCGA-50-8459	M0	N0	T3	MALE	1119	alive	iib	20.5	5.5	292	83.6	47.5	12.3	5	72.7	28.7	5.6	21.9	43.4	1013.1	14.4	1.6	9.3	106.1	68.7	3.3	74.1	135.4	3.2	10.5	15.5	70.7	25.3	30.2	169.4	14.7	8.7	15.1	9.4
TCGA-NJ-A55O	M0	N1	T1B	FEMALE	13	alive	iia	23.3	4.8	293.6	125.9	26.1	24.4	0.1	34.2	20.6	5.1	51.8	10.5	40.2	8.7	0.9	11.1	232.2	35.3	1.4	7.8	61.4	0.4	2.6	20.2	81.1	40.5	39.1	85.7	17.4	10.7	22.1	14.6
TCGA-38-4630	M0	N0	T2	FEMALE	1073	dead	ib	2.1	5.1	668.8	76	12.2	21.1	3.1	147.2	52.2	1.9	28.9	16.1	136	28.2	0.2	11.8	234	6.1	1.3	11.1	49.3	0.2	1.8	14.4	23.7	54.2	64.8	52.3	14.5	7.3	32.6	38.4
TCGA-98-A53J	M0	N0	T2A	MALE	630	alive	ib	5	5.4	210.9	91.5	91.9	15.3	0.7	46.3	18.1	28.6	152.2	21.3	16.5	19.5	0.1	15.6	212.6	9.2	0.3	5.1	17.1	0.1	0.9	13.8	109.2	73.6	154.3	948.6	23.3	11.8	35.9	18.6
TCGA-78-7159	M0	NX	T1	FEMALE	1974	alive	ia	39.3	5.2	716.9	192.8	21.2	21.6	2.3	68.3	23.6	13.7	51.3	13	128.2	16.5	1	7.9	382.4	42.5	2	13.1	70.8	1.8	6.4	6.1	25.7	33	54.3	117.4	13.6	13.3	23.4	15.5
TCGA-56-A5DS	MX	N0	T2A	FEMALE	8	alive	ib	28.7	5.8	293.6	53.7	56.5	13.3	0.4	53.6	24.4	21.7	76.8	17.9	66.5	22.6	0.7	14.6	132.3	15	2	14	46.6	0.4	2.5	14	41.4	89.7	90.9	493.4	25.2	7.2	31.4	21.7
TCGA-85-A50Z	M0	N0	T2B	MALE	493	alive	iia	7.2	1.7	722.3	233.4	119.3	37.2	0.1	29.2	12.3	29	70.6	21.2	20.4	28.6	0.1	5.9	187.2	21.3	0.9	6	202.2	0.2	1	10.4	23.9	98.2	63.1	255	12.6	6.2	39.7	13.4
TCGA-56-8304	MX	N0	T1B	FEMALE	106	alive	ia	34.2	2.4	723.2	70.9	44.1	21.7	0.5	33	21.4	25.2	66	34.7	21.2	18.2	0.1	15.6	164.6	10.2	0.5	6.4	33.2	0.1	0.9	16.8	61.7	60.3	86.3	385.4	11.5	3.4	39.9	22.5
TCGA-22-1017	M0	N0	T1	MALE	1485	dead	ia	10.4	3.2	690.8	137.4	31	34.3	0.1	115.8	48.7	13.2	40.5	16.1	40.9	15.7	0.5	6.6	334.9	90.9	1.2	50.9	74.6	0.7	1.5	17	46.5	46.9	65.8	196.2	15.3	12.4	32.3	16.1
TCGA-55-A4DG	MX	N0	T1B	MALE	608	alive	ia	32.4	6.6	294.6	99	52.6	54.6	0.3	97.6	22.1	18.3	56.1	24	47.4	18.6	1.6	10.4	194.7	121.4	2.3	2.7	44.1	2.4	1.8	7.5	63	56.4	28.2	133.7	14.2	6.1	10.6	25.7
TCGA-55-1596	M0	N1	T2	MALE	2065	alive	iib	32.7	2.4	663	125.2	7.8	27.8	0.2	69.4	36	0.4	32.4	4.5	26.5	13.2	0.6	9.5	272.8	6	1.5	8.8	88.6	0.4	2	6	41.4	41.3	96.8	157.3	26.9	5.2	29.9	18.4
TCGA-98-A53B	M0	N0	T2A	MALE	61	dead	ib	2.8	4.2	366.9	71.7	59	25.9	0.1	47.3	30	14.2	41.6	27.3	82.7	18	0.9	15.4	149	101	1	15.7	82.1	3.1	2.7	7.8	53.6	106.3	64.7	258.1	36.9	9.7	27.7	19.8
TCGA-55-7994	MX	N0	T3	MALE	603	alive	iib	31.4	5.4	570	158.9	44.5	48.8	0.1	130	27	23.1	31.5	38.3	273.3	24.4	2	15.8	265.5	192.3	4.1	6.3	47	0.2	1.1	17.8	63.3	77.2	55	61	17.3	15.1	12.7	29.9
TCGA-34-8454	M0	N1	T3	FEMALE	1180	alive	iiia	5.1	4.4	673	103.1	104.2	29.6	0.3	31.6	29.6	26.9	60.3	20.3	106.6	17	1.9	12	407.8	27.1	3.2	20	61.3	0.5	4.1	26.1	68.7	79.3	101.5	348.7	22.3	6.2	15.1	20.5
TCGA-49-AAR3	MX	N1	T2	MALE	1893	alive	iib	21.1	3.7	481	60.8	40.6	45.4	0.6	43.6	31.6	8.2	34.2	15.4	250.7	18.4	0.3	17.2	159.3	34.1	1.5	25.6	36.1	1.7	3	13.3	88.9	23.9	50.2	109.6	22.6	8.9	16	12.6
TCGA-58-8392	M0	N0	T2A	MALE	501	dead	ib	43.8	2.3	547.1	68.9	84.9	11.7	0.1	156.8	35.9	190.2	80.2	19.9	21.4	27	0.4	16.8	293.5	19.7	0.4	24.4	22.4	0.1	1.2	23.7	80.4	61.9	115.7	228.9	11	12.5	27.6	32.5
TCGA-91-6848	MX	N2	T2	MALE	224	alive	iiia	8.2	5.6	485.2	167.1	63.8	45.1	26.4	49	35.1	11.9	8.7	36.3	198.8	27.6	55.1	12.8	273.2	20.4	6.8	76.3	238.1	3	52.9	12.8	47.7	94.9	47	40.1	11.2	13.3	20.9	23.8
TCGA-67-6216	M0	N0	T1A	FEMALE	141	alive	ia	24.2	4	436.6	127.3	52.8	41.8	0.1	125.1	24.9	12.3	41.4	24	52.2	11.9	0.6	9.2	204.6	110.7	3.2	6.2	33.6	14.3	1.2	16.2	69.5	49.8	35	337.6	9.9	11.8	20.8	10.4
TCGA-22-5478	M0	N0	T2A	MALE	24	dead	ib	36.9	3	523.9	84.3	58	18.7	11.8	53.5	29.4	25.3	34.5	27.2	280.9	23.3	2.5	12	250.3	18.3	4.3	9.5	54.3	1.2	9.1	7.3	39.4	142.6	64.7	443.1	30.1	8.2	22.6	17.3
TCGA-49-6743	MX	N2	T1	FEMALE	1621	alive	iiia	76.4	6.2	1104.2	197.9	23	37.5	1.4	88.4	16.8	9.2	58.7	21.3	325.1	30.7	1.9	13.3	531.9	68.9	2.8	57.8	148.2	1.2	3.8	12.9	66.4	63.7	88.5	155.6	8.6	16.5	51.8	22.1
TCGA-55-8506	MX	N0	T3	FEMALE	11	alive	iib	74.5	3.6	518.3	57.3	61.1	38.8	0.3	49.1	25.1	19.4	52.5	15.5	163.9	12.5	0.2	19.7	326	115	1.3	17	45	0.8	1.8	23.6	109.6	72.5	51.3	301.8	13.6	6.1	14.2	11.6
TCGA-44-7667	MX	N0	T3	FEMALE	1097	alive	iib	8	3.7	505.2	93.5	8.3	6.1	2.5	74	43.1	4.8	24.2	81.7	77.6	23	25.5	16.6	141.4	15.7	0.7	11.7	39.5	0.3	7.4	12.7	45.9	13.9	91	69.6	13.2	7.9	29.9	32.3
TCGA-53-A4EZ	MX	N1	T2A	MALE	1071	alive	iia	75.8	4.6	270	79	3.1	10.6	0.1	37.3	30.1	5.2	36.6	13.9	94.3	15.2	0.2	10.9	181.3	9.2	0.8	3.4	21.2	0.1	4.7	5.9	27.1	25.7	105.2	170.1	12.1	2.8	20.6	19.6
TCGA-90-7767	MX	N1	T2B	MALE	89	alive	iib	33.2	2.9	443.8	125.6	167.1	30	0.5	78.7	23.5	15.6	122.1	39.1	408.3	24.5	0.3	11.2	236.5	10.6	1.6	20.7	78.3	0.7	3.6	10.4	67	108.3	46.6	89.4	9.5	3	27.9	47.4
TCGA-91-6840	M0	N0	T1B	FEMALE	372	alive	ia	15.1	4.3	1268	127.5	10.9	41.2	0.3	55	46.4	10.4	69.9	18.5	82	13.8	1.2	7.4	610.2	22.5	3.2	9.8	54.3	1.3	4.9	4.6	28.4	68.9	31.2	77.9	37.9	12.7	25.6	27.5
TCGA-46-3766	M0	N0	T1	FEMALE	370	alive	ia	19.2	3.4	463.7	129.7	102.6	23.3	1.7	85.1	31.7	9.5	39.4	16.5	438	20.4	2.7	4.5	204.7	46.5	6.9	26	161.4	1.8	8.4	7.5	47.5	39.1	58.3	197.9	11.4	7.8	28.8	12.2
TCGA-NC-A5HT	M0	N1	T3	MALE	804	alive	iiia	34.7	3.7	543.2	75.3	318.7	6.2	0.4	79.1	17.9	17.9	115.3	43.5	27.5	11.1	0.1	40.6	224.9	16.5	0.2	4.4	54	0.3	1.9	21	95.2	80.5	50.9	200.3	21.3	5	14.5	16.2
TCGA-44-2666	M0	N0	T2	MALE	97	dead	ib	47.2	5.3	335.3	126.4	82.4	47.1	0.1	67.3	22.6	9.8	30.1	19.7	38.6	9.2	1.4	7.9	155.6	79.6	5.1	4.3	68.2	3.1	2.7	23.7	71.9	42.7	29.6	170	16.8	13.6	21.5	11.6
TCGA-49-6767	MX	N0	T3	FEMALE	677	alive	iib	2.3	4.8	412.1	63.4	50.8	29	0.1	109.3	44.1	13.8	31.2	47.1	155.4	19.8	0.1	9.2	286.8	81.6	0.7	13.6	55	0.6	1.5	9.3	71.7	64.2	43.4	152.3	28.1	12.9	24.5	18
TCGA-69-7974	MX	N2	T2A	FEMALE	184	alive	iiia	22	4.4	338.5	127.1	21.2	35.9	0.2	125.3	22	11.1	46.9	49.4	140	29.2	16.8	23.2	201.7	167.2	4.8	12.4	64.3	5.7	2.8	26.3	88.9	41.3	56.8	230.8	16.7	19.1	17.5	20.3
TCGA-NC-A5HL	M0	N0	T2B	MALE	88	dead	iia	34.5	4	383.3	130.1	53.4	11.3	0.1	33.4	27.7	12.7	48.4	7.9	21.2	72.9	0.6	16.3	193.6	19.6	1.4	8.8	43.9	0.1	1.2	21	44.4	40	62.4	150.6	12.4	11.2	66.8	23.4
TCGA-50-5944	M0	N0	T1	FEMALE	1750	alive	ia	85.9	3.4	439.7	494	56.9	65.3	0.5	76.9	27.4	35.1	46.7	23.3	278.5	12.2	6.3	9	285.9	64.7	1.7	6.2	87.4	0.7	6.9	12.7	60.3	63.6	43.5	349.6	6.7	13	14	16
TCGA-34-2596	M0	N1	T2	MALE	80	dead	iib	41.6	4.2	332.3	93.6	78.3	16.8	3	114.9	44.2	49.7	68.1	10.9	260.1	68.3	0.5	11.8	203.2	14.2	3	20.8	43.7	0.5	4.4	18.6	55.9	56.3	84.1	408.6	19.4	14.3	39.2	22.9
TCGA-86-A4JF	M0	N0	T3	MALE	737	dead	iib	18.5	3.3	617.1	120.6	114.6	41.6	0.1	98.5	21.7	22.7	44.9	18.6	33.4	15.4	0.4	10.4	364.5	47.1	1.1	12.2	52.7	0.6	1.8	19.4	67.9	24.3	61.6	161.6	12	11.4	10.9	16.2
TCGA-53-7813	M0	N0	T4	FEMALE	424	alive	iiib	20	4.2	810.1	239.6	17.6	28.9	0.8	69.6	30.4	5	62.7	28.9	48.6	10	0.3	3.2	468.6	21	1.3	2.9	31.3	0.1	2	5.1	12.1	22.7	46.5	95.3	11.5	7.3	27.6	14.1
TCGA-55-7914	MX	N1	T1B	FEMALE	187	dead	iia	10.5	6.1	502.9	165	44.6	42.8	0.1	64	20.1	9.5	52.4	17.5	116.1	14.8	1.1	8.4	218.1	34.1	1.8	6.4	52.1	2.5	2.1	10	52.9	40.6	42.2	283.2	24.9	10.6	25.6	14.7
TCGA-95-8039	MX	N0	T1	MALE	830	alive	ia	33.7	2.8	476.5	130	28.9	46.7	0.4	84.4	29.1	12.8	44.5	16.3	154.8	15.4	1.3	12.5	294.8	121.4	2.8	9.1	48.8	9.4	3	10.3	52.2	58.5	36.3	298.6	16.1	12.9	17.1	13.4
TCGA-34-5239	M0	N0	T4	MALE	1834	alive	iiia	11	5.6	394.9	83.2	68.6	19.2	1.2	79.7	30.8	38.1	71.2	47	509.6	17	1.7	9.7	173.2	19.4	2	21.9	75.7	0.6	7.1	13.6	91.3	114.9	54.3	96.2	14.8	11.7	22.2	18.8
TCGA-55-8205	M0	N0	T2B	FEMALE	599	alive	iia	58.2	6.2	659.5	142.2	107.1	36.9	1.1	120.4	21.7	13.4	17.3	26.2	510.7	25.3	1.8	16.8	262.6	83.2	4.9	16.7	82.6	0.5	3.4	18.3	58.6	38.8	71.6	78.9	13.1	11.1	33.9	27.5
TCGA-NC-A5HD	M0	N0	T3	MALE	2	dead	iib	30.2	4.3	612.3	88.7	50.3	26.9	1.1	33.7	42.4	33.5	90.9	5.2	49.7	11.9	0.2	9.8	388.6	9.2	3.6	13.9	33.4	0.1	10.5	29.7	63.1	66.8	46.5	223.3	19.8	5.7	26.4	29.7
TCGA-O2-A52Q	MX	N1	T3	FEMALE	113	dead	iii	13.7	3.1	353.8	106.8	48.5	26	0.6	36.1	49.1	7.4	25.2	29.5	199.5	19.9	0.3	16.2	266.6	76.1	1.2	94.1	41.5	1.6	1.2	10.9	81.8	30.7	72.5	51.8	20.7	6.4	42.9	14.9
TCGA-60-2696	M0	N0	T2	FEMALE	109	dead	iia	21.2	2.9	307.9	82.8	68.6	19.4	0.2	43.8	40.6	25.5	40.1	12.5	58.1	12.2	0.5	11.5	88.6	83.1	1.9	13.8	73.6	0.6	2.4	22.9	73	39.7	79.8	182.4	11.7	17.6	46.2	18.2
TCGA-68-8251	M0	N0	T2A	MALE	406	alive	ib	10.3	4.7	486	114.3	28.9	16.7	1	56.5	33.7	14.4	43.7	26	299.4	22.1	0.4	14.4	154	15.9	1.3	38.8	54.7	1.5	3.3	13.4	35.7	110.7	44.9	75	13.3	12.5	20	19.9
TCGA-56-8309	MX	N0	T1B	MALE	428	alive	ia	12.8	4.3	574	77	34.8	24.6	6.1	58.2	22.7	28	87.2	23	663.1	23.3	1	10.1	263.6	30.6	5.5	16.9	65.4	0.7	3.2	17.1	70.3	170.3	51.3	259.7	15.5	6.6	13.5	15.8
TCGA-37-3792	M0	N0	T2	MALE	12	alive	ib	15.3	2.8	668	171.4	72.1	28.9	0.2	40	25.3	12.7	47.1	9.4	49.7	34.1	2.7	5.9	423.8	121.9	6.8	18.8	77.1	1.2	2.2	32.5	62.2	8.6	78	61.5	7.8	10.7	18.9	22.4
TCGA-56-8626	MX	N0	T1A	MALE	302	dead	ia	27.8	7.6	586.2	77.2	139.5	24	0.3	55	27	59.8	55	28.6	155.3	21	0.9	16	273.3	87.3	5.7	28.9	117.4	1.3	13.1	12.8	67.7	98.1	40.8	334.1	33.4	10.7	26.9	11.5
TCGA-77-A5G3	M0	N1	T2	MALE	4570	alive	iib	137.2	3.4	333.5	75.7	150.6	10.5	0.2	117.7	39.9	23.8	70.3	35.1	59.2	25.1	0.1	13.6	235.5	12.8	1.8	17.9	47.9	0.1	1.7	52.6	67.5	66.3	63.9	353.5	16.8	14.6	24.3	29
TCGA-66-2757	M0	N0	T1	FEMALE	1338	dead	ia	7	6	406.7	88.6	49.9	18	3.8	51.5	40.2	1.3	37.3	11.6	103.1	23.6	0.3	19.6	126.7	10.1	1.8	10.2	46.9	0.5	2.1	6.3	44.9	92	64.1	75.1	25.8	5.3	18.5	23.3
TCGA-85-8352	M0	N1	T3	MALE	161	dead	iiia	12.2	2.3	267	50.2	1.4	1.8	0.1	54.1	39.8	28.1	70.5	28.9	10.8	28.3	0.1	24.9	150.8	6.8	0.4	2.9	46.4	0.2	2.7	14.6	108.4	33.9	63.1	125.8	12.3	5	34.3	29.9
TCGA-34-5231	M0	N0	T1	MALE	1984	dead	ia	19.1	3.3	705.2	106.1	41.3	15.1	0.3	41.4	30.3	52.3	38.9	30.5	74.7	14.1	0.9	14	175.6	20.7	0.9	8	46.8	0.3	4.8	29.2	74.9	40.4	63.9	154.4	14.3	8.9	23.2	24.4
TCGA-78-7147	M0	N1	T2	FEMALE	586	dead	iib	19.6	4.9	466.8	193.7	22.1	63.7	0.2	56.2	29.2	46	75.1	19.6	40	13.4	0.3	13.2	314.8	48.7	0.9	4.3	27	0.7	1.3	4	83.7	77.1	43.1	346.5	13.2	5.9	11.1	13.6
TCGA-22-4607	M0	N0	T2A	MALE	587	dead	ib	31.9	1.9	692.1	82	38.4	18.1	0.4	43.1	42.9	8.3	51.7	7.8	63.1	18.5	0.6	12.5	97.8	32.4	1	10.3	77.4	0.4	3	26.5	48	33.9	64.1	297.2	9.5	6.8	68.1	17.3
TCGA-78-8662	M0	N0	T2	FEMALE	3361	dead	ib	89.1	2	857.9	77.1	3.1	57.4	0.1	39.6	20.8	62.8	130.8	26.1	53.3	16	0.6	17	410.1	34.7	0.5	12.1	56	0.1	2.1	11.4	166.8	59.7	51.4	216.1	23.9	9.8	27.9	17.2
TCGA-73-4659	M0	N2	T2	MALE	711	dead	iiia	40.6	3.1	587.8	199.2	17.3	17.8	0.4	95.1	27.6	4.4	34.3	17.7	94.4	16.9	1.7	8.7	214.2	33.8	2.1	12.5	53.5	0.9	3.3	12.2	46.2	27.9	100.3	126.7	15.9	10.1	24.4	13.8
TCGA-93-A4JQ	MX	N0	T1B	MALE	526	alive	ia	9	5.7	348.6	117.6	36.8	37.2	1.5	58.1	24.7	11.6	37.9	32.8	397.3	17.3	2.5	13.7	220.1	119.8	4.7	28.2	56	4.6	5.9	7.8	56.1	64.9	30.7	153.2	18.4	10.7	16.5	21
TCGA-37-4129	M0	N0	T1B	FEMALE	242	alive	ia	3.2	16.3	181.4	101.4	112.3	16.7	68.4	53.5	107	1.8	12.7	18.9	19	10.8	0.4	6.9	99.9	15	0.5	2.6	44.4	0.5	17	1.1	20.9	30.6	48.1	0.5	9.3	4.1	39.6	17.9
TCGA-91-6836	MX	N0	T2	FEMALE	417	alive	ib	9.6	4.1	207	143	10.3	36.8	0.2	128.1	29.5	17.9	152.5	81.3	54.8	26.1	0.3	12.7	305.2	36.7	1	16.4	72.3	0.3	1.3	36.2	114.7	43	74.4	361.7	22.5	18.4	36.3	37.5
TCGA-44-6774	M0	N2	T1	FEMALE	658	alive	iiia	16.3	5.2	439.5	155.3	33.3	13.2	12.5	117.1	24.8	6.5	21.9	20.1	1116.6	14.6	1.9	7.6	244.3	24	4	32.2	150	2.3	10.4	5.1	54	28.5	39.7	57.3	13	11.9	15	11.8
TCGA-49-AAQV	MX	N1	T1	FEMALE	677	dead	ii	14.6	3.4	413.3	163.1	22.1	26	0.2	38.5	20.7	15.3	44.5	11.8	52	9.9	0.3	12.9	220.3	37.6	1	9.6	20.8	1	2	12.3	83	53.6	51.5	214.2	10.7	8.5	21.6	11.7
TCGA-56-5898	M0	N0	T1B	MALE	555	alive	ia	31.9	5.7	281.3	65.3	99	13.1	0.4	54.9	24.7	10.5	65.2	43.8	131	18.1	0.5	9.8	145.2	42.5	1.4	16.4	43.9	0.3	2.3	10.6	84.4	104.2	60.4	469.3	19.4	11.2	30.7	17.5
TCGA-55-7283	MX	N2	T3	FEMALE	609	alive	iiia	36	4.1	518.8	147.9	24.6	34.5	0.1	157.3	19.4	21.3	57.7	34.4	76.6	14	1.6	9.3	214.7	64.3	2	5.9	69.5	0.3	2.5	24.2	111.9	79.1	46.3	332.9	13	14.1	20	14.1
TCGA-97-A4M2	M0	N0	T1A	MALE	624	alive	ia	34.5	5.6	287.6	105	46.6	38.8	0.3	51.7	22.2	6.3	35	15.2	114.3	11	2.3	10.8	184.7	33.2	2.9	11.4	33.5	0.2	4.7	10.8	48.6	35.7	27.4	107.7	14.7	10	15.7	15.4
TCGA-77-A5GH	M0	N0	T2A	MALE	1182	alive	ib	7	9.8	530.8	98.5	35.1	29.4	0.3	58.5	25.7	27.3	91.6	24.5	323.1	20.9	0.7	8.6	362.5	16.6	2.4	13.7	66.9	0.2	3.5	6.2	78.5	123.9	55.6	180	27.5	8.4	26	27
TCGA-77-8156	M0	N0	T2A	MALE	1106	alive	ib	55.3	7.9	616.7	110.9	41.6	10.8	0.8	78.6	33	24.2	58.1	11	188.4	25.2	0.8	16.1	292.7	6	2.3	25.7	40.2	0.5	3.6	38.6	76.6	43.3	71.8	154.6	8.8	5.8	20.9	37.9
TCGA-69-7763	M0	N0	T1B	MALE	690	alive	ia	62.2	5.2	342.4	136.5	18.1	26	1.1	112.2	21.5	2.9	54.7	22.8	263.4	13.2	2.3	12.2	193.4	131.4	1.7	14.4	90	0.7	6.9	22.2	72.7	37.2	39.7	197.1	9.6	17	34.4	11.2
TCGA-66-2773	M0	N0	T2	MALE	92	dead	ib	10.8	4.9	465.7	120.1	50.1	31.5	0.3	95.4	25.8	12.5	60.4	15.4	80.8	44.2	0.9	11.8	224.3	27.4	2.8	14.8	91.7	0.4	2.2	13.7	55.4	53	182.2	379.4	21.8	10	44.3	26.5
TCGA-NC-A5HQ	M0	N2	T3	MALE	448	dead	iiia	24.1	4.1	338.4	74.8	40.4	34.4	0.2	38	45.9	13.1	98.2	24.9	24	25.5	0.3	17.2	152.3	15.4	1	15.8	22.9	0.1	4.4	11.9	60.7	40.8	108.8	451.7	15.6	5.5	41.2	28.1
TCGA-68-7757	MX	N0	T1B	MALE	211	alive	ia	32.5	5.2	464.5	59.7	55.8	10.8	1.5	46.3	37.8	13.3	71.6	23.5	178.5	12.5	0.3	12.7	221.7	37.7	1.4	26.5	91.3	0.5	3.8	8.4	74.4	46.1	70.7	479.2	20.9	7.2	19.2	12.9
TCGA-MP-A4T6	MX	N2	T1	FEMALE	1790	dead	iiia	29.8	5.9	509	49	50.5	24.9	0.1	53.5	27.9	20.2	91	17.7	56.4	8.2	0.3	15.4	161.8	40.6	1.1	5.7	13.3	0.4	1.2	22.9	97.2	80.8	23.7	141.7	17.4	11	8.5	16.5
TCGA-21-1076	M0	N0	T2	FEMALE	1852	alive	ib	52.6	5.5	388	90.8	112.7	16	0.8	84.9	27	13.6	47.2	26.1	223.8	32	1.4	11.3	200.7	9.4	3.3	27.1	39	1.5	5.3	18.4	56.9	39.9	102.3	214.9	16.8	12.3	28.9	25.1
TCGA-50-6592	M0	N0	T2	FEMALE	777	dead	ib	5.2	4.3	394.5	114.1	88.3	27.8	1.4	101.9	38.6	5.9	36.5	54.1	314.3	27.4	0.7	10.8	296.1	13.8	2.7	23.8	130.5	0.9	3	18.3	37.9	52.5	175.8	141	28.7	9.3	24.4	26.9
TCGA-55-8090	M0	N0	T1A	MALE	598	dead	ia	30.6	3.5	328.5	100.1	52.1	12.7	0.2	176.6	28.4	18.4	38.4	25	104.9	11.3	0.9	12.5	194.5	206.4	1.5	8	53.5	14.9	2.6	25.3	112.4	36.7	36.5	301.2	9.5	12.8	23.7	12.1
TCGA-50-5932	M0	N1	T2	MALE	1235	dead	iib	28.1	5.1	443.4	309.8	7.5	27	0.2	66.6	32.6	15.2	46	21.3	58.6	12.6	1.3	12.8	424.5	104.4	0.9	3.8	76.6	3.1	1.8	9.2	77.5	64.1	45.9	266.5	19.5	26.9	28.9	14.5
TCGA-55-A491	MX	N0	T1B	FEMALE	626	alive	ia	33.4	3.9	686.3	134.5	58.3	28.6	0.2	51.3	40	8.9	45.3	14	161.5	10.6	0.6	11.2	229.8	28.9	1.9	8.4	58.5	0.4	2.3	10.8	42.1	32.7	39.8	227.1	30.4	5.7	18.9	10.9
TCGA-73-4675	M0	N1	T3	MALE	922	dead	iiia	43.6	3.3	459.5	177.5	20	5.5	0.2	62.9	33.7	6.2	54.6	8.8	88.2	6.4	0.6	11.6	183.3	85	0.8	8	31.6	0.5	3.7	17.8	78.1	40.1	48.5	282.6	16.7	10.4	23.4	9.8
TCGA-69-8253	MX	N1	T1A	FEMALE	426	alive	iia	70.4	5.7	444.5	155	26.8	25.9	0.1	92.4	18.9	3.1	62.7	14.1	30.3	7.9	0.6	11.3	662.6	111.1	0.8	7	43.3	0.5	2.4	11.8	125.5	28.4	33.3	157.2	10.3	14.3	19.7	13.5
TCGA-63-A5MP	M0	N1	T2	MALE	769	alive	iib	21.6	5.5	237.7	88.5	63.9	14.9	0.2	50.5	29.6	13.1	75.1	8.1	46.4	20.7	0.9	12.2	228.4	11	2.9	14.9	34.7	0.3	5	2.6	47	61.2	92.7	227	14.2	12.9	39.3	47.8
TCGA-34-7107	M0	N0	T2A	MALE	34	dead	ii	21.6	3.3	398.9	83.6	72.1	6	1.4	68.6	36.7	22.3	68.9	19	370.7	16.4	0.5	10.1	219.5	17.2	1.6	15.6	72.9	0.6	3.8	66.8	88.3	56.3	47.9	458.6	15.9	9.3	31.3	20.5
TCGA-O2-A52V	MX	N0	T3	FEMALE	1335	dead	ii	28.2	3.9	397.5	160.9	92.2	14	0.7	58.4	27.3	32.5	77.9	36.4	94.4	24.1	0.3	14.6	259.8	42.9	1.4	26.8	64.3	0.2	2.4	63.9	52.6	115	88.8	623.4	16.8	11.2	30.8	28.2
TCGA-60-2706	M0	N0	T1	MALE	2820	alive	ia	259.7	5.6	432	117.5	21.3	39.9	0.3	45.8	36.1	0.4	23	4.4	157.1	34.9	0.7	13.3	154.7	2.3	2.5	8.3	39.8	0.4	2	7	19.6	57.7	74.4	430.1	20.1	16.1	39.2	20.2
TCGA-86-8671	M0	N1	T2B	FEMALE	839	alive	iib	15.4	5.7	380.4	90.5	47.6	20.6	0.7	66	24	7.7	24.8	21.8	185.8	14.4	1.5	10.8	187.5	22.5	5	16.5	37.8	0.4	6.2	12	56.3	35	38.1	86.6	15.1	6.9	12.6	12.7
TCGA-62-8394	M0	N2	T4	FEMALE	139	dead	iiib	16.4	9.2	598	95.8	25.7	28.2	0.2	65.3	29.1	16.4	52.5	14.8	88	16.5	1.9	14	290.2	37.7	1.6	11.4	33.4	2.1	2.3	17.7	81.6	89.7	39.5	338.1	21	9.7	11.3	16.1
TCGA-55-8510	MX	N0	T2A	FEMALE	539	alive	ib	24.9	4.5	406.9	68.2	24.1	44.9	0.2	48.3	22.4	11.7	37.9	16.9	450.1	15.9	1.5	16.3	163.4	87.2	2.4	10.8	41.9	0.5	4.1	9.2	79.4	47.4	37.8	255.3	21.1	8	11	15.3
TCGA-44-7671	M0	N0	T2A	MALE	889	alive	ib	73.7	4.8	423.6	172.8	15.8	23.7	0.3	83.5	22.5	6.2	42	26.6	189.5	11.3	1	8.5	619.3	58.1	1	9.9	72.5	0.6	3.6	10	105.4	43	58	170.3	21.2	12.2	20.1	8.8
TCGA-63-A5MH	M0	N0	T1	MALE	2026	alive	ia	4.7	8.2	763.3	118.9	28.7	30.2	0.1	68.3	35	19.8	89.3	40.5	75.4	24.7	0.1	7.1	221.3	17.2	0.8	63	60.4	0.3	1	15	80.3	155	78.8	387.1	11.2	4.4	24.4	29.7
TCGA-43-A475	M0	N0	T3	FEMALE	296	alive	iib	30.3	5	402.7	144.3	65.5	20.5	0.5	69.6	19.5	24.4	50	14.1	40.9	37.9	0.8	18.3	225.5	16	3.7	7.6	35	0.2	1.7	8.8	34.8	110.3	56.4	147.9	14.1	7.6	27.1	21.5
TCGA-4B-A93V	M0	N0	T1B	FEMALE	300	dead	ia	19	2.9	562	90.5	12	10.9	18.6	72	18.7	2.6	43.8	19.4	69.4	6.3	0.2	12	402.9	5.4	0.7	13.7	29.9	0.3	1	6.7	64.5	14	31.5	98.2	13.4	7.9	21.8	6.5
TCGA-53-7626	M0	N1	T1	FEMALE	929	dead	iia	23.9	8.6	435.6	84.7	36.8	38.7	0.1	89.8	22.9	19.2	55.8	25	343.5	26	3.6	8.2	272	40.6	6.2	12.2	59.3	0.6	4.7	34.2	68.6	44.1	51.5	232.6	12.4	14.1	16	16.8
TCGA-55-7727	MX	N2	T1A	MALE	119	alive	iiia	50.7	5.9	431	184.9	29.4	73.4	0.1	113.7	19.6	14.4	66.5	17.9	162.1	20.5	1.7	3.1	344	49.6	3	3.5	51	1.5	2.3	12.8	29.9	29.7	41.9	140	8.4	13.8	27.1	22.2
TCGA-77-8128	M0	N2	T2	MALE	1150	dead	iiia	79.8	5.7	302.7	84.6	71.7	5.5	1	78.7	41.3	41.1	86.1	14.6	208.1	24.2	0.2	12	230	15.5	0.7	19.8	46.5	0.1	4.7	12.8	116.2	68	49.5	301.4	15.5	6	30.6	20.6
TCGA-O2-A52N	MX	N0	T2	MALE	1006	dead	i	7.7	3.3	296	84.5	113.6	18.6	0.2	78.6	29.9	234.8	62.8	45.3	94.5	19.1	0.3	16.3	317.8	83.3	5	28.8	30.2	0.1	1.6	20.2	78.5	110.3	48.4	247.7	22.9	6.5	43.9	26.5
TCGA-95-7944	M0	N0	T1A	MALE	377	alive	ia	15.9	3.8	491.2	97.2	32.2	14.6	3.9	61.9	24.1	23.9	19.6	49.7	78.5	9.9	2.3	19.2	340.2	122.9	1.1	16.7	109.7	0.2	2.1	11	52.2	53.7	47.2	49.6	6.9	11.2	18.6	15.1
TCGA-86-8280	M0	N0	T2B	FEMALE	701	alive	iia	30.2	4.4	445	144.1	42.5	24.3	0.8	77.2	20	21.3	38	25.6	174.3	13.4	2.1	9.4	245.2	24	3.5	8.9	40.7	0.3	4.9	5.8	74.2	64.8	34.5	237.1	9	11.1	12.3	13.7
TCGA-L9-A443	MX	N0	T1A	FEMALE	193	dead	ia	34.5	4	288.4	97.7	33.5	41	0.3	153.3	27.2	19.6	70	15.6	99.3	14.1	0.7	11.1	180.6	97.8	1.1	10.8	33	2.8	5	6.3	67.5	26.6	40.7	254.6	15	6.1	9.7	20.1
TCGA-35-5375	M0	N2	T2	MALE	264	alive	iiia	50.5	2.2	386.3	97.7	56.9	15.7	0.3	29.1	56	1.3	25.5	5.7	59.8	12.6	1	4.5	143.8	5.8	1.3	4.9	45.3	0.4	4.3	2	20.3	19.4	50.5	87.2	7.8	2.4	23.3	22.5
TCGA-62-A470	M0	N0	T2	MALE	1194	dead	ib	58.9	6.1	493.3	110.2	17.4	51	0.1	41.3	31.8	4.1	50.1	15	35.2	12.9	0.9	10.4	229	23.8	0.8	3.9	36.3	0.2	1.7	8.2	52.5	40.3	46.9	71	17.7	10.7	24.5	16.7
TCGA-MP-A4TK	MX	N1	T2	FEMALE	582	dead	iib	32.7	4.4	358.4	102.1	65.5	25.5	0.9	111.8	155.4	27.7	25.8	17.8	516.3	14.8	1.3	13.6	284	152.7	2.3	24.8	85.2	3.2	6.5	11	80.9	32.7	41.1	368.6	10.9	10.9	16.8	15.8
TCGA-77-7138	M0	N0	T2	MALE	340	dead	ib	2.4	9.9	383.2	198.1	150.1	61.1	0.2	73.9	21.2	159	76.8	38.7	41.4	24.5	0.1	9.9	377.5	186.6	0.5	21.3	32	0.7	1.5	12	64.4	56.5	102.4	721.2	20.6	9.9	31.7	22.6
TCGA-22-1002	M0	N0	T1	MALE	131	dead	ia	21.3	4.8	485.8	105.2	39.3	25.5	0.4	60.7	27.8	44.7	67.9	11.1	116.2	16.8	1.3	10	197.6	69.9	4	26.6	57.7	2.7	6.6	22.5	58.8	72.5	51.3	182.8	14.6	11.9	25.6	16.6
TCGA-44-6779	MX	N1	T2	FEMALE	500	dead	iib	61.5	2.8	344.1	161.8	41.6	15.5	7.7	56.1	45.9	35.2	46.1	32	242.4	25.1	0.6	13	259.1	51.6	3.1	70.1	134.7	0.5	2.5	8.8	114	81.7	61.9	53.4	11	12.7	23.9	16.7
TCGA-77-7337	M0	N1	T2	MALE	3253	dead	iib	41.6	5.3	513.1	196.4	109.7	47.7	1.6	88.7	33.8	25.6	57	36.2	261.5	23.2	0.5	5.8	579.6	29.1	1.6	39.4	116.1	0.9	4	32	32.4	34.7	104.1	307.8	15.1	6.9	52.2	20.2
TCGA-MP-A4TC	M0	N2	T1	MALE	74	dead	iiia	29.6	4.4	311.1	83.7	28.8	23	1.5	90.1	18.6	12.5	33	29.6	396.1	14.2	0.5	11.8	262.2	101	1.5	27.2	60.4	0.8	4.5	13.9	118.1	42.9	38.3	186	9.2	8.8	17.7	13.6
TCGA-52-7811	M0	N0	T2	MALE	266	dead	ib	6.1	4	341.9	118.3	68.7	12.1	0.1	70.4	31.6	14.3	59.9	32.4	93.6	16.2	1.1	7.9	250.3	29.7	4.1	23.3	67.3	0.3	3.7	29.8	79.1	39.1	68.8	422.2	14.5	9.4	52.9	14.8
TCGA-55-7227	MX	N1	T3	MALE	952	dead	iiia	36.8	5	396.9	129.5	44.4	41.4	2.2	148.3	18.9	14.2	44	35.2	204.7	14.3	2.1	8.6	301.1	80.4	3.6	10.3	58.4	3.3	4.7	16.2	58.2	44.4	44	519.5	11.4	14.3	29.6	12.9
TCGA-56-7823	M0	N1	T1B	FEMALE	1011	alive	iia	44.8	61.2	504.4	90.1	105.5	4.4	0.1	62.1	30.8	24.7	63.5	29.4	20.7	29	0.1	10	279	14.6	0.5	6.2	74.7	0.1	3.4	23.6	69.4	71	85.3	569.1	21.2	13.1	26.1	30.9
TCGA-93-A4JN	M1A	N0	T2A	MALE	718	alive	iv	49.9	6.4	464.6	84.5	20.7	68	0.4	74.6	22.6	8.8	56.3	27.7	179.5	12.8	2.4	13.4	228.4	55.4	1.9	12.6	73.3	1.3	6	16	106.4	50.5	34.1	252.1	31.2	12.9	15.9	19.2
TCGA-66-2769	M0	N0	T4	MALE	215	dead	iiib	8.4	3.5	549.8	100.1	103.7	24.4	1.2	91.7	35	17.8	29.9	11	492.2	18.8	1.4	8.3	177.1	18.1	6.7	24.8	96.7	1.1	9.7	7.3	65.5	48.4	49.3	181.2	14.8	4.4	30	20.9
TCGA-85-7699	M0	N0	T4	MALE	1001	dead	iiia	8.8	6.4	473.9	116	39	21.8	0.5	104.2	31.3	26.7	40.4	28.8	175.3	19.4	0.5	11.6	208.4	6.9	3	11	52.9	0.2	5.1	21.1	65.7	105.2	56.4	87.8	16.8	11.4	16.7	32.1
TCGA-55-6980	M0	N0	T1	MALE	2109	alive	ia	14.1	3.8	408.7	165.8	38.6	25	1.6	85.8	47	12.6	41.7	18.1	409	13.7	2.1	8.6	274.2	74.8	2	13.6	62.9	7.7	6.6	2.8	92	94.8	33.8	144.1	6.5	8.3	16.3	11.9
TCGA-60-2722	M0	N1	T2	MALE	908	alive	iib	20	3.9	391.5	92.3	117.1	6.8	0.2	50.5	29.1	19.9	165.3	24.5	32.3	35.3	0.1	13.3	475.2	9.9	0.8	11.5	32.2	0.3	1.5	34.5	125.4	56.9	72.7	407.7	15.5	20	68	30.5
TCGA-97-A4M7	M0	N0	T1B	MALE	629	alive	ia	23.2	4.4	406.4	120.9	49.2	32.9	0.1	69.6	30	24.4	60.5	19.7	102.7	14.6	2.2	11.1	199.8	35.4	4.4	13.3	40	0.6	5.2	10.3	55	32.8	29.6	131.5	11.7	7.9	12.1	11.4
TCGA-51-6867	M0	N0	T1	FEMALE	1856	dead	i	21.4	2.3	427.8	153.8	84.5	6.8	0.7	66.5	26.5	25	84	14.7	132.2	51.1	0.9	10.9	274.8	17.4	2.1	15.4	58	0.5	2.6	15.9	47.7	101.7	67.6	339.1	14.7	10.5	55.5	27.7
TCGA-64-5781	M0	N0	T2	FEMALE	1559	alive	ib	17.2	2	575.1	139.6	38.5	16.6	7.9	36.1	34.4	9.3	36.6	12.4	129.8	10.3	0.5	10.3	331.8	66.3	0.7	27.7	95.7	0.4	2.2	8.2	85	65.2	61	75.2	3.4	6.9	36	11.7
TCGA-44-2659	M0	N1	T1	FEMALE	1367	alive	iib	19.5	5.9	415.8	224.9	64.2	27.7	0.3	96.7	24.2	70.3	34.2	19.6	155.5	11.3	2.6	10.2	159.9	26.4	2.8	8.1	48.5	0.4	8.6	6	48.8	49.3	28.7	158.8	10.3	9.6	18	11.8
TCGA-43-6647	MX	N1	T2B	FEMALE	757	alive	iib	14	3.2	705	98.9	121.1	12.1	1.5	54.6	29.2	18.4	38.2	45.6	1405.3	18.7	5.3	9.5	240.9	94.7	3.2	180	103.9	1.3	4.7	26.2	56.3	84.6	50.3	437.2	19.2	6.7	26.9	33.2
TCGA-50-8460	M0	N0	T1A	MALE	829	alive	ia	22.1	1.9	583.4	147.1	39.1	18.9	0.8	114.8	27.4	8.1	54.2	22	91.8	6	1.2	10	208.4	46.9	2.3	6.6	29.2	0.5	3.1	4.3	63.4	43.9	29.2	153.2	7.2	5.5	12.5	9.9
TCGA-39-5034	M0	N0	T3	FEMALE	1107	dead	iib	29.5	4.3	450.7	328.4	20.5	17	17.2	106.8	39.1	2.6	16.8	16	222.4	16.5	1.3	8.7	236.6	16.6	2.1	8.4	93.8	0.3	5.8	11.1	50.4	78.6	62.6	117.6	11.7	9.8	24.6	12.2
TCGA-51-4081	M0	N1	T2A	MALE	911	alive	iib	87.1	7.5	272.5	83.8	126.3	9.8	0.5	110.2	29.7	20.8	53.4	12.7	124.6	30.5	0.2	14.2	193.2	15.2	3.8	20.8	52.1	0.5	6.8	34.2	71.7	62.4	117.9	443.5	20.4	12.3	33.3	27
TCGA-78-7160	M1	N2	T4	MALE	697	dead	iv	47.5	4.4	271.1	143	32.1	25.8	1.7	75.1	24.5	6.2	49.2	14.8	217.8	23.4	2.2	7.6	262.9	23.8	4.3	13.2	150.1	0.9	5.6	12.5	56.9	23.4	84.3	115.5	13.8	18.6	31.4	24.8
TCGA-55-7907	MX	N1	T2A	MALE	343	dead	iia	41.6	5.4	257.4	77.3	48.7	58.7	0.5	71.7	27.5	7.8	72.8	16.1	254.4	23.7	1.3	7.9	147.8	55.1	2.3	5.8	60.3	1.6	3.6	9.8	37.7	35.4	49.5	372.3	17.5	19.9	22.2	21.5
TCGA-MP-A4SY	M0	N1	T2	MALE	1501	dead	iib	22.5	5.6	230.8	369.6	56.5	41.5	0.6	139.4	36.1	10	33.1	20.4	324.5	16.6	1.3	18	145.9	159.9	1.1	17.3	58.8	2.3	4.5	8.4	95.9	65.1	64.8	311.9	23.8	12.6	15.6	19
TCGA-97-8177	M0	N0	T2A	FEMALE	499	alive	ib	30.8	5.4	461.7	144.2	51.1	37.8	0.7	61.7	50.1	8.2	35.8	13.3	143.4	14.1	1.5	8.6	229	22.2	2.2	11.4	55.2	0.4	5.3	13.8	69	19.8	37.8	155.9	8.4	5.4	18	11.6
TCGA-37-4133	M0	N0	T4	MALE	238	alive	iiia	174.4	1.7	363.4	76.2	36.1	55.1	0.1	62.9	42.3	3.5	49.7	2.2	29.4	29.4	0.5	6.9	194.1	5.6	1.8	4.5	50	0.1	1.3	5.3	29.2	20.5	141.3	300.1	8.5	2.8	42.8	33.5
TCGA-66-2785	M0	N0	T2	MALE	60	alive	ib	2.4	3.2	677.7	92.1	40.5	18.2	0.1	41	30.9	6.2	39.3	17.1	98.4	11.8	0.4	8.6	214.3	11.6	1.9	17.4	30.6	0.4	1.2	30.4	76.5	144.3	56.1	58.1	8.9	4.8	24.9	13.3
TCGA-49-4512	MX	N2	T2	FEMALE	905	dead	iiia	22.1	2.7	329.6	73.6	25.8	28	0.6	40	18.7	18.4	42.8	21.3	177.1	7.3	0.6	7.6	136.6	41.6	0.7	11	15.9	0.4	4.9	8.2	95.5	28.2	25.1	443.9	18.2	7.9	15.2	7.9
TCGA-85-8072	M0	N0	T1A	MALE	932	alive	ia	23.6	6.4	375.1	72.9	53.9	8.8	0.2	77.9	28.9	8.4	93.5	11	56.1	38.1	0.4	19.3	210.4	18.5	0.9	11.3	47.3	0.2	1.7	15.2	102.5	68.2	165.9	564.3	18.6	12.5	43.9	33.9
TCGA-49-4490	M0	N2	T3	FEMALE	385	dead	iiia	20.1	5.4	434.3	97.3	24.6	30	0.8	85.2	22.4	11.9	44.1	22	187.6	11.1	0.8	14.1	251.7	68.7	0.8	12.1	27.2	0.8	5.1	3.8	94.5	39.5	40.3	454	11.3	10.7	13.8	14
TCGA-78-8655	M0	N0	T1	FEMALE	2360	alive	ia	21.6	5.1	434.3	87.6	16.5	27.8	0.1	125.9	29.1	11	51.6	16.1	116.2	16.5	1.1	17.2	188.2	116.8	1.7	11.3	42.7	3.3	2.9	12.6	87.1	73.4	37.9	371.5	15.2	13	11.7	15.6
TCGA-55-7724	MX	N0	T2A	FEMALE	705	alive	ib	47.4	5	309.5	133.7	97	26.6	13.6	74.2	29.6	22.2	58.6	22.1	198.4	21.4	2.7	2.4	199.7	11.6	3.7	12.7	73.6	1.2	6.3	8.2	12.4	28.3	77.9	162	7	13.2	37.4	18.6
TCGA-98-8022	M0	N0	T1A	MALE	933	dead	ia	8.1	3.6	372.5	65.2	56.8	22.4	1.9	43	32.6	11.9	74	17.8	104	21.8	1.1	12.7	127.2	34.5	1.3	9.2	95.8	0.4	13.9	17.3	108.9	288.8	38.7	150	28.5	8	26.8	18.2
TCGA-05-4425	M1	N0	T2	FEMALE	669	alive	iv	57.9	2.5	528.2	123.8	64.7	26.8	0.2	127.8	27.2	9.4	26	25.3	129.8	18.7	0.7	9.5	271.4	43.8	2.5	9.8	62.7	2.7	3.7	22	55	32.9	49.5	203.8	14.7	6.3	22.9	10.7
TCGA-91-6829	MX	N0	T2	MALE	1258	dead	ib	25.4	4.5	581.7	178.7	17.6	46.9	2.9	95.8	25.7	9.9	44	26.8	526	17.3	4.1	9.6	230.2	34.7	3	19.5	158.6	1.3	8.2	8.1	68.5	54.4	58.3	275.5	15.2	11.5	16.4	19.3
TCGA-21-1080	M0	N0	T2	MALE	3724	alive	ib	77	4	399	184.8	44.8	16.5	1.6	52.6	43.3	40	101.7	13.1	34.4	16.8	0.2	12.3	210	12.7	1.1	10.4	27.3	0.2	1.4	13.6	56	61.1	87.8	185.1	12.7	10.1	35.2	21.8
TCGA-77-8007	M0	N1	T2	MALE	198	dead	iib	59.2	4.7	347.9	97.2	48.9	20.4	0.5	95.4	28.7	15.6	24	77	377.1	23.1	0.4	15	176	132.7	2.9	53.7	76.5	1.9	2.1	19.9	98.5	34.1	50.2	80.3	16.1	11.5	28	20.2
TCGA-44-4112	M0	N0	T2A	FEMALE	808	dead	ib	62.9	4.3	431.8	159.9	41.6	58.3	2.1	121.4	45.8	15	39.8	17.1	186.5	11.9	1.2	9	190.9	49.3	1.8	18.7	72.5	0.8	4.9	12.8	46.1	32.3	63.4	262.5	8.6	9.5	33.3	18.6
TCGA-62-A46S	M0	N0	T2	MALE	1653	dead	ib	57.9	4.7	310.1	240.7	12.9	47	0.4	62.1	30.6	2.5	41	37	45.7	14.5	1.1	5.4	343.2	28.8	2.2	5.3	62.4	0.3	2.8	10.4	49.9	27.2	43.8	187.6	13.3	9.8	22.8	13.7
TCGA-56-7221	M0	N0	T2	MALE	608	alive	ib	27.7	5.8	162.5	66.8	150.6	7.9	0.2	54.2	23.9	38.6	66.5	27.7	29.6	17.3	0.2	6.9	162.5	15	0.4	6.4	26.6	0.2	1.4	21.3	81.3	191.3	85.5	488.7	17	14	28.9	25.6
TCGA-44-3919	M0	N0	T1	FEMALE	1026	dead	ia	40.6	5.9	493	129.7	41	36.7	1.4	176.6	29.5	10.6	45.7	18.8	146	22.3	2.1	11.9	240.9	100.3	3.6	9.5	52.6	6.3	3.4	13.2	45.3	51.8	48.7	497.5	10.2	6.1	14.8	13.6
TCGA-60-2710	M0	N1	T1	FEMALE	2024	alive	iia	47.1	3.9	468.2	86	134.8	13.7	0.7	82.4	28	27.6	82.2	21.8	161.3	28.4	0.7	13.8	244.6	25.1	2.2	12.4	43.3	0.5	2.7	45	87.4	120.3	69.6	582.9	20.9	12.7	52.7	21.3
TCGA-J2-A4AD	MX	N0	T1A	FEMALE	550	dead	ia	89	3.8	339	77.4	7.8	95.6	0.1	69.2	29.6	8.9	64.7	23.5	321.8	18.3	1.2	10.1	189.4	63.6	0.6	5.7	72.3	0.3	3.2	5.2	83.7	65.4	45.5	157.2	13.3	17.1	19.8	23.6
TCGA-86-A4P7	M0	N0	T2A	FEMALE	415	alive	ib	19.8	5.6	436.9	108.1	38.1	25.8	0.2	66.1	20.2	15.1	49.4	20.6	154.7	18.5	2.6	14.2	187.8	35.3	3.6	16.8	50.2	0.6	5.9	16.3	75.4	35.2	35.5	94.8	18.5	13.7	13.9	15
TCGA-34-5240	M0	N1	T2	FEMALE	1541	alive	iib	63.6	5	457.7	124.1	49.8	13	0.2	107.6	26	8.8	60.4	8.7	55.1	39.5	0.7	10.6	174.8	5.6	1.2	5	70	0.2	2	21.5	36.2	60.8	117.1	301.6	10.4	9.1	58	25.4
TCGA-85-A511	M0	N1	T2B	MALE	455	dead	iib	34.3	5.7	600	155.6	82.5	19.5	1.8	51.9	26	18.8	71.1	18.9	233.3	21.7	0.7	13.3	274.2	23.6	1.9	31.9	63.4	0.4	5.2	25.8	77.9	56	82.8	306.2	19.5	7.1	39.1	26.3
TCGA-34-5928	M0	N1	T2	FEMALE	1196	alive	iib	3.3	4.2	630.9	125.1	46.7	35.4	3.3	67	32.5	26.3	46	29.5	826	23.1	1.2	9.3	301.8	33.5	4.2	54.7	179.6	1.6	7.5	11.4	50.2	130.6	54	189.3	15.2	9.1	31.7	18.6
TCGA-73-4668	M0	N1	T2	FEMALE	467	alive	iib	42.1	3.5	670.9	95.8	27.7	40.5	0.4	136.1	27.7	15.6	62.4	14.4	301	19.4	0.4	12.6	344.2	174.7	1	23	131.8	4.7	3.4	24.1	105.1	49.9	61.3	490.6	10.2	9.6	17.1	20.7
TCGA-39-5022	M0	N0	T2A	MALE	1679	dead	ib	21.8	3.8	647.3	185.6	61.5	23.6	2.1	65	29.8	7.6	52.3	11.6	270.5	23.1	1.9	9.2	260.4	15.8	3.1	14.2	56.5	0.5	4.7	11.6	58	52.5	64.8	216.2	10.9	6.2	27.3	13.4
TCGA-55-8621	MX	N0	T1A	FEMALE	515	alive	ia	29.2	4.5	321.6	119.9	52.3	30.9	0.5	56.6	27.1	9	33.3	20.7	479.7	16.2	1.4	10.3	174.8	50.8	3.3	19.5	53.3	1	7.3	14.8	56	39	41.2	130	13.1	15.9	15.7	13.1
TCGA-64-5815	M0	N1	T2	MALE	866	alive	iib	13.5	3.4	442.4	192.1	73.9	14.8	0.3	111.2	30.3	9.9	45.8	16.7	501.4	22.7	1.6	14.7	252.4	127.3	3	42.7	91.8	3.1	6.3	23.6	87.3	54	56	174.6	11.8	9.8	29.5	11.8
TCGA-MF-A522	MX	N0	T2A	MALE	360	dead	ib	25.9	8.6	240.3	109.2	63.3	5.7	0.1	46.8	23.3	8.5	103.2	21.4	8.7	20.6	0.1	9.8	320.2	69.8	0.5	14	29.5	0.1	0.8	13	135.6	42.3	142.3	716.3	20.2	6.4	36.8	31.5
TCGA-49-AAR0	MX	N0	T1	MALE	4765	alive	ia	26.9	5.1	409.9	97.2	23.7	26.7	2.7	37.5	216.4	3.7	33.3	15.9	71.6	7.7	0.8	11	248.3	36.1	0.9	8.2	19.1	0.2	11.2	8.9	63.2	36.6	28.5	126.5	20.6	4.6	16.6	9.8
TCGA-22-4594	M0	N2	T3	FEMALE	1470	dead	iiia	28.8	5	620.4	265.2	24.1	15.4	7.2	108	59.4	1.8	21.7	11.6	80.1	18.9	14	12.3	237.9	9.1	3.9	6.8	56.2	0.2	6.5	5.2	30.2	16.3	56.2	100.4	14.4	4.3	29.5	14.4
TCGA-77-7142	M0	N0	T2	FEMALE	2227	alive	ib	77.7	5.3	374.2	248.2	102.5	12.4	1.4	71.6	37.2	19.3	92.8	19.2	95.8	37.8	0.7	6.8	239.3	16.3	1.8	14.9	84.3	0.5	2.5	17	28.9	109.4	88.9	174	6.6	15.4	55.8	32.5
TCGA-85-7843	M0	N1	T2A	MALE	35	alive	iia	13	5.1	464.6	153	48.4	9.9	0.3	64.8	26.7	12.8	53.9	28.3	125.5	36.8	0.3	10.6	163.3	13.2	1.4	13.8	52.3	0.4	3.3	16.9	51.4	53.2	70.4	236	16	10.5	45.3	23.3
TCGA-43-2576	M0	N2	T2	FEMALE	1223	alive	iiia	13.6	14.3	489.8	73.8	19	15.4	2.3	33.9	29.6	10.4	40.8	15.3	214.5	13.3	0.8	11.2	171.4	30.6	1.1	28.1	36.1	0.6	4.3	5.1	64.6	45.2	49.6	158.3	16.6	9.2	15.9	10.4
TCGA-55-A48Y	M0	N0	T2B	MALE	630	alive	iia	49.7	4.4	622.4	114.1	24.3	81	1.1	162.1	21	6.7	51.8	11.4	293.7	11.2	1.5	8.7	422.6	75.6	1.9	17.6	92.8	0.9	5.7	12	58.7	37.5	43.2	183.8	13.6	10	27.6	20.3
TCGA-86-8074	M0	N1	T1B	FEMALE	24	alive	iia	35.2	5.6	537.6	145.6	41.9	43.6	0.9	105.1	25.4	45.5	41.1	28	494	23	0.8	13	494.7	62.2	3.3	16.3	79.7	12.7	4.3	15.4	131.7	57.8	47.8	130.9	15.5	10.1	15.4	17.3
TCGA-21-5786	M0	N0	T2	MALE	1032	alive	ib	2.3	6.1	583.8	79.3	25.6	21.9	0.5	58.6	40	14.4	45.1	20	90.5	23.4	0.2	12.1	187.5	30.4	1.2	20.7	39.6	0.4	8.7	11.4	81.5	66.2	103.7	495.8	18.4	9.9	56.8	38.4
TCGA-18-3409	M0	N0	T1	MALE	3747	alive	ia	26.3	4.4	337.5	148	76.5	16.7	1.4	153	30.9	13.9	21.5	19.9	416.1	22.8	1.8	7.1	133.1	18.5	5.2	31.9	122.6	0.9	9.2	2.9	52	57.3	58.8	225.4	12.8	5.1	27.8	16.7
TCGA-05-4384	M0	N2	T2	MALE	426	alive	iiia	75.8	5.3	273.9	118.7	45.4	33.5	0.1	96.6	29.2	5.6	46.6	21.9	156.4	12	1.8	12.5	230.7	167.2	2.5	8.4	53.5	0.5	3.7	8.1	92.3	54.4	50.8	235	9.4	16.6	18.3	16.9
TCGA-MP-A4SV	M0	N0	T2	MALE	2620	dead	ib	26.3	5	493.4	128.3	21.6	38.3	0.3	95.7	26.8	13.7	47.2	21	148.3	18.6	1	16.2	258.2	59.2	2.6	10	50.4	1	3.1	12	69.3	49.9	50.8	132.7	20.4	12	21.3	23.3
TCGA-43-7658	M0	N0	T1	FEMALE	2378	dead	ia	1.8	16.6	384.3	84.3	8.3	24.1	3.9	49.8	28.9	2.7	108.2	16.6	45.2	22.6	0.4	12	237.8	15.4	2	5.1	67.9	0.1	8.5	6	21.4	92.5	62.1	29.9	26.7	7	18.5	40.9
TCGA-98-7454	M0	N0	T2A	MALE	652	alive	ib	20.5	4.9	379.1	183.8	88	25.6	0.9	116	20.4	11.6	36.7	22.7	330.7	31.3	4.4	6.8	266.9	20.6	7.3	29	125.4	1.6	6.9	18.1	39	41.7	72.5	80.2	7.9	12	27.5	22.1
TCGA-92-7341	MX	N0	T2A	MALE	106	alive	ib	21.6	3.9	423.3	145	131	5.1	3.2	97.7	24	35.2	59.5	18.3	151.4	33.4	0.3	9.6	307.4	19	0.8	15.8	49	0.3	2.5	31.8	64.8	67.3	68.1	398.7	21.8	13.4	38.3	28.9
TCGA-97-8174	M0	N0	T2B	MALE	164	dead	iia	28.2	5.3	247.4	194.8	18.1	26.5	0.1	52.4	19.3	6.9	41.4	9	343.1	11.8	5.5	9	166.3	32.6	4.3	11	66.7	0.7	6.6	4.2	34.2	49.8	26.8	71.7	8.4	15.4	15	10.7
TCGA-69-7979	MX	N0	T2A	FEMALE	408	alive	ib	67.2	45.1	330	84.5	19.5	47.6	0.6	57.4	32.8	9.5	45.8	19.4	170.7	12.4	0.3	13.3	185.8	74.2	0.8	13.5	58.1	0.4	2.3	28	126.8	44.2	47.2	187.7	11.5	6.4	11.8	21.1
TCGA-68-A59J	MX	N0	T2A	FEMALE	409	alive	ib	7.9	6.4	353.2	131.1	56.6	8.9	0.5	85.2	26.2	9.2	56.8	27.3	82.7	42.4	0.6	9.5	302.2	10.7	1.7	14.2	32.9	0.5	2.2	12.2	53	57.4	57.3	203.3	18.5	7.4	35	18.4
TCGA-85-8584	M0	N1	T2A	MALE	383	dead	iia	3.8	4.8	395	143.1	18.7	22.4	0.5	55.2	25.9	3.5	44.8	49.3	86.7	10.5	0.6	14.7	309.8	47	1.2	11.7	74.6	0.2	3.2	6.8	77.1	45.1	103.6	116.4	29.2	6.4	36.5	18.8
TCGA-83-5908	M0	N0	T1	FEMALE	824	alive	ia	31.4	4.6	457.8	108.8	19.5	28.6	0.4	83.9	21.4	21.1	49.2	34.2	162.2	25.8	0.6	11.6	288.8	155.1	3.4	11.6	61.3	0.5	2.4	21.3	183.2	34.9	70	94	12.5	23	15.7	27.6
TCGA-66-2782	M0	N0	T3	MALE	365	dead	iib	10.3	3.1	449.3	107.8	54.6	22.3	0.4	69.9	36.2	29.1	43.1	12.9	91	16.5	0.6	12.4	137	82.2	2.4	14.4	99.4	0.3	2.5	12.5	48	64.4	79.6	387.4	35.9	6.4	20.8	22.2
TCGA-50-5941	M0	N2	T2A	FEMALE	1474	alive	iiia	13.5	4.9	718	135.6	37.6	34.7	0.4	66.4	22.5	14.7	35.2	18.6	170.4	21	1.8	14	377.5	41.7	5	12	56.3	0.5	3.5	9.8	81.3	50.3	43.8	151.1	20.9	10.5	19.8	15.8
TCGA-33-4533	M0	N0	T2	FEMALE	4068	alive	ib	17.3	5.3	623.5	155.5	90.1	16.1	40.2	60	38.6	13.5	26.1	10	87.6	24.1	4.2	8	332.1	9.6	1.6	26.3	56.6	1	24.7	7.9	87.4	18.1	78.3	304	8.4	6.3	65	23.9
TCGA-49-AARE	MX	N0	T1	FEMALE	1229	dead	ia	29.4	5	364.2	41.1	9	12.1	0.2	83.4	22.1	0.8	46.5	8.3	164.8	8.9	0.3	14	197.7	9.7	0.5	12.3	38.2	0.4	2.5	11	90.6	39.8	68.1	172.7	15	8.4	19.4	13.4
TCGA-55-7911	MX	N0	T1A	FEMALE	537	alive	ia	16.5	3.9	391.4	128.9	20.9	53.3	0.3	384.3	21.4	7.4	45	25.5	82	20.8	0.8	17.2	289.2	258.7	3.3	8.3	42.6	10	1.9	14	40.9	30.6	44.3	198.5	12.8	13	21.3	25.7
TCGA-05-4422	M0	N0	T2	MALE	365	alive	ib	33.5	5	480.4	221.6	17.1	34.6	0.1	43.7	32.3	4	56.7	22.5	20.1	12.9	0.8	10.6	293.1	22.8	3.5	3.6	55.2	0.1	1.1	3	60.2	21.8	43.2	121.2	11.2	10.8	26.7	13.7
TCGA-77-A5G8	M0	N0	T3	MALE	1884	alive	iib	8.3	3.1	367.8	65.6	67.2	20	0.2	55.2	23.3	34.6	93.1	27.3	53.8	19.4	0.2	10.5	162.3	11.5	0.6	16.8	60.5	0.2	1.6	26.4	84.4	59.4	59.1	396.4	12.1	5.9	37.7	17.2
TCGA-34-5236	M0	N0	T3	MALE	276	dead	iib	21.6	5	348	153.9	97.2	12.8	2	74.9	23.2	46	47.5	23.2	306.4	20.9	0.5	11.1	286.5	31.1	2.2	47.2	51.9	0.6	6	14.8	74.3	76.7	80.1	373.3	14.4	8.9	32.6	21.2
TCGA-60-2715	M0	N0	T1	MALE	1075	dead	ia	27	5	380.2	90.3	42.6	22.2	0.5	60.8	29.9	12.3	44.4	18.5	155.3	19.5	2.1	12	160.3	24	2.4	29	46.8	1.2	7.7	12.6	52.8	36.2	42.9	129	11.4	12.7	19.9	13.5
TCGA-22-5491	M0	N0	T1A	MALE	1713	dead	ia	41.2	2.4	446.5	95.2	75.1	20.4	0.2	69.6	44.3	12.6	68.9	11.7	2.6	15.7	0.1	10.6	196.8	4.4	0.6	4.6	41.4	0.1	0.7	21	37.4	72.2	100	739.4	13.9	9.1	71.9	19.6
TCGA-62-A46P	M0	N0	T2	MALE	594	dead	ib	10.1	4.1	619.5	152.4	3.9	18.8	1.2	34	22.5	3.3	47.9	11.9	18.8	4.3	0.5	6.8	413.1	34.1	0.5	6	18	0.1	2.7	6	55.6	11.9	48.5	194	22.1	7.8	17.3	7.4
TCGA-86-7954	M0	N0	T2	FEMALE	605	alive	ib	16	3.8	856.6	346.8	34.2	21.7	0.3	66.4	96.9	5.5	46.3	16.5	152.8	16.2	0.8	13.3	234	17.7	4.3	16.3	47.7	0.5	2.3	3.5	47.2	67.7	69.6	89	20.1	7.4	14.7	20
TCGA-78-7535	M0	N0	T2	MALE	949	dead	ib	17.4	4.1	527.7	60.9	12.6	38.1	0.1	34.6	13.8	7.6	47.3	14.7	37.9	6.1	0.2	9.5	152.6	42.2	0.6	6.3	12.4	0.2	2.1	6.7	76.5	41.7	31.4	251.6	15.9	6.2	9.6	8.2
TCGA-38-4632	M1	N1	T2	MALE	1357	dead	iv	24.9	1.6	334.3	140.6	42.8	36.3	0.1	186.6	33.2	10.9	17.3	11.8	114.8	19.7	0.8	7.6	197.6	50.3	2.8	9	75.3	1.9	1.3	10.4	45.5	26.9	67.9	224.1	12.5	4.9	34.4	14.5
TCGA-56-A4ZJ	M0	N0	T1A	FEMALE	640	alive	ia	26.8	4.7	442.2	93.9	62.6	20.6	0.7	50.9	32.2	11.4	50.3	18.4	247	12.6	1.6	12.6	188.5	46.4	1.9	25.2	93.9	0.5	5.7	8.6	82.8	78.2	51.2	482.5	20.2	7.8	32	15.2
TCGA-56-8623	MX	N0	T2A	MALE	692	dead	ib	30.3	4.4	209.1	76.4	52.4	29.5	0.5	61.9	23.4	6.9	36.5	13.7	260.8	15.6	3.8	8.6	101.3	32.2	3.8	18.6	47.5	0.9	6	47.7	118.5	26.5	33.5	63.2	12	10.2	15.8	10.2
TCGA-66-2754	M0	N2	T2	MALE	61	alive	iiia	13.3	4.5	433.8	122.8	3.4	22.7	28.2	71.7	86.2	0.4	27.6	17.5	146.4	26.4	0.7	14.7	147.9	3.5	1.1	2.8	37.1	0.2	30.3	7.4	42	23	63.5	31.2	12.8	2.1	47.6	22.1
TCGA-56-A4BW	M0	N1	T2A	MALE	585	alive	iia	25.2	4.3	314	146.7	59.1	30.9	0.3	48.6	27.3	59.2	85.8	23.1	157.9	15.8	0.4	10.9	164.4	24	1.5	19.1	57	0.2	1.9	17.4	62.3	71.8	94.1	427	24	4.2	43.9	25.3
TCGA-22-4599	M0	N0	T2A	FEMALE	1161	dead	ib	116.2	4.9	416.3	96.2	92	21.9	2.5	99.1	28.6	46.2	61.9	5.5	98.8	36.5	0.3	9	261.2	2.8	2.2	19.1	33.5	0.1	12.8	24.8	36.1	21.3	63.1	158.6	8.6	3	26.7	35.6
TCGA-22-4604	M0	N1	T2A	MALE	399	dead	iia	20.2	4.2	418.1	86.9	61.2	10.8	1.3	151.5	39.8	14.4	37.7	11.2	288.9	23.2	0.5	10.9	237.2	12	2.7	23.5	56.9	0.5	5.8	17	45.7	66.8	68.8	266.6	12.9	8.5	39.8	21.7
TCGA-95-7562	M0	N1	T2A	MALE	87	dead	iia	63.3	3.1	552	172.6	20.3	13.5	0.3	101.1	18.9	20.3	50.9	39.7	117.6	13.9	0.3	7.4	305.2	6.3	1.4	8.2	30.8	0.4	2.4	10.1	36.8	85.9	48.2	184.4	5.4	5.7	17.2	15.1
TCGA-22-1011	M0	N0	T2	MALE	53	dead	ib	43	4.5	588.3	138	69.9	24.6	0.7	57.8	22.4	32	88.1	38.2	54.3	15.2	1.3	7	327.4	14.4	3.5	22	54.4	0.5	2.9	31.8	57.5	94.4	76.4	313.2	11.6	11.5	24.7	23.3
TCGA-49-6745	M0	N2	T2A	MALE	522	alive	iiia	31.8	5.5	350	123.5	53.7	55.7	0.4	121.7	52.9	18.4	39.1	26.5	827.5	24.7	1.2	10.7	238.7	223.2	4.2	14.3	97.4	3.5	3.4	17.6	69.6	52.4	67.7	152.8	12.1	18.4	24.2	17.9
TCGA-67-3774	M0	N0	T2	FEMALE	385	alive	ib	102.1	4.6	495.5	144.9	19.5	48.2	0.4	105	34	3	68.5	18.4	55.6	15.7	1.9	9.3	238	58.1	2.3	6.5	82.3	0.8	3.5	18.1	88.7	32	48.7	370.8	10	15.2	18.2	11.9
TCGA-92-8063	MX	N2	T2B	MALE	122	alive	iiia	16.5	3.8	387.8	85.9	81.3	13.8	0.7	76.6	35.6	31	48.4	24	211	13.9	0.7	10	226.6	33.7	1.2	18.1	44.4	0.5	3	10.8	69.3	99.7	100.8	383.2	18.2	11.7	54.8	26.6
TCGA-LA-A7SW	MX	N1	T3	MALE	408	dead	iiia	22.1	21.8	765.5	108.3	35.3	16.3	7.4	48.5	28.9	29.8	61.1	41.3	88.2	10.7	0.1	10.7	389.5	149.5	1.9	26	64.5	0.4	13.8	11.1	159.3	61.2	47.3	188.7	26.6	11.7	52.7	21.4
TCGA-NJ-A55A	M0	N0	T2	FEMALE	15	alive	ib	42.9	5.6	274.2	101.7	32.9	32.4	0.9	100.2	24.2	21.4	49.1	31.8	170.1	13	2.1	8.6	165.5	33.4	4.4	7.4	46.2	0.7	6	11.9	48.8	45.2	34.6	148.8	10.1	10.4	15.6	20.2
TCGA-44-6146	M0	N0	T3	MALE	728	alive	iib	20.6	6.6	254	106.6	9.7	25.7	0.1	96.1	23.5	10.4	52.2	107.3	54.2	27.9	1.5	9	121.9	53.5	2.1	4.3	140.1	0.6	3	52.5	82.6	59.1	64.3	251.1	28.8	30.7	13.4	19.7
TCGA-22-4591	M0	N2	T3	MALE	623	dead	iiia	122.7	2.7	446.3	87.2	125.2	15.6	6.1	71.8	34.8	14.7	66.7	10.9	24.1	34.8	9.6	9.3	249.3	8.8	5	5	29.9	0.1	6	8.2	26.1	87.1	56.6	161.9	24.7	9	29.1	66.1
TCGA-L4-A4E5	M0	N0	T1	FEMALE	578	alive	i	26.8	3.8	362.9	130.2	7.2	43.1	0.2	58.3	32.7	42	41.6	19.5	91.7	12	0.4	27.3	250.9	84	1	10.2	40.4	0.3	2.1	8.6	119.8	70.8	50.6	416.7	12.9	8.1	20.4	22.1
TCGA-46-3768	M0	N1	T3	MALE	299	dead	iiia	87.8	4.7	370.3	99.1	63.2	7.9	0.2	73.9	49	6.1	118.6	7.9	40.5	42	0.3	7.7	240.6	9	1.1	18.3	80.5	0.3	1.4	19.1	64.2	56.9	137.3	553.4	25.6	8.1	54.3	36.5
TCGA-66-2778	M0	N3	T2	FEMALE	578	alive	iiib	69.4	1.2	624.3	83.6	41.8	27.1	0.1	44.1	54.2	5.3	36	9	17.7	14.7	0.3	6.1	121.3	8.1	0.8	15	62.4	0.2	0.8	8.5	32.1	31.2	97.8	435.4	6.8	3.3	58.2	14
TCGA-97-7554	M0	N2	T2A	FEMALE	775	alive	iiia	49.5	4	490.8	135	19.9	33.3	0.4	110.1	22.3	28.6	60.5	25.9	331.9	23.8	1.8	9.6	245.5	100.9	2.9	15.6	85.2	2.5	5.4	17.7	85.8	26.7	43.2	445.9	10.2	13	19.8	12.7
TCGA-21-5783	M0	N0	T2	MALE	2680	dead	ib	3.5	5.7	380.6	153.2	80.6	17.2	2.3	70.6	35.2	27.7	21.9	47.7	332.8	19.4	0.3	10.2	305.3	60.9	5.6	36.2	97.1	2.8	7.9	12.4	80.8	106.3	50.3	353.4	21.6	12.2	16.7	30.4
TCGA-44-2668	M0	N0	T2	MALE	761	dead	ib	27.2	12.1	180.2	155.5	166.1	86	1.3	75.6	19.2	29.7	37.4	26.9	319.5	59.7	1.8	10.3	145.5	32.3	13.3	85.5	120.5	4.3	5	13.2	30.4	24	52.8	19.3	12.3	20.5	21.2	32.5
TCGA-96-A4JL	M0	N1	T2A	FEMALE	842	alive	iia	23.7	10.7	330.3	130.3	14.5	21.6	0.2	56.3	25	38.8	39.8	39.5	77.5	17.6	0.7	14.9	172.7	17.6	4.3	12.2	44.5	0.4	3.7	6.6	51.2	135.2	54	94.1	17.2	16.1	23.8	25.8
TCGA-78-8648	M0	N0	T3	FEMALE	1209	dead	iib	13.4	4.6	445.1	108.5	43.1	21.8	2	52.1	25.9	4.3	23.8	14.6	353	24.1	5.2	9.4	236.8	21.2	5.1	32.7	83	1.2	9.6	6.9	73.9	24.8	41.3	112.2	9.5	7.7	14.5	13.4
TCGA-69-7760	M0	N0	T3	MALE	202	alive	iib	17.3	2.1	368.3	203.5	41.8	38.1	0.3	216.2	34.9	51.7	45.2	36.2	130.6	10.9	0.4	10.1	195.4	39.6	0.3	9.5	48.3	0.5	2	15.8	22.3	34.9	29.7	331.6	11.2	11.5	24.1	11.5
TCGA-77-8153	M0	N0	T2	FEMALE	1992	alive	ib	63	4.2	310.6	79.3	67.5	2.7	0.6	86.4	29.4	37.8	70.4	20.6	26	14	0.5	22.7	223.8	22.6	0.3	4.7	25.5	0.1	0.8	52.4	115.5	143.1	52.9	337.9	9.7	4.6	26.8	25
